# Supplementary material for: Predicting foodborne pathogens and probiotics taxa within poultry-related microbiomes using a machine learning approach
Source: Anim Microbiome. 2023 Nov 15;5:57. doi: 10.1186/s42523-023-00260-w (PMC10648331; doi:10.1186/s42523-023-00260-w)
Supplement: Supplementary file 2 — Supplementary Material 2 [file 42523_2023_260_MOESM2_ESM.xlsx]

## Sheet: A145B2E2I246
# Constructed from biom file
#OTU ID	A1.1	A1.10	A1.11	A1.12	A1.13	A1.14	A1.15	A1.16	A1.17	A1.18	A1.19	A1.2	A1.20	A1.21	A1.22	A1.23	A1.24	A1.25	A1.26	A1.27	A1.28	A1.29	A1.3	A1.30	A1.31	A1.32	A1.33	A1.34	A1.35	A1.36	A1.37	A1.38	A1.39	A1.4	A1.40	A1.41	A1.42	A1.43	A1.44	A1.45	A1.5	A1.6	A1.7	A1.8	A1.9	A3.11	A3.13	A4.1	A4.10
Unassigned;Other;Other;Other;Other;Other	0.00369515	0.024169	0.00217804	0.00849972	0.0870245	0.00400608	0	0.00622776	0.00948623	0.0192386	0.0175913	0.00162401	0.0192819	0.00411821	0.000606704	0.00150376	0.00162802	0.0240768	0.00879414	0.0073397	0.00720011	0.00912662	0.00904521	0.00771319	0.0196528	0.0147555	0.0124245	0.0094875	0.0267837	0.0548209	0	0.0436383	0.0330409	0.000856409	0.0208112	0.000427749	0.0234335	0.0157356	0.0273588	0.00476743	0.00102557	0.0106515	0.0216549	0.0122481	0.0219732	0.0155733	0.0102232	0.00144045	0.0110704
k__Archaea;p__Crenarchaeota;c__MBGA;o__NRP-J;f__;g__	0	0	0	0	0	0	0	0	0	0	0	0	0	0	0	0	0	0	0	0	0	0	0	0	0	0	0	0	0	0	0	0	0	0	0	0	0	0	0	0	0	0	0	0	0	0	0	0	1.48996e-05
k__Archaea;p__Crenarchaeota;c__Thaumarchaeota;o__Cenarchaeales;f__Cenarchaeaceae;g__	0	0	0	0	0	0	0	0	0	0	0	0	0	0	0	0	0	0	0	0	0	0	0	0	0	0	0	0	0	0	0	0	0	0	0	0	0	0	0	0	0	0	0	0	0	0	0	0	0
k__Archaea;p__Crenarchaeota;c__Thaumarchaeota;o__Cenarchaeales;f__SAGMA-X;g__	0	0	0	0	0	0	0	0	2.7983e-05	1.24966e-05	0.000580954	0	0	0	0	0	0	0	0	0.00020006	0	0	0	0	0	0	0	0	0	0	0	0	0	0	0	0	0	0	0	0	0	0	0	0	0	0	0	1.1711e-05	0
k__Archaea;p__Crenarchaeota;c__Thaumarchaeota;o__Nitrososphaerales;f__Nitrososphaeraceae;g__	0	0	0	0	0	0	0	0	0	0	0	0	0	0	0	0	0	0	0	0	0	0	0	0	0	0	0	0	0	0	0	0	0	0	0	0	0	0	0	0	0	0	0	0	0	0	0	0	0
k__Archaea;p__Crenarchaeota;c__Thaumarchaeota;o__Nitrososphaerales;f__Nitrososphaeraceae;g__Candidatus Nitrososphaera	0	0.073736	0.000102324	0.000140326	0	0.000104871	0	0.00588557	0.0242333	0.00937873	0.0191173	0.000112001	0.00199468	5.71973e-05	0	8.35422e-05	3.61781e-05	3.73284e-05	0.0300903	0.0125288	0.0462082	0.0207835	6.1532e-05	0.0357709	0	0	0.000113986	3.51389e-05	2.4173e-05	3.44353e-05	0	0	0	0	5.06355e-05	0.000155545	9.90148e-05	0.000103072	0	0	0	0.0263026	0.00759136	0.020653	0.0169634	5.42623e-05	1.97359e-05	0	0.0253144
k__Archaea;p__Euryarchaeota;c__Methanobacteria;o__Methanobacteriales;f__Methanobacteriaceae;g__Methanobacterium	0	0	0	0	0	0	0	0	0	0	0	0	0	0	0	0	0	0	0	0	0	0	0	0	0	0	0	0	0	0	0	0	0	0	0	0	0	0	0	0	0	0	0	0	0	0	0	0	0
k__Archaea;p__Euryarchaeota;c__Methanobacteria;o__Methanobacteriales;f__Methanobacteriaceae;g__Methanobrevibacter	0.000646651	0.000214576	0.000116942	6.01395e-05	0.000260552	0.000125846	0	0.000479058	0	0.000456127	7.74605e-05	0.000672005	0	1.90658e-05	0	9.28247e-05	0.000144713	0	0.000106855	0	0.000127436	7.27543e-05	0.00153215	0.000107501	0	0	0.000398951	0.00226646	0.00367429	0	0	0	0	0	0	0	0	0	0	0	0	0.00028259	0	0.000117347	0	0.00135656	0.000947325	9.36878e-05	0.000163895
k__Archaea;p__Euryarchaeota;c__Methanobacteria;o__Methanobacteriales;f__Methanobacteriaceae;g__Methanosphaera	0	0	0	0	0	0	0	0	0	0	0	0	0	0	0	0	0	0	0	0	0	0	0	0	0	0	0	0	0	0	0	0	0	0	0	0	0	0	0	0	0	0	0	0	0	0	0	0	0
k__Archaea;p__Euryarchaeota;c__Methanococci;o__Methanococcales;f__Methanococcaceae;g__Methanothermococcus	0	0	0	0	0	0	0	0	0	0	0	0	0	0	0	0	0	0	0	0	0	0	0	0	0	0	0	0	0	0	0	0	0	0	0	0	0	0	0	0	0	0	0	0	0	0	0	0	0
k__Archaea;p__Euryarchaeota;c__Methanomicrobia;o__Methanocellales;f__Methanocellaceae;g__Methanocella	0	0	0	0	0	0	0	0	0	0	0	0	0	0	0	0	0	0	0	0	0	0	0	0	0	0	0	0	0	0	0	0	0	0	0	0	0	0	0	0	0	0	0	0	0	0	0	0	0
k__Archaea;p__Euryarchaeota;c__Methanomicrobia;o__Methanomicrobiales;f__Methanocorpusculaceae;g__Methanocorpusculum	0	0	0	4.0093e-05	0	0	0	0	0	0	0	0	0	0	0	9.28247e-06	0	0.000205306	0	0	0	8.08381e-06	0	0	0	0	0	0	0.000120865	0	0	0.00100361	0	0	0	0	0	0	0	0	0	0	0	0	0	0.000217049	0.000236831	2.34219e-05	0
k__Archaea;p__Euryarchaeota;c__Methanomicrobia;o__Methanosarcinales;Other;Other	0	0	0	0	0	0	0	0	0	0	0	0	0	0	0	0	0	0	0	0	0	0	0	0	0	0	0	0	0	0	0	0	0	0	0	0	0	0	0	0	0	0	0	0	0	0	0	0	0
k__Archaea;p__Euryarchaeota;c__Methanomicrobia;o__Methanosarcinales;f__Methanosaetaceae;g__Methanosaeta	0	0	0	0	0	0	0	0	0	0	0	0	0	0	0	0	0	0	0	0	0	0	0	0	0	0	0	0	0	0	0	0	0	0	0	0	0	0	0	0	0	0	0	0	0	0	0	0	0
k__Archaea;p__Euryarchaeota;c__Thermoplasmata;o__E2;f__[Methanomassiliicoccaceae];g__vadinCA11	9.23788e-05	0	2.92355e-05	8.0186e-05	0.000781657	9.43841e-05	0	0	0	0.000124966	0	0	0	0	0	1.85649e-05	0	0.000270631	2.13709e-05	0	0	0	0.000707618	0	0.000818867	0	5.6993e-05	0.000175694	0.000846054	0	0	0	0	0	0	0	0	0	0	0	0	0	0	0	0	5.42623e-05	0.000118416	1.1711e-05	0
k__Archaea;p__[Parvarchaeota];c__[Parvarchaea];o__WCHD3-30;f__;g__	0	0	0	0	0	0	0	0	0	0	0	0	0	0	0	0	0	0	0	0	0	0	0	0	0	0	0	0	0	0	0	0	0	0	0.0055699	0	0	0	0	0	0	0	0	0	0	0	0	0	0
k__Archaea;p__[Parvarchaeota];c__[Parvarchaea];o__YLA114;f__;g__	0	9.75343e-05	0	0	0	0	0	0	2.7983e-05	0	8.52066e-05	0	0	0	0	0	0	0	0	0	2.54871e-05	8.08381e-06	0	0	0	0	0	0	0	0	0	0	0	0	0	0	0	0	0	0	0	8.69509e-05	0	0	0.000302917	0	0	0	5.95983e-05
k__Bacteria;Other;Other;Other;Other;Other	0	0	0	0	0	0	0	0	0	0	0	0	0	0	0	0	0	0	0	0	0	0	0	0	0	0	0	0	0	0	0	0	0	0	0	0	0	0	0	0	0	0	0	0	0	0	0	0	1.48996e-05
k__Bacteria;p__;c__;o__;f__;g__	0	0	0	0	0	0	0	0	0	0	0	0	0	0	0	0	0	0	0	0	0	0	0	0	0	0	0	0	0	0	0	0	0	0	0	0	0	0	0	0	0	0	0	0	0	0	0	0	5.95983e-05
k__Bacteria;p__AD3;c__ABS-6;o__;f__;g__	0	0	0	2.00465e-05	0	0	0	0	0	3.12416e-05	3.87303e-05	0	0	0	0	0	0	0	7.47983e-05	0.0016755	0	6.46705e-05	1.23064e-05	0	0	0	0	0	0	0	0	0	0	0	0	0	0	3.43572e-05	0	0	0	2.17377e-05	0	0	0	0	0	0	2.97992e-05
k__Bacteria;p__AD3;c__JG37-AG-4;o__;f__;g__	0	0	0	0	0	1.04871e-05	0	0	0	0	0	0	0	0	0	0	0	0	1.06855e-05	3.75113e-05	0	0	0	0	0	0	0	0	0	0	0	3.71706e-05	0	0	0	0	0	0	0	0	0	0	0	0	0	0	0	0	0
k__Bacteria;p__Acidobacteria;Other;Other;Other;Other	0	0	0	0	0	0	0	0	0	0	0	0	0	0	0	0	0	0	0	0	0	0	0	0	0	0	0	0	0	0	0	0	0	0	0	0	0	0	0	0	0	0	0	0	0	0	0	0	0
k__Bacteria;p__Acidobacteria;c__;o__;f__;g__	0	1.95069e-05	0	0	0	0	0	0	0	6.24832e-06	6.19684e-05	0	0	0	0	0	0	0	0	0	0	0	0	0	0	0	0	0	0	0	0	0	0	0	0	0	0	0	0	0	0	0	0	0.000234694	0	0	0	0	0
k__Bacteria;p__Acidobacteria;c__AT-s54;o__;f__;g__	0	1.95069e-05	0	0	0	0	0	0	0	0	0	0	0	0	0	0	0	0	0	0	0	0	0	0	0	0	0	0	0	0	0	0	0	0	0	0	0	0	0	0	0	0	0	0	0	0	0	0	0
k__Bacteria;p__Acidobacteria;c__Acidobacteria-5;o__;f__;g__	0	0.000838795	1.46177e-05	4.0093e-05	0	0	0	6.84369e-05	0.000531677	0.00085602	0.00192877	0	0	0	3.03352e-05	0	3.61781e-05	0	0.000373992	0.00120036	0.000560717	0.000646705	0	0.000591255	0	0	0	3.51389e-05	1.20865e-05	0	0	0	0	0	5.06355e-05	0	1.65025e-05	0	0	0	0	0.000586918	0	0.000484056	0	0	0	2.34219e-05	0.000923774
k__Bacteria;p__Acidobacteria;c__Acidobacteria-6;o__CCU21;f__;g__	0	0.000468165	1.46177e-05	0	0	0	0	0	0.000475711	0.000349906	0.000387303	0	0	0	0	0	0	9.3321e-06	8.54838e-05	0.00010003	0.000101948	0.000388023	0	0	0	0	0	0	1.20865e-05	0	0	0	0	0	0	0	1.65025e-05	0	0	0	0	0.000543443	0.000551509	0.0035204	0.00223693	5.42623e-05	1.97359e-05	0	0.000163895
k__Bacteria;p__Acidobacteria;c__Acidobacteria-6;o__iii1-15;f__;g__	0	0.0148837	0.000146177	2.00465e-05	0	0.000125846	0	0.00205311	0.00906649	0.00839149	0.0160963	0.000168001	0.00199468	0.000114395	6.06704e-05	8.35422e-05	3.61781e-05	2.79963e-05	0.0130363	0.0182805	0.00805393	0.0151976	7.38384e-05	0.00757881	0.000163773	0	5.6993e-05	0.000158125	0.000132951	0.00340909	0	0	7.90451e-05	0	5.06355e-05	0	0.00255788	0.000137429	0.000175377	0.000183363	0.000219764	0.00595613	0.00866194	0.0132015	0.0199925	0.000434098	0.000315775	9.36878e-05	0.00955063
k__Bacteria;p__Acidobacteria;c__Acidobacteria-6;o__iii1-15;f__RB40;g__	0	0.00230181	0	4.0093e-05	0	2.09743e-05	0	0.000615932	0.00109134	0.000943496	0.00267239	0	0	0	0	9.28247e-06	0	2.79963e-05	0.00142117	0.00121286	0.000547973	0.00181886	0	0.000886882	0	0	0.000113986	0	0	0	0	7.43412e-05	0	0	0	0	0	0	0	0	0	0.000565181	0.000551509	0.00265497	0.00118837	5.42623e-05	0	1.1711e-05	0.000908874
k__Bacteria;p__Acidobacteria;c__Acidobacteria-6;o__iii1-15;f__mb2424;g__	0	0.00265293	0	0	0	0	0	0.000615932	0.00142713	0.000943496	0.00258718	0	0	0	0	0	0	0	0.00149597	0.00121286	0.000993998	0.00320119	0	0.000188127	0	0	0	1.75694e-05	0	0	0	0	0	0	0	3.88863e-05	0	0	0	0	0	0.0014999	0.00220604	0.0019949	0.00230683	0	1.97359e-05	0	0.000283092
k__Bacteria;p__Acidobacteria;c__Acidobacteriia;o__Acidobacteriales;f__Acidobacteriaceae;Other	0	0	0	0	0	0	0	0	0	0	0	0	0	0	0	0	0	0	2.13709e-05	0	0	0	0	0	0	0	0	0	0	0	0	0	0	0	0	0	0	0	0	0	0	0	0	0	0	0	0	0	0
k__Bacteria;p__Acidobacteria;c__Acidobacteriia;o__Acidobacteriales;f__Acidobacteriaceae;g__	0	0.000331617	0	2.00465e-05	0	1.04871e-05	0	0.000547495	0.00139915	0.00154334	0.00418287	0	0	1.90658e-05	3.03352e-05	0	0	0	0.000812096	0.00197559	0.00053523	0.000557783	6.1532e-06	0.00155876	0	0	0	1.75694e-05	0	0	0	3.71706e-05	0	0	0	0	0	0	0	0	0	0.000978197	0	0.000601402	0.000582533	0	0	2.34219e-05	0.00213064
k__Bacteria;p__Acidobacteria;c__Acidobacteriia;o__Acidobacteriales;f__Acidobacteriaceae;g__Edaphobacter	0	1.95069e-05	1.46177e-05	0	0	0	0	0.000136874	0.00055966	0.000512362	0.00119289	0	0	0	3.03352e-05	0	0	0	0.000128226	0	0.000318589	0.000307185	0	0.000698756	0	0	0	0	1.20865e-05	0	0	0	0	0	0	0	0	0	0	6.1121e-05	0	0.000369541	0	0	0	0	0	0	0.00035759
k__Bacteria;p__Acidobacteria;c__Acidobacteriia;o__Acidobacteriales;f__Acidobacteriaceae;g__Terriglobus	0	0	0	0	0	0	0	0	0.000167898	2.49933e-05	0	0	0	0	0	0	0	0	7.47983e-05	0	2.54871e-05	8.08381e-06	0	0	0	0	0	0	0	0	0	0	0	0	0	0	0	0	0	0	0	0	0	2.93367e-05	0	0	0	0	0
k__Bacteria;p__Acidobacteria;c__Acidobacteriia;o__Acidobacteriales;f__Koribacteraceae;Other	0	0	0	0	0	0	0	0	0	0	0	0	0	0	0	0	0	0	0	0	0	0	0	0	0	0	0	0	0	0	0	0	0	0	0	0	0	0	0	0	0	0	0	0	0	0	0	0	0
k__Bacteria;p__Acidobacteria;c__Acidobacteriia;o__Acidobacteriales;f__Koribacteraceae;g__	0	0.0025554	5.8471e-05	0	0	6.29228e-05	0	0.00109499	0.00226662	0.00361778	0.00589475	0	0.000664894	3.81316e-05	0	7.42597e-05	0	0	0.0031629	0.00891517	0.00288004	0.0030476	4.30724e-05	0.0056438	0	0	5.6993e-05	3.51389e-05	2.4173e-05	0.000241047	0.0666667	3.71706e-05	0	0	5.06355e-05	7.77726e-05	0	0.000103072	0.000175377	0	7.32547e-05	0.00234767	0.00120034	0.002875	0.00281946	0.000162787	3.94719e-05	4.68439e-05	0.00257763
k__Bacteria;p__Acidobacteria;c__Acidobacteriia;o__Acidobacteriales;f__Koribacteraceae;g__Candidatus Koribacter	0	0.00120943	4.38532e-05	4.0093e-05	0	1.04871e-05	0	0.000821243	0.00167898	0.00251182	0.0032456	0	0.000664894	0	0	9.28247e-06	3.61781e-05	4.66605e-05	0.00266068	0.0103906	0.00215366	0.00196437	0	0.00513317	0	0	5.6993e-05	0	1.20865e-05	3.44353e-05	0	0	0	0	0	0	0.00171626	0	0	0	0	0.00228246	0.000892147	0.00111479	0.000908752	0	1.97359e-05	2.34219e-05	0.00201144
k__Bacteria;p__Acidobacteria;c__BPC102;o__MVS-40;f__;g__	0	0	0	0	0	0	0	0	0	0	0	0	0	0	0	0	0	0	0	0	0	1.61676e-05	0	0	0	0	0	0	0	0	0	0	0	0	0	0	0	0	0	0	0	0	0	0	0	0	0	0	0
k__Bacteria;p__Acidobacteria;c__DA052;o__Ellin6513;f__;g__	0	7.80275e-05	0	0	0	0	0	0	0.000419745	0.000456127	0.00171188	0	0	0	0	9.28247e-06	0	0	0.000170968	0.000987796	0.000114692	0.000242514	1.23064e-05	0.00120938	0	0	0	1.75694e-05	0	0	0	0	0.00569125	0	0	0	0	0	0	0	0	0.000456492	0.000340638	0.000249362	0.000209712	5.42623e-05	0	1.1711e-05	0.000297992
k__Bacteria;p__Acidobacteria;c__EC1113;o__;f__;g__	0	0	0	0	0	0	0	0	0	1.8745e-05	6.19684e-05	0	0	0	0	0	0	0	2.13709e-05	0	0	0	0	0	0	0	0	0	0	0	0	0	0	0	0	0	0	0	0	0	0	0	0	0	0	0	0	0	4.46987e-05
k__Bacteria;p__Acidobacteria;c__GAL08;o__;f__;g__	0	0	0	0	0	0	0	0	0	0	0	0	0	0	0	0	0	0	0	0	0	0	0	0	0	0	0	0	0	0	0	0	0	0	0	0	0	0	0	0	0	0	0	0	0	0	0	0	0
k__Bacteria;p__Acidobacteria;c__Holophagae;o__Holophagales;f__Holophagaceae;g__	0	0.000117041	0	0	0	0	0	0	0	6.24832e-06	1.54921e-05	0	0	0	0	0	0	0	0	0	0	0	0	0	0	0	0	0	0	0	0	0	0	0	0	0	0	0	0	0	0	0	8.11043e-05	0	0	0	3.94719e-05	0	0
k__Bacteria;p__Acidobacteria;c__PAUC37f;o__;f__;g__	0	1.95069e-05	0	0	0	0	0	0	0	0	3.09842e-05	0	0	0	0	0	0	0	4.27419e-05	0	0	0	6.1532e-06	0	0	0	0	0	1.20865e-05	0	0	0	0	0	0	0	0	0	0	0	0	0	0	0	0	0	0	0	0
k__Bacteria;p__Acidobacteria;c__RB25;o__;f__;g__	0	0	0	2.00465e-05	0	0	0	0	0	6.24832e-06	0	0	0	0	0	9.28247e-06	0	0	0	0.000287586	1.27436e-05	0	6.1532e-06	0	0	0	0	0	0	0	0	0	0	0	0	0	0	0	0	0	0	0	0	0	0	0	0	0	0
k__Bacteria;p__Acidobacteria;c__S035;o__;f__;g__	0	0	0	0	0	0	0	0	0	0	0	0	0	0	0	0	0	0	5.34274e-05	0	0.000152923	0.000113173	0	2.68752e-05	0	0	0.000227972	0	0	0	0	0	0	0	0	0	0	0	0	0	0	0	0	0	0	0	0	0	2.97992e-05
k__Bacteria;p__Acidobacteria;c__Solibacteres;o__JH-WHS99;f__;g__	0	0	0	0	0	0	0	0	0	0	0	0	0	0	0	0	0	0	0	0	0	0	0	0	0	0	0	0	0	0	0	0	0	0	0	0	0	0	0	0	0	0	0	0	0	0	0	0	0
k__Bacteria;p__Acidobacteria;c__Solibacteres;o__Solibacterales;Other;Other	0	7.80275e-05	0	0	0	0	0	0	0.000111932	7.49798e-05	0.000170413	0	0	0	0	0	0	9.3321e-06	0.000106855	0	0.000127436	0.000436526	0	2.68752e-05	0	0	0	0	0	0	0	0	0	0	0	0	0	0	0	0	0	0	0	0	0	0	0	0	2.97992e-05
k__Bacteria;p__Acidobacteria;c__Solibacteres;o__Solibacterales;f__;g__	9.23788e-05	0.00912921	7.30887e-05	0	0	2.09743e-05	0	0.00088968	0.00369375	0.00473623	0.00995368	0	0.00132979	0	3.03352e-05	1.85649e-05	3.61781e-05	1.86642e-05	0.00544959	0.00685206	0.00578558	0.00664489	1.84596e-05	0.00658443	0	0	0	1.75694e-05	1.20865e-05	0	0	0	0	0	0	0.000116659	6.60099e-05	6.87144e-05	0	0	0	0.00367367	0.00251423	0.00488456	0.00333209	5.42623e-05	5.92078e-05	5.85549e-05	0.00512545
k__Bacteria;p__Acidobacteria;c__Solibacteres;o__Solibacterales;f__AKIW659;g__	0	0	0	0	0	0	0	0	0	6.24832e-06	0	0	0	0	0	0	0	0	0	0	0	0	0	0	0	0	0	0	0	0	0	0	7.90451e-05	0	0	0	0	0	0	0	0	0	0	0	0	0	0	0	0
k__Bacteria;p__Acidobacteria;c__Solibacteres;o__Solibacterales;f__PAUC26f;g__	0	0	0	0	0	0	0	0	0	0	0	0	0	0	0	0	0	0	0	0	0	0	0	0	0	0	0	0	0	0	0	0	0	0	0	0	0	0	0	0	0	0	0	0	0	0	0	0	0
k__Bacteria;p__Acidobacteria;c__Solibacteres;o__Solibacterales;f__Solibacteraceae;Other	0	0	0	0	0	0	0	0	0	0	0	0	0	0	0	0	0	0	0	0	0	0	0	0	0	0	0	0	0	0	0	0	0	0	0	0	0	0	0	0	0	0	0	0	0	0	0	0	0
k__Bacteria;p__Acidobacteria;c__Solibacteres;o__Solibacterales;f__Solibacteraceae;g__	0	0.00107288	0	8.0186e-05	0	1.04871e-05	0	0.000479058	0.00145512	0.000806033	0.00154146	0	0	0	0	9.28247e-06	0	2.79963e-05	0.00163488	0.00543913	0.00231933	0.00109131	6.1532e-06	0.00239189	0	0	0	0	0	0.000103306	0	3.71706e-05	0	0.000142735	0	0	1.65025e-05	3.43572e-05	0	0	0	0.000934722	0	0.000528061	0.000815547	5.42623e-05	0	1.1711e-05	0.0033673
k__Bacteria;p__Acidobacteria;c__Solibacteres;o__Solibacterales;f__Solibacteraceae;g__Candidatus Solibacter	9.23788e-05	0.00314061	5.8471e-05	2.00465e-05	0	8.3897e-05	0	0.00116343	0.00212671	0.00207444	0.00408992	0	0.00132979	7.62631e-05	3.03352e-05	6.49773e-05	0	0	0.00288508	0.0105157	0.00189879	0.00315269	2.46128e-05	0.00545567	0	0	5.6993e-05	7.02778e-05	6.04325e-05	6.88705e-05	0	3.71706e-05	0	0	0	0	0	0	0	0	0	0.00273895	0.000178429	0.00136416	0.00368161	0	3.94719e-05	0	0.00457417
k__Bacteria;p__Acidobacteria;c__Solibacteres;o__Solibacterales;f__[Bryobacteraceae];g__	0	0.00140449	0	0	0	0	0	6.84369e-05	8.3949e-05	0.000731054	0.000836574	0	0	0	0	0	0	0	0.000245766	0	6.37178e-05	0.000929638	6.1532e-06	0	0	0	0	0	1.20865e-05	0	0	0	0	0	0	0	0	0	0	0	0	0.000239115	0	0.00101212	0.000512629	0	0	0	4.46987e-05
k__Bacteria;p__Acidobacteria;c__Sva0725;o__Sva0725;f__;g__	0	0.000955836	0	0	0	1.04871e-05	0	0.000273748	0.000167898	0.000199946	0.000464763	0	0	0	0	9.28247e-06	0	0	0.000694556	0.0013254	0.00144002	0.00235239	0	0.000349378	0	0	0	0	0	0	0	0	0	0	0	0	1.65025e-05	0	0	0	0	6.52131e-05	0.000551509	0.000513392	0.000326219	5.42623e-05	3.94719e-05	1.1711e-05	0.000819477
k__Bacteria;p__Acidobacteria;c__TM1;o__;f__;g__	0	0	0	0	0	0	0	0	0	2.49933e-05	7.74605e-06	0	0	0	0	0	0	0	0	0.000762729	0	0	0	0	0	0	0	0	0	0	0	0	0	0	0	0	0	0	0	0	0	2.17377e-05	0	0	0	0	0	0	1.48996e-05
k__Bacteria;p__Acidobacteria;c__[Chloracidobacteria];o__;f__;g__	0	0.000292603	0	0	0	0	0	6.84369e-05	5.5966e-05	3.12416e-05	6.19684e-05	0	0	0	0	0	0	0	8.54838e-05	0	2.54871e-05	2.42514e-05	0	0	0	0	0	0	0	0	0	0	0	0	0	0	0	0	0	0	0	8.69509e-05	0	0	0	0	0	0	0.000119197
k__Bacteria;p__Acidobacteria;c__[Chloracidobacteria];o__11-24;f__;g__	0	0.000156055	0	6.01395e-05	0	0	0	6.84369e-05	2.7983e-05	0.000193698	4.64763e-05	0	0	0	0	0	0	0	0.000587701	0.00240072	0.000280358	0.000751795	6.1532e-06	0.00061813	0	0	0	1.75694e-05	1.20865e-05	0	0	0	0	0	0	0	0	0	0	0	0	4.34754e-05	0	0	2.33013e-05	0	0	0	0.000238393
k__Bacteria;p__Acidobacteria;c__[Chloracidobacteria];o__DS-100;f__;g__	0	7.80275e-05	0	0	0	0	0	0	5.5966e-05	8.12282e-05	5.42224e-05	0	0	0	0	9.28247e-06	0	0	3.20564e-05	0	0.000369563	0.000242514	6.1532e-06	8.06257e-05	0.000163773	0	0	0	0	0	0	0	0	0	0	0	0	3.43572e-05	0	0	0	0	0	0.000498724	0	5.42623e-05	1.97359e-05	0	5.95983e-05
k__Bacteria;p__Acidobacteria;c__[Chloracidobacteria];o__Ellin7246;f__;g__	0	0	1.46177e-05	0	0	0	0	0	0	1.24966e-05	2.32382e-05	0	0	0	3.03352e-05	0	0	0	0	0	0	3.23353e-05	0	0	0	0	0	0	0	3.44353e-05	0	0	0	0	0	0	1.65025e-05	0	0	0	0	4.34754e-05	0	0	0	0	0	0	0
k__Bacteria;p__Acidobacteria;c__[Chloracidobacteria];o__PK29;f__;g__	0	1.95069e-05	0	0	0	0	0	0	0	3.12416e-05	1.54921e-05	0	0	0	0	0	0	1.86642e-05	7.47983e-05	1.25038e-05	5.09742e-05	4.85029e-05	0	5.37504e-05	0	0	0	0	0	0	0	0	0	0	0.00415211	0	0	0	0	0	0	0.000108689	0	0	0	0	1.97359e-05	0	8.93975e-05
k__Bacteria;p__Acidobacteria;c__[Chloracidobacteria];o__RB41;f__;g__	0	0.000409644	4.38532e-05	4.0093e-05	0	3.14614e-05	0	0.000205311	0.00198679	0.0011247	0.00184356	5.60004e-05	0	0	6.06704e-05	2.78474e-05	0	9.3321e-06	0.00224395	0.00842753	0.00192428	0.0035973	1.84596e-05	0.00338628	0	0	0	5.27083e-05	4.8346e-05	3.44353e-05	0	0	0	0.000142735	0.00207605	0	6.60099e-05	0	0	0	0	0.000434754	0	0.000777422	0.000466027	0	7.89437e-05	1.1711e-05	0.00232433
k__Bacteria;p__Acidobacteria;c__[Chloracidobacteria];o__RB41;f__Ellin6075;g__	0.000277136	0.00557896	8.77065e-05	8.0186e-05	0.000260552	3.14614e-05	0	0.00136874	0.00277032	0.00718557	0.00920231	5.60004e-05	0.00132979	0.000114395	0	3.71299e-05	0.000180891	2.79963e-05	0.00722338	0.00630189	0.00704719	0.00719459	4.30724e-05	0.0060738	0.00049132	0	5.6993e-05	5.27083e-05	3.62595e-05	3.44353e-05	0	0	7.90451e-05	0	5.06355e-05	0	0.00156773	0	0	6.1121e-05	0	0.00536922	0.0110302	0.00564731	0.00489328	5.42623e-05	0.000118416	1.1711e-05	0.0121581
k__Bacteria;p__Acidobacteria;c__iii1-8;o__32-20;f__;g__	0	0	0	0	0	0	0	0	5.5966e-05	0.000299919	5.42224e-05	0	0	1.90658e-05	3.03352e-05	0	0	0	0.000213709	0.000187556	3.82307e-05	0.000234431	0	0.000161251	0	0	0	0	0	0	0	0	0	0	0	0	0	0	0	0	0	2.17377e-05	0	0.000469387	0	0	3.94719e-05	0	0.000193694
k__Bacteria;p__Acidobacteria;c__iii1-8;o__DS-18;f__;g__	9.23788e-05	0.000253589	0	0	0	0	0	0	2.7983e-05	0.000118718	0.00288928	0	0	0	0	0	0	0	0.000213709	0.00030009	0.000267615	0.000379939	0	0.00126314	0	0	0	0	0	0	0	3.71706e-05	0.000474271	0	0	0	0	0	0	0	0	0.000108689	0.000340638	0.000777422	0.000745643	0	0	0	0.000625782
k__Bacteria;p__Acidobacteria;c__iii1-8;o__SJA-36;f__;g__	0	0	0	0	0	0	0	0	0	0	0	0	0	0	0	0	0	0	0	0	0	0	0	0	0	0	0	0	0	0	0	0	0	0	0	0	0	0	0	0	0	0	0	0	0	0	0	0	1.48996e-05
k__Bacteria;p__Actinobacteria;c__Acidimicrobiia;o__Acidimicrobiales;Other;Other	0	0	0	0	0	0	0	0	0	6.24832e-06	0	0	0	0	0	0	0	0	4.27419e-05	0	0	0	0	0	0	0	0	0	0	0	0	0	0.0015809	0	0	0	0	0	0	0	0	0	0	0	0	0	0	0	0
k__Bacteria;p__Actinobacteria;c__Acidimicrobiia;o__Acidimicrobiales;f__;g__	9.23788e-05	0.00241885	0	8.0186e-05	0	1.04871e-05	0	0.000479058	0.00111932	0.00201821	0.00189004	5.60004e-05	0	0.00013346	0	0	0	9.3321e-06	0.00251109	0.00193808	0.00182233	0.00303143	1.84596e-05	0.00290252	0.000163773	0	0	0	0	3.44353e-05	0	0	0	0	0.00111398	0	4.95074e-05	0	0	0	0	0.00110862	0.00139499	0.00178954	0.00216702	0.000217049	0.000177623	3.51329e-05	0.00168365
k__Bacteria;p__Actinobacteria;c__Acidimicrobiia;o__Acidimicrobiales;f__AKIW874;g__	0	0	0	0	0	0	0	0	0	0	0	0	0	0	0	0	0	0	0	0.000337601	1.27436e-05	0	0	2.68752e-05	0	0	0	0	0	0	0	0	0	0	0	0	1.65025e-05	0	0	0	0	0	0	0	0	0	1.97359e-05	0	0
k__Bacteria;p__Actinobacteria;c__Acidimicrobiia;o__Acidimicrobiales;f__C111;g__	0	0.00130696	1.46177e-05	0	0	1.04871e-05	0	0.000410621	0.000475711	0.000756047	0.000821082	0	0	1.90658e-05	0	9.28247e-06	0	9.3321e-06	0.000694556	0.000550165	0.000649922	0.0008488	0	0.000591255	0	0	0	0	0	3.44353e-05	0	0	0	0	0.0022786	0	0	0	0	0	0.000146509	0.000521705	0.000389301	0.000322704	0.000908752	0	1.97359e-05	0	0.000432088
k__Bacteria;p__Actinobacteria;c__Acidimicrobiia;o__Acidimicrobiales;f__EB1017;g__	0	0.00218477	0	0	0.000260552	1.04871e-05	0	0.000479058	0.000783524	0.00128091	0.00216115	0	0.00199468	0	0	9.28247e-06	0	2.79963e-05	0.00157076	0.00303841	0.000993998	0.00182694	1.23064e-05	0.00131689	0	0	0	0	1.20865e-05	0	0	0	0	0	0.0055699	3.88863e-05	1.65025e-05	0	0	0	0	0.00126079	0.00201139	0.00146683	0.00165439	5.42623e-05	3.94719e-05	1.1711e-05	0.000640682
k__Bacteria;p__Actinobacteria;c__Acidimicrobiia;o__Acidimicrobiales;f__Iamiaceae;g__	0	0	0	0	0	0	0	0	0	0	0	0	0	0	0	0	0	0	0	0	0	0	0	0	0	0	0	0	0	0	0	0	0	0	0	0	0	0	0	0	0	0	0	0	0	0	0	0	0
k__Bacteria;p__Actinobacteria;c__Acidimicrobiia;o__Acidimicrobiales;f__Iamiaceae;g__Iamia	0	0.000136548	0	0	0	0	0	0	0	7.49798e-05	1.54921e-05	0	0	0	0	0	0	0	4.27419e-05	0.00180054	2.54871e-05	0.00010509	0	8.06257e-05	0	0	0	0	0	0	0	0	0	0	0	0	0	0	0	0	0	0	0	0	0.000326219	0	0	0	0.000104297
k__Bacteria;p__Actinobacteria;c__Acidimicrobiia;o__Acidimicrobiales;f__JdFBGBact;g__	0	0	0	0	0	0	0	0	0	0	0	0	0	0	0	0	0	0	0	0	0	0	0	0	0	0	0	0	0	0	0	0	0	0	0	0	0	0	0	0	0	0	0	0	0	0	0	0	0
k__Bacteria;p__Actinobacteria;c__Acidimicrobiia;o__Acidimicrobiales;f__Microthrixaceae;g__	0	0.000136548	0	2.00465e-05	0	0	0	0	0.000167898	0.000374899	0.000100699	0	0	3.81316e-05	0	0	0	0	0.000170968	0	0.000191153	0.000226347	0	0.000268752	0	0	0	0	0	0	0	0	0	0	0	0	0	0	0	0	0	0	0.000421742	0	4.66027e-05	0	0	0	8.93975e-05
k__Bacteria;p__Actinobacteria;c__Acidimicrobiia;o__Acidimicrobiales;f__TK06;g__	0	0	0	0	0	0	0	0	0	0	7.74605e-06	0	0	0	0	0	0	0	0	0	0	0	0	0	0	0	0	0	0	0	0	0	0	0	0	0	0	0	0	0	0	0	0	0	0	0	0	0	0
k__Bacteria;p__Actinobacteria;c__Actinobacteria;o__Actinomycetales;Other;Other	0.000277136	3.90137e-05	0	0	0	1.04871e-05	0	0	0.000111932	0.000218691	0.000232382	0	0.00132979	0.000152526	3.03352e-05	0	0	0	0.000245766	0.000825248	0.000165666	0.000234431	1.23064e-05	0.00056438	0.000163773	0	0	0	4.8346e-05	0	0	7.43412e-05	0	0	0.00445592	0.000622181	1.65025e-05	0	0	0	0.000219764	0.000195639	0.000421742	0.000161352	0	0.000217049	0.000118416	3.51329e-05	0.000491686
k__Bacteria;p__Actinobacteria;c__Actinobacteria;o__Actinomycetales;f__;g__	0	0.00273096	7.30887e-05	4.0093e-05	0	3.14614e-05	0	0.000752806	0.00128722	0.00228064	0.00177385	0.000560004	0.00332447	0.000247855	0	6.49773e-05	0	2.79963e-05	0.00232943	0.0106282	0.00133807	0.00189161	4.30724e-05	0.00322503	0.000163773	0	0.000512937	0.000263542	4.8346e-05	0.000172176	0	0	0.000869496	0	0	0	0	0.000515358	0	0	0.000219764	0.00178249	0.00475271	0.00186288	0.0034952	5.42623e-05	0.000197359	5.85549e-05	0.00306931
k__Bacteria;p__Actinobacteria;c__Actinobacteria;o__Actinomycetales;f__ACK-M1;g__	0	0	0	0	0	0	0	0	0	0	0	0	0	0	0	0	0	0	0	0	0	0	0	0	0	0	0	0	0	0	0	0.000223023	0	0	0	0	0	0	0.00122764	0	0	0	0	0	0	0	0	0	0
k__Bacteria;p__Actinobacteria;c__Actinobacteria;o__Actinomycetales;f__Actinomycetaceae;Other	0	0	0	0	0	0	0	0	0	0	0	0	0	0	0	0	0	0	0	0	0	0	0	0	0	0	0	0	2.4173e-05	0	0	0	0	0	0	0	0	0	0	0	0	0	0	0	0	0	0	0	0
k__Bacteria;p__Actinobacteria;c__Actinobacteria;o__Actinomycetales;f__Actinomycetaceae;g__	0	0	0	0	0	0	0	0	0	0	0	0	0	0	0	9.28247e-06	0	1.86642e-05	0	0	0	0	0	0	0	0	0	0	8.46054e-05	0	0	0	0	0	0	0	0.00107266	0	0	0	0	0	0	0	0	0	1.97359e-05	2.34219e-05	0
k__Bacteria;p__Actinobacteria;c__Actinobacteria;o__Actinomycetales;f__Actinomycetaceae;g__Actinobaculum	0	0	0	0	0	0	0	0	0	0	0	0	0	0	0	0	0	0	0	0	0	0	0	0	0	0	0	0	0	0	0	0	0	0	0	0	0	0	0	0	0	0	0	0	0	0	0	0	0
k__Bacteria;p__Actinobacteria;c__Actinobacteria;o__Actinomycetales;f__Actinomycetaceae;g__Actinomyces	0	0	0	0	0	0	0	0	0	0	0	0	0	3.81316e-05	0	0	0	1.86642e-05	0	0	0	0	1.23064e-05	0	0	0	0.000683917	0	0	0	0	0	0	0	0	0	0	0	0	0	0	0	0	0	0	0	0	2.34219e-05	0
k__Bacteria;p__Actinobacteria;c__Actinobacteria;o__Actinomycetales;f__Actinomycetaceae;g__Arcanobacterium	0	0	0	0	0	0	0	0	0	0	0	0	0	0	0	0	0	0	0	0	0	0	0	0	0	0	0	0	0	0	0	0	0	0	0	0	0	0	0	0	0	0	0	0	0	0	0	0	0
k__Bacteria;p__Actinobacteria;c__Actinobacteria;o__Actinomycetales;f__Actinomycetaceae;g__N09	0	0	0	0	0	0	0	0	0	0	0	0	0	0	0	0	0	0	0	0	0	0	0	0	0	0	0	0	0	0	0	0	0	0	0.00491164	0	0	0	0	0	0	0	0	0	0	0	0	0	0
k__Bacteria;p__Actinobacteria;c__Actinobacteria;o__Actinomycetales;f__Actinomycetaceae;g__Trueperella	0	0	0	0	0	0	0	0	0	0	0	0	0	0	0	0	0	0	0	0	0	0	0	0	0	0	0	0	0	0	0	0	0	0	0	0	0	0	0	0	0	0	0	0	0	0.000108525	0	0	0
k__Bacteria;p__Actinobacteria;c__Actinobacteria;o__Actinomycetales;f__Actinomycetaceae;g__Varibaculum	0	0	4.38532e-05	0	0	0	0	0	0	0	0	0	0	0	6.06704e-05	0	0	2.79963e-05	0	0	1.27436e-05	8.08381e-06	0	0	0	0	0	0	0	0	0	0	0	0	0	0	0	0	0	0	0	0	0	0	0	0.000162787	1.97359e-05	0	0
k__Bacteria;p__Actinobacteria;c__Actinobacteria;o__Actinomycetales;f__Actinospicaceae;g__	0	0	0	0	0	1.04871e-05	0	0	0	0	7.74605e-06	0	0	0	0	0	0	0	0	0	0	0	0	0	0	0	0	0	0	0	0	0	0	0	0	0	0	0	0	0	0	0	0	0	0	0	0	0	5.95983e-05
k__Bacteria;p__Actinobacteria;c__Actinobacteria;o__Actinomycetales;f__Actinosynnemataceae;Other	0	0.00037063	0	0	0	0	0	0	0	3.12416e-05	7.74605e-06	0	0	0	0	0	0	0	0.000299193	0	3.82307e-05	8.08381e-05	6.1532e-06	0.000134376	0	0	0	0	0	0	0	0	0	0	0	0	0	0	0	0	0	0	0	0	0	0.000162787	1.97359e-05	0	4.46987e-05
k__Bacteria;p__Actinobacteria;c__Actinobacteria;o__Actinomycetales;f__Actinosynnemataceae;g__	0	0	0	0	0	0	0	0	2.7983e-05	0	0	0	0	0	0	0	0	0	0	0	2.54871e-05	0	0	0	0	0	0	0	0	0	0	0	0	0	0	0	0	0	0	0	0	0	0	0	0	0	0	0	0
k__Bacteria;p__Actinobacteria;c__Actinobacteria;o__Actinomycetales;f__Actinosynnemataceae;g__Actinokineospora	0	0	0	0	0	0	0	0	0	0	0	0	0	0	0	0	0	0	0	0	0	0	0	0	0	0	0	0	0	0	0	0	0	0	0	0	0	0	0	0	0	0	0	0	0	0	0	0	0
k__Bacteria;p__Actinobacteria;c__Actinobacteria;o__Actinomycetales;f__Actinosynnemataceae;g__Kibdelosporangium	0	0	0	0	0	0	0	0	0	0	0	0	0	0	0	0	0	0	0	0	0	8.08381e-06	0	2.68752e-05	0	0	0	0	0	0	0	0	0	0	0	0	0	0	0	0	0	0	0	0	0	0	0	0	0
k__Bacteria;p__Actinobacteria;c__Actinobacteria;o__Actinomycetales;f__Actinosynnemataceae;g__Kutzneria	0	0	0	0	0	0	0	0	0	0	7.74605e-06	0	0	0	3.03352e-05	1.85649e-05	0	9.3321e-06	6.41128e-05	0	0.000114692	7.27543e-05	0	5.37504e-05	0	0	0	0	0	0	0	0	0	0	0	0	0	0	0	0	0	0	0	0	6.9904e-05	0	0	0	4.46987e-05
k__Bacteria;p__Actinobacteria;c__Actinobacteria;o__Actinomycetales;f__Actinosynnemataceae;g__Lentzea	0	3.90137e-05	0	0	0	0	0	0	2.7983e-05	0.00014996	7.74605e-06	0	0.000664894	0	0	0	0	0	0.000694556	0.000312594	0.000127436	0.000266766	0	0	0	0	0	0	1.20865e-05	0	0	0	0	0	0	0	0	0	0	0	0	0	0	0.000190689	0.000326219	0.000271312	0	0	0.000253293
k__Bacteria;p__Actinobacteria;c__Actinobacteria;o__Actinomycetales;f__Actinosynnemataceae;g__Saccharothrix	0	0	0	0	0	0	0	0	0	0	0	0	0	0	0	0	0	0	2.13709e-05	0.000437631	0	3.23353e-05	0	2.68752e-05	0	0	0	0	0	0	0	0	0	0	0	0	0	0	0	0	0	0	0	0	0	0	0	0	0
k__Bacteria;p__Actinobacteria;c__Actinobacteria;o__Actinomycetales;f__Beutenbergiaceae;Other	0	0	1.46177e-05	0	0	0	0	0	0	6.24832e-06	0	0	0	1.90658e-05	0	0	0	0	0	0	0	8.08381e-06	0	0	0	0	0	0	0	0	0	0	0	0	0	0	0	0	0	0	0	0	0	1.46683e-05	0	0	3.94719e-05	0	0
k__Bacteria;p__Actinobacteria;c__Actinobacteria;o__Actinomycetales;f__Beutenbergiaceae;g__Salana	0	0	1.46177e-05	0	0	0	0	0	0	3.74899e-05	0	0.000280002	0	0.00049571	0	0	0	0	5.34274e-05	0	0	3.23353e-05	0	5.37504e-05	0	0	0	0	0.000145038	0	0	0	0	0	0	0	0	0	0	0	0	0	0	0	0	0	0	0	0
k__Bacteria;p__Actinobacteria;c__Actinobacteria;o__Actinomycetales;f__Bogoriellaceae;g__Georgenia	0	0	1.46177e-05	2.00465e-05	0	0	0	0	0	5.62349e-05	2.32382e-05	0	0	0.000152526	0	0	0.000325603	0	4.27419e-05	5.0015e-05	1.27436e-05	1.61676e-05	0	0	0	0	5.6993e-05	0	0	0	0	0	0	0	0	0	0	0	0	0	0	0	0	7.33417e-05	2.33013e-05	0	5.92078e-05	0	0.000134096
k__Bacteria;p__Actinobacteria;c__Actinobacteria;o__Actinomycetales;f__Brevibacteriaceae;g__Brevibacterium	0	0	2.92355e-05	6.01395e-05	0	0	0	0	0	0.000124966	0	0	0	0.000762631	0	0	0	3.73284e-05	2.13709e-05	0	1.27436e-05	2.42514e-05	2.46128e-05	0.000161251	0	0	0	0	0.000193384	0	0	0	0	0	0	0.00031109	0	0	0	0	0	0	0	8.80101e-05	0	0	0	0.000140532	0.000163895
k__Bacteria;p__Actinobacteria;c__Actinobacteria;o__Actinomycetales;f__Cellulomonadaceae;Other	0	1.95069e-05	0	0	0	0	0	0	0	6.87315e-05	7.74605e-06	0	0	0.000438513	0	0	0	0	7.47983e-05	1.25038e-05	0	4.04191e-05	0	5.37504e-05	0	0	0	0	1.20865e-05	0	0	3.71706e-05	0	0	0.000101271	0	3.30049e-05	6.87144e-05	0	0	0	0	0	1.46683e-05	6.9904e-05	0	0	0	0
k__Bacteria;p__Actinobacteria;c__Actinobacteria;o__Actinomycetales;f__Cellulomonadaceae;g__Actinotalea	0	0.00130696	0	0	0	0	0	6.84369e-05	0.000223864	0.00018745	0.000247874	0.000168001	0	9.53289e-05	0	0	0	3.73284e-05	0.00011754	0	0.000101948	0.000194012	1.84596e-05	8.06257e-05	0	0	0	0	0	0	0	0	0.00110663	0	0.000101271	0	0	0	0	0	0	4.34754e-05	0.000681276	0.000674744	0.000139808	0	9.86797e-05	1.1711e-05	2.97992e-05
k__Bacteria;p__Actinobacteria;c__Actinobacteria;o__Actinomycetales;f__Cellulomonadaceae;g__Cellulomonas	9.23788e-05	0.00249688	0.000160795	0.000140326	0.000260552	0	0	0.00109499	0.0011473	0.0013184	0.0015647	0.00184801	0.00199468	0.000438513	0	2.78474e-05	0.000180891	3.73284e-05	0.00283165	0.00243823	0.000446025	0.00238472	4.92256e-05	0.00134376	0	0	0	0	0	0	0	0	0.000474271	0	0.00151906	0.00194431	1.65025e-05	0	0	0	7.32547e-05	0.00117384	0.00210871	0.00137882	0.00295927	0.000325574	0.000118416	1.1711e-05	0.000804577
k__Bacteria;p__Actinobacteria;c__Actinobacteria;o__Actinomycetales;f__Cellulomonadaceae;g__Demequina	0	0	0	0	0	0	0	0	0	3.74899e-05	3.09842e-05	0	0	0	0	0	0	0	8.54838e-05	0	0	3.23353e-05	0	0	0	0	0	0	0	0	0	0	0	0	0	0	0	0	0	0	0	2.17377e-05	0	0	0	0	0	0	2.97992e-05
k__Bacteria;p__Actinobacteria;c__Actinobacteria;o__Actinomycetales;f__Cellulomonadaceae;g__Oerskovia	0	0	1.46177e-05	0	0	0	0	0.000205311	0	0.000174953	7.74605e-06	0	0	0.00388942	0	0	0	0	0.000277822	0	1.27436e-05	8.08381e-06	0	0	0	0	0	0	0	0	0	0	0	0	0	0	0	0	0	0	0	0	0	0	2.33013e-05	0	0	0	0
k__Bacteria;p__Actinobacteria;c__Actinobacteria;o__Actinomycetales;f__Corynebacteriaceae;g__Corynebacterium	9.23788e-05	0.000195069	0.000277737	0.000320744	0.000521105	0.000209743	0	0.000752806	0.000699575	0.000231188	0.000131683	0.000224002	0.00199468	0.00158246	0.0192629	0.00364801	0.00426902	0.00338755	0.00131431	0.000650195	0.000662665	0.00109131	0.000338426	0.000322503	0	0.010118	0.00233671	0.000140556	0.00101527	0.00402893	0	0.00468349	0.0177852	0	0.0382804	7.77726e-05	0.000858128	0.0031265	0.00596282	0.000488968	0.000366274	0.000239115	0.000454184	0.000821428	0.000163109	0.0662	0.0444256	0.00439161	0.00835866
k__Bacteria;p__Actinobacteria;c__Actinobacteria;o__Actinomycetales;f__Cryptosporangiaceae;g__	0	0	0	0	0	0	0	0	0	0	0	0	0	0	0	0	0	0	0	0	0	0	0	0	0	0	0	0	0	0	0	0	0	0	0	0	0	0	0	0	0	2.17377e-05	0	0	0	0	0	0	0
k__Bacteria;p__Actinobacteria;c__Actinobacteria;o__Actinomycetales;f__Dermabacteraceae;Other	0	0	0	0	0	0	0	0	0	0	0	0	0	7.62631e-05	0	0	0	0	0	0	0	0	0	0	0	0	0	0	0	0	0	0.000185853	0	0	0	0	0	0	0	0	0	0	0	0	0	0	0	0	0
k__Bacteria;p__Actinobacteria;c__Actinobacteria;o__Actinomycetales;f__Dermabacteraceae;g__	0	0	0	0	0	0	0	0	0	0	0	0	0	0	0	0	0	0	0	0	0	0	0	0	0	0	0	0	0	0	0	0	0	0	0	0	0	0	0	0	0	0	0	0	0	0	0	2.34219e-05	0
k__Bacteria;p__Actinobacteria;c__Actinobacteria;o__Actinomycetales;f__Dermabacteraceae;g__Brachybacterium	0	0	1.46177e-05	0	0	1.04871e-05	0	0	0.000111932	0.000156208	0	5.60004e-05	0.00132979	0.00274547	0	9.28247e-06	0	5.59926e-05	0.000106855	0	3.82307e-05	4.85029e-05	6.1532e-06	0.000107501	0	0	0	0	7.25189e-05	0	0	0.0253875	0.00387321	0	0	0	0	0	0	0	7.32547e-05	4.34754e-05	0	4.4005e-05	0	0	0.000118416	5.85549e-05	8.93975e-05
k__Bacteria;p__Actinobacteria;c__Actinobacteria;o__Actinomycetales;f__Dermacoccaceae;g__Dermacoccus	0	0	0	0	0	0	0	0	0	0	0	0	0	9.53289e-05	0	0	0	0	9.61693e-05	0	0	0	0	2.68752e-05	0.000327547	0	0	0.000456806	0	0	0	0	0	0	0	0	0	0	0.00122764	0	0	0	0	0	0	0	0	0	0
k__Bacteria;p__Actinobacteria;c__Actinobacteria;o__Actinomycetales;f__Dermatophilaceae;Other	0	0	0	0	0	0	0	0	0	0	0	0	0	0	0	0	0	0	0	0	0	0	0	0	0	0	0	0	0	0	0	0	0	0	0	0	0	0	0	0	0	0	0	0	0	0	0	0	0
k__Bacteria;p__Actinobacteria;c__Actinobacteria;o__Actinomycetales;f__Dermatophilaceae;g__Dermatophilus	0	0	0	0	0	0	0	0	0	0	0	0	0	0	0	0	0	0	0	0	0	0	0	0	0	0	0	0	0	0	0	0	0	0	0	0	0	0	0	0	0	0	0	0	0	0	0	0	0
k__Bacteria;p__Actinobacteria;c__Actinobacteria;o__Actinomycetales;f__Dietziaceae;Other	0	0	0	0	0	0	0	0	0	0	0	0	0	0	0	0	0	0	0	0	0	0	0	0	0	0	0	0	0	0	0	0	0	0	0	0	0	0	0	0	0	0	0	0	0	0	0	0	0
k__Bacteria;p__Actinobacteria;c__Actinobacteria;o__Actinomycetales;f__Dietziaceae;g__Dietzia	0	0	0	2.00465e-05	0	0	0	0	0	0	0	0	0	0.000591039	3.03352e-05	9.28247e-06	7.23563e-05	4.66605e-05	2.13709e-05	0	0	2.42514e-05	0	0	0	0	0	0	0	0	0	0	0	0	0	0	0	0	0	0.00128354	0	0	0	0	0	0	0	0	0.000148996
k__Bacteria;p__Actinobacteria;c__Actinobacteria;o__Actinomycetales;f__Frankiaceae;Other	0	0	0	0	0	0	0	0	0	0	1.54921e-05	0	0	0	0	0	0	0	4.27419e-05	0	1.27436e-05	0	0	0	0	0	0	0	0	0	0	0	0	0	0	0	0	0	0	0	0	2.17377e-05	0	0	0	0	0	0	0
k__Bacteria;p__Actinobacteria;c__Actinobacteria;o__Actinomycetales;f__Frankiaceae;g__	0	0.000838795	2.92355e-05	0	0.000260552	0	0	6.84369e-05	0.000503694	0.000543604	0.000433779	0	0	7.62631e-05	0	9.28247e-06	0	0	0.00142117	0.00417625	0.000586204	0.00108323	1.84596e-05	0.00188127	0	0	0	0	2.4173e-05	6.88705e-05	0	0	0	0	0	0	0	0	0	0	7.32547e-05	0.00028259	9.73252e-05	0.000924106	0.00265635	0	5.92078e-05	1.1711e-05	0.00108767
k__Bacteria;p__Actinobacteria;c__Actinobacteria;o__Actinomycetales;f__Frankiaceae;g__Frankia	0	0	0	0	0	0	0	0	0	0	0	0	0	0	0	0	0	0	1.06855e-05	0	0	0	0	0	0	0	0	0	0	0	0	0	0	0	0	0	0	0	0	0	0	0	0	0	0	0	0	0	0
k__Bacteria;p__Actinobacteria;c__Actinobacteria;o__Actinomycetales;f__Geodermatophilaceae;Other	0	0	0	0	0	0	0	0	0	0	0	0	0	0	0	0	0	0	0	0	0	0	0	0	0	0	0	0	0	0	0	0	0	0	0	0	0	0	0	0	0	2.17377e-05	0	0	0	0	0	0	0
k__Bacteria;p__Actinobacteria;c__Actinobacteria;o__Actinomycetales;f__Geodermatophilaceae;g__	0	0.00031211	0	0	0	0	0	0	2.7983e-05	0.000137463	9.29526e-05	0.000392003	0	0.000228789	0	0	0	0	0.000224395	0.000237571	3.82307e-05	0.000266766	4.30724e-05	0.000510629	0	0	0	0	0	0	0	0	0	0	0	0	0	0	0	0	0	0.000391279	0	0.000161352	0.000675739	0	0	2.34219e-05	0.000178795
k__Bacteria;p__Actinobacteria;c__Actinobacteria;o__Actinomycetales;f__Geodermatophilaceae;g__Geodermatophilus	0	0.000351124	0	0	0	0	0	0	0.000111932	1.8745e-05	4.64763e-05	0	0	0	3.03352e-05	0	0	0	0	1.25038e-05	3.82307e-05	0.00010509	0	0.000107501	0	0	0	0	0	0	0	0	0	0	0	0	0	0	0	0	0	2.17377e-05	0	0	0	0	0	0	2.97992e-05
k__Bacteria;p__Actinobacteria;c__Actinobacteria;o__Actinomycetales;f__Geodermatophilaceae;g__Modestobacter	0	3.90137e-05	0	0	0	3.14614e-05	0	0	0	6.24832e-06	2.32382e-05	0	0	0	0	0	0	0	4.27419e-05	0.000112534	0	4.04191e-05	0	0	0	0	0	0	0	0	0	0	0	0	0	0	0	0.00274857	0	0	0	0	0	0	0	0	0	0	4.46987e-05
k__Bacteria;p__Actinobacteria;c__Actinobacteria;o__Actinomycetales;f__Glycomycetaceae;g__Glycomyces	0	0	0	0	0	0	0	0	0	6.24832e-06	2.32382e-05	0	0	0	0	0	0	0	0	0	0	0	0	0	0	0	0	0	0	0	0	0	0	0	0	0	0	0	0	0	0	0	0	0	0	0	0	0	0
k__Bacteria;p__Actinobacteria;c__Actinobacteria;o__Actinomycetales;f__Gordoniaceae;g__Gordonia	0	0.000234082	0	0	0	0	0	0	2.7983e-05	3.12416e-05	0	0	0	0	0	0	3.61781e-05	0	3.20564e-05	0	7.64614e-05	3.23353e-05	0	0	0	0	0	0	0	0	0	0	0	0	0	0	0	0	0	0	0	6.52131e-05	0	0	0.000582533	0	0	1.1711e-05	0.000193694
k__Bacteria;p__Actinobacteria;c__Actinobacteria;o__Actinomycetales;f__Intrasporangiaceae;Other	0	0.000195069	0	0	0	0	0	0	2.7983e-05	3.12416e-05	0.000108445	0	0	3.81316e-05	0	0	0	0	0.000128226	0	0.000216641	9.70058e-05	1.23064e-05	0.000134376	0	0	0	0	0	0	0	3.71706e-05	0	0	5.06355e-05	0	0	0	0.000175377	0	0	0.000173902	8.11043e-05	7.33417e-05	2.33013e-05	0	0	1.1711e-05	0.000387389
k__Bacteria;p__Actinobacteria;c__Actinobacteria;o__Actinomycetales;f__Intrasporangiaceae;g__	0	0.000136548	1.46177e-05	0	0	0	0	0	0	1.8745e-05	5.42224e-05	0	0	0.00013346	0	0	0	0	7.47983e-05	0	5.09742e-05	4.04191e-05	0	0	0	0	0	0	0	0	0	0.00215589	0	0	5.06355e-05	0	0	0	0	0	0	0	0.000827264	0.000396045	0	0	0	0	7.44979e-05
k__Bacteria;p__Actinobacteria;c__Actinobacteria;o__Actinomycetales;f__Intrasporangiaceae;g__Arsenicicoccus	0	0	0	0	0	0	0	0	0	0	0	0	0	0	0	0	0	0	0	0	0	0	0	0	0	0	0	0	0	0	0	0	0	0	0	0	0	0	0	0	0	0	0	0	0	0	0	0	1.48996e-05
k__Bacteria;p__Actinobacteria;c__Actinobacteria;o__Actinomycetales;f__Intrasporangiaceae;g__Janibacter	0	0	0	0	0	0	0	0	0	0	0	0	0	0	0	0	0	0	0	0	0	0	0	0	0	0	0	0	0	0	0	0	0	0	0	0	0	0	0	0	0	0	0	1.46683e-05	0	0	0	0	1.48996e-05
k__Bacteria;p__Actinobacteria;c__Actinobacteria;o__Actinomycetales;f__Intrasporangiaceae;g__Knoellia	0	0.000526685	0	0	0	0	0	0	0.000251847	0.000131215	0.000309842	0.000280002	0	0.000305052	0	9.28247e-06	0	1.86642e-05	0.000523588	0.00020006	0.000254871	0.000420358	9.84512e-05	0.000725631	0	0	0	0	0	3.44353e-05	0	0	0	0	0.0031394	0	0	0	0	0	0	0.000260853	0.0018654	0.00105612	0.000605835	5.42623e-05	1.97359e-05	0	0.00070028
k__Bacteria;p__Actinobacteria;c__Actinobacteria;o__Actinomycetales;f__Intrasporangiaceae;g__Oryzihumus	0	0	0	0	0	0	0	0	0	6.24832e-06	0	0	0	0	0	0	0	0	0	0.000287586	0	0	0	0	0	0	0	0	0	0	0	0	0	0	0	0	0	0	0	0	0	0	0	0	0	0	0	0	2.97992e-05
k__Bacteria;p__Actinobacteria;c__Actinobacteria;o__Actinomycetales;f__Intrasporangiaceae;g__Phycicoccus	0	0.000409644	0	0	0	0	0	0.000273748	0.000111932	0.000143711	0.000185905	0	0	0.000152526	0	9.28247e-06	0	0	8.54838e-05	0	0.000152923	0.000282933	0	5.37504e-05	0	0	0	0	0	0	0	0	0	0	0	0	0	0	0	6.1121e-05	7.32547e-05	0.000326066	0.000210871	0.000601402	0.000372821	0	0	1.1711e-05	0.000581083
k__Bacteria;p__Actinobacteria;c__Actinobacteria;o__Actinomycetales;f__Intrasporangiaceae;g__Terracoccus	0	0	0	0	0	0	0	0	0	0	0	0	0	0	0	0	0	0	0	0	0	0	0	0	0	0	0	0	0	0	0	0	0	0	0	0	0	0	0	0	0	0	0	0	0	0	0	0	0
k__Bacteria;p__Actinobacteria;c__Actinobacteria;o__Actinomycetales;f__Jonesiaceae;Other	0	0	1.46177e-05	0	0	0	0	0	0	0	0	0	0	0	0	0.000120672	0	0	0	0	2.54871e-05	0	0	0	0	0	0	0	0.00177671	0	0	0	0	0	0	0	0	0	0	0	0	0	0	0	0	0	0	0	0
k__Bacteria;p__Actinobacteria;c__Actinobacteria;o__Actinomycetales;f__Jonesiaceae;g__	0	0	0	0	0	0	0	0	0	0	0	0	0	0	0	0	0	0	0	0	0	0	0	0	0	0	0	0	0	0	0	0	0	0	0	0	0	0	0	0	0	0	0	0	0	0	0	0	0
k__Bacteria;p__Actinobacteria;c__Actinobacteria;o__Actinomycetales;f__Jonesiaceae;g__Jonesia	0	0	0	0	0	0	0	0	0	0	0	0	0	0	0	0	0	0	0	0	0	0	0	0	0	0	0	0	0	0	0	0	0	0	0	0	0	0	0	0	0	0	0	0	0	0	0	0	0
k__Bacteria;p__Actinobacteria;c__Actinobacteria;o__Actinomycetales;f__Kineosporiaceae;Other	0	1.95069e-05	0	0	0	0	0	0	5.5966e-05	3.12416e-05	0	0.000392003	0	0	0	0	0	0	0	0.000387616	0	2.42514e-05	0	0	0	0	0	0.000105417	0	0	0	0	0	0	0	0	0	0	0	0	0	2.17377e-05	0	0	4.66027e-05	0	0	0	7.44979e-05
k__Bacteria;p__Actinobacteria;c__Actinobacteria;o__Actinomycetales;f__Kineosporiaceae;g__	0.000184758	0.00101436	8.77065e-05	4.0093e-05	0	0	0	0	0.000335796	0.00022494	0.000232382	0.000112001	0.000664894	7.62631e-05	0	9.28247e-06	0	0	6.41128e-05	0.000612684	0.000216641	0.000161676	0	0.000268752	0	0	0	0	4.8346e-05	0	0	0	0	0	0	0	0	0	0	0	0	0.00047823	0.000697497	0.000396045	0.000675739	5.42623e-05	0.000138152	0	0.000312891
k__Bacteria;p__Actinobacteria;c__Actinobacteria;o__Actinomycetales;f__Kineosporiaceae;g__Kineococcus	0	0	0	0	0	0	0	0	2.7983e-05	1.8745e-05	0	0.000728006	0	1.90658e-05	0	1.85649e-05	0	0	2.13709e-05	0	0	5.65867e-05	1.84596e-05	0	0	0	0	0	0	0	0	0.00591012	0	0	0	0	0	0	0	0	0	0	0	0	0.000489328	0	0	2.34219e-05	2.97992e-05
k__Bacteria;p__Actinobacteria;c__Actinobacteria;o__Actinomycetales;f__Kineosporiaceae;g__Kineosporia	0	0.000136548	0	0	0	0	0	0	5.5966e-05	1.8745e-05	3.87303e-05	0	0	0	0	0	0	0	2.13709e-05	0	0	0	0	0	0	0	0	0	0	0	0	0	0	0	0	0	0	0	0	0	0	0.000108689	0	0	0	0	0	0	0
k__Bacteria;p__Actinobacteria;c__Actinobacteria;o__Actinomycetales;f__Microbacteriaceae;Other	0	0.000546192	0.000175413	8.0186e-05	0	0	0	0.000205311	0.000195881	0.000924751	0.000759113	0.000112001	0.00132979	9.53289e-05	0	9.28247e-06	0	0	0.00122883	0.000825248	0.000547973	0.00118832	1.23064e-05	0.000967508	0	0	0	0	0	0	0	0	0	0	0.00106334	0	0	0	0	0	0	0.000434754	0.000632614	0.000454719	0.000838848	0	0	0	0.000238393
k__Bacteria;p__Actinobacteria;c__Actinobacteria;o__Actinomycetales;f__Microbacteriaceae;g__	0	0.00068274	8.77065e-05	0.000240558	0	1.04871e-05	0	0.000479058	0.000251847	0.000587342	0.000565462	0.000168001	0.00398936	5.71973e-05	0	0	0	0	0.000929636	3.75113e-05	0.000713639	0.000864968	0	0.00061813	0	0	0	0	0	0	0	0	0	0	0.000101271	0	0	0	0.000876885	0	7.32547e-05	4.34754e-05	0.000827264	5.86734e-05	0.000559232	0.000217049	1.97359e-05	0	0.000178795
k__Bacteria;p__Actinobacteria;c__Actinobacteria;o__Actinomycetales;f__Microbacteriaceae;g__Agrococcus	0	0	0	4.0093e-05	0	0	0	0	0	1.8745e-05	7.74605e-06	0	0	0	0	0	0	0	0	0	0	8.08381e-06	0	0	0	0	0	0	0	0	0	0	0	0	5.06355e-05	0	0	0	0	0	0	0	0	0	0	0	0	0	0
k__Bacteria;p__Actinobacteria;c__Actinobacteria;o__Actinomycetales;f__Microbacteriaceae;g__Agromyces	0	0.00115091	0	0	0	0	0	0.000342185	0.000671592	0.00174328	0.000518986	0	0	0.00013346	0	0	0	0	0.000427419	5.0015e-05	0.000649922	0.000194012	0	2.68752e-05	0	0	0	0	0	0	0	0	0	0	0	0	0	0	0	0	7.32547e-05	0.00193466	0.000486626	0.00136416	0.00191071	5.42623e-05	0	0	7.44979e-05
k__Bacteria;p__Actinobacteria;c__Actinobacteria;o__Actinomycetales;f__Microbacteriaceae;g__Clavibacter	0	0	0	0	0	0	0	0	0	0	0	0	0	0	0	0	0	0	0	0	0	0	0	0	0	0	0	0	0	0	0	0	0	0	0.000101271	0	0	0	0	0	0	0	0	0	0	0	0	0	0
k__Bacteria;p__Actinobacteria;c__Actinobacteria;o__Actinomycetales;f__Microbacteriaceae;g__Cryocola	0	3.90137e-05	0	0	0	0	0	0	0.000111932	3.12416e-05	0.000100699	0	0	0	0	2.78474e-05	0	0	0.000267137	0	0.000101948	0.000129341	0	0.000188127	0	0	0	0	0	0	0	0	0	0	0	0	0	0	0	0	0	0.000152164	0	2.93367e-05	9.32053e-05	0	0	0	7.44979e-05
k__Bacteria;p__Actinobacteria;c__Actinobacteria;o__Actinomycetales;f__Microbacteriaceae;g__Curtobacterium	0	0.000156055	8.77065e-05	6.01395e-05	0	0	0	0.000136874	0.000363779	0.000312416	0.0005887	0.000784006	0.000664894	0.000476644	0	7.42597e-05	3.61781e-05	2.79963e-05	0.000277822	0.00108783	0.000140179	0.000428442	6.1532e-05	0.000215002	0	0.00210793	0	0	1.20865e-05	0	0	0	0	0	0	0	0	0	0	0	0.000146509	0.000108689	0.000421742	0.000322704	0.000256315	0	1.97359e-05	3.51329e-05	4.46987e-05
k__Bacteria;p__Actinobacteria;c__Actinobacteria;o__Actinomycetales;f__Microbacteriaceae;g__Frigoribacterium	0	0.000429151	4.38532e-05	8.0186e-05	0	0	0	0.00102655	5.5966e-05	0.000468624	0.00092178	0.000616005	0.00199468	0.00162059	0	0	3.61781e-05	0	0.000822781	0	0.00017841	0.000396107	1.23064e-05	0.000107501	0	0	0	0	0	0	0	0	0	0	0	0	0	0	0	0	0.000146509	4.34754e-05	0.000437963	0.000102678	0.000186411	0	0	5.85549e-05	1.48996e-05
k__Bacteria;p__Actinobacteria;c__Actinobacteria;o__Actinomycetales;f__Microbacteriaceae;g__Leucobacter	9.23788e-05	0	4.38532e-05	2.00465e-05	0	1.04871e-05	0	0.000410621	0	0.000574846	7.74605e-05	0	0	0.00102955	0	9.28247e-06	0	0	0.000160282	1.25038e-05	5.09742e-05	5.65867e-05	1.23064e-05	0.000134376	0	0	0	0	0.000906487	0	0	0	0	0	0	0	0	0	0.000526131	0.000183363	0	2.17377e-05	1.62209e-05	2.93367e-05	0	0	0	1.1711e-05	0.000148996
k__Bacteria;p__Actinobacteria;c__Actinobacteria;o__Actinomycetales;f__Microbacteriaceae;g__Microbacterium	0	3.90137e-05	0	0	0	1.04871e-05	0	0.000136874	2.7983e-05	0.000174953	1.54921e-05	0	0	0.000209724	0	1.85649e-05	3.61781e-05	0	0.000149597	2.50075e-05	0.000152923	5.65867e-05	6.1532e-06	5.37504e-05	0	0	0	0	0	0	0	0	0	0	0	0	0.000148522	0	0	0	0	8.69509e-05	0.000129767	7.33417e-05	9.32053e-05	0	0	4.68439e-05	5.95983e-05
k__Bacteria;p__Actinobacteria;c__Actinobacteria;o__Actinomycetales;f__Microbacteriaceae;g__Mycetocola	0	0	0	0	0	0	0	0	0	0	0	0	0	0	0	0	0	0	0	0	0	0	0	0	0	0	0	0	0	0	0	0	0	0	0	0	0	0	0	0	0	0	0	1.46683e-05	0	0	0	0	0
k__Bacteria;p__Actinobacteria;c__Actinobacteria;o__Actinomycetales;f__Microbacteriaceae;g__Pseudoclavibacter	0	1.95069e-05	0	0	0	0	0	0	0	1.24966e-05	7.74605e-06	0	0	1.90658e-05	0	0	0	0	0	0	0	0	0	0	0	0	0	0	0	0	0	0	0	0	0	0	0	0	0	0	7.32547e-05	0	0	0	0	0	0	0	4.46987e-05
k__Bacteria;p__Actinobacteria;c__Actinobacteria;o__Actinomycetales;f__Microbacteriaceae;g__Rathayibacter	0	3.90137e-05	0	0	0	0	0	0	2.7983e-05	1.24966e-05	9.29526e-05	0	0	0	0	0	0	0	1.06855e-05	0	0	0	0	0	0	0	0	0	0	0	0	0	0	0	0	0	0	0	0	0	0	0.000108689	0	0	2.33013e-05	0	0	0	0
k__Bacteria;p__Actinobacteria;c__Actinobacteria;o__Actinomycetales;f__Microbacteriaceae;g__Salinibacterium	9.23788e-05	0.000643727	7.30887e-05	4.0093e-05	0	1.04871e-05	0	0.000615932	0.000419745	0.00106221	0.000999241	0.000112001	0.00199468	0.00036225	0	0	0	9.3321e-06	0.00152802	0.000125038	0.00104497	0.00164101	6.1532e-06	0.00142439	0	0	0.000113986	0.00031625	0	0	0	0.000520388	0	0	0.000202542	0	0	0	0	0	0	0.000326066	0.0019465	0.000557397	0.00160779	5.42623e-05	5.92078e-05	0	0.000551284
k__Bacteria;p__Actinobacteria;c__Actinobacteria;o__Actinomycetales;f__Micrococcaceae;Other	0	0	7.30887e-05	0	0.000781657	0	0	0	0	0	0	0	0	3.81316e-05	0.000151676	0	3.61781e-05	9.3321e-05	0	1.25038e-05	0	0	0	0	0	0	0	0	0	0	0	0	0	0	0	0	0	0	0	0	0	0	0	0	0	0	0	0.00011711	1.48996e-05
k__Bacteria;p__Actinobacteria;c__Actinobacteria;o__Actinomycetales;f__Micrococcaceae;g__	0	0.00037063	2.92355e-05	6.01395e-05	0	5.24356e-05	0	0.000205311	0.000727558	0.000943496	0.000426033	0.000112001	0	0.000610105	0	9.28247e-06	0.000108534	5.59926e-05	0.000758669	6.25188e-05	0.000369563	0.000476945	0.000166136	0.000833132	0	0	0	0	0	0.00337466	0	0.0360183	0	0	5.06355e-05	0	1.65025e-05	0	0.00157839	0	0	0.000152164	0	0.000410714	0.000582533	5.42623e-05	1.97359e-05	0.000128821	0.00205614
k__Bacteria;p__Actinobacteria;c__Actinobacteria;o__Actinomycetales;f__Micrococcaceae;g__Arthrobacter	0.000277136	0.00128745	0.000146177	0.0011226	0.000521105	0.000115358	0	0.00287435	0.00218267	0.00287423	0.000650668	0.000112001	0.0106383	0.0201335	0.00233581	0.00176367	0.0237329	0.00158646	0.0057381	0.00350105	0.00280358	0.00568292	9.2298e-05	0.00559005	0	0	0.000113986	0.000105417	0.00219974	0.0107094	0	7.43412e-05	0.000237135	0	0.0175705	0	0.00112217	3.43572e-05	0.0113995	0	0.000219764	0.000304328	3.24417e-05	0.000278699	6.9904e-05	0.000325574	0.00159861	0.00024593	0.0203379
k__Bacteria;p__Actinobacteria;c__Actinobacteria;o__Actinomycetales;f__Micrococcaceae;g__Kocuria	0	0	0	0	0	1.04871e-05	0	0	2.7983e-05	1.24966e-05	0	0	0	0.000743565	3.03352e-05	0.000371299	0.000108534	0.00100787	0	0.00080024	0	2.42514e-05	0	0	0	0.00758853	0	0	0	0	0	0.0922945	0	0	0	0	0	0	0	0	0	0	0	0	0	0	1.97359e-05	4.68439e-05	0
k__Bacteria;p__Actinobacteria;c__Actinobacteria;o__Actinomycetales;f__Micrococcaceae;g__Microbispora	0	0	0	0	0	0	0	0.000205311	8.3949e-05	5.62349e-05	6.19684e-05	0	0	0	0	9.28247e-06	0.000542672	0	0.000427419	0.000212564	8.92049e-05	0.000177844	0	0.000376253	0	0	0	0	3.62595e-05	0	0	0.000260194	0	0	0.000101271	0	0	0	0	0	0	0	0	0	0	0	3.94719e-05	0	0.000491686
k__Bacteria;p__Actinobacteria;c__Actinobacteria;o__Actinomycetales;f__Micrococcaceae;g__Micrococcus	0	3.90137e-05	0	2.00465e-05	0	0	0	0	0	4.37382e-05	1.54921e-05	0	0.000664894	9.53289e-05	0	0	0	1.86642e-05	0	0.000237571	1.27436e-05	2.42514e-05	6.1532e-06	0	0	0	0.000113986	0	0	0.0105372	0	0.00130097	0	0	0.00719024	0	0	0	0.000175377	0	0	0	0	0.000161352	0	0	0	0	1.48996e-05
k__Bacteria;p__Actinobacteria;c__Actinobacteria;o__Actinomycetales;f__Micrococcaceae;g__Nesterenkonia	0	0	0	0	0	0	0	0	0	0	0	0	0	0	0	0	0	0	0	0	0	0	0	0	0	0	0	0	0	0	0	0	0	0	0	0	0	0	0	0	0	0	0	0	0	0	0	0	0
k__Bacteria;p__Actinobacteria;c__Actinobacteria;o__Actinomycetales;f__Micrococcaceae;g__Renibacterium	0	0	0	0	0	0	0	0	0	0	0	0	0	1.90658e-05	0	0	0	0	0	0	0	0	0	0	0	0	0	0	0	0	0	0	0	0	0	0	0	0	0	0	0	0	0	0	0	0	0	2.34219e-05	0
k__Bacteria;p__Actinobacteria;c__Actinobacteria;o__Actinomycetales;f__Micrococcaceae;g__Rothia	0	0	0	0	0	0	0	0	0	0	7.74605e-06	0	0	0	0	0	0	3.73284e-05	0	0	0	0	0	0	0	0	0	0	0	0	0	0	0	0	0	7.77726e-05	0	0	0	0	0	0	0	0	0	0.000217049	5.92078e-05	5.85549e-05	1.48996e-05
k__Bacteria;p__Actinobacteria;c__Actinobacteria;o__Actinomycetales;f__Micrococcaceae;g__Sinomonas	0	0	0	0	0	0	0	0	0	6.24832e-06	0	0	0	0	0	0	0	0	1.06855e-05	0	0	0	1.23064e-05	0	0	0	0	0	1.20865e-05	0	0	0	0	0	0	0	0	0	0	0	0	0	0	0	0	0	0	0	2.97992e-05
k__Bacteria;p__Actinobacteria;c__Actinobacteria;o__Actinomycetales;f__Micromonosporaceae;Other	0.000184758	0.000916823	0	2.00465e-05	0	0	0	0.000136874	0.000615626	0.00078104	0.000441525	0.000280002	0.000664894	7.62631e-05	0	9.28247e-06	3.61781e-05	1.86642e-05	0.00207298	0.00192558	0.00101948	0.00101856	1.23064e-05	0.00198877	0	0	0	0.000175694	0	0	0	0	0	0	0	0	0	0	0	0	7.32547e-05	0.000804295	0.000243313	0.00164286	0.00230683	0.000271312	0.00053287	1.1711e-05	0.00478276
k__Bacteria;p__Actinobacteria;c__Actinobacteria;o__Actinomycetales;f__Micromonosporaceae;g__	0.000184758	0.00442806	7.30887e-05	2.00465e-05	0	3.14614e-05	0	0.00171092	0.0024625	0.00286173	0.0033463	0.000280002	0.00398936	3.81316e-05	0	9.28247e-05	0.000108534	1.86642e-05	0.00884757	0.011791	0.00479158	0.00670148	1.84596e-05	0.0123626	0	0	5.6993e-05	7.02778e-05	1.20865e-05	6.88705e-05	0.133333	0	0	0	0	0	1.65025e-05	0	0	6.1121e-05	0.000219764	0.0014999	0.00218982	0.00410714	0.00421754	0.000379836	0.000414455	9.36878e-05	0.00966983
k__Bacteria;p__Actinobacteria;c__Actinobacteria;o__Actinomycetales;f__Micromonosporaceae;g__Actinocatenispora	0	0	0	0	0	0	0	0	0	0	0	0	0	0	0	0	0	0	0	2.50075e-05	0	0	0	0	0	0	0	0	0	0	0	0	0	0	0	0	0	0	0	0	0	0	0	0	0	0	0	0	0
k__Bacteria;p__Actinobacteria;c__Actinobacteria;o__Actinomycetales;f__Micromonosporaceae;g__Actinoplanes	0	0.000195069	0	0	0	1.04871e-05	0	6.84369e-05	5.5966e-05	9.37248e-05	0.000154921	0	0	3.81316e-05	0	0	0	2.79963e-05	0.000277822	0	0.00017841	0.000347604	6.1532e-06	0.000456879	0	0	0	3.51389e-05	0	0	0	0	0	0	0	0	0	0	0	0	0	4.34754e-05	0.000145988	1.46683e-05	2.33013e-05	0.000108525	0.000197359	0	0.000387389
k__Bacteria;p__Actinobacteria;c__Actinobacteria;o__Actinomycetales;f__Micromonosporaceae;g__Catellatospora	0	0	0	2.00465e-05	0	0	0	0	0	1.8745e-05	0	0	0	0	0	0	0	0	0.00011754	0	0.000267615	0.00010509	6.1532e-06	0.000295627	0	0	0	0	0	0	0	0	0	0	0	0	0	0	0	0	0	2.17377e-05	0	0	0	0	0	0	0
k__Bacteria;p__Actinobacteria;c__Actinobacteria;o__Actinomycetales;f__Micromonosporaceae;g__Catenuloplanes	0	3.90137e-05	0	0	0	0	0	0	0	4.99866e-05	0.000147175	0	0	0	0	0	0	0	0.000128226	0	1.27436e-05	8.08381e-05	0	0.000107501	0	0	0	0	0	0	0	0	0	0	0	0	1.65025e-05	0	0	0	7.32547e-05	0	0	0.00017602	0.000279616	0	0	0	5.95983e-05
k__Bacteria;p__Actinobacteria;c__Actinobacteria;o__Actinomycetales;f__Micromonosporaceae;g__Dactylosporangium	0	5.85206e-05	0	0	0	0	0	0	0.000111932	0.000168705	0.000116191	0	0	1.90658e-05	0	0	0	0	0.000641128	0.000912774	0.000433281	0.000371855	0	0.000779381	0	0	0	1.75694e-05	0	0	0	0	0	0	0	0	0	0	0	0	0	4.34754e-05	0	0.000161352	0.000163109	0.000108525	0.000118416	0	0.000670481
k__Bacteria;p__Actinobacteria;c__Actinobacteria;o__Actinomycetales;f__Micromonosporaceae;g__Pilimelia	0	0.00062422	0	0	0	0	0	0.000342185	0.000335796	0.00011247	0.00033308	0.000224002	0	0	0	9.28247e-06	0	0	0.000587701	0.000925278	0.000420538	0.00067904	0	0.00102126	0	0	0	0	0	0	0	0	0	0	0	0	0.000346552	0	0	0	0.000293019	0.000130426	0.00019465	0.000469387	4.66027e-05	5.42623e-05	5.92078e-05	0	0.000536385
k__Bacteria;p__Actinobacteria;c__Actinobacteria;o__Actinomycetales;f__Micromonosporaceae;g__Solwaraspora	0	0.000117041	0	0	0	0	0	0	5.5966e-05	8.74765e-05	7.74605e-05	0	0	0	0	0	0	0	0.000256451	0.000262579	0.000216641	0.000194012	6.1532e-06	0.000215002	0	0	0	0	0	6.88705e-05	0	0	0	0	0	0	0	3.43572e-05	0	0	0	0.000130426	0	0.000205357	0	0	0	0	0.00113237
k__Bacteria;p__Actinobacteria;c__Actinobacteria;o__Actinomycetales;f__Micromonosporaceae;g__Verrucosispora	0	0	0	0	0	0	0	0	0	0	0	0	0	0	0	0	0	0	0	1.25038e-05	0	0	0	0	0	0	0	0	0	0	0	0	0	0	0	0	0	0	0	0	0	0	0	0	0	0	0	0	0
k__Bacteria;p__Actinobacteria;c__Actinobacteria;o__Actinomycetales;f__Micromonosporaceae;g__Virgisporangium	0	0	0	2.00465e-05	0	1.04871e-05	0	6.84369e-05	2.7983e-05	5.62349e-05	3.09842e-05	0	0	0	0	0	0	0	0.00121814	0	0.000331333	0.000242514	6.1532e-06	0.000241877	0	0	0	1.75694e-05	0	3.44353e-05	0	0	0	0	0	0	1.65025e-05	0	0	0	0	0	0.000243313	0.000132015	0.000302917	0.000217049	1.97359e-05	0	0.000208594
k__Bacteria;p__Actinobacteria;c__Actinobacteria;o__Actinomycetales;f__Mycobacteriaceae;g__Mycobacterium	9.23788e-05	0.00353074	0	2.00465e-05	0	6.29228e-05	0	0.000410621	0.00218267	0.00154334	0.00220763	0.000168001	0.00132979	0.00013346	3.03352e-05	2.78474e-05	0	9.3321e-06	0.00569536	0.0059893	0.00360643	0.00459969	2.46128e-05	0.00615443	0	0	0	3.51389e-05	2.4173e-05	0	0	3.71706e-05	0	0	0	0	0	0	0	0	0	0.00154338	0.00235203	0.00181888	0.0035651	0.000108525	0.000138152	4.68439e-05	0.00651112
k__Bacteria;p__Actinobacteria;c__Actinobacteria;o__Actinomycetales;f__Nakamurellaceae;g__	0	0.000780275	0	0	0	0	0	6.84369e-05	0.000587643	0.000356154	0.000364065	0.000336003	0	5.71973e-05	0	0	0	9.3321e-06	0.000245766	1.25038e-05	0.00017841	0.000234431	4.92256e-05	0.000134376	0	0	0	0	0	0	0	0	0	0	0	0	0	0	0	0	0	0.000260853	9.73252e-05	0.000410714	0.000512629	0	1.97359e-05	0	0.000208594
k__Bacteria;p__Actinobacteria;c__Actinobacteria;o__Actinomycetales;f__Nocardiaceae;Other	0	5.85206e-05	1.46177e-05	2.00465e-05	0	0	0	0	0.000195881	6.87315e-05	0.000100699	0	0	0	0	0	0.000361781	0	0.000192339	0	0.000140179	0.000242514	6.1532e-06	0.000107501	0	0	0	0	0	0	0	0	0	0	0	0	0	0	0	0	0	0	0.000843485	0	0	0	0	3.51329e-05	0.000208594
k__Bacteria;p__Actinobacteria;c__Actinobacteria;o__Actinomycetales;f__Nocardiaceae;g__	0	7.80275e-05	0	0	0	0	0	0	5.5966e-05	0	5.42224e-05	0	0	0	0	0	0	0	0	0	0	1.61676e-05	0	0	0	0	0	0	0	0	0	0	0	0	0	0	0	0	0	0	0	4.34754e-05	0	1.46683e-05	0	0	0	0	0.000163895
k__Bacteria;p__Actinobacteria;c__Actinobacteria;o__Actinomycetales;f__Nocardiaceae;g__Nocardia	0	3.90137e-05	0	0	0	0	0	0	8.3949e-05	6.87315e-05	3.87303e-05	0	0	0	0	0	0	0	5.34274e-05	1.25038e-05	2.54871e-05	8.89219e-05	0	0.000134376	0	0	0	0	0	0	0	0	0	0	0	0	0	0	0	0	0	0	0	0.00044005	0.000419424	0	0	0	0.000134096
k__Bacteria;p__Actinobacteria;c__Actinobacteria;o__Actinomycetales;f__Nocardiaceae;g__Rhodococcus	9.23788e-05	0.00187266	2.92355e-05	0.000180419	0	0	0	0.000342185	0.000727558	0.00422386	0.00120064	0.000448004	0.00398936	0.00787417	0	5.56948e-05	0.000470316	1.86642e-05	0.00222258	0.00205062	0.00110869	0.00329011	5.53788e-05	0.00126314	0	0	0	0	0	0	0	0.00338252	0	0	0	0	1.65025e-05	0	0	0	0	0.000586918	0.00094081	0.000205357	0.00102526	5.42623e-05	3.94719e-05	5.85549e-05	0.00186245
k__Bacteria;p__Actinobacteria;c__Actinobacteria;o__Actinomycetales;f__Nocardioidaceae;Other	0	3.90137e-05	0	0	0	1.04871e-05	0	0	5.5966e-05	0.000174953	0.000131683	0	0	1.90658e-05	0	0	0	9.3321e-06	0.000406048	1.25038e-05	0.000305845	0.00033952	0	0.000268752	0	0	0	0	0	0	0	0	0	0	0	0	0	0	0	0	0	0.000130426	0	0.000190689	0.000652437	0	0	0	8.93975e-05
k__Bacteria;p__Actinobacteria;c__Actinobacteria;o__Actinomycetales;f__Nocardioidaceae;g__	0	0.00513031	0.000146177	0.000120279	0.000260552	7.34099e-05	0	0.00109499	0.00374972	0.00416763	0.00279633	0.00156801	0.00332447	0.000877026	0	8.35422e-05	0.000217069	2.79963e-05	0.00738366	0.00486396	0.00532681	0.00822124	0.00013537	0.00537504	0	0	5.6993e-05	1.75694e-05	0	3.44353e-05	0	0	0	0	0	0	4.95074e-05	0	0.000701508	6.1121e-05	0.000952311	0.00295633	0.00434719	0.00486989	0.00566222	0.000813935	0.000473662	9.36878e-05	0.00582573
k__Bacteria;p__Actinobacteria;c__Actinobacteria;o__Actinomycetales;f__Nocardioidaceae;g__Actinopolymorpha	0	5.85206e-05	0	0	0	0	0	0	0	0	1.54921e-05	0	0	0	0	0	0	0	0	0	5.09742e-05	0	0	0	0	0	0	0	0	0	0	0	0	0	0	0	0	0	0	0	0	0	0	0	0	0	0	0	7.44979e-05
k__Bacteria;p__Actinobacteria;c__Actinobacteria;o__Actinomycetales;f__Nocardioidaceae;g__Aeromicrobium	0	0.000214576	8.77065e-05	4.0093e-05	0	0	0	0.000205311	0.000251847	0.00066857	0.000139429	0.000280002	0.000664894	0.0013346	0	0	0.000361781	0	0.00141048	0.00125038	0.000420538	0.000687124	4.92256e-05	0.000994383	0.000163773	0	0	0	0	0	0	3.71706e-05	0.00743024	0	0	0	1.65025e-05	0.00171786	0	0	0	0.000326066	0.000519068	0.000293367	0.000466027	0.000434098	9.86797e-05	4.68439e-05	0.000491686
k__Bacteria;p__Actinobacteria;c__Actinobacteria;o__Actinomycetales;f__Nocardioidaceae;g__Friedmanniella	0	0	0	0	0	0	0	0	2.7983e-05	0	0	0	0	0	0	0	0	0	0	0	0	0	6.1532e-06	0	0	0	0	0	0	0	0	0	0	0	0	0	0	0	0	0	0	0	0	0	0.000186411	0	0	0	0
k__Bacteria;p__Actinobacteria;c__Actinobacteria;o__Actinomycetales;f__Nocardioidaceae;g__Kribbella	0	0.000331617	0	0	0	0	0	0	8.3949e-05	0.000206195	4.64763e-05	0	0	0	0	0	0	0	0.000972378	0.000375113	0.000700896	0.000468861	0	0.00102126	0	0	0	0	0	0	0	0	0	0	0	0	0	0	0	0	0	0	0	0	0	0	0	0	0.000625782
k__Bacteria;p__Actinobacteria;c__Actinobacteria;o__Actinomycetales;f__Nocardioidaceae;g__Nocardioides	0	0.000975343	2.92355e-05	0	0	0	0	0.000615932	0.000671592	0.000799785	0.000976003	0.000784006	0	0.000247855	0	1.85649e-05	0	2.79963e-05	0.00136774	0.00242573	0.00109595	0.00160868	3.0766e-05	0.00107501	0	0	5.6993e-05	0	1.20865e-05	0	0	0	0	0	0	0	1.65025e-05	0	0	0	7.32547e-05	0.000326066	0.00121656	0.000865433	0.00251654	0	7.89437e-05	3.51329e-05	0.000923774
k__Bacteria;p__Actinobacteria;c__Actinobacteria;o__Actinomycetales;f__Nocardioidaceae;g__Pimelobacter	0	9.75343e-05	0	0	0	0	0	0	0	0	0	0	0	0	0	0	0	0	0	0	0	0	0	0	0	0	0	0	0	0	0	0	0	0	0	0	0	0	0	0	0	4.34754e-05	0	0.000161352	0	0	0	0	0
k__Bacteria;p__Actinobacteria;c__Actinobacteria;o__Actinomycetales;f__Nocardioidaceae;g__Propionicimonas	0.000184758	0	0	0	0	0	0	0	0	0	0	0	0	0	0	0	0	0	0	0	0	0	0	0	0	0	0	0	0	0	0	0	0	0	0	0	0	0	0	0	0	0	0	0	0	0	0	0	0
k__Bacteria;p__Actinobacteria;c__Actinobacteria;o__Actinomycetales;f__Nocardiopsaceae;Other	0	0	0	0	0	0	0	0	0	0.00103097	1.54921e-05	0	0.00132979	0	0	0	0	0	0	0	0	0	6.1532e-06	0	0	0	0	0	0	0	0	0	0	0	0	0	0	0	0	0	0	0	0	0	0	0	0	0	0
k__Bacteria;p__Actinobacteria;c__Actinobacteria;o__Actinomycetales;f__Nocardiopsaceae;g__	0	0	0	0	0	0	0	0	0	0	0	0	0	0	0	0	0	0	0	0	0	0	0	0	0	0	0	0	0	0	0	0	0	0	0	0	0	0	0	0	0	0	0	0	0	0	0	0	0
k__Bacteria;p__Actinobacteria;c__Actinobacteria;o__Actinomycetales;f__Nocardiopsaceae;g__Nocardiopsis	0	0	0	0	0	0	0	0	0	0.000124966	3.87303e-05	0	0	0	0	0	0	0	0	0	0	0	6.1532e-06	0	0	0	0	0	0	0	0	0	0	0	0	0	0	0	0	0	0	0	0	0	0	0	0	0	0
k__Bacteria;p__Actinobacteria;c__Actinobacteria;o__Actinomycetales;f__Nocardiopsaceae;g__Prauseria	0	0	0	0	0	0	0	0	0	4.37382e-05	3.09842e-05	0	0	0	0	0	0	0	0	0	2.54871e-05	0	0	0	0	0	0	0	0	0	0	0	0	0	0	0	0	0	0	0	0	0	0	0	6.9904e-05	0	0	0	0
k__Bacteria;p__Actinobacteria;c__Actinobacteria;o__Actinomycetales;f__Nocardiopsaceae;g__Thermobifida	0	0	0	0	0	0	0	0	0	0	0	0	0	0	0	0	0	0	0	0	0	0	0	0	0	0	0	0	0	0	0	0	0	0	0	0	0	0	0	0	0	0	0	0	0	0	0	0	0
k__Bacteria;p__Actinobacteria;c__Actinobacteria;o__Actinomycetales;f__Promicromonosporaceae;Other	0	0	0	0	0	0	0	0	0	1.24966e-05	1.54921e-05	0	0	0	0	0	0	0	0	0	0	0	0	0	0	0	0	1.75694e-05	0	0	0	0	0	0	0	0	0	0	0	0	0	0	0	1.46683e-05	0	0	0	0	0
k__Bacteria;p__Actinobacteria;c__Actinobacteria;o__Actinomycetales;f__Promicromonosporaceae;g__	0	0	0	0	0	0	0	0	0	0	0	0	0	0	0	0	0	0	0	0	0	0	0	0	0	0	0	0	0	0	0	0	0	0	0	0	0	0	0	0	0	0	0	0	0	0	0	0	0
k__Bacteria;p__Actinobacteria;c__Actinobacteria;o__Actinomycetales;f__Promicromonosporaceae;g__Cellulosimicrobium	0.000277136	0.000429151	0.000175413	0.000140326	0.00104221	7.34099e-05	0	0.00143717	8.3949e-05	0.00271802	0.000759113	0.00100801	0.00465426	0.0228599	3.03352e-05	4.64123e-05	0.0011577	2.79963e-05	0.00247903	0.000237571	0.00104497	0.00172994	3.69192e-05	0.00174689	0	0.0029511	0	0	0.00155916	0	0	0.00282496	0	0	0.00800041	7.77726e-05	0.00887833	0.0108912	0.0038583	0.000855693	7.32547e-05	0.000326066	0.000973252	0.000689412	0.00107186	0.000162787	0.000138152	1.1711e-05	0.00113237
k__Bacteria;p__Actinobacteria;c__Actinobacteria;o__Actinomycetales;f__Promicromonosporaceae;g__Promicromonospora	0	0	2.92355e-05	0	0	0	0	0	0	6.24832e-06	0	0	0	0	0	0	0	0	0	0	0	0	0	0	0	0	0	0	0	0	0	0	0	0	0	0	0	0	0	0	0	0	0	0	0	0	0	0	0
k__Bacteria;p__Actinobacteria;c__Actinobacteria;o__Actinomycetales;f__Promicromonosporaceae;g__Xylanimicrobium	0	0.00122893	0	0	0	1.04871e-05	0	6.84369e-05	0.000223864	0.00253057	0.000193651	5.60004e-05	0.000664894	1.90658e-05	0	5.56948e-05	0	9.3321e-06	0.00056633	0.000612684	0.00175861	0.000226347	1.84596e-05	0.000107501	0	0	0	0	1.20865e-05	3.44353e-05	0	0	0	0	5.06355e-05	0	0	0	0	0	0	0.00128253	0.00193028	0.00152551	0.001701	0	1.97359e-05	0	2.97992e-05
k__Bacteria;p__Actinobacteria;c__Actinobacteria;o__Actinomycetales;f__Propionibacteriaceae;Other	0	0	0	0	0	0	0	0	0	0	0	0	0	0	0	0	0	0	0	0	0	0	0	0	0	0	0	0	0	0	0	0	0	0	0	0	0	0	0	0	0	0	0	0	0	0	0	0	0
k__Bacteria;p__Actinobacteria;c__Actinobacteria;o__Actinomycetales;f__Propionibacteriaceae;g__	0	0	0	0	0	0	0	0	0	0	0	0	0	0	0	0	0	0	0	0.000125038	0	4.85029e-05	0	0	0	0	0	0	0	0	0	0	0	0	0	0	0	0	0	0	0	0	0	0	0	0	0	0	0
k__Bacteria;p__Actinobacteria;c__Actinobacteria;o__Actinomycetales;f__Propionibacteriaceae;g__Microlunatus	0	0	0	0	0	0	0	0	0	6.24832e-06	7.74605e-06	0	0	0	0	0	0	0	2.13709e-05	0	0	1.61676e-05	0	0	0	0	0	0	0	0	0	0	0	0	0	0	0	0	0	0	0	4.34754e-05	3.24417e-05	0	2.33013e-05	0	0	0	0
k__Bacteria;p__Actinobacteria;c__Actinobacteria;o__Actinomycetales;f__Propionibacteriaceae;g__Propionibacterium	0	0	0	0	0	0	0	0	0	0	0	0	0	0	0	0	0	0	2.13709e-05	6.25188e-05	0	0	0	0	0	0	0	0	0	0	0	0.000111512	0	0	0.000202542	0	0	0	0	0.000550089	0	4.34754e-05	4.86626e-05	0	0	0	0	0	0
k__Bacteria;p__Actinobacteria;c__Actinobacteria;o__Actinomycetales;f__Pseudonocardiaceae;Other	0	0	0	0	0	0	0	0	0	6.24832e-06	7.74605e-06	0	0	3.81316e-05	0	0	0	0	0	0	0	0	0	0	0	0	0	0	0	0	0	0	0	0	0	0	0	0	0	0	0	0	0	0	0	0	0	0	1.48996e-05
k__Bacteria;p__Actinobacteria;c__Actinobacteria;o__Actinomycetales;f__Pseudonocardiaceae;g__	0	3.90137e-05	0	0	0	0	0	0	0.000139915	6.24832e-05	1.54921e-05	0	0	0	0	0	0	0	0.00044879	0.000462639	0.00039505	0.000533532	1.23064e-05	0.000913757	0	0	0	0	0	0	0	0	0	0	0	0	3.30049e-05	0	0	0	0	2.17377e-05	0	0.000322704	0.000326219	0.000162787	0	0	0.000417188
k__Bacteria;p__Actinobacteria;c__Actinobacteria;o__Actinomycetales;f__Pseudonocardiaceae;g__Actinomycetospora	9.23788e-05	0.00031211	0	0	0	0	0	6.84369e-05	0.000167898	0.000143711	0.000178159	0	0	5.71973e-05	0	1.85649e-05	7.23563e-05	9.3321e-06	0.000609072	5.0015e-05	0.000331333	0.000549699	1.84596e-05	0.000349378	0	0	0	0	0	0	0	0	0	0	0	0	1.65025e-05	0	0	0	0.000146509	0.000521705	0.000405522	0.000220025	0.000489328	5.42623e-05	0.000138152	0	0.000610883
k__Bacteria;p__Actinobacteria;c__Actinobacteria;o__Actinomycetales;f__Pseudonocardiaceae;g__Amycolatopsis	0	0.000156055	0	0	0	0	0	0	0	7.49798e-05	0.000131683	0	0	0	0	0	0	0	0.000309879	0.000825248	0.000101948	0.000210179	0	0.000779381	0	0	0	0	0	6.88705e-05	0	0	0	0	0	0	0	0	0	0	0	0	0.000291976	8.80101e-05	0.00135148	0	0.000118416	0	0.000402289
k__Bacteria;p__Actinobacteria;c__Actinobacteria;o__Actinomycetales;f__Pseudonocardiaceae;g__Jiangella	0	0	0	0	0	0	0	0	0	0	0	0	0	0	0	0	0	0	0	0	0	0	0	0	0	0	0	0	0	0	0	0	0	0	0	0	0	0	0	0	0	0	0	0	0	0	0	0	0
k__Bacteria;p__Actinobacteria;c__Actinobacteria;o__Actinomycetales;f__Pseudonocardiaceae;g__Pseudonocardia	0	0.0011314	0	0	0	5.24356e-05	0	0.000479058	0.000643609	0.00119968	0.000766859	0.000168001	0.000664894	5.71973e-05	0	0	0	9.3321e-06	0.00285302	0.0060018	0.00224287	0.00226347	3.0766e-05	0.0034669	0	0	0	0	0	0.002927	0	0	0	0	0	0	0	0	0	0.000733452	0	0.000934722	0.00137877	0.00227359	0.00279616	0.000217049	0.000296039	2.34219e-05	0.00262233
k__Bacteria;p__Actinobacteria;c__Actinobacteria;o__Actinomycetales;f__Pseudonocardiaceae;g__Saccharomonospora	0	0	0	0	0	0	0	0	0	0	0	0	0	0	0	0	0	0	0	0	0	0	0	0	0	0	0	0	0	0	0	0	0	0	0	0	0	0	0	0	0	0	0	0	0	0	0	0	0
k__Bacteria;p__Actinobacteria;c__Actinobacteria;o__Actinomycetales;f__Pseudonocardiaceae;g__Saccharopolyspora	0	0	0	0	0	0	0	0	0	3.74899e-05	7.74605e-06	0	0	0	0	0	0	0	0.000106855	0	0.000114692	5.65867e-05	0	0.000134376	0	0	0	0	0	0	0	0	0	0	0	0	0	0	0	0	0	2.17377e-05	0	8.80101e-05	0	0	0	0	0
k__Bacteria;p__Actinobacteria;c__Actinobacteria;o__Actinomycetales;f__Pseudonocardiaceae;g__Thermobispora	0	0	0	0	0	0	0	0	0	0	0	0	0	0	0	0	0	0	0	0	0	0	0	0	0	0	0	0	0	0	0	0	0	0	0	0	0	0	0	0	0	0	0	0	0	0	0	0	0
k__Bacteria;p__Actinobacteria;c__Actinobacteria;o__Actinomycetales;f__Sanguibacteraceae;g__Sanguibacter	0	3.90137e-05	0	2.00465e-05	0	0	0	0	0	0.000193698	5.42224e-05	0.000168001	0.000664894	0.00118208	0	9.28247e-06	0	0	0.000106855	0.00010003	1.27436e-05	8.08381e-05	1.84596e-05	8.06257e-05	0	0	0	0	0.000145038	0	0	7.43412e-05	0	0	0	0	0	3.43572e-05	0	0	0	0	0	1.46683e-05	6.9904e-05	0	0	0	1.48996e-05
k__Bacteria;p__Actinobacteria;c__Actinobacteria;o__Actinomycetales;f__Sporichthyaceae;g__	0	1.95069e-05	0	0	0	0	0	0	0	1.24966e-05	3.09842e-05	0	0	0	0	0	0	0	7.47983e-05	0.00108783	0.000242128	0.00016976	0	0.00056438	0	0	0	0	0	0	0	0	0	0	0	0	0	0	0	0	0	4.34754e-05	0	0	0	0	0	0	0.000163895
k__Bacteria;p__Actinobacteria;c__Actinobacteria;o__Actinomycetales;f__Sporichthyaceae;g__Sporichthya	0	0	0	0	0	0	0	0	0	0	3.09842e-05	0	0	0	0	0	0	0	1.06855e-05	0	5.09742e-05	1.61676e-05	0	0.000107501	0	0	0	0	0	0	0	0	0	0	0	0	0	0	0	0	0	0	0	0	0	0	0	0	0
k__Bacteria;p__Actinobacteria;c__Actinobacteria;o__Actinomycetales;f__Streptomycetaceae;Other	0	0	0	0	0	1.04871e-05	0	0	0	8.74765e-05	3.09842e-05	0	0	0	0	9.28247e-06	0	0	3.20564e-05	0.000137541	0	5.65867e-05	0	8.06257e-05	0	0	0	0	0	0	0	0	0	0	0	0	0	0	0	0	0	0	3.24417e-05	4.4005e-05	6.9904e-05	0	0	1.1711e-05	0
k__Bacteria;p__Actinobacteria;c__Actinobacteria;o__Actinomycetales;f__Streptomycetaceae;g__	0	0	0	0	0	0	0	0	8.3949e-05	3.12416e-05	2.32382e-05	0	0	0	0	0	0	0	0.00011754	1.25038e-05	5.09742e-05	4.04191e-05	0	0.000241877	0	0	0	0	0	0	0	0	0	0	0	0	0	0	0	0	0	8.69509e-05	6.48835e-05	0	4.66027e-05	0	0	0	2.97992e-05
k__Bacteria;p__Actinobacteria;c__Actinobacteria;o__Actinomycetales;f__Streptomycetaceae;g__Streptacidiphilus	0	1.95069e-05	0	0	0	0	0	0	0	1.8745e-05	5.42224e-05	0	0	0	0	0	0	0	3.20564e-05	0	0	1.61676e-05	0	0	0	0	0	0	0	0	0	0	0	0	0	0	0	0	0	0	0	2.17377e-05	0	0	0.000209712	0	0	0	0
k__Bacteria;p__Actinobacteria;c__Actinobacteria;o__Actinomycetales;f__Streptomycetaceae;g__Streptomyces	0	0.00286751	4.38532e-05	4.0093e-05	0	1.04871e-05	0	0.000684369	0.00235057	0.00258056	0.00261817	0	0.000664894	1.90658e-05	3.03352e-05	6.49773e-05	3.61781e-05	9.3321e-06	0.00533205	0.00786486	0.00379758	0.00545657	4.92256e-05	0.00698756	0.000163773	0	0	7.02778e-05	3.62595e-05	0.00130854	0	0	0	0	0	3.88863e-05	1.65025e-05	0	0	0	0	0.00163033	0.00460673	0.00286033	0.00307578	0.000434098	5.92078e-05	5.85549e-05	0.00250313
k__Bacteria;p__Actinobacteria;c__Actinobacteria;o__Actinomycetales;f__Streptosporangiaceae;Other	0	0	0	0	0	0	0	0	0	0	0	0	0	0	0	0	0	0	0	0	0	0	0	0	0	0	0	0	0	0	0	0	0	0	0	0	0	0	0	0	0	0	0	0	0	0	0	0	0
k__Bacteria;p__Actinobacteria;c__Actinobacteria;o__Actinomycetales;f__Streptosporangiaceae;g__	0	0.000214576	0	0	0	0	0	0.000136874	0.000139915	0.000256181	0.00029435	0	0.000664894	0	0	1.85649e-05	0	0	0.000480846	0	0.000484255	0.000315269	0	0.000430003	0	0	0	0	0	0	0	0	0	0	0	0	0	0	0	0	0	0.000195639	0.000113546	0.00017602	0	0.000108525	7.89437e-05	0	0.000148996
k__Bacteria;p__Actinobacteria;c__Actinobacteria;o__Actinomycetales;f__Streptosporangiaceae;g__Acrocarpospora	0	0	0	0	0	0	0	0	0	6.24832e-06	7.74605e-06	0	0	0	0	0	0	0	2.13709e-05	0	0	1.61676e-05	0	2.68752e-05	0	0	0	0	0	0	0	0	0	0	0	0	0	0	0	0	0	0	0	0	0	0	0	0	1.48996e-05
k__Bacteria;p__Actinobacteria;c__Actinobacteria;o__Actinomycetales;f__Streptosporangiaceae;g__Nonomuraea	0	0	0	2.00465e-05	0	0	0	0	0.000111932	0.000118718	6.19684e-05	0	0	0	0	0	0	0	8.54838e-05	0	0.000191153	8.89219e-05	0	0	0	0	0	0	1.20865e-05	0	0	0	0	0	0	0	0	0.000927644	0	0	0	0	0	0	0	0	0	0	4.46987e-05
k__Bacteria;p__Actinobacteria;c__Actinobacteria;o__Actinomycetales;f__Streptosporangiaceae;g__Sphaerisporangium	0	5.85206e-05	0	0	0	0	0	0	0.000251847	4.37382e-05	0.000131683	0	0	0	0	9.28247e-06	0	0	0.00177379	3.75113e-05	0.000254871	0.00027485	0	8.06257e-05	0	0	0	0	0	0	0	0	0	0	0	0	0	0	0	0	0	0	0	0	0	0	0.000138152	0	0.000134096
k__Bacteria;p__Actinobacteria;c__Actinobacteria;o__Actinomycetales;f__Streptosporangiaceae;g__Streptosporangium	0	9.75343e-05	0	0	0	0	0	0.000273748	0.00109134	0.000262429	0.000635176	0	0	0	0	1.85649e-05	0	0	0.000406048	1.25038e-05	0.000471512	0.000258682	0	0.000349378	0	0	0	0	0	0	0	0	0	0	0	0	0	0	0	0	0	0.000130426	0	0.000117347	0	0	0	0	0.00333751
k__Bacteria;p__Actinobacteria;c__Actinobacteria;o__Actinomycetales;f__Thermomonosporaceae;Other	0	0.000117041	0	0	0	0	0	0	0.000111932	1.24966e-05	7.74605e-06	0	0	0	0	0	0	0	2.13709e-05	0	2.54871e-05	2.42514e-05	6.1532e-06	8.06257e-05	0	0	0	0	0	0	0	0	0	0	0	0	0	0	0	0	0	0	0.000227092	0	0	0	0	0	0.000983372
k__Bacteria;p__Actinobacteria;c__Actinobacteria;o__Actinomycetales;f__Thermomonosporaceae;g__	0	0	0	0	0	0	0	0	0	0	0	0	0	1.90658e-05	0	0	0	0	8.54838e-05	0	0.000382307	8.08381e-05	0	0.000188127	0	0	5.6993e-05	0	1.20865e-05	0	0	0	0	0	0	0	0	0	0	0	0	4.34754e-05	0	0	0	0	0	0	0.000134096
k__Bacteria;p__Actinobacteria;c__Actinobacteria;o__Actinomycetales;f__Thermomonosporaceae;g__Actinoallomurus	0	0.000526685	0	2.00465e-05	0	2.09743e-05	0	0	0.000167898	0.00022494	0.000240128	0	0	0	0	9.28247e-06	0	1.86642e-05	0.000416733	0.00190057	0.000509742	0.000468861	0	0.00153189	0	0	0	0	0	0	0	0	0	0	0	0	1.65025e-05	0	0	0	0	0.000173902	0.000665055	0.000528061	0	0	5.92078e-05	1.1711e-05	0.000312891
k__Bacteria;p__Actinobacteria;c__Actinobacteria;o__Actinomycetales;f__Thermomonosporaceae;g__Actinocorallia	0	0	0	0	0	0	0	0	2.7983e-05	0	0	0	0	0	0	0	0	0	0	0	0	0	1.84596e-05	0	0	0	0	0	0	0	0	0	0	0	0	0	0	0	0	0	0	0	0	0	0	0	0	0	1.48996e-05
k__Bacteria;p__Actinobacteria;c__Actinobacteria;o__Actinomycetales;f__Thermomonosporaceae;g__Actinomadura	0	0.000175562	0	0	0	0	0	0	8.3949e-05	0.000143711	0.000178159	0	0	0	0	0	0	0	0.000128226	0	8.92049e-05	8.08381e-05	0	0.000483754	0	0	0	0	0	0	0	0	0	0	0	3.88863e-05	0	0	0	0	0	6.52131e-05	0	0	0.000466027	0	1.97359e-05	0	0.00244353
k__Bacteria;p__Actinobacteria;c__Actinobacteria;o__Actinomycetales;f__Williamsiaceae;g__Williamsia	0	0	0	0	0	0	0	0	5.5966e-05	6.87315e-05	1.54921e-05	5.60004e-05	0	1.90658e-05	0	0	0	0	3.20564e-05	0	5.09742e-05	8.08381e-06	0	0.000376253	0	0	0	0	1.20865e-05	0	0	0	0	0	0	0	0	0	0	0	0	6.52131e-05	0	0	4.66027e-05	5.42623e-05	3.94719e-05	0	0.0035163
k__Bacteria;p__Actinobacteria;c__Actinobacteria;o__Actinomycetales;f__Yaniellaceae;g__Yaniella	0	0	0	0	0	0	0	0	0	0	0	0	0	0	0	0	0	0	0	0	0	0	0	0	0	0.00210793	0	0	0	0	0	0	0	0	0	0	0	0	0	0	0	0	0	0	0	0	0	0	0
k__Bacteria;p__Actinobacteria;c__Actinobacteria;o__Bifidobacteriales;f__;g__	0	0	0	0	0	0	0	0	0	1.8745e-05	0	0	0	0	0	0	0	0	3.20564e-05	0	2.54871e-05	2.42514e-05	0	0	0	0	0	0	0	0	0	0	0	0	0	0	0	0	0	0	0	0	0	0	0	0	0	0	0
k__Bacteria;p__Actinobacteria;c__Actinobacteria;o__Bifidobacteriales;f__Bifidobacteriaceae;Other	0	0	8.77065e-05	0	0	0	0	0	0	0	0	0	0	0	0	1.85649e-05	0	0	0	0	0	0	0	0	0	0	0	0	0	0	0	0	0	0	0	0	0	0	0	0	0	0	0	0	0	0	3.94719e-05	0	0
k__Bacteria;p__Actinobacteria;c__Actinobacteria;o__Bifidobacteriales;f__Bifidobacteriaceae;g__	0	0	0	0	0	0	0	0	0	0	0	0	0	0	0	2.78474e-05	7.23563e-05	9.3321e-06	0	0	1.27436e-05	8.08381e-06	9.2298e-05	0	0	0	0	0	0	0	0	0	0	0	0	0	0	0	0	0	0	0	0	0	0	0	0.000118416	0	0
k__Bacteria;p__Actinobacteria;c__Actinobacteria;o__Bifidobacteriales;f__Bifidobacteriaceae;g__Bifidobacterium	0	0	0	0	0	0	0	0	0	1.24966e-05	7.74605e-06	0.000112001	0	3.81316e-05	0	9.28247e-06	0	0	0	0.000325098	2.54871e-05	0	0.000104604	0	0	0	0	0	0	0	0	0	0.00592839	0.000856409	0	0	0	0.00127122	0	0	0	0	0	0	0	5.42623e-05	0	0	1.48996e-05
k__Bacteria;p__Actinobacteria;c__Actinobacteria;o__Micrococcales;f__;g__	0	0	0	0	0	0	0	0	0	0	0	0	0	0	0	0	0	0	6.41128e-05	0	3.82307e-05	8.08381e-06	0	0	0	0	0	0	0	0	0	0	0	0	0	0	0	0	0	0	0	0	0	0	0	0	0	0	0
k__Bacteria;p__Actinobacteria;c__Coriobacteriia;o__Coriobacteriales;f__Coriobacteriaceae;Other	0	0	0	0	0	0	0	0	0	0	0	0	0	0	0	0	0	0	0	0	0	0	0	0	0	0	0	0	0	0	0	0	0	0	0	0	0	0	0	0	0	0	0	0	0	0	1.97359e-05	0	0
k__Bacteria;p__Actinobacteria;c__Coriobacteriia;o__Coriobacteriales;f__Coriobacteriaceae;g__	0.00267898	0.000331617	0.000277737	0.000721674	0.00625326	0.00111164	0	0.000615932	0.000363779	0.00168705	9.29526e-05	0.00235202	0.00465426	0.00169685	0.000151676	0.000269191	0.000253247	0.00574857	0.000106855	2.50075e-05	0.000191153	0.000291017	0.0039319	0.000215002	0.00376679	0	0.00216574	0.00279354	0.00123282	0	0	0	0	0	5.06355e-05	0	1.65025e-05	0	0	6.1121e-05	0.000219764	0.000195639	0	0	6.9904e-05	0.00293016	0.0017565	0.000292774	0.000223494
k__Bacteria;p__Actinobacteria;c__Coriobacteriia;o__Coriobacteriales;f__Coriobacteriaceae;g__Adlercreutzia	0	0	1.46177e-05	0	0	0	0	0	0	6.24832e-06	0	0	0	0	0	0	0	7.46568e-05	0	0	0	0	1.23064e-05	0	0	0	5.6993e-05	7.02778e-05	0	0	0	0	0	0	0	0	0	0	0	0	0	2.17377e-05	0	0	0	0	0	0	0
k__Bacteria;p__Actinobacteria;c__Coriobacteriia;o__Coriobacteriales;f__Coriobacteriaceae;g__Atopobium	0	0	0	6.01395e-05	0	0	0	0	0	0	0	0	0	0	3.03352e-05	0	3.61781e-05	9.3321e-06	0	0	0	0	0	0	0	0	0	0	0	0	0	0	0	0	0	0	0	0	0	0	0	0	1.62209e-05	0	0	0	0	1.1711e-05	0
k__Bacteria;p__Actinobacteria;c__Coriobacteriia;o__Coriobacteriales;f__Coriobacteriaceae;g__Collinsella	0	0	0	0	0	0	0	0	0	0	0	0	0	0	0	9.28247e-06	0	9.3321e-05	0	0	0	0	1.84596e-05	0	0	0	0	0	0	0	0	0	0	0	0	0	0	0	0	0	0	0	0	0	0	0.000108525	0	0	0
k__Bacteria;p__Actinobacteria;c__Coriobacteriia;o__Coriobacteriales;f__Coriobacteriaceae;g__Eggerthella	0	0	0	0	0	0	0	0	0	0	0	0	0	0	0	0	0	0	0	0	0	0	0	0	0	0	0	0	0	0	0	0	0	0	0	0	0	0	0	0	0	0	0	0	0	0	0	0	0
k__Bacteria;p__Actinobacteria;c__Coriobacteriia;o__Coriobacteriales;f__Coriobacteriaceae;g__Slackia	0	0	1.46177e-05	4.0093e-05	0.000521105	1.04871e-05	0	0	0	2.49933e-05	0	5.60004e-05	0	7.62631e-05	0	9.28247e-06	0	0.000261299	0	0	0	0	0.000393805	0	0	0	0	0	0	0	0	0	0	0	0	0	0	0	0	0	0	0	0	0	0	0.000434098	3.94719e-05	1.1711e-05	0
k__Bacteria;p__Actinobacteria;c__MB-A2-108;o__;f__;g__	0	0	0	0	0	0	0	0	0	0	0	0	0	0	0	0	0	0	0	0	0	0	0	0	0	0	0	0	0	0	0	0	0	0	0	0	0	0	0	0	0	0	0	0	0	0	0	0	0
k__Bacteria;p__Actinobacteria;c__MB-A2-108;o__0319-7L14;f__;g__	0	0	0	0	0	0	0	0	0	2.49933e-05	5.42224e-05	0	0	0	0	0	0	0	0.000181653	0.000550165	7.64614e-05	6.46705e-05	0	2.68752e-05	0	0	0	0	0	0	0	0	0	0	0	0	0	0	0	0	0	0	0	0.000337372	0	0	0	0	2.97992e-05
k__Bacteria;p__Actinobacteria;c__Nitriliruptoria;o__Euzebyales;f__Euzebyaceae;g__Euzebya	0	0	0	0	0	0	0	0	0	0	0	0	0	0	0	0	0	0	0	0	0	0	0	0	0	0	0	0	0	0	0	0	0	0	0	0	0	0	0	0	0	0	0	0	0	0	0	0	0
k__Bacteria;p__Actinobacteria;c__OPB41;o__;f__;g__	0	0	0	0	0	0	0	0	0	1.24966e-05	0	0	0	0	0	0	0	0	0	0	0	0	0	0	0	0	0	0	0	0	0	0	0	0	0	0	0	0	0	0	0	0	0	0	0	0	0	0	0
k__Bacteria;p__Actinobacteria;c__Rubrobacteria;o__Rubrobacterales;f__Rubrobacteraceae;g__	0	0	0	0	0	0	0	0	0	0	0	0	0	0	0	0	0	0	0	0	0	0	0	0	0	0	0	0	0	0	0	0	0	0	0	0	0	0	0	0	0	0	0	0	0	0	0	0	0
k__Bacteria;p__Actinobacteria;c__Rubrobacteria;o__Rubrobacterales;f__Rubrobacteraceae;g__Rubrobacter	0	0	1.46177e-05	0	0	0	0	0	0	0	0	0	0	0	0	0	0	0	4.27419e-05	1.25038e-05	2.54871e-05	0.000121257	0	8.06257e-05	0	0	0	0	0	0	0	0	0	0	0	0	0	0	0	0	0	0	0	0	0	0	0	0	5.95983e-05
k__Bacteria;p__Actinobacteria;c__Thermoleophilia;o__Gaiellales;Other;Other	0	3.90137e-05	0	0	0	0	0	0	2.7983e-05	1.24966e-05	0	0	0	0	0	0	0	0	0	0	0	0	0	0.000107501	0	0	0	0	0	0	0	0	0	0	0	0	0	0	0	0	0	0	0	0	0.000326219	0	0	0	0
k__Bacteria;p__Actinobacteria;c__Thermoleophilia;o__Gaiellales;f__;g__	0	0.00152154	1.46177e-05	0	0	2.09743e-05	0	6.84369e-05	0.000587643	0.000874765	0.000999241	5.60004e-05	0.00199468	1.90658e-05	0	9.28247e-06	0	0	0.000940322	0.00351355	0.000547973	0.000889219	6.1532e-06	0.000967508	0	0	0	0	0	0	0	0	0	0	0	0	1.65025e-05	0	0	0	0	0.000543443	0.00037308	0.000836096	0.000815547	0	5.92078e-05	0	0.000506586
k__Bacteria;p__Actinobacteria;c__Thermoleophilia;o__Gaiellales;f__AK1AB1_02E;g__	0	0.000448658	0	0	0	0	0	6.84369e-05	8.3949e-05	0.000199946	0.000247874	0	0	0	0	0	0	0	7.47983e-05	0.000587676	0.000101948	0.000137425	0	2.68752e-05	0	0	0	0	0	0	0	0	0	0	0	0	0	0	0	0	0	8.69509e-05	0	0.000337372	0.000489328	0	0	0	0.000104297
k__Bacteria;p__Actinobacteria;c__Thermoleophilia;o__Gaiellales;f__Gaiellaceae;g__	0	0.00661283	7.30887e-05	8.0186e-05	0.000260552	8.3897e-05	0	0.000479058	0.0041135	0.0044738	0.00446173	0.000112001	0.000664894	9.53289e-05	6.06704e-05	8.35422e-05	0	4.66605e-05	0.0044131	0.0106407	0.00411617	0.0042925	4.30724e-05	0.00776694	0	0	0.000113986	0.000263542	0	0.000172176	0	0	7.90451e-05	0	5.06355e-05	0.000194431	1.65025e-05	3.43572e-05	0	0	0.000293019	0.00276069	0.00446074	0.00442984	0.00713021	0.000108525	5.92078e-05	3.51329e-05	0.00324811
k__Bacteria;p__Actinobacteria;c__Thermoleophilia;o__Solirubrobacterales;Other;Other	0	0	0	0	0	0	0	0	0	0	7.74605e-06	0	0	0	0	0	0	0	0	0	0	1.61676e-05	0	0	0	0	0	0	0	0	0	0	0	0	0	0	0	0	0	0	0	0	0	0	0	0	0	0	0
k__Bacteria;p__Actinobacteria;c__Thermoleophilia;o__Solirubrobacterales;f__;g__	0	0.00651529	5.8471e-05	8.0186e-05	0	4.19485e-05	0	0.000958117	0.00232259	0.00357404	0.00351671	5.60004e-05	0.00531915	0.000209724	6.06704e-05	0.00011139	7.23563e-05	1.86642e-05	0.00864455	0.0185181	0.00809216	0.00894878	7.38384e-05	0.0125776	0	0	0.00056993	5.27083e-05	0	0.00354683	0	0	0.000632361	0.000142735	0.00465846	3.88863e-05	0.00118818	6.87144e-05	0.000350754	0.000733452	0.000146509	0.00234767	0.00395789	0.00322704	0.00568553	0.000813935	0.000434191	9.36878e-05	0.0068985
k__Bacteria;p__Actinobacteria;c__Thermoleophilia;o__Solirubrobacterales;f__Conexibacteraceae;Other	0	1.95069e-05	1.46177e-05	0	0	0	0	0	0.000111932	0.00011247	0.000123937	0	0	0	0	0	0	0	0.00011754	0.00183805	7.64614e-05	0.000113173	6.1532e-06	0.000322503	0	0	5.6993e-05	0	1.20865e-05	3.44353e-05	0	0	0	0	0	0	0	0	0	0	0	0.000130426	0	1.46683e-05	0	0	1.97359e-05	0	0.000551284
k__Bacteria;p__Actinobacteria;c__Thermoleophilia;o__Solirubrobacterales;f__Conexibacteraceae;g__	0	0.000487672	0	2.00465e-05	0	3.14614e-05	0	6.84369e-05	0.000307813	0.000674819	0.00054997	0	0	0	3.03352e-05	9.28247e-06	0	2.79963e-05	0.00188064	0.00120036	0.000879306	0.0010509	6.1532e-06	0.00150501	0	0	5.6993e-05	0	3.62595e-05	0	0	0	0	0	0	0	6.60099e-05	0	0	0	0	0.000717345	0.000551509	0.000777422	0.000908752	0.000162787	0.000118416	1.1711e-05	0.00163895
k__Bacteria;p__Actinobacteria;c__Thermoleophilia;o__Solirubrobacterales;f__Conexibacteraceae;g__Conexibacter	0	0.000156055	0	0	0	0	0	0	0.000335796	0.000249933	0.00106121	0	0	0	3.03352e-05	0	0	0	0.000373992	0.000575173	0.000114692	0.000792214	6.1532e-06	0.000591255	0	0	0	0	0	0	0	0	0	0	0	0	0	0	0	0	0	6.52131e-05	0.00123279	0.000220025	0.000139808	0	3.94719e-05	1.1711e-05	0.00035759
k__Bacteria;p__Actinobacteria;c__Thermoleophilia;o__Solirubrobacterales;f__Patulibacteraceae;Other	0	0	0	0	0	0	0	0	0	0	0	0	0	0	0	0	0	0	0	0	0	0	0	0	0	0	0	0	0	0	0	0	0	0	0	0	0	0	0	0	0	0	0	0	0	0	0	0	0
k__Bacteria;p__Actinobacteria;c__Thermoleophilia;o__Solirubrobacterales;f__Patulibacteraceae;g__	0	0.000604713	0	0	0	1.04871e-05	0	0.000136874	0.000363779	0.000456127	0.000557716	0	0	7.62631e-05	0	1.85649e-05	0.000108534	0	0.00104718	0.00175053	0.000611691	0.000832633	1.84596e-05	0.000967508	0	0	0.000227972	0.000210833	0	0	0	3.71706e-05	0	0	0	0	0	0	0	0	0	0.000217377	0.00150854	0.000689412	0.00163109	5.42623e-05	0.000177623	0	0.000774778
k__Bacteria;p__Actinobacteria;c__Thermoleophilia;o__Solirubrobacterales;f__Patulibacteraceae;g__Patulibacter	0	0	7.30887e-05	2.00465e-05	0	0	0	0	0	0.000118718	1.54921e-05	0.000280002	0	0.00013346	0	0	0	9.3321e-06	7.47983e-05	0	3.82307e-05	8.08381e-06	6.1532e-06	2.68752e-05	0	0	0	0	0	0	0	0	0	0	0	0	0	0	0	0	0	4.34754e-05	0	0	2.33013e-05	0	0	4.68439e-05	0.000208594
k__Bacteria;p__Actinobacteria;c__Thermoleophilia;o__Solirubrobacterales;f__Solirubrobacteraceae;Other	0	0	0	0	0	0	0	0	0	0	0	0	0	0	0	0	0	0	0	0	0	0	0	0	0	0	0	0	0	0	0	0	0	0	0	0	0	0	0	0	0	2.17377e-05	0	0	0	0	0	0	0
k__Bacteria;p__Actinobacteria;c__Thermoleophilia;o__Solirubrobacterales;f__Solirubrobacteraceae;g__	0.000369515	0.00475968	4.38532e-05	2.00465e-05	0	2.09743e-05	0	0.0013003	0.00173495	0.00220566	0.00220763	0.000448004	0	0.000209724	0	0.000102107	3.61781e-05	9.3321e-06	0.00730886	0.00477643	0.00588753	0.00603052	4.92256e-05	0.00994383	0	0	0	3.51389e-05	0.000132951	0	0	3.71706e-05	0	0	5.06355e-05	7.77726e-05	9.90148e-05	0.000103072	0	0	0.000219764	0.001326	0.00475271	0.00617537	0.00163109	0.000542623	0.000256567	4.68439e-05	0.00391859
k__Bacteria;p__Actinobacteria;c__Thermoleophilia;o__Solirubrobacterales;f__Solirubrobacteraceae;g__Solirubrobacter	0	0	0	0	0	0	0	0	0	0	0	0	0	0	0	0	0	0	0	0	0	0	0	0	0	0	0	0	0	0	0	0	0	0	0	0	0	0	0	0	0	0	0.00056773	0	0	0	0	0	0
k__Bacteria;p__Armatimonadetes;c__0319-6E2;o__;f__;g__	0	0.000195069	0	2.00465e-05	0	2.09743e-05	0	0	0.000167898	0.000199946	0.000123937	0	0	0	0	9.28247e-06	0	0	2.13709e-05	0.00080024	5.09742e-05	0.000250598	0	0.000403128	0	0	0	0	0	0	0	0	0	0	0.00293686	0	0	0	0	0	0	0	0	0.000146683	2.33013e-05	0	0	1.1711e-05	0.000253293
k__Bacteria;p__Armatimonadetes;c__Armatimonadia;o__Armatimonadales;f__Armatimonadaceae;g__	0	0.000195069	0	0	0	0	0	0	2.7983e-05	0.000106221	7.74605e-05	0	0	0	0	0	0	0	5.34274e-05	0.000425128	8.92049e-05	9.70058e-05	0	2.68752e-05	0	0	0	0	0	0	0	0	0	0	0	0	0	0	0	0	0	0.000108689	3.24417e-05	0	0	0	0	0	0.000104297
k__Bacteria;p__Armatimonadetes;c__Armatimonadia;o__Armatimonadales;f__Armatimonadaceae;g__Armatimonas	0	0	0	4.0093e-05	0	0	0	0	0	1.24966e-05	7.74605e-06	0	0	0	0	0	0	0	0	0	3.82307e-05	0	0	0	0	0	0	0.000105417	0	0	0	0	0	0	0.00278495	0	0	0	0	0	0	4.34754e-05	0	0	0	0	0	0	0
k__Bacteria;p__Armatimonadetes;c__Armatimonadia;o__FW68;f__;g__	0	0	0	0	0	0	0	6.84369e-05	2.7983e-05	7.49798e-05	3.87303e-05	0	0	0	0	9.28247e-06	0	0	0	0	7.64614e-05	2.42514e-05	0	0.000215002	0	0	0	0	0	0	0	0	0	0	0	0	0	0	0	0	0	8.69509e-05	0	0	0	0	0	0	0.000208594
k__Bacteria;p__Armatimonadetes;c__Chthonomonadetes;o__Chthonomonadales;f__;g__	0	0	0	0	0	0	0	0	0	0	0	0	0	0	0	0	0	0	0	0	0	0	0	0	0	0	0	0	0	0	0	0	0	0	0	0	0	0	0	0	0	0	0	0	0	0	0	0	1.48996e-05
k__Bacteria;p__Armatimonadetes;c__Chthonomonadetes;o__Chthonomonadales;f__Chthonomonadaceae;Other	0	0	0	0	0	0	0	0	0	0	0	0	0	0	0	0	0	0	0	0	0	0	0	0	0	0	0	0	0	0	0	0	0	0	0	0	0	0	0	0	0	0	0	0	0	0	0	0	0
k__Bacteria;p__Armatimonadetes;c__Chthonomonadetes;o__Chthonomonadales;f__Chthonomonadaceae;g__	0	0.000234082	0	0	0	0	0	6.84369e-05	2.7983e-05	6.24832e-05	0.000147175	0	0	0	0	0	0	0	2.13709e-05	0.000550165	2.54871e-05	4.85029e-05	0	5.37504e-05	0	0	0	0	0	0	0	0	0	0	0	0	0	0	0	0	0	0.000239115	0	0	4.66027e-05	0	0	0	0.000312891
k__Bacteria;p__Armatimonadetes;c__Chthonomonadetes;o__Chthonomonadales;f__Chthonomonadaceae;g__Chthonomonas	0	0	0	0	0	0	0	0	0	0	0	0	0	0	0	0	0	0	3.20564e-05	0	0	0	0	0	0	0	0	0	0	0	0	0	0	0	0	0	0	0	0	0	0	0	0	5.86734e-05	0	0	0	0	0
k__Bacteria;p__Armatimonadetes;c__Chthonomonadetes;o__SJA-22;f__;g__	0	1.95069e-05	0	0	0	0	0	0	5.5966e-05	1.24966e-05	0.000123937	0	0	1.90658e-05	0	0	0	0	3.20564e-05	0	1.27436e-05	0.000113173	0	0.000215002	0	0	0	0	1.20865e-05	0	0	0	0	0	0	0	0	0	0	0	0	2.17377e-05	0	0.000249362	0.000489328	0	0	0	7.44979e-05
k__Bacteria;p__Armatimonadetes;c__OPB50;o__;f__;g__	0	1.95069e-05	0	0	0	0	0	0	5.5966e-05	3.74899e-05	1.54921e-05	0	0	0	0	0	0	0	0.000106855	0.000175053	1.27436e-05	0.000145509	0	2.68752e-05	0	0	0	0	0	0	0	0	0	0	0	0	0	0	0	0	0	0	0	0	4.66027e-05	0	0	0	0
k__Bacteria;p__Armatimonadetes;c__SHA-37;o__;f__;g__	0	0	0	0	0	0	0	0	0	1.24966e-05	0	0	0	0	0	0	0	0	0	0	1.27436e-05	8.08381e-06	0	0	0	0	0	0	0	0	0	0	0	0	0	0	0	0	0	0	0	0	0	0	0	0	0	0	0
k__Bacteria;p__Armatimonadetes;c__SJA-176;o__;f__;g__	0	0	0	0	0	0	0	0	0	2.49933e-05	0	0	0	0	0	0	0	0	0	0	0	0	0	0	0	0	0	0	0	0	0	0	0	0	0	0	0	0	0	0	0	0	0	0	0	0	0	0	0
k__Bacteria;p__Armatimonadetes;c__SJA-176;o__RB046;f__;g__	0	0	0	0	0	0	0	0	0	0	0	0	0	0	0	0	0	0	0	0	0	1.61676e-05	0	0	0	0	0	0	0	0	0	0	0	0	0	0	0	0	0	0	0	0	0	0	0	0	0	0	0
k__Bacteria;p__Armatimonadetes;c__[Fimbriimonadia];o__[Fimbriimonadales];Other;Other	0	0	0	0	0	0	0	0	0	0	0	0	0	0	0	0	0	0	0	0	0	0	0	0	0	0	0	0	0	0	0	0	0	0	0	0	0	0	0	0	0	0	0	0	0	0	0	0	0
k__Bacteria;p__Armatimonadetes;c__[Fimbriimonadia];o__[Fimbriimonadales];f__;g__	0	0	0	0	0	0	0	0	0	0	7.74605e-06	0	0	0	0	0	0	0	0	3.75113e-05	0	0	0	0	0	0	0	0	0	0	0	0	0	0	0	0	0	0	0	0	0	0	0	0	0	0	0	0	0
k__Bacteria;p__Armatimonadetes;c__[Fimbriimonadia];o__[Fimbriimonadales];f__[Fimbriimonadaceae];Other	0	0	0	0	0	0	0	0	0	0	0	0	0	0	0	0	0	0	0	0	0	0	0	0	0	0	0	0	0	0	0	0	0	0	0	0	0	0	0	0	0	0	0	0	0	0	0	0	0
k__Bacteria;p__Armatimonadetes;c__[Fimbriimonadia];o__[Fimbriimonadales];f__[Fimbriimonadaceae];g__	0	1.95069e-05	0	0	0	0	0	6.84369e-05	0	6.87315e-05	0.000170413	0	0	0	0	0	0	0	1.06855e-05	0	1.27436e-05	8.08381e-05	0	0.000134376	0	0	0	0	0	0	0	0	0	0	0	0	0	0	0	0	0	0.000130426	0	0	0	0	0	0	1.48996e-05
k__Bacteria;p__Armatimonadetes;c__[Fimbriimonadia];o__[Fimbriimonadales];f__[Fimbriimonadaceae];g__Fimbriimonas	0	0.000643727	0	2.00465e-05	0	0	0	0.000479058	0.000867473	0.00181826	0.00151048	0	0	0	0	0	0	0	0.00102581	0.00128789	0.000547973	0.000937722	6.1532e-06	0.00182751	0	0	0	0	0	0	0	0	0	0	0	0	0	0	0	0	0	0.000999935	0.00387679	0.00123214	0.00191071	0	5.92078e-05	0	0.00111747
k__Bacteria;p__BHI80-139;c__;o__;f__;g__	0	0	0	0	0	0	0	0	0	0	3.87303e-05	0	0	0	0	0	0	0	0	0	0	1.61676e-05	0	8.06257e-05	0	0	0	0	0	0	0	0	0	0	0	0	0	0	0	0	0	0	0	0	0	0	0	0	0
k__Bacteria;p__BRC1;c__PRR-11;o__;f__;g__	0	0.00105337	1.46177e-05	0	0	0	0	0.000273748	0.000139915	0.000543604	0.000852066	0	0.00132979	0	0	0	0	0	0.00145322	0.000550165	0.000828331	0.000800297	0	0.00056438	0	0	0	0	0	0	0	0	0	0	0	0	0	0	0	0	0	0.000260853	0.000811043	0.000425382	0.00104856	0	0	0	0.00143036
k__Bacteria;p__Bacteroidetes;Other;Other;Other;Other	0	0.000292603	0	0	0	0	0	0.000136874	0	0.00107471	0.000867558	0	0	0	0	0	0	0	0	0	0.000127436	2.42514e-05	0	0	0	0	0	0	0	0	0	0	0	0	0	0	0	0	0	0	0	0.000173902	0	1.46683e-05	0.000442725	0	0	0	0.00120687
k__Bacteria;p__Bacteroidetes;c__;o__;f__;g__	0	0	0	0	0	0	0	0	0	1.8745e-05	0	0	0	0	0	0	0	0	0	0	0	0	0	0	0	0	0	0	0	0	0	0	0	0	0	0	0.000379557	0	0	0	0	0	0	0	0	0	0	0	0
k__Bacteria;p__Bacteroidetes;c__At12OctB3;o__;f__;g__	0	0	0	0	0	0	0	0	0	3.12416e-05	6.19684e-05	0	0	0	0	0	0	0	5.34274e-05	0	5.09742e-05	6.46705e-05	0	0.000188127	0	0	0	0	0	0	0	0	0	0	0	0	0	0	0	0	0	6.52131e-05	0	0	0	0	0	0	0.000163895
k__Bacteria;p__Bacteroidetes;c__BME43;o__;f__;g__	0	7.80275e-05	0	0	0	0	0	0	2.7983e-05	4.37382e-05	4.64763e-05	0	0	0	0	0	0	0	2.13709e-05	0	1.27436e-05	4.85029e-05	0	0.000107501	0	0	0	0	0	0	0	0	0	0	0	0	0	0	0	0	0	2.17377e-05	0.000535288	0	0	0	0	0	0
k__Bacteria;p__Bacteroidetes;c__Bacteroidia;o__Bacteroidales;Other;Other	0	7.80275e-05	0	0	0	0	0	0	0	0	7.74605e-06	0	0	0	0	0	0	0	0	0	0	1.61676e-05	6.1532e-06	0	0	0	0	0	0	0	0	0	0	0	0	0	0	0	0	0	0	0	0	0	0	0	0	0	0
k__Bacteria;p__Bacteroidetes;c__Bacteroidia;o__Bacteroidales;f__;g__	0.00803695	0.000468165	0.00116942	0.00523214	0.0716519	0.00191914	0	0.000136874	0.00027983	0.0118906	7.74605e-05	0.00128801	0.0246011	0.00110582	6.06704e-05	0.000584795	0.000723563	0.0162752	0.000277822	2.50075e-05	0.000229384	0.000412274	0.0292646	0.000376253	0.0167049	0.00801012	0.0685056	0.0179208	0.0393778	0.0158747	0	0	0	0.00114188	5.06355e-05	0	1.65025e-05	3.43572e-05	0.00245528	6.1121e-05	0.00153835	0.000326066	0	1.46683e-05	0.000978656	0.014488	0.00746018	0.000327907	4.46987e-05
k__Bacteria;p__Bacteroidetes;c__Bacteroidia;o__Bacteroidales;f__BS11;g__	0	0	0	0	0	0	0	0	0	0	0	0	0	0	0	0	0	9.3321e-06	0	0	0	0	0	0	0	0	0	0	0	0	0	0	0	0	0	0	0	0	0	0	0	0	0	0	0	0.00070541	0.000355247	0	0
k__Bacteria;p__Bacteroidetes;c__Bacteroidia;o__Bacteroidales;f__Bacteroidaceae;g__	0	0	0	0	0	0	0	0	0	0	0	0	0	0	0	0	0	0	0	0	0	0	0	0	0	0	0	0	0	0	0	0	0	0	0	0	0	0	0	0	0	0	0	0	0	0	0	0	0
k__Bacteria;p__Bacteroidetes;c__Bacteroidia;o__Bacteroidales;f__Bacteroidaceae;g__5-7N15	0	0	0	0	0	0	0	0	0	0	0	0	0	0	0	0	0	0	0	0	0	0	1.84596e-05	0	0.00049132	0	0	0	0	0	0	0	0	0	0	0	0	0	0	0	0	0	0	0	0	0	0	0	0
k__Bacteria;p__Bacteroidetes;c__Bacteroidia;o__Bacteroidales;f__Bacteroidaceae;g__BF311	0	0	0	0	0	0	0	0	0	0	0	0	0	0	0	0	0	0	0	0	0	0	0	0	0	0	0	0	0	0	0	0	0	0	0	0	0	0	0	0	0	0	0	0	0	0	0	0	0
k__Bacteria;p__Bacteroidetes;c__Bacteroidia;o__Bacteroidales;f__Bacteroidaceae;g__Bacteroides	0.0216166	0.00062422	0.00274814	0.0135715	0.116467	0.0108961	0	0.000479058	0.000867473	0.0539418	0.000123937	0.00414403	0.0132979	0.0142612	0	0.0021721	0.00104917	0.0564126	0.000812096	3.75113e-05	0.000675409	0.00126107	0.0510162	0.00247252	0.0167049	0.00969646	0.016585	0.0339442	0.0239313	0.0128444	0	0.0125265	0.00015809	0.0528119	5.06355e-05	0.00241095	0.00019803	0.000343572	0.0275342	0	0.00263717	0.00143469	0.000470405	0.000322704	9.32053e-05	0.036193	0.0305118	0.00204942	0.000387389
k__Bacteria;p__Bacteroidetes;c__Bacteroidia;o__Bacteroidales;f__Marinilabiaceae;g__	0	0	0	0	0	0	0	0	0	0	0	0	0	0	0	0	0	0	0	0	0	0	0	0	0	0	0	0	0	0	0	0	0	0	0	0	0	0	0	0	0	0	0	0	0	0	0	0	0
k__Bacteria;p__Bacteroidetes;c__Bacteroidia;o__Bacteroidales;f__Porphyromonadaceae;g__	0	0	0	0	0	0	0	0	0	0	0	0	0	0	0	0	0	0	0	0	3.82307e-05	0	0	0	0	0	0	0	0	0	0	0	0	0	0	0	0	0	0	0	0	0	0	0	0	0	0	0	0
k__Bacteria;p__Bacteroidetes;c__Bacteroidia;o__Bacteroidales;f__Porphyromonadaceae;g__Candidatus Azobacteroides	0	0	0	0	0	0	0	0	0	4.37382e-05	0	0	0	0	0	0	0	0	0	0	2.54871e-05	0	0	0	0	0	0	0	0	0	0	0	0	0	0	0	0	0	0	0	0	0	0	0	0	0	0	0	0
k__Bacteria;p__Bacteroidetes;c__Bacteroidia;o__Bacteroidales;f__Porphyromonadaceae;g__Dysgonomonas	0	3.90137e-05	0	0	0	0	0	0	0	1.8745e-05	7.74605e-06	0	0	1.90658e-05	0	0	0	0	0	0	0	0	0	0	0	0	0	0	0	0	0	0.00527822	0	0	0	0	0	0	0	0	0	0	0	0	0	0	0	0	0
k__Bacteria;p__Bacteroidetes;c__Bacteroidia;o__Bacteroidales;f__Porphyromonadaceae;g__Paludibacter	0	9.75343e-05	0	0	0	1.04871e-05	0	0	0	0	0	0	0	0.000247855	0	0.000222779	0	0.0018011	0.000555645	0	0.000191153	0.000355688	0	0.000510629	0.000163773	0.00126476	0.00131084	0.000562222	0.0033963	0.00220386	0	0	0	0	0	0	0	0	0	0	0	0	0	0	0	0.000162787	0.00114468	0	0
k__Bacteria;p__Bacteroidetes;c__Bacteroidia;o__Bacteroidales;f__Porphyromonadaceae;g__Parabacteroides	0.00147806	0	0.000146177	0.000220512	0.00990099	0.000870432	0	0	0	0.00209319	0	0.000336003	0.00265957	0.000705434	0	8.35422e-05	7.23563e-05	0.00462872	1.06855e-05	1.25038e-05	6.37178e-05	0.000258682	0.0021167	0.000161251	0.00180151	0	0.000455944	0.000175694	0.00308206	0	0	0	0	0.000428204	0	3.88863e-05	0	0	0.000350754	0	0.000146509	2.17377e-05	0	0.000762754	0	0.00119377	0.00148019	5.85549e-05	0
k__Bacteria;p__Bacteroidetes;c__Bacteroidia;o__Bacteroidales;f__Porphyromonadaceae;g__Porphyromonas	0	0	0	0	0	0	0	0	0	0	7.74605e-06	0	0	0	0.000333687	0	0	0.000765232	0	0	0	0	0	0	0	0	0	0	0	0	0	0	0	0	0	0	0	0	0	0	0	0	0	0	0	0.000108525	3.94719e-05	0	0
k__Bacteria;p__Bacteroidetes;c__Bacteroidia;o__Bacteroidales;f__Porphyromonadaceae;g__Tannerella	0	0	0	0	0	0	0	0	0	0	0	0	0	0	0	0	0	0	0	0	0	0	0	0	0	0	0	0	0	0	0	0	0	0	0	0	0	0	0	0	0	0	0	0	0	0	0	0	0
k__Bacteria;p__Bacteroidetes;c__Bacteroidia;o__Bacteroidales;f__Prevotellaceae;g__Prevotella	0.00360277	9.75343e-05	0.000701652	0.00176409	0.0148515	0.0020345	0	0.000342185	0.000419745	0.00213693	2.32382e-05	0.000336003	0.00531915	0.000438513	0	0.000241344	0.000289425	0.00562726	0.000395363	0.000287586	0.000140179	0.000145509	0.00310121	0.000698756	0.00131019	0	0.00193776	0.000210833	0.00615202	0.00123967	0	7.43412e-05	0.0194451	0.000713674	0	7.77726e-05	1.65025e-05	3.43572e-05	0.00157839	0	0.000293019	8.69509e-05	0	0.000410714	0.000233013	0.00434098	0.0017565	0.000175665	0.000134096
k__Bacteria;p__Bacteroidetes;c__Bacteroidia;o__Bacteroidales;f__Rikenellaceae;Other	0	1.95069e-05	0	0	0	0	0	0	0	0	0	0	0	0	0	0	0	0	0	0	0	0	2.46128e-05	0	0	0	0	0	0	0	0	0	0	0	0	0	0	0	0	0	0	0	0	0	0	0	0	0	0
k__Bacteria;p__Bacteroidetes;c__Bacteroidia;o__Bacteroidales;f__Rikenellaceae;g__	0.00905312	9.75343e-05	0.000190031	0.000701628	0.00911933	0.00123748	0	0	5.5966e-05	0.00105597	1.54921e-05	0.000896007	0.00132979	0.000285987	0	5.56948e-05	3.61781e-05	0.00143714	8.54838e-05	0	8.92049e-05	2.42514e-05	0.0112542	0	0	0	0.00119685	0.00142312	0.00842428	0.00616391	0	3.71706e-05	0	0.000713674	0	0	0.00151823	0.00254243	0	0	0.000293019	0.000195639	0	0.000557397	0	0.00151934	0.00142099	0.000327907	4.46987e-05
k__Bacteria;p__Bacteroidetes;c__Bacteroidia;o__Bacteroidales;f__Rikenellaceae;g__Rikenella	0.000369515	0	0	0	0.000260552	1.04871e-05	0	0	0	1.24966e-05	0	0	0	3.81316e-05	0	2.78474e-05	0	3.73284e-05	0	0	0	0	0.000424571	0.000188127	0	0	0	0	0.00111196	0	0	0	0	0.00028547	0	0	0	0	0	0	0	2.17377e-05	0	8.80101e-05	0	0	0	0	0
k__Bacteria;p__Bacteroidetes;c__Bacteroidia;o__Bacteroidales;f__S24-7;g__	0.00147806	0	4.38532e-05	0.000360837	0.00442939	8.3897e-05	0	0	0	0.000462376	7.74605e-06	0.000112001	0	0	0	0	0	9.3321e-06	0	0.000162549	0	0	0.00684236	0	0	0	0	0	1.20865e-05	0.000275482	0	0	0	0.00385384	0	0	0	0	0	0	7.32547e-05	8.69509e-05	0	0.00017602	0	0	3.94719e-05	4.68439e-05	0
k__Bacteria;p__Bacteroidetes;c__Bacteroidia;o__Bacteroidales;f__VC21_Bac22;g__	0	3.90137e-05	0	0	0	0	0	0	0	0	0.000216889	0	0	0	0	0	0	0	0	0	0	0	0	0	0	0	0	0	0	0	0	0	0	0	0	0	0	0	0	0	0	0	0	0	0	0	0	0	0
k__Bacteria;p__Bacteroidetes;c__Bacteroidia;o__Bacteroidales;f__[Barnesiellaceae];Other	0.00203233	7.80275e-05	0.000102324	0.000220512	0.00755602	0.000335588	0	0	0	0.000474872	0	0.000560004	0	9.53289e-05	0	3.71299e-05	0	0.000746568	6.41128e-05	0	0	0	0.00401189	0	0.000327547	0	0.000170979	0.000878472	0.00227226	0	0	0	0	0.00028547	0	0	0	0	0	0	7.32547e-05	0.000130426	0	0	0	0.000651148	0.000138152	1.1711e-05	0
k__Bacteria;p__Bacteroidetes;c__Bacteroidia;o__Bacteroidales;f__[Barnesiellaceae];g__	0.000923788	1.95069e-05	7.30887e-05	0.000701628	0.00104221	0.000188768	0	0.000136874	0	0.00201196	0	0.000280002	0.000664894	0	0	4.64123e-05	0	0.000569258	1.06855e-05	0	1.27436e-05	4.85029e-05	0.00318121	0	0.000818867	0	0.000911889	0.000790625	0.0017042	0	0	0	0	0.00028547	0	0	0	0	0	0	0.000293019	2.17377e-05	0	0	0	5.42623e-05	0.000177623	0.000128821	0
k__Bacteria;p__Bacteroidetes;c__Bacteroidia;o__Bacteroidales;f__[Odoribacteraceae];g__Butyricimonas	0	0	0	2.00465e-05	0.000260552	0	0	0	0	0	0	0	0	0	0	0	0	2.79963e-05	0	0	0	0	0	0	0	0	0	0	7.25189e-05	0	0	0	0	0	0	0	0	0	0	0	0	0	0	0	0	5.42623e-05	0	0	0
k__Bacteria;p__Bacteroidetes;c__Bacteroidia;o__Bacteroidales;f__[Odoribacteraceae];g__Odoribacter	0	0	2.92355e-05	0.000180419	0.00156331	0.000125846	0	0	0	0.000268678	0	0	0.000664894	1.90658e-05	0	0	0	0.000205306	3.20564e-05	0	1.27436e-05	0	0	0.000107501	0	0	0	0	0.000265903	0	0	0	0	0	0	0	0	0	0	0	0	0	0	0	0	0.000108525	3.94719e-05	4.68439e-05	0
k__Bacteria;p__Bacteroidetes;c__Bacteroidia;o__Bacteroidales;f__[Paraprevotellaceae];g__	0	0	4.38532e-05	8.0186e-05	0	0.000419485	0	0	8.3949e-05	0.000274926	0	0	0	1.90658e-05	0	0	7.23563e-05	0.00240768	1.06855e-05	0	6.37178e-05	3.23353e-05	0	0	0.00049132	0	0.000170979	0.000491944	0.00119656	0	0	0	0	0	0	0	0	0	0.000175377	0	0	0	1.62209e-05	0	0	0.00558902	0.00256567	0.000374751	1.48996e-05
k__Bacteria;p__Bacteroidetes;c__Bacteroidia;o__Bacteroidales;f__[Paraprevotellaceae];g__CF231	0	0	0	0	0	0	0	0	0	0	0	0	0	0	0	0	0	0	0	0	0	0	0	0	0	0	0	0	0	0	0	0	0	0	0	0	0	0	0	0	0	0	0	0	0	0	0	0	0
k__Bacteria;p__Bacteroidetes;c__Bacteroidia;o__Bacteroidales;f__[Paraprevotellaceae];g__Paraprevotella	0	0	0.000423915	0.0011627	0.0286608	0.000964816	0	0	2.7983e-05	0.00178077	7.74605e-06	0	0.00398936	0.00036225	0	0.000120672	3.61781e-05	0.0060752	0.000149597	0	1.27436e-05	0.000113173	0.00046149	0.000241877	0	0	0	7.02778e-05	0.00290076	0	0	0	0	0.00242649	0	0	3.30049e-05	3.43572e-05	0	0	0	0	0	2.93367e-05	0	0.00146508	0.00274329	0	0
k__Bacteria;p__Bacteroidetes;c__Bacteroidia;o__Bacteroidales;f__[Paraprevotellaceae];g__YRC22	0.00073903	0	5.8471e-05	6.01395e-05	0.000781657	0.000377537	0	0	2.7983e-05	2.49933e-05	0	0.000336003	0.000664894	3.81316e-05	0	0	0	0.000251967	2.13709e-05	0	0	2.42514e-05	0.00119372	8.06257e-05	0	0	0	0	0.000338422	0	0	0	0	0.00114188	0	0	0	0	0	0	7.32547e-05	0	0	0	0	0.000217049	1.97359e-05	3.51329e-05	0
k__Bacteria;p__Bacteroidetes;c__Bacteroidia;o__Bacteroidales;f__[Paraprevotellaceae];g__[Prevotella]	0	0	0	0	0	0	0	0	0	0	0	0	0	0	0	9.28247e-06	0	0.000167978	3.20564e-05	0.000387616	0	0	0	0	0	0	0.000398951	0	0.000108778	0	0	0	0	0	0	0	0	0	0	0	0	0	0	0	0	0	0	0	0
k__Bacteria;p__Bacteroidetes;c__Bacteroidia;o__Bacteroidales;f__p-2534-18B5;g__	0	0	0	0	0	0	0	0	0	0	0	0	0	0	0	0	0	0	0	0	0	0	0	0	0	0	0	0	0	0	0	0	0	0	0	0	0	0	0	0	0	0	0	0	0	0	0	0	0
k__Bacteria;p__Bacteroidetes;c__Cytophagia;o__Cytophagales;Other;Other	0	0.000273096	0	0	0	0	0	0.000205311	0.000167898	4.37382e-05	0.000573208	0	0	0	0	0	0	0	0	0.000662699	3.82307e-05	0.000266766	0	0	0	0	0	0	0	0	0	0	0	0	0	0	0	0	0	0	0	8.69509e-05	0	0	0	0	0	0	0.000104297
k__Bacteria;p__Bacteroidetes;c__Cytophagia;o__Cytophagales;f__;g__	0	0.00128745	0	4.0093e-05	0	0	0	0.000479058	8.3949e-05	0.000512362	0.00154921	0	0	0	0	0	0	0	0.000630443	0.000862759	0.000267615	0.000905387	0	0.000241877	0	0	0	0	0	0	0	0	0	0	0	0	0	0	0	0	0	0.00047823	0.00110302	0	0.00319228	0	0	0	0.000446987
k__Bacteria;p__Bacteroidetes;c__Cytophagia;o__Cytophagales;f__Cyclobacteriaceae;g__	0	0	1.46177e-05	2.00465e-05	0	0	0	0	0	3.12416e-05	7.74605e-06	0	0	5.71973e-05	0	0	0	0	1.06855e-05	0	0	0	0	0	0	0	0	0	0	0	0	0	0	0	0	0	0	0	0	0.000244484	0	0	0	0	0	0	0	0	0
k__Bacteria;p__Bacteroidetes;c__Cytophagia;o__Cytophagales;f__Cyclobacteriaceae;g__Algoriphagus	0	0	0	0	0	0	0	0	0	0	0	0	0	0	0	0	0	0	0	0	0	0	0	0	0	0	0	0	0	0	0	0	0	0	0	0	0	0	0	0	0	0	0	0	0	0	0	0	0
k__Bacteria;p__Bacteroidetes;c__Cytophagia;o__Cytophagales;f__Cytophagaceae;Other	0	0.00130696	0	0	0	2.09743e-05	0	0.000479058	0.00128722	0.000256181	0.00240128	0	0.00132979	0	0	0	0	0	0.000138911	0	6.37178e-05	0.00240089	0	0	0	0	0	0	0	0	0	0	0	0	0	0	0	0	0	0	0	0.000891246	0.000113546	0.000220025	0	0	0	0	4.46987e-05
k__Bacteria;p__Bacteroidetes;c__Cytophagia;o__Cytophagales;f__Cytophagaceae;g__	0	0.0314646	0.000102324	0.000240558	0	9.43841e-05	0	0.0145771	0.0133759	0.0223565	0.056004	5.60004e-05	0.00797872	9.53289e-05	3.03352e-05	5.56948e-05	3.61781e-05	1.86642e-05	0.0395683	0.00783985	0.0231423	0.029029	4.92256e-05	0.0302615	0	0	0	0.000228403	3.62595e-05	6.88705e-05	0	3.71706e-05	0	0	5.06355e-05	0	3.30049e-05	0	0	0	7.32547e-05	0.0188683	0.0326526	0.0204477	0.0279616	0.000379836	7.89437e-05	7.02658e-05	0.0190566
k__Bacteria;p__Bacteroidetes;c__Cytophagia;o__Cytophagales;f__Cytophagaceae;g__Adhaeribacter	0	0.00232132	0	2.00465e-05	0	2.09743e-05	0	0.000479058	0.00027983	0.000612335	0.00250972	0.000112001	0.00199468	0	0	9.28247e-06	0	9.3321e-06	0.000737298	0.000237571	0.000993998	0.00137425	0	0.00110188	0	0	0	0	1.20865e-05	0	0	0	0	0.000142735	0	0	0	0	0	0	7.32547e-05	0.000847771	0.00134633	0.000777422	0.000326219	0	0	0	0.000506586
k__Bacteria;p__Bacteroidetes;c__Cytophagia;o__Cytophagales;f__Cytophagaceae;g__Cytophaga	0	0.00253589	2.92355e-05	8.0186e-05	0	0	0	0.00177936	0.000951422	0.0080166	0.00256394	0	0.00332447	0.000686368	0	0	0	0	0.000160282	0	0.000216641	0.00016976	6.1532e-06	0.000188127	0	0	0	0	0	0	0	0	0	0	0	0	0	0	0	0	0	0.000912984	0.000843485	0.00152551	0.00118837	0	0	0	0.000551284
k__Bacteria;p__Bacteroidetes;c__Cytophagia;o__Cytophagales;f__Cytophagaceae;g__Dyadobacter	0	0.000838795	0.000219266	0.000300698	0	1.04871e-05	0	0.00143717	0.00187486	0.00394894	0.00150273	0.00302402	0.000664894	0.00583413	0	5.56948e-05	0	3.73284e-05	0.00506491	0.000462639	0.00163118	0.00138233	4.30724e-05	0.00209627	0	0	0	0	0	0.000103306	0	0	0.00616552	0	0.00430402	0	0	0	0	0	0.000219764	0.00243462	0.00144366	0.000674744	0.00212042	0	1.97359e-05	0	0.00192205
k__Bacteria;p__Bacteroidetes;c__Cytophagia;o__Cytophagales;f__Cytophagaceae;g__Emticicia	0	0	0	2.00465e-05	0	0	0	0.000136874	0.000139915	0.000343658	0.000185905	0	0.00199468	0	0	0	0	0	0.000512903	0	0.000522486	9.70058e-05	0	0.000349378	0	0	0	0	0	0	0	0	0	0	0	0	0	0	0	0	0	2.17377e-05	0.000227092	0.000337372	0.000233013	0	0	0	0.00107277
k__Bacteria;p__Bacteroidetes;c__Cytophagia;o__Cytophagales;f__Cytophagaceae;g__Flectobacillus	0	0	0	0	0	0	0	0	0.000139915	0	7.74605e-06	0	0	0	0	9.28247e-06	0	0	0	0.000387616	0	8.08381e-06	6.1532e-06	0	0	0	0	0	0	0	0	0	0	0	5.06355e-05	0	0	0	0	0	0	2.17377e-05	0	0	0	0	0	0	0
k__Bacteria;p__Bacteroidetes;c__Cytophagia;o__Cytophagales;f__Cytophagaceae;g__Hymenobacter	0	0.000195069	5.8471e-05	2.00465e-05	0	0	0	0	0.00240654	0.00122467	6.19684e-05	0.00128801	0.000664894	0.00108675	0	5.56948e-05	0.000144713	0	0.000288508	0	0.00017841	0.000978141	3.69192e-05	0.000349378	0	0	0	0	3.62595e-05	0	0	0	0	0	0	0	0	0	0	0	0.000146509	0.000326066	0.000145988	5.86734e-05	0.00198061	0	1.97359e-05	3.51329e-05	0.000163895
k__Bacteria;p__Bacteroidetes;c__Cytophagia;o__Cytophagales;f__Cytophagaceae;g__Larkinella	0.000184758	7.80275e-05	0	0	0	0	0	0	0.000139915	1.24966e-05	0	0.000392003	0.00132979	0	0	0	0	0	0.000181653	0	0.000165666	0.000121257	0	0.000134376	0	0	0	0	0	0	0	0	0	0	0	0	0	0	0	0	0	4.34754e-05	0	0	0	0	3.94719e-05	0	0.000238393
k__Bacteria;p__Bacteroidetes;c__Cytophagia;o__Cytophagales;f__Cytophagaceae;g__Leadbetterella	0	5.85206e-05	0	0	0	0	0	0	0.000139915	0.000206195	6.19684e-05	0	0	0	0	0	0	0	9.61693e-05	0	3.82307e-05	3.23353e-05	0	0	0	0	0	0	0	0	0	0	0	0	0	0	0	0	0	0	0	0	0.000519068	1.46683e-05	0	0	0	0	2.97992e-05
k__Bacteria;p__Bacteroidetes;c__Cytophagia;o__Cytophagales;f__Cytophagaceae;g__Pontibacter	0	0.000175562	0	0	0	0	0	0	0	0	4.64763e-05	0	0	0	0	0	0	0	0.000192339	0	0	2.42514e-05	0	0.000913757	0	0	0	0	0	0	0	0	0	0	0	0	0	0.0103415	0	0	0	0.00028259	0.000162209	0	0	0	0	0	1.48996e-05
k__Bacteria;p__Bacteroidetes;c__Cytophagia;o__Cytophagales;f__Cytophagaceae;g__Rhodocytophaga	0	0	0	0	0	0	0	0	0	0	0	0	0	0	0	0	0	0	2.13709e-05	0	1.27436e-05	0	0	0	0	0	0	3.51389e-05	0	0	0	0	0	0	0	0	0	0	0	0	0	0	0	0	0	0	0	0	0.000223494
k__Bacteria;p__Bacteroidetes;c__Cytophagia;o__Cytophagales;f__Cytophagaceae;g__Rudanella	0	0	0	0	0	0	0	0	0.000139915	5.62349e-05	0	0	0	0	0	0	0	0	0	0	0	0	0	0	0	0	0	0	0	0	0	0	0	0	0	0	0	0	0	0	0	0	0	0	0	0	0	0	0
k__Bacteria;p__Bacteroidetes;c__Cytophagia;o__Cytophagales;f__Cytophagaceae;g__Runella	0	5.85206e-05	0	0	0	0	0	0	0	2.49933e-05	1.54921e-05	0	0	0	0	0	0	0	1.06855e-05	0	6.37178e-05	8.08381e-05	0	0	0	0	0	0	0	0	0	0	0	0	0	0	0	0	0	0	0	0	0	0	0	0	0	0	1.48996e-05
k__Bacteria;p__Bacteroidetes;c__Cytophagia;o__Cytophagales;f__Cytophagaceae;g__Spirosoma	9.23788e-05	0.000487672	4.38532e-05	6.01395e-05	0	0	0	0.000136874	0.00162301	0.000424886	4.64763e-05	0.000112001	0	1.90658e-05	0	2.78474e-05	0	9.3321e-06	0.000352621	0.000412624	0.000407794	0.000153592	1.23064e-05	0.000403128	0	0	0	7.02778e-05	0	0	0	0	0	0	0	0	0	0	0	0	0.000219764	0.000369541	0	0	0	0.000108525	3.94719e-05	1.1711e-05	0.000759878
k__Bacteria;p__Bacteroidetes;c__Cytophagia;o__Cytophagales;f__Cytophagaceae;g__Sporocytophaga	0	0.00134597	0	0	0	0	0	0.000958117	0.000783524	0.000799785	0.00149499	0	0	0	0	0	0	0	0.000106855	0	0.00017841	0.000258682	0	0	0	0	0	0	1.20865e-05	6.88705e-05	0	0	0	0	0	0	0	0	0	0	0	0.000739082	0.000340638	0	0.000396123	0	0	0	0.000536385
k__Bacteria;p__Bacteroidetes;c__Cytophagia;o__Cytophagales;f__Flammeovirgaceae;Other	0	5.85206e-05	0	0	0	0	0	0	0	2.49933e-05	6.97145e-05	0	0	0	0	0	0	0	3.20564e-05	0	8.92049e-05	1.61676e-05	0	5.37504e-05	0	0	0	0	0	6.88705e-05	0	0	0	0	0	0	0	0	0	0	0	0.000152164	0	0	0	0	0	0	0.000163895
k__Bacteria;p__Bacteroidetes;c__Cytophagia;o__Cytophagales;f__Flammeovirgaceae;g__	0	0.000877809	0	0	0	0	0	0.000752806	5.5966e-05	0.0040864	0.000852066	0	0	0	0	0	0	0	4.27419e-05	0	0.000140179	0.000153592	0	0.000215002	0	0	0.000398951	1.75694e-05	0	0	0	0	0.00750929	0	0	0	3.30049e-05	0	0	0	0	0.00047823	0	0.000366709	0.000629136	0	0	0	0.000268192
k__Bacteria;p__Bacteroidetes;c__Cytophagia;o__Cytophagales;f__Flammeovirgaceae;g__Marivirga	0	0	0	0	0	0	0	0	0	0	0	0	0	0	0	0	0	0	0	0	0	0	0	0	0	0	0	0	0	0	0	0	0	0	0	0	0	3.43572e-05	0	0	0	0	0	0	0	0	0	0	0
k__Bacteria;p__Bacteroidetes;c__Cytophagia;o__Cytophagales;f__Flammeovirgaceae;g__Reichenbachiella	0	0	0	0	0	0	0	0	0	0	0	0	0	0	0	0	0	0	0	0	0	0	0	0	0	0	0	0	0	0	0	0	0	0	0	0	0	0	0	0	0	0	0	0	0	0	0	0	0
k__Bacteria;p__Bacteroidetes;c__Cytophagia;o__Cytophagales;f__Flammeovirgaceae;g__Roseivirga	0	0	0	0	0	0	0	0	0	0	3.09842e-05	0	0	0	0	0	0	0	0	0	0	0	0	0	0	0	0	0	0	0	0	0	0	0	0	0	0	0	0	0	0	0	0	0	0	0	0	0	0
k__Bacteria;p__Bacteroidetes;c__Cytophagia;o__Cytophagales;f__[Amoebophilaceae];Other	0	0	0	0	0	0	0	0	0	0	0	0	0	0	0	0	0	0	0	0	0	0	0	0	0	0	0	0	0	0	0	0	0	0	0	0	0	0	0	0	0	0	0	0	0	0	0	0	2.97992e-05
k__Bacteria;p__Bacteroidetes;c__Cytophagia;o__Cytophagales;f__[Amoebophilaceae];g__	0	0	0	0	0	0	0	0	0	0	0	0	0	0	0	0	0	0	0	0	0	0	0	0	0	0	0	0	0	0	0	0	0	0	0	0	0	0	0	0	0	0	0	0	0	0	0	0	0
k__Bacteria;p__Bacteroidetes;c__Cytophagia;o__Cytophagales;f__[Amoebophilaceae];g__Candidatus Amoebophilus	0	3.90137e-05	0	0	0	0	0	0.000205311	0	2.49933e-05	0.000123937	0	0	0	0	0	0	0	9.61693e-05	0	3.82307e-05	0	0	0	0	0	0	0	0	0	0	0	0	0	0	0	0	0	0	0	0	0	0	0	0	0	0	0	0.000134096
k__Bacteria;p__Bacteroidetes;c__Cytophagia;o__Cytophagales;f__[Amoebophilaceae];g__Candidatus Cardinium	0	0	0	0	0	0	0	0	0	0	0	0	0	0	0	0	0	0	0	0	0	0	0	0	0	0	0	0	0	0	0	0	0	0	0	0	0	0	0	0	0	0	0	0	0	0	0	0	0
k__Bacteria;p__Bacteroidetes;c__Cytophagia;o__Cytophagales;f__[Amoebophilaceae];g__SC3-56	0	0	0	0	0	0	0	0	0	0	0	0	0	0	0	0	0	0	0	0	0	0	0	0	0	0	0	0	0	0	0	0	0	0	0	0	0	0	0	0	0	0	0	0	0	0	0	0	0
k__Bacteria;p__Bacteroidetes;c__Flavobacteriia;o__Flavobacteriales;Other;Other	0	0	0	0	0	0	0	0	0	0	0	0	0	0	0	0	0	0	0	0	0	0	0	0	0	0	0	0	0	0	0	0	0.000711406	0	0	0	0	0	0	0	0	0	0	0	0	0	0	0	0
k__Bacteria;p__Bacteroidetes;c__Flavobacteriia;o__Flavobacteriales;f__;g__	0	0	0	0	0	0	0	0	0	0	0	0	0	0	0	0	0	0	0	0	0	0	0	0	0	0	0	0	0	0	0	0	0.00347799	0	0	0	0	0	0	0	0	0	0	0	0	0	0	0	0
k__Bacteria;p__Bacteroidetes;c__Flavobacteriia;o__Flavobacteriales;f__Cryomorphaceae;g__	0	0.000585206	0	0	0	0	0	6.84369e-05	0.000195881	0.000587342	0.00114642	0	0	0	0	0	0	0	0.000106855	0	0.000140179	0.000606286	0	0.000188127	0	0	0	0	0	0	0	0	0	0	0	0	3.30049e-05	0	0.000175377	0	0	0.000304328	0.000697497	0.000293367	0	0	0	0	0.000163895
k__Bacteria;p__Bacteroidetes;c__Flavobacteriia;o__Flavobacteriales;f__Cryomorphaceae;g__Crocinitomix	0	0	0	0	0	0	0	0	5.5966e-05	0	0.000170413	0	0	0	0	0	0	0	0.000138911	0	0	8.08381e-06	0	5.37504e-05	0	0	0	0	0	0	0	0	0	0	0	0	0	0	0	0	0	2.17377e-05	0	0	0	0	0	0	7.44979e-05
k__Bacteria;p__Bacteroidetes;c__Flavobacteriia;o__Flavobacteriales;f__Cryomorphaceae;g__Fluviicola	0	0.000702247	0	0	0	0	0	0.000615932	0.00055966	0.000524859	0.000348572	0	0.00199468	0.00085796	0	0	3.61781e-05	9.3321e-06	0.00156008	0	0.000726383	0.00016976	0	0.000295627	0	0	0	0	0	0	0	0	0	0	0	0	0	0	0	0	0	0.000217377	0.000470405	0.000234694	0	0	0	0	0.000744979
k__Bacteria;p__Bacteroidetes;c__Flavobacteriia;o__Flavobacteriales;f__Cryomorphaceae;g__Wandonia	0	0	0	0	0	0	0	0	0	0	0	0	0	0	0	0	0	0	0	0	0	8.08381e-06	0	0	0	0	0	0	0	0	0	0	0	0	0	0	0	0	0	0	0	0	0	0	0	0	0	0	0
k__Bacteria;p__Bacteroidetes;c__Flavobacteriia;o__Flavobacteriales;f__Flavobacteriaceae;g__	0	3.90137e-05	8.77065e-05	0.000120279	0	1.04871e-05	0	0.000136874	0.00123125	0.000437382	0	0	0	0.00181125	0	0.0011139	0.00133859	3.73284e-05	0.00335524	0	0.000700896	0.00164101	0	0.00209627	0	0	0	0	0.00154707	6.88705e-05	0	0.00609597	0	0	0	0	0	0	0.00210452	0	0	0	0	0	2.33013e-05	5.42623e-05	0	1.1711e-05	0.00160915
k__Bacteria;p__Bacteroidetes;c__Flavobacteriia;o__Flavobacteriales;f__Flavobacteriaceae;g__Aequorivita	0	0	0	0	0	0	0	0	0	5.62349e-05	0	0	0	0	0	0	0	0	0	0	0	0	0	0	0	0	0	0	0	0	0	0	0	0	0	0	0	0	0	0	0	0	0	0	0	0	0	0	0
k__Bacteria;p__Bacteroidetes;c__Flavobacteriia;o__Flavobacteriales;f__Flavobacteriaceae;g__Capnocytophaga	0	0	0	0	0	0	0	0	0	0	0	0	0	0	0	0	0	0	0	0	0	0	0	0	0	0	0.000170979	0	0	0	0	0	0	0	0	0	0	0	0	0	0	0	0	0	0	0	0	0	0
k__Bacteria;p__Bacteroidetes;c__Flavobacteriia;o__Flavobacteriales;f__Flavobacteriaceae;g__Flavobacterium	0.000277136	0.0351319	0.000555474	0.000681581	0	4.19485e-05	0	0.0224473	0.0218827	0.0701749	0.0619994	0.000672005	0.0166223	0.00953289	0	0.000167084	0.000144713	1.86642e-05	0.0167762	0.000650195	0.00727657	0.00853651	4.30724e-05	0.0124432	0	0	0.000170979	3.51389e-05	6.04325e-05	0.0046832	0	7.43412e-05	7.90451e-05	0	0.00354448	3.88863e-05	0.00158424	0.00137429	0.00508593	0	0.000219764	0.0179119	0.0435044	0.0154458	0.0258412	0	7.89437e-05	7.02658e-05	0.00537875
k__Bacteria;p__Bacteroidetes;c__Flavobacteriia;o__Flavobacteriales;f__Flavobacteriaceae;g__Myroides	0	0	0	0	0	0	0	0	0	1.24966e-05	0	0	0	3.81316e-05	0	0	0	0	0	0	0	0	0	0	0	0	0	0	0	0	0	0	0	0	0	7.77726e-05	0	0	0	0	0	0	0	0	0	0	0	0	0
k__Bacteria;p__Bacteroidetes;c__Flavobacteriia;o__Flavobacteriales;f__Flavobacteriaceae;g__Winogradskyella	0	0	2.92355e-05	0	0	0	0	0	0	0.000456127	0	0	0	0	0	0	0	0	0	0	0	0	0	0	0	0	0	0	0	0	0	0	0	0	0	0	0	0	0	0	0	0	0	0	0	0	0	0	0
k__Bacteria;p__Bacteroidetes;c__Flavobacteriia;o__Flavobacteriales;f__[Weeksellaceae];g__	0	0	0	0	0	0	0	0	0	5.62349e-05	0	5.60004e-05	0	0.000247855	0	0	0	0	0.000406048	0	2.54871e-05	8.08381e-06	0	5.37504e-05	0	0	0	0	0	0	0	0	0	0	0	0	0	0	0.00140302	0	0	0	0	0	0.000209712	0	0	0	0.00071518
k__Bacteria;p__Bacteroidetes;c__Flavobacteriia;o__Flavobacteriales;f__[Weeksellaceae];g__Chryseobacterium	9.23788e-05	0.000975343	0.000116942	0.000120279	0.000260552	0	0	0.00102655	0.018161	0.00270552	0.000348572	0.00134401	0.00199468	0.0156149	6.06704e-05	0.0010582	0.000759741	0.000121317	0.00383608	0.000312594	0.0048553	0.00417125	9.2298e-05	0.00395066	0	0	0	0	0.000326335	0.00444215	0	0.000892094	0	0	0.0160008	3.88863e-05	4.95074e-05	0.000103072	0.00929498	0	0	0.000782558	0.000145988	0.00297767	0.000629136	0.000108525	1.97359e-05	0.00011711	0.00308421
k__Bacteria;p__Bacteroidetes;c__Flavobacteriia;o__Flavobacteriales;f__[Weeksellaceae];g__Cloacibacterium	0	0	0	0	0	2.09743e-05	0	6.84369e-05	2.7983e-05	2.49933e-05	7.74605e-06	0	0	7.62631e-05	0	0	3.61781e-05	1.86642e-05	0	2.50075e-05	3.82307e-05	0	0	0	0	0	0	0	1.20865e-05	0	0	0	0	0	0.0104815	0	0	0	0	6.1121e-05	0	4.34754e-05	1.62209e-05	0	0	0	1.97359e-05	1.1711e-05	0
k__Bacteria;p__Bacteroidetes;c__Flavobacteriia;o__Flavobacteriales;f__[Weeksellaceae];g__Elizabethkingia	0	0	0	0	0	1.04871e-05	0	0	0	0	0	0	0	0	0	0	0	0	0	0	0	0	0	0	0	0	0	0	0	0	0	0	0	0	0	0	0	0	0	0	0	0	0	0	0	0	0	0	2.97992e-05
k__Bacteria;p__Bacteroidetes;c__Flavobacteriia;o__Flavobacteriales;f__[Weeksellaceae];g__Riemerella	0	0	0	0	0	0	0	0	0	0	0	0	0	0	0	0	0	0	0	0	0	0	0	0	0	0	0	0	0	0	0	0	0	0	0.00334194	0	0	0	0	0	0	0	0	0	0	0	0	0	0
k__Bacteria;p__Bacteroidetes;c__Flavobacteriia;o__Flavobacteriales;f__[Weeksellaceae];g__Wautersiella	0	0.000117041	0.000116942	6.01395e-05	0	5.24356e-05	0	0.000273748	0.0102698	0.000424886	0.000178159	5.60004e-05	0	0.000476644	0.00746246	0.00580154	0.00188126	0.0022677	0.0129722	7.50225e-05	0.00872934	0.00439759	2.46128e-05	0.0111801	0.000655093	0	0.000113986	7.02778e-05	0.00068893	3.44353e-05	0	0	0.00252944	0	5.06355e-05	0	0.0013532	0.00178657	0	0.000427847	0	4.34754e-05	0.000210871	7.33417e-05	6.9904e-05	0.000108525	5.92078e-05	0.000550416	0.00269682
k__Bacteria;p__Bacteroidetes;c__Flavobacteriia;o__Flavobacteriales;f__[Weeksellaceae];g__Weeksella	0	0	0	0	0	0	0	0	0	0	0	0	0	0	0	0	0	0	0	0	0	0	0	0	0	0	0	0	0	0	0	0	0	0	0	0	0	0	0	0	0	0	0	0	0	0	0	0	0
k__Bacteria;p__Bacteroidetes;c__SM1A07;o__;f__;g__	0	0	0	0	0	0	0	0	0	3.12416e-05	0	0	0	0	0	0	0	0	0	0	0	0	0	0	0	0	0	0	0	0	0	0	0	0	0	0	0	0	0	0	0	0	0	0	0	0	0	0	0
k__Bacteria;p__Bacteroidetes;c__Sphingobacteriia;o__Sphingobacteriales;f__;g__	0	0.0261392	5.8471e-05	0.000501163	0	8.3897e-05	0	0.00923898	0.0106615	0.0176515	0.0317201	0	0.00797872	0.00125834	6.06704e-05	0	0.000144713	0	0.0122135	0.00115035	0.0107301	0.0129503	2.46128e-05	0.0105888	0.000163773	0	0.000284965	0.00031625	2.4173e-05	0.0030303	0	3.71706e-05	0	0.000142735	0.000405084	3.88863e-05	0.000924138	0.00254243	0.000701508	0	0.000439528	0.02039	0.0252397	0.0131575	0.0162876	5.42623e-05	1.97359e-05	2.34219e-05	0.0121581
k__Bacteria;p__Bacteroidetes;c__Sphingobacteriia;o__Sphingobacteriales;f__Sphingobacteriaceae;Other	0	3.90137e-05	0	0	0	0	0	0	2.7983e-05	6.24832e-05	0.00233156	0	0	0	0	9.28247e-06	0	0	4.27419e-05	0	0	1.61676e-05	0	0	0	0	0	0	0	0	0	0	0	0	0	0	0	0	0	0	0	0	0	0	0.000442725	0	0	0	0
k__Bacteria;p__Bacteroidetes;c__Sphingobacteriia;o__Sphingobacteriales;f__Sphingobacteriaceae;g__	9.23788e-05	0.00768571	0.000306973	0.000541256	0.000260552	3.14614e-05	0	0.00266904	0.0175173	0.00919128	0.00516662	0.00100801	0.0106383	0.0305243	3.03352e-05	0.000436276	0.000325603	0.000167978	0.00914676	0.00108783	0.00626983	0.00453502	0.000116911	0.00894945	0	0	5.6993e-05	0	0.000423027	3.44353e-05	0	0	0.0107501	0	0	0	8.25123e-05	0	0.00368292	6.1121e-05	0.000146509	0.00399974	0.00277377	0.00516326	0.0132119	0.000325574	0.000355247	3.51329e-05	0.00858216
k__Bacteria;p__Bacteroidetes;c__Sphingobacteriia;o__Sphingobacteriales;f__Sphingobacteriaceae;g__Pedobacter	0.00073903	0.00864154	0.000935536	0.000741721	0.000260552	5.24356e-05	0	0.00513277	0.0174334	0.0138838	0.00217664	0.00358403	0.0139628	0.0192564	3.03352e-05	0.000649773	0.00133859	4.66605e-05	0.0096383	0	0.00935377	0.00585268	0.000363039	0.0151576	0.00114641	0	0	1.75694e-05	0.000132951	3.44353e-05	0	3.71706e-05	0	0.000142735	0	0	0.00235985	0.00113379	0	0.000122242	0.000659292	0.00604308	0.00475271	0.00610203	0.0153323	0.000108525	5.92078e-05	0.000128821	0.00655581
k__Bacteria;p__Bacteroidetes;c__Sphingobacteriia;o__Sphingobacteriales;f__Sphingobacteriaceae;g__Sphingobacterium	0	0.000253589	0.000116942	0	0	3.14614e-05	0	0.000136874	0.00523282	0.000674819	8.52066e-05	5.60004e-05	0	0.00907531	6.06704e-05	0.00118816	0.000217069	0.000569258	0.00349415	0.00147544	0.0012871	0.00221496	6.1532e-05	0.00432691	0	0	0	0.00604389	0.00435114	6.88705e-05	0	0.0165409	0	0	0	3.88863e-05	3.30049e-05	0.00158043	0.00280603	0	0	0.000304328	0.000551509	0.000850764	0.00125827	0	0.000157887	5.85549e-05	0.00761368
k__Bacteria;p__Bacteroidetes;c__VC2_1_Bac22;o__;f__;g__	0	3.90137e-05	1.46177e-05	0	0	0	0	0	2.7983e-05	0.000268678	8.52066e-05	0	0	0	0	0	0	0	4.27419e-05	1.25038e-05	8.92049e-05	6.46705e-05	0	0.000134376	0	0	0	0	0	3.44353e-05	0	0	0	0	0	0	3.30049e-05	0	0	0	0	2.17377e-05	1.62209e-05	0	2.33013e-05	0	0	1.1711e-05	0.00035759
k__Bacteria;p__Bacteroidetes;c__[Rhodothermi];o__[Rhodothermales];f__Rhodothermaceae;g__	0	0	0	0	0	0	0	0	0	0	0	0	0	0	0	0	0	0	0	0	0	0	0	0	0	0	0	0	0	0	0	0	0	0	0	0	0	0	0	0	0	0	0	0	0	0	0	0	0
k__Bacteria;p__Bacteroidetes;c__[Rhodothermi];o__[Rhodothermales];f__Rhodothermaceae;g__Rubricoccus	0	0	0	0	0	0	0	0	0	6.24832e-06	0	0	0	0	0	0	0	9.3321e-06	0.000106855	0	0	2.42514e-05	0	2.68752e-05	0	0	0	0	0	0	0	0	0	0	0	0	0	0	0	0	0	0	0	0	0	0	0	0	0
k__Bacteria;p__Bacteroidetes;c__[Rhodothermi];o__[Rhodothermales];f__Rhodothermaceae;g__Salisaeta	0	0	0	0	0	0	0	0	0	0	0	0	0	0	0	0	0	0	0	0	0	0	0	0	0	0	0	0	0	0	0	0	0	0	0	0	0	0	0	0	0	0	0	0	0	0	0	0	2.97992e-05
k__Bacteria;p__Bacteroidetes;c__[Saprospirae];o__[Saprospirales];f__;g__	0	0.00165808	0	0	0	1.04871e-05	0	0.00123186	0.000587643	0.00105597	0.00154146	0	0	0	0	0	0	0	0.000673185	1.25038e-05	0.00053523	0.000549699	6.1532e-06	0.000779381	0	0	0	0	0	0.00864325	0	0	0	0	0	0	0	0	0	0	0	0.00130426	0	0	0	0	0	0	0.00070028
k__Bacteria;p__Bacteroidetes;c__[Saprospirae];o__[Saprospirales];f__Chitinophagaceae;Other	0	0.00115091	0	2.00465e-05	0	1.04871e-05	0	0	0.000671592	0.000106221	0.000766859	0	0	1.90658e-05	0	3.71299e-05	0	9.3321e-06	0.000662499	1.25038e-05	0.000726383	0.000549699	0	0.000725631	0	0	0	1.75694e-05	0	0	0	0	0	0	0	0	0	0	0	0	0	0.000260853	0	0.000484056	2.33013e-05	0	0	0	0.00070028
k__Bacteria;p__Bacteroidetes;c__[Saprospirae];o__[Saprospirales];f__Chitinophagaceae;g__	0.00101617	0.072507	0.000511621	0.000862	0.000781657	0.000346075	0	0.03634	0.0553783	0.0552914	0.0984756	0.00117601	0.0272606	0.00186845	6.06704e-05	0.000241344	0.000253247	0.000130649	0.0578298	0.0205312	0.052873	0.0566594	0.000227668	0.0504717	0	0	0.000227972	0.000263542	0.00020547	0.0133264	0	0.000892094	0.000553316	0.000142735	0.00283559	0.000349977	0.000247537	0.000137429	0	0.000305605	0.00131858	0.0521705	0.0812179	0.0468654	0.0607466	0.000651148	0.00073023	0.000281063	0.051329
k__Bacteria;p__Bacteroidetes;c__[Saprospirae];o__[Saprospirales];f__Chitinophagaceae;g__Chitinophaga	0	0.000955836	1.46177e-05	0	0	1.04871e-05	0	0.00136874	0.00106335	0.00101848	0.000302096	0	0.00465426	1.90658e-05	0	9.28247e-06	0	0	0.00185927	0.00257577	0.00189879	0.000590118	0	0.00169314	0	0	0	1.75694e-05	1.20865e-05	0	0	0	0	0	0	0	0	0.00109943	0	0	0	0.000717345	0.00329284	0.000234694	0.000372821	0.000108525	5.92078e-05	0	0.00105787
k__Bacteria;p__Bacteroidetes;c__[Saprospirae];o__[Saprospirales];f__Chitinophagaceae;g__Flavihumibacter	0	0.000780275	0	0	0	0	0	0	0.000391762	6.87315e-05	0.000433779	0	0	0	0	0	0	0	0.000267137	0	0	0.00044461	0	0	0	0	0	0	0	0	0	0	0	0	0	0	1.65025e-05	0	0	0	0	0.000630394	0	0.000572066	0	0	0	0	0
k__Bacteria;p__Bacteroidetes;c__[Saprospirae];o__[Saprospirales];f__Chitinophagaceae;g__Flavisolibacter	0	0.00507179	2.92355e-05	4.0093e-05	0	1.04871e-05	0	0.00102655	0.0014831	0.00121217	0.00404344	0	0	1.90658e-05	0	0	0	0	0.00292782	0.00155047	0.00276535	0.00248173	2.46128e-05	0.00209627	0	0	0	0	0	0	0	0	0	0	0	7.77726e-05	0	0	0	0	0	0.00254331	0.00371458	0.00387244	0.00104856	0	9.86797e-05	1.1711e-05	0.0118899
k__Bacteria;p__Bacteroidetes;c__[Saprospirae];o__[Saprospirales];f__Chitinophagaceae;g__Niabella	0	1.95069e-05	0	0	0	0	0	6.84369e-05	0	5.62349e-05	7.74605e-06	0	0	0	0	0	0	0	0.000170968	0	0.000152923	5.65867e-05	0	0.000188127	0	0	0	0	0	0	0	0	0	0	0	0	0	0	0	0	0	0.000108689	1.62209e-05	0	2.33013e-05	0	0	0	0.000283092
k__Bacteria;p__Bacteroidetes;c__[Saprospirae];o__[Saprospirales];f__Chitinophagaceae;g__Niastella	0	0	0	0	0	0	0	0	0	0	0	0	0	0	0	0	0	0	1.06855e-05	0	0	0	0	0	0	0	0	0	0	0	0	0	0	0	0	0	0	0	0	0	0	0	0	0	0	0	0	0	0
k__Bacteria;p__Bacteroidetes;c__[Saprospirae];o__[Saprospirales];f__Chitinophagaceae;g__Sediminibacterium	0	0.00314061	0	2.00465e-05	0	0	0	0.00218998	0.00221066	0.00466125	0.00331531	0	0.00265957	0	0	9.28247e-06	0	9.3321e-06	0.000737298	8.75263e-05	0.00131259	0.00147125	3.0766e-05	0.000886882	0	0	0	0	1.20865e-05	0	0	0	0	0	0	0	0	0	0	0	0.000219764	0.00289112	0.00499603	0.0020389	0.00918073	0	0	1.1711e-05	0.00126646
k__Bacteria;p__Bacteroidetes;c__[Saprospirae];o__[Saprospirales];f__Chitinophagaceae;g__Segetibacter	9.23788e-05	0	0	8.0186e-05	0	0	0	0	2.7983e-05	0.000443631	0.000123937	0	0	0	0	0	0	0	0.00102581	0	0.000331333	0.000428442	0	0.00107501	0	0	0	0	0	0	0	0	0	0	0	0	1.65025e-05	0	0	0	0	0.000326066	0.000616393	0.000234694	0	0	0	0	0.00160915
k__Bacteria;p__Bacteroidetes;c__[Saprospirae];o__[Saprospirales];f__Chitinophagaceae;g__Terrimonas	0	0	0	0	0	0	0	0	0	0	0	0	0	0	0	0	0	0	0	0	0	1.61676e-05	0	2.68752e-05	0	0	0	0	0	0	0	0	0	0	0	0	0	0	0	0	0	0	0	0	0	0	0	0	0
k__Bacteria;p__Bacteroidetes;c__[Saprospirae];o__[Saprospirales];f__Saprospiraceae;g__	0	0.0149618	2.92355e-05	4.0093e-05	0	0	0	0.00191623	0.00604433	0.000974738	0.00744396	0	0.00132979	0	0	9.28247e-06	0	0	0.00103649	0	0.00154197	0.00271616	0	0.000295627	0	0	0	7.02778e-05	0	0	0	0	0	0	0	0	1.65025e-05	0	0	0	7.32547e-05	0.00276069	0.0260669	0.00111479	0.00156119	0	3.94719e-05	0	0.00034269
k__Bacteria;p__Bacteroidetes;c__[Saprospirae];o__[Saprospirales];f__Saprospiraceae;g__Saprospira	0	0	0	0	0	0	0	0	0	0	3.87303e-05	0	0	0	0	0	0	0	0	0	0	0	0	0	0	0	0	0	0	0	0	0	0	0	0	0	0	0	0	0	0	0	0.000632614	0	0	0	0	0	0
k__Bacteria;p__Chlamydiae;c__Chlamydiia;Other;Other;Other	0	0	0	0	0	0	0	0	0	0	0	0	0	0	0	0	0	0	0	0	0	0	0	0	0	0	0	0	0	0	0	0	0	0	0	0	0	0	0	0	0	0	0	0	0	0	0	0	0
k__Bacteria;p__Chlamydiae;c__Chlamydiia;o__;f__;g__	0	0	0	0	0	0	0	0	0	0	9.29526e-05	0	0	0	0	0	0	0	0	0	1.27436e-05	4.04191e-05	0	0	0	0	0	0	0	0	0	0	0	0	0	0	0	0	0	0	0	0	0	0	0	0	0	0	0
k__Bacteria;p__Chlamydiae;c__Chlamydiia;o__Chlamydiales;Other;Other	0	0.000819288	0	0	0	3.14614e-05	0	0.000342185	0.000391762	0.000118718	0.0014795	0	0	0	0	0	0	0	0.00011754	0	8.92049e-05	0.000194012	0	0.000188127	0	0	0	8.78472e-05	0	0	0	0	0	0	0	0	0	0	0	0	0	0.000217377	0	0	0	0	0	0	1.48996e-05
k__Bacteria;p__Chlamydiae;c__Chlamydiia;o__Chlamydiales;f__;g__	0	0.00222378	1.46177e-05	0	0	0	0	0.000410621	0.000363779	0.000456127	0.00106896	0	0	0	0	0	0	0	0.000470161	2.50075e-05	0.000216641	0.000404191	6.1532e-06	0.00115563	0	0	0	0	6.04325e-05	0	0	0	0	0	0	0	0.000610591	0.000927644	0	0.000672331	0	0.00139121	0.0034226	0.005794	0.00514959	0	0	0	0.000119197
k__Bacteria;p__Chlamydiae;c__Chlamydiia;o__Chlamydiales;f__Chlamydiaceae;g__	0	0	1.46177e-05	0	0	0	0	0	2.7983e-05	0	0	0	0	0.000743565	0.00203246	0.000491971	0	0.000298627	0.000192339	0	0.000267615	0.000331436	0	0.000403128	0.0327547	0.0029511	0.049413	0.0382487	0.00141412	0	0	0	0	0	0	0	1.65025e-05	0	0	0	0	0	0	0	0	0.000379836	0.00073023	1.1711e-05	0
k__Bacteria;p__Chlamydiae;c__Chlamydiia;o__Chlamydiales;f__Criblamydiaceae;Other	0	0.000136548	0	0	0	0	0	0	0	0	3.09842e-05	0	0	0	0	0	0	0	0	0	0	0	0	0	0	0	0	0	0	0	0	0	0	0	0	0	0	0	0	0	0	0	0	0.000234694	0	0	0	0	0
k__Bacteria;p__Chlamydiae;c__Chlamydiia;o__Chlamydiales;f__Criblamydiaceae;g__	0	5.85206e-05	0	0	0	0	0	0	0	6.24832e-06	3.09842e-05	0	0	0	0	0	0	0	0	0	0	0	0	0	0	0	0	0	0	0	0	0	0	0	0	0	0	0	0	0	0	4.34754e-05	0	0	0	0	0	0	0
k__Bacteria;p__Chlamydiae;c__Chlamydiia;o__Chlamydiales;f__Criblamydiaceae;g__Criblamydia	0	5.85206e-05	0	0	0	0	0	0	5.5966e-05	0	0	0	0	0	0	0	0	0	4.27419e-05	0	0	0	0	0	0	0	0	0	0	0	0	0	0	0	0	0	0	0	0	0	0	4.34754e-05	0	0	0	0	0	0	7.44979e-05
k__Bacteria;p__Chlamydiae;c__Chlamydiia;o__Chlamydiales;f__Criblamydiaceae;g__Estrella	0	0	0	0	0	0	0	0	0	0	0	0	0	0	0	0	0	0	4.27419e-05	0	0	0	0	0	0	0	0	0	0	0	0	0	0	0	0	0	0	0	0	0	0	0	0	0	0	0	0	0	0
k__Bacteria;p__Chlamydiae;c__Chlamydiia;o__Chlamydiales;f__Parachlamydiaceae;Other	0	0.00202871	0	4.0093e-05	0	0	0	0.000752806	0.00083949	0.00101848	0.00240128	0	0	0	0	0	0	1.86642e-05	0.000833467	0.000550165	0.00200074	0.000662873	0	0.00169314	0	0	0	0	0	0	0	0	0	0	0	0	0	0	0	0	0	0.00110862	1.62209e-05	0.00117347	0.000419424	0	1.97359e-05	0	0.00129626
k__Bacteria;p__Chlamydiae;c__Chlamydiia;o__Chlamydiales;f__Parachlamydiaceae;g__	0	0.000565699	0	0	0	0	0	0.000205311	0.000167898	0.000256181	0.000573208	0	0	0	0	0	0	0	0.00044879	0	0.000471512	0.000355688	0	0.000645005	0	0	0	0	0	0	0	0	0	0	0	0	0	0	0	0	0	0.00028259	0	0.000381377	4.66027e-05	0	0	0	0.000238393
k__Bacteria;p__Chlamydiae;c__Chlamydiia;o__Chlamydiales;f__Parachlamydiaceae;g__Candidatus Protochlamydia	0	0.00378433	0	0	0	1.04871e-05	0	0.00136874	0.00251847	0.00191199	0.00435328	0	0	0	0	9.28247e-06	3.61781e-05	9.3321e-06	0.00204093	0.000612684	0.00230658	0.00146317	0	0.00381628	0	0	5.6993e-05	3.51389e-05	0	6.88705e-05	0	0	0	0	0	0	4.95074e-05	0	0	0	0	0.00202161	0.000519068	0.00137882	0.00130487	0	0	0	0.00151976
k__Bacteria;p__Chlamydiae;c__Chlamydiia;o__Chlamydiales;f__Parachlamydiaceae;g__Parachlamydia	0	0.00165808	2.92355e-05	0	0	1.04871e-05	0	0.000684369	0.0011473	0.000999731	0.00199848	0	0	0	0	9.28247e-06	0	0	0.00103649	0	0.00124887	0.000873052	0	0.00118251	0	0	0	0	0	0	0	0	0	0	0.00551927	0	1.65025e-05	0	0	0	0	0.000673869	0.000470405	0.000278699	0.000792245	0	0	1.1711e-05	0.00101317
k__Bacteria;p__Chlamydiae;c__Chlamydiia;o__Chlamydiales;f__Rhabdochlamydiaceae;g__Candidatus Rhabdochlamydia	0	0.000273096	0	0	0	0	0	0.000136874	0.00027983	0.000349906	0.000410541	0	0	0	0	0	0	0	0.00023508	0.00591427	0.000280358	9.70058e-05	0	0.000322503	0.000163773	0	0	0	0	0	0	0	0	0	0	3.88863e-05	0	0	0.000175377	0.000305605	0	0.00047823	0.000616393	0.000337372	0.00107186	0	0	0	0.000193694
k__Bacteria;p__Chlamydiae;c__Chlamydiia;o__Chlamydiales;f__Simkaniaceae;Other	0	0	0	0	0	0	0	0	0	0	0	0	0	0	0	0	0	0	0	0	0	0	0	0	0	0	0	0	0	0	0	0	0	0	0	0	0	0	0	0	0	0	0	0	0	0	0	0	0
k__Bacteria;p__Chlamydiae;c__Chlamydiia;o__Chlamydiales;f__Waddliaceae;Other	0	0.000136548	0	0	0	0	0	0	2.7983e-05	2.49933e-05	3.87303e-05	0	0	0	0	0	0	0	0	0	0	0	0	0.000134376	0	0	0	0	0	0	0	0	0	0	0	0	0	0	0	0	0	4.34754e-05	0	0	0	0	0	0	0
k__Bacteria;p__Chlamydiae;c__Chlamydiia;o__Chlamydiales;f__Waddliaceae;g__	0	3.90137e-05	0	0	0	0	0	0	0	1.8745e-05	2.32382e-05	0	0	0	0	0	0	0	0	0	3.82307e-05	0	0	0	0	0	0	0	0	0	0	0	0	0	0	0	0	0	0	0	0	0	0	0	0	0	0	0	0
k__Bacteria;p__Chlamydiae;c__Chlamydiia;o__Chlamydiales;f__Waddliaceae;g__Waddlia	0	0	0	0	0	0	0	0	0	0	0	0	0	0	0	0	0	0	0	0	0	0	0	0	0	0	0	0	0	0	0	0	0	0	0	0	0	0	0	0	0	0	0	0	0	0	0	0	0
k__Bacteria;p__Chlorobi;Other;Other;Other;Other	0	0	0	0	0	0	0	0	0	6.24832e-06	0	0	0	0	0	0	0	0	5.34274e-05	0	0	8.08381e-06	6.1532e-06	0	0	0	0	0	0	0	0	0	0	0	0	0	0	0	0	0	0	0	0	0	0	0	0	0	0.000178795
k__Bacteria;p__Chlorobi;c__;o__;f__;g__	0	9.75343e-05	0	0	0	0	0	0.000205311	8.3949e-05	0.000306168	0.000495747	0	0	0	0	9.28247e-06	0	0	1.06855e-05	0	2.54871e-05	0.000113173	6.1532e-06	0.000107501	0	0	0	0	0	0	0	0	0	0	0	0	0	0	0	0	0	0.000304328	0.000502847	0	0	0	0	0	0.000983372
k__Bacteria;p__Chlorobi;c__BSV26;o__A89;f__;g__	0	0	0	0	0	0	0	0	0	0	0	0	0	0	0	0	0	0	0	0	0	0	0	0	0	0	0	0	0	0	0	0	0	0	0	0	0	0	0	0	0	0	0	0	0	0	0	0	0
k__Bacteria;p__Chlorobi;c__BSV26;o__PK329;f__;g__	0	0	0	0	0	0	0	0	0	0	0	0	0	0	0	0	0	0	0	0	0	0	6.1532e-06	0	0	0	0	0	0	0	0	0	0	0	0	0	0	0	0	0	0	0	0	0	0	0	0	0	0
k__Bacteria;p__Chlorobi;c__Ignavibacteria;o__Ignavibacteriales;f__[Melioribacteraceae];g__	0	0	0	0	0	0	0	0	0	0	0	0	0	0	0	0	0	0	0	0	0	0	0	0	0	0	0	0	0	0	0	0	0	0	0	0	0	0	0	0	0	0	0	0	0	0	0	0	0
k__Bacteria;p__Chlorobi;c__OPB56;o__;f__;g__	0	0.00093633	1.46177e-05	0	0	0	0	0.000136874	0.000307813	0.000287423	0.000286604	0	0	0	0	0	0	0	0.000480846	0	0.000254871	0.00027485	0	0.00067188	0	0	0	0	0	0	0	0	0	0	0	0	0	0	0	0	0	0.000173902	0.000308196	0.000484056	0.000186411	0	1.97359e-05	0	0.000238393
k__Bacteria;p__Chlorobi;c__SJA-28;o__;f__;g__	0	0.000195069	0	0	0	0	0	0.000273748	0.000307813	0.000206195	0.000449271	0	0	0	0	0	3.61781e-05	0	0.000491532	0.000812744	0.000892049	0.00050928	0	0.000483754	0	0	0	0	0	0	0	0	0	0	0	0	0	0	0	0	0	0.000108689	0	4.4005e-05	0.000932053	0	0	0	0.000387389
k__Bacteria;p__Chloroflexi;c__;o__;f__;g__	0	0	0	0	0	0	0	0	0	0	0	0	0	0	0	0	0	0	0	0	0	0	0	0	0	0	0	0	0	0	0	0	0	0	0	0	0	0	0	0	0	0	0	0	0	0	0	0	0
k__Bacteria;p__Chloroflexi;c__Anaerolineae;Other;Other;Other	0	0	0	0	0	0	0	0	0	0	7.74605e-06	0	0	0	0	0	0	0	0	0	0	1.61676e-05	0	0	0	0	0	0	0	0	0	0	0	0	0	0	0	0	0	0	0	0	1.62209e-05	0	0	0	0	0	0
k__Bacteria;p__Chloroflexi;c__Anaerolineae;o__;f__;g__	0	0	0	0	0	0	0	0	0	0	0	0	0	0	0	0	0	0	0	0	0	0	0	0	0	0	0	0	0	0	0	0	0.00221326	0	0	0	0	0	0	0	0	0	0	0	0	0	0	0	0
k__Bacteria;p__Chloroflexi;c__Anaerolineae;o__A31;Other;Other	0	0	0	0	0	0	0	0	0	0	0	0	0	0	0	0	0	0	0	0	0	0	0	0	0	0	0	0	0	0	0	0	0	0	0	0	0	0	0	0	0	0	0	0	0	0	0	0	0
k__Bacteria;p__Chloroflexi;c__Anaerolineae;o__A31;f__S47;g__	0	0.000253589	0	2.00465e-05	0	0	0	0	8.3949e-05	7.49798e-05	0.000178159	0	0	0	0	9.28247e-06	0	0	0.00011754	0	0.000114692	0.000145509	0	0.00061813	0	0	0	0	0	0	0	0	0	0	0	0	0	0	0	0	0	4.34754e-05	0	0	0	0	0	0	0.00034269
k__Bacteria;p__Chloroflexi;c__Anaerolineae;o__Anaerolineales;f__Anaerolinaceae;Other	0	0	0	0	0	0	0	0	0	0	0	0	0	0	0	0	0	0	0	0	0	0	0	0	0	0	0	0	0	0	0	0	0	0	0	0	0	0	0	0	0	0	0	0	0	0	0	0	0
k__Bacteria;p__Chloroflexi;c__Anaerolineae;o__Anaerolineales;f__Anaerolinaceae;g__	0	0	0	0	0	0	0	0	0	0	0	0	0	0	0	0	0	0	0	0	0	0	0	0	0	0	0	0	0	0	0	0	0	0	0	0	0	0	0	0	0	0	0	0	0	0	0	0	0
k__Bacteria;p__Chloroflexi;c__Anaerolineae;o__Anaerolineales;f__Anaerolinaceae;g__Anaerolinea	0	0	0	0	0	0	0	0	0	0	0	0	0	0	0	0	0	0	0	0	0	0	0	0	0	0	0	0	0	0	0	0	0	0	0	0	0	0	0	0	0	0	0	0	0	0	0	0	0
k__Bacteria;p__Chloroflexi;c__Anaerolineae;o__Anaerolineales;f__Anaerolinaceae;g__SHD-231	0	0	0	0	0	0	0	0	0	0	0	0	0	0	0	0	0	0	0	0	0	0	0	0	0	0	0	0	0	0	0	0	0	0	0	0	0	0	0	0	0	0	0	0	0	0	0	0	0
k__Bacteria;p__Chloroflexi;c__Anaerolineae;o__Ardenscatenales;f__Ardenscatenaceae;g__Ardenscatena	0	0	4.38532e-05	0	0	0	0	0	0	6.24832e-06	0	0	0	0	0	0	0	0	0	0	0	0	0	0	0	0	0	0	0	0	0	0	0	0	0	0	0	0	0	0	0	0	0	0	0	0	0	0	0
k__Bacteria;p__Chloroflexi;c__Anaerolineae;o__CFB-26;f__;g__	0	0	0	0	0	0	0	0	0	0	7.74605e-06	0	0	0	0	0	0	0	0	0	0	0	0	0	0	0	0	0	0	0	0	0	0	0	0	0	0	0	0	0	0	4.34754e-05	0	0.000220025	0.00034952	0	0	0	4.46987e-05
k__Bacteria;p__Chloroflexi;c__Anaerolineae;o__Caldilineales;f__Caldilineaceae;Other	0	0	0	0	0	0	0	0	0	0	0	0	0	0	0	0	0	0	0	0	0	0	0	0	0	0	0	0	0	0	0	0	0	0	0	0	0	0	0	0	0	0	0	0	0	0	0	0	0
k__Bacteria;p__Chloroflexi;c__Anaerolineae;o__Caldilineales;f__Caldilineaceae;g__	0	0.00189217	1.46177e-05	6.01395e-05	0	3.14614e-05	0	0	0.000447728	0.000512362	0.000976003	0	0	0	0	9.28247e-06	0	0	0.000416733	0	0.000420538	0.000541615	6.1532e-06	0.000537504	0	0	0	0	0	0	0	0	0	0	0	0	0	0	0	0	0	0.000326066	0.000308196	0.000146683	2.33013e-05	0	3.94719e-05	2.34219e-05	0.000968472
k__Bacteria;p__Chloroflexi;c__Anaerolineae;o__Caldilineales;f__Caldilineaceae;g__Caldilinea	0	0	0	0	0	0	0	0	2.7983e-05	0	0	0	0	0	0	0	0	0	0	0	0	0	0	0	0	0	0	0	0	0	0	0	0	0	0	0	0	0	0	0	0	4.34754e-05	0	0	0	0	0	0	0
k__Bacteria;p__Chloroflexi;c__Anaerolineae;o__DRC31;f__;g__	0	0	0	0	0	0	0	0	0	0	0	0	0	0	0	0	0	0	0	0	0	0	0	0	0	0	0	0	0	0	0	0	0	0	0	0	0	0	0	0	0	0	0	0	0	0	0	0	0
k__Bacteria;p__Chloroflexi;c__Anaerolineae;o__GCA004;f__;g__	0	7.80275e-05	0	0	0	0	0	0	0	0	0	0	0	0	0	0	0	0	0	0	0	0	0	0	0	0	0	0	0	0	0	0	0	0	0	0	0	0	0	0	0	0	0	0	0	0	0	0	0
k__Bacteria;p__Chloroflexi;c__Anaerolineae;o__H39;f__;g__	0	1.95069e-05	0	0	0	0	0	0	0	7.49798e-05	6.97145e-05	0	0	0	0	0	0	0	2.13709e-05	0	2.54871e-05	0.000282933	0	0	0	0	0	0	0	0	0	0	0	0	0	0	0	0	0.000175377	0	0	2.17377e-05	0	0	0.000139808	0	0	0	4.46987e-05
k__Bacteria;p__Chloroflexi;c__Anaerolineae;o__S0208;f__;g__	0	0	0	0	0	0	0	0	0	0	0	0	0	0	0	0	0	0	0	0	0	0	0	0	0	0	0	0	0	0	0	0	0	0	0	0	0	0	0	0	0	0	0	0	0	0	0	0	0
k__Bacteria;p__Chloroflexi;c__Anaerolineae;o__SBR1031;f__A4b;g__	0	0.00633973	1.46177e-05	8.0186e-05	0	1.04871e-05	0	0.00116343	0.00201478	0.00265554	0.0045082	0	0.000664894	3.81316e-05	0	0	3.61781e-05	0	0.00341935	0.00163799	0.00475335	0.00485029	1.23064e-05	0.0028219	0	0	0	1.75694e-05	0	0	0	0	0	0	0	0	4.95074e-05	0	0	6.1121e-05	0.000219764	0.00202161	0.00609904	0.00181888	0.001701	0.000434098	3.94719e-05	0	0.00439538
k__Bacteria;p__Chloroflexi;c__Anaerolineae;o__SBR1031;f__SJA-101;g__	0	0.000429151	0	0	0	0	0	0	0	0	0	0	0	0	0	0	0	0	0	0	8.92049e-05	3.23353e-05	0	0	0	0	0	0	0	0	0	0	0	0	0	0	1.65025e-05	0	0	0	0	0	0	0.000146683	0	0	0	0	0
k__Bacteria;p__Chloroflexi;c__Anaerolineae;o__SBR1031;f__oc28;g__	0	0.000604713	0	0	0	0	0	0	8.3949e-05	0.00018745	0.00025562	0	0	0	0	9.28247e-06	0	0	0.000160282	0.000987796	0.00039505	0.0008488	0	0.000430003	0	0	0	0	0	6.88705e-05	0	0	0	0	0	0	0	0	0	0	0	0.000260853	0.000437963	0.000205357	0.000233013	0	0	0	0.000744979
k__Bacteria;p__Chloroflexi;c__Anaerolineae;o__SHA-20;f__;g__	0	0	0	0	0	0	0	0	0	1.24966e-05	1.54921e-05	0	0	0	0	0	0	0	0	0	0	0	0	0	0	0	0	0	0	0	0	0	0	0	0	0	0	0	0	0	0	0	0	0	0	0	0	0	1.48996e-05
k__Bacteria;p__Chloroflexi;c__Anaerolineae;o__SJA-15;f__;g__	0	0	0	0	0	0	0	0	0	0	0	0	0	0	0	0	0	0	0	0	0	0	0	0	0	0	0	0	0	0	0	0	0	0	0	0	0	0	0	0	0	0	0	0	0	0	0	0	0
k__Bacteria;p__Chloroflexi;c__Anaerolineae;o__WCHB1-50;f__;g__	0	3.90137e-05	0	0	0	0	0	0	0	1.8745e-05	1.54921e-05	0	0	0	0	0	0	0	4.27419e-05	0	1.27436e-05	0	0	0	0	0	0	0	0	0	0	0	0	0	0	0	0	0	0	0	0	0	0	0	0	0	3.94719e-05	0	0.000104297
k__Bacteria;p__Chloroflexi;c__Anaerolineae;o__envOPS12;f__;g__	0	0.000507179	0	0	0	0	0	6.84369e-05	5.5966e-05	0.000199946	0.000340826	0	0	0	0	0	0	0	6.41128e-05	0	0.00017841	0.000711376	0	2.68752e-05	0	0	0	1.75694e-05	0	0	0	0	0	0	0	0	0	3.43572e-05	0	0	0	0.00028259	0.000308196	0.0017162	0.00135148	0	0	0	5.95983e-05
k__Bacteria;p__Chloroflexi;c__C0119;o__;f__;g__	0	0.000643727	0	0	0	1.04871e-05	0	0	0.000335796	0.000493617	0.000573208	0	0.00132979	1.90658e-05	0	9.28247e-06	0	0	0.000951007	0.000825248	0.00112143	0.00160059	1.23064e-05	0.000940633	0.000163773	0	0	3.51389e-05	0	6.88705e-05	0	0	0	0	5.06355e-05	0	0	0	0	6.1121e-05	0.000146509	0.000521705	0.000600172	0.000865433	0.000163109	5.42623e-05	1.97359e-05	0	0.00189225
k__Bacteria;p__Chloroflexi;c__Chloroflexi;o__AKIW781;f__;g__	0	1.95069e-05	0	0	0	0	0	0	0	0.000143711	6.19684e-05	0	0	0	0	0	0	0	5.34274e-05	1.25038e-05	8.92049e-05	0.000291017	0	0.000161251	0	0	0	0	0	0	0	0	0	0	0	0	0	0	0	0	0	0.000108689	0	0	0	0	5.92078e-05	1.1711e-05	0.000163895
k__Bacteria;p__Chloroflexi;c__Chloroflexi;o__Chloroflexales;f__Chloroflexaceae;g__Chloronema	0	0	0	0	0	0	0	0	0	0	0	0	0	0	0	0	0	0	0	0	5.09742e-05	0	0	0	0	0	0	0	0	0	0	0	0	0	0	0	0	0	0	0	0	0	0	0	0	0	0	0	0
k__Bacteria;p__Chloroflexi;c__Chloroflexi;o__Chloroflexales;f__FFCH7168;g__	9.23788e-05	1.95069e-05	0	0	0	0	0	0	0	9.99731e-05	0.000123937	0	0	0	0	9.28247e-06	0	0	0.000170968	0	3.82307e-05	7.27543e-05	0	0.000322503	0	0	0	0	0	0	0	0	0	0	0	0	0	0	0	0	0	0	0	0	0.000722341	0	5.92078e-05	0	0.000506586
k__Bacteria;p__Chloroflexi;c__Chloroflexi;o__Chloroflexales;f__Oscillochloridaceae;g__Oscillochloris	0	0	0	0	0	0	0	0	0	0	0	0	0	0	0	0	0	0	0	0	0	0	0	0	0	0	0	0	0	0	0	0	0	0	0	0	0	0	0	0	0	0	0	0	0	0	0	0	0
k__Bacteria;p__Chloroflexi;c__Chloroflexi;o__Herpetosiphonales;f__;g__	0	1.95069e-05	0	2.00465e-05	0	0	0	0	0	9.37248e-05	1.54921e-05	0	0	0	0	0	0	0	0.000758669	0	2.54871e-05	1.61676e-05	0	0.000456879	0	0	0	0	0	0	0	0	0	0	0	0	0	0	0	0	0	4.34754e-05	0	0	0	0	0	0	0.000163895
k__Bacteria;p__Chloroflexi;c__Chloroflexi;o__[Roseiflexales];Other;Other	0	0	0	0	0	0	0	0	0	0	0	0	0	0	0	0	0	0	0	0	0	0	0	0	0	0	0	0	0	0	0	0	0	0	0	0	0	0	0	0	0	0	0	0	0	0	0	0	0
k__Bacteria;p__Chloroflexi;c__Chloroflexi;o__[Roseiflexales];f__;g__	0	0.000136548	0	0	0	0	0	0	0.000167898	0	2.32382e-05	0	0	0	0	0	0	0	0.000384677	0	0.000165666	0.000598202	0	0.000241877	0	0	0	0	0	0	0	0	0	0	0	0	0	0	0	0	0	0	0	2.93367e-05	0	0	0	0	8.93975e-05
k__Bacteria;p__Chloroflexi;c__Chloroflexi;o__[Roseiflexales];f__[Kouleothrixaceae];g__	0	0.000448658	0	0	0	0	0	0	0.000139915	0.000368651	0.000232382	0	0	0	0	0	0	0	0.00033125	1.25038e-05	0.000318589	0.000897303	0	0.000349378	0	0	0	0	0	0	0	0	0	0	0	3.88863e-05	0	0	0	0	0	0.000239115	0.000145988	0.000117347	0.000466027	5.42623e-05	3.94719e-05	0	0.00143036
k__Bacteria;p__Chloroflexi;c__Chloroflexi;o__[Roseiflexales];f__[Kouleothrixaceae];g__Kouleothrix	0	0	0	0	0	0	0	0	0	0	0	0	0	0	0	0	0	0	0	0	0	0	0	0	0	0	0	0	0	0	0	0	0	0	0	0	0	0	0	0	0	0	0	0	0	0	0	0	1.48996e-05
k__Bacteria;p__Chloroflexi;c__Ellin6529;o__;f__;g__	0.000184758	0.00413546	1.46177e-05	0	0	0	0	0.000136874	0.00134318	0.00137463	0.00261817	0	0	1.90658e-05	0	9.28247e-06	3.61781e-05	3.73284e-05	0.00179516	0.00153796	0.00129984	0.00301526	0	0.00110188	0	0	0.000113986	3.51389e-05	0	0	0	0	0	0	0	3.88863e-05	3.30049e-05	0	0	0	0.000146509	0.0016738	0.00277377	0.00371109	0.00230683	0	3.94719e-05	1.1711e-05	0.000998272
k__Bacteria;p__Chloroflexi;c__Gitt-GS-136;o__;f__;g__	0	0	0	0	0	0	0	0	0	0	0	0	0	0	0	0	0	0	0	0	0	8.08381e-06	0	0	0	0	0	0	0	0	0	0	0	0	0	0	0	0	0	0	0	0	0	0	0	0	0	0	2.97992e-05
k__Bacteria;p__Chloroflexi;c__Ktedonobacteria;o__;f__;g__	0	0	0	0	0	0	0	0	0	2.49933e-05	7.74605e-06	0	0	0	0	0	0	0	0	0	0	8.08381e-06	0	8.06257e-05	0	0	0	0	0	0	0	0	0	0	0	0	1.65025e-05	0	0	0	0	2.17377e-05	0	0	0	0	0	0	0
k__Bacteria;p__Chloroflexi;c__Ktedonobacteria;o__B12-WMSP1;f__;g__	0	0	0	0	0	0	0	0	0	1.8745e-05	0	0	0	0	0	0	0	0	0	0	0	0	0	8.06257e-05	0	0	0	0	0	6.88705e-05	0	0	0	0	0	0	0	0	0	0	0	0	0	0	0	0	0	0	8.93975e-05
k__Bacteria;p__Chloroflexi;c__Ktedonobacteria;o__Elev-1554;f__;g__	0	0	0	0	0	0	0	0	0	0	0	0	0	0	0	0	0	0	0	0	0	0	0	0	0	0	0	0	0	0	0	0	0	0	0	0	0	0	0	0	0	0	0	0	0	0	0	0	1.48996e-05
k__Bacteria;p__Chloroflexi;c__Ktedonobacteria;o__JG30-KF-AS9;f__;g__	0	0.000214576	0	0	0	1.04871e-05	0	6.84369e-05	5.5966e-05	0.000137463	0.00029435	0	0	0	0	0	0	9.3321e-06	0.000106855	3.75113e-05	7.64614e-05	0.000145509	6.1532e-06	0.000295627	0	0	0	0	1.20865e-05	0	0	0	0	0	0	0	0	0	0	0	0	6.52131e-05	1.62209e-05	0	0	5.42623e-05	0	0	2.97992e-05
k__Bacteria;p__Chloroflexi;c__Ktedonobacteria;o__Ktedonobacterales;f__Ktedonobacteraceae;g__	9.23788e-05	0.000273096	1.46177e-05	4.0093e-05	0	1.04871e-05	0	0.000136874	0.000699575	0.000549852	0.000960511	5.60004e-05	0.00132979	3.81316e-05	0	1.85649e-05	0	0	0.00144254	0.00268831	0.00163118	0.0008488	4.30724e-05	0.00166626	0	0	0	1.75694e-05	0	0	0	0	7.90451e-05	0	0	0	0	0	0	0	0	0.000521705	1.62209e-05	0.000557397	0	0	3.94719e-05	2.34219e-05	0.00168365
k__Bacteria;p__Chloroflexi;c__Ktedonobacteria;o__Ktedonobacterales;f__Ktedonobacteraceae;g__FFCH10602	0	0	0	0	0	0	0	0	2.7983e-05	1.8745e-05	1.54921e-05	0	0	0	0	0	0	0	0.000149597	0	1.27436e-05	4.04191e-05	0	0.000107501	0	0	0	0	0	0	0	0	0	0	0	0	0	0	0	0	0	0	0	0	0	0	0	0	0.000208594
k__Bacteria;p__Chloroflexi;c__Ktedonobacteria;o__TK10;f__;g__	0	0	0	0	0	0	0	0	0	2.49933e-05	7.74605e-06	0	0	0	0	0	0	0	0	0.000237571	2.54871e-05	0	0	0	0	0	0	0	0	0	0	0	0	0	0	0	0	0	0	0	0	0	0	0	0	0	0	0	1.48996e-05
k__Bacteria;p__Chloroflexi;c__Ktedonobacteria;o__Thermogemmatisporales;f__Thermogemmatisporaceae;g__	0	0	1.46177e-05	2.00465e-05	0	1.04871e-05	0	0.000410621	0.000643609	0.000356154	0.000859812	0	0	0	0	9.28247e-06	3.61781e-05	1.86642e-05	0.000523588	0.000350105	0.000382307	0.000452694	1.84596e-05	0.00123626	0	0	0	0	1.20865e-05	3.44353e-05	0	3.71706e-05	7.90451e-05	0	0	0	3.30049e-05	0	0	0	0	0.000195639	0	8.80101e-05	0.000116507	0	1.97359e-05	2.34219e-05	0.00151976
k__Bacteria;p__Chloroflexi;c__P2-11E;o__;f__;g__	0	0	0	0	0	0	0	0	0	0	1.54921e-05	0	0	0	0	0	0	0	0	0	0	0	0	0	0	0	0	0	0	0	0	0	0	0	0	0	0	0	0	0	0	0	0	0	0	0	0	0	1.48996e-05
k__Bacteria;p__Chloroflexi;c__S085;o__;f__;g__	0	0.000663233	0	0	0	0	0	0	0.000447728	0.000237436	0.000309842	0	0	0	0	1.85649e-05	0	9.3321e-06	0.000245766	0.000837751	0.000229384	0.000711376	6.1532e-06	0.000376253	0	0	0	0	0	0	0	0	0	0	0	0	0	0	0	0	0	6.52131e-05	0	0.000542729	2.33013e-05	0	0	0	0.000223494
k__Bacteria;p__Chloroflexi;c__SHA-26;o__;f__;g__	0	0	0	0	0	0	0	0	0	6.24832e-06	0	0	0	0	0	0	0	0	0	0	0	8.08381e-06	0	0	0	0	0	0	0	0	0	0	0	0	0	0	0	0	0	0	0	0	0	0	0	0	0	0	1.48996e-05
k__Bacteria;p__Chloroflexi;c__TK10;Other;Other;Other	0	0	0	0	0	0	0	0	0	0	0	0	0	0	0	0	0	0	0	0	0	0	0	0	0	0	0	0	0	0	0	0	0	0	0	0	0	0	0	0	0	0	0	0	0	0	0	0	0
k__Bacteria;p__Chloroflexi;c__TK10;o__;f__;g__	0	7.80275e-05	0	2.00465e-05	0	0	0	0	2.7983e-05	1.8745e-05	6.19684e-05	0	0	0	0	0	0	0	0	0.000225068	3.82307e-05	8.89219e-05	0	0.000134376	0	0	0	0	0	0	0	0	0	0	0	0	0	0	0	0	0	8.69509e-05	0	0	0	0	0	0	2.97992e-05
k__Bacteria;p__Chloroflexi;c__TK10;o__AKYG885;f__;g__	0	0	0	0	0	0	0	0	0	0	0	0	0	0	0	0	0	0	0	0	0	0	0	0	0	0	0	0	0	0	0	0	0	0	0	0	0	0	0	0	0	0	0	0	0	0	0	0	0
k__Bacteria;p__Chloroflexi;c__TK10;o__AKYG885;f__5B-12;g__	0	0.000156055	0	0	0	1.04871e-05	0	0	0	0	4.64763e-05	0	0	0	0	0	0	0	2.13709e-05	0	1.27436e-05	4.85029e-05	0	0	0	0	0	0	0	0	0	0	0	0	0	0	0	0	0	0	0	0	0	0	0	0	0	0	1.48996e-05
k__Bacteria;p__Chloroflexi;c__TK10;o__AKYG885;f__Dolo_23;g__	0	0.000429151	0	0	0	0	0	0	0.000195881	0.000249933	0.000201397	5.60004e-05	0	0	0	9.28247e-06	0	0	0.000470161	0.00117535	0.000344076	0.000517364	6.1532e-06	0.000376253	0	0	0	0	0	0	0	0	0	0	0	0	0	0	0	0	0	0.000195639	0.000275755	0.000557397	0	0	0	0	0.00034269
k__Bacteria;p__Chloroflexi;c__TK10;o__B07_WMSP1;f__;g__	0	0.000390137	1.46177e-05	2.00465e-05	0	0	0	0	8.3949e-05	0.000337409	0.000263366	0	0	0	0	1.85649e-05	0	0	0.000363306	0.00115035	0.000446025	0.000905387	1.23064e-05	0.00115563	0	0	0	0	0	6.88705e-05	0	3.71706e-05	0	0	0	0	0	0	0	0	0	8.69509e-05	0.000827264	0	0.000932053	5.42623e-05	0	0	0.000819477
k__Bacteria;p__Chloroflexi;c__TK10;o__B07_WMSP1;f__FFCH4570;g__	0	0.000214576	0	0	0	0	0	0	0	6.24832e-05	5.42224e-05	0	0	0	0	0	0	0	7.47983e-05	0.000175053	0	6.46705e-05	6.1532e-06	2.68752e-05	0	0	0	0	0	0	0	3.71706e-05	0	0	0	0	0	0	0	0	0	8.69509e-05	0.000308196	0	0	0	0	0	2.97992e-05
k__Bacteria;p__Chloroflexi;c__TK17;o__;f__;g__	0	0	0	0	0	0	0	0	0	4.37382e-05	0.000100699	0	0	0	0	0	0	0	0	0.000325098	0	8.08381e-05	0	0.000107501	0	0	0	0	0	0	0	0	0	0	0	0	0	0	0	0	0	2.17377e-05	0	0	0	0	0	0	4.46987e-05
k__Bacteria;p__Chloroflexi;c__TK17;o__mle1-48;f__;g__	0	0.000409644	0	0	0	0	0	6.84369e-05	2.7983e-05	4.99866e-05	7.74605e-05	0	0	0	0	0	0	0	5.34274e-05	1.25038e-05	2.54871e-05	0.000145509	0	0.000107501	0	0	0	0	0	0	0	0	0	0	0	0	0	0	0	0	0	0	0	0	0	0	0	0	4.46987e-05
k__Bacteria;p__Chloroflexi;c__Thermomicrobia;o__;f__;g__	0	1.95069e-05	0	4.0093e-05	0	0	0	0	0	3.74899e-05	2.32382e-05	0	0	0	0	0	0	0	3.20564e-05	0	3.82307e-05	4.04191e-05	0	8.06257e-05	0	0	0	0	0	0	0	0	0	0	0	0	0	0	0	0	0	0	8.11043e-05	0.000132015	0	5.42623e-05	0	0	0
k__Bacteria;p__Chloroflexi;c__Thermomicrobia;o__AKYG1722;f__;g__	0	1.95069e-05	0	0	0	0	0	0	0	2.49933e-05	7.74605e-06	0	0	0	0	0	0	0	3.20564e-05	0	1.27436e-05	8.89219e-05	0	2.68752e-05	0	0	0	0	0	0	0	0	0	0	0	0	0	0	0	0	0	2.17377e-05	6.48835e-05	0	0	0	0	0	8.93975e-05
k__Bacteria;p__Chloroflexi;c__Thermomicrobia;o__Ellin6537;f__;g__	0	1.95069e-05	0	0	0	0	0	0	0	0	7.74605e-06	0	0	0	0	0	3.61781e-05	0	2.13709e-05	0.00060018	0	1.61676e-05	0	0	0	0	0	0	0	0	0	0	0	0	0	0	0	0	0	0	0	0	0	0	0	0	0	0	4.46987e-05
k__Bacteria;p__Chloroflexi;c__Thermomicrobia;o__JG30-KF-CM45;f__;g__	9.23788e-05	0.00156055	0	4.0093e-05	0	1.04871e-05	0	6.84369e-05	0.00134318	0.00123092	0.00153372	0	0	0.00013346	0	3.71299e-05	3.61781e-05	9.3321e-06	0.00245766	0.000987796	0.0010832	0.00354879	6.1532e-06	0.00161251	0.000327547	0	0	0	2.4173e-05	0	0	0	0	0	0	0	0	0	0	0	0	0.000695607	0.00131389	0.000865433	0.000233013	0.000108525	7.89437e-05	1.1711e-05	0.00159425
k__Bacteria;p__Chloroflexi;c__Thermomicrobia;o__Sphaerobacterales;f__;g__	0	0	0	0	0	0	0	0	0	0	0	0	0	0	0	0	0	9.3321e-06	1.06855e-05	0	0	0	0	0	0	0	0	0	0	0	0	0	0	0	0	0	0	0	0	0	0	0	0	0	0	0	0	0	0
k__Bacteria;p__Cyanobacteria;Other;Other;Other;Other	0	0	0	0	0	0	0	0	0	0	0	0	0	0	0	0	0	0	0	0	0	0	0	0	0	0	0	0	0	0	0	0	0	0	0	0	0	0	0	0	0	0	0	0	0	0	0	0	0
k__Bacteria;p__Cyanobacteria;c__;o__;f__;g__	0	0	0	0	0	0	0	0	0	0	0	0	0	0	0	0	0	0	0	0	0	0	0	0	0	0	0	0	0	0	0	0	0	0	0	0	0	0	0	0	0	0	0	0	0	0	0	0	2.97992e-05
k__Bacteria;p__Cyanobacteria;c__4C0d-2;Other;Other;Other	0	0	0	0	0	0	0	0	0	0	0	0	0	0	0	0	0	0	0	0	0	0	0	0	0	0	0	0	0	0	0	0	0	0	0	0	0	0	0	0	0	0	0	0	0	0	0	0	0
k__Bacteria;p__Cyanobacteria;c__4C0d-2;o__MLE1-12;f__;g__	0	0.00111189	0	0	0	0	0	0	0.000783524	0.000256181	0.000704891	0	0	0	0	0	0	9.3321e-06	0.000149597	0	0.000369563	0.000363772	0	0	0.000163773	0	0	0	0	0	0	0	0	0	0	0	0	0	0	0	0	8.69509e-05	0.000275755	0	0	0.000108525	7.89437e-05	0	0.000685381
k__Bacteria;p__Cyanobacteria;c__4C0d-2;o__SM1D11;f__;g__	0	0.000273096	0	0	0	0	0	0	0.000391762	0.00018745	0.000131683	0	0.000664894	0	0	0	0	0	0.000470161	0	0.000216641	0.000202095	0	0	0	0	0	0	0	0	0	0	0	0.000142735	0	0	0	0	0	0	7.32547e-05	0.000152164	0	0	0	5.42623e-05	0	0	0.000223494
k__Bacteria;p__Cyanobacteria;c__4C0d-2;o__SM2F09;f__;g__	0	0	0	0	0	0	0	0	0	1.24966e-05	0	0	0	0	0	0	0	0	3.20564e-05	0	0	0	0	0	0	0	0	0	0	0	0	0	0	0	0.00405084	0	0	0	0	0	0	0	0	0	0	0	0	0	0
k__Bacteria;p__Cyanobacteria;c__4C0d-2;o__YS2;f__;g__	0.00147806	0.000156055	5.8471e-05	0.00138321	0.00885878	0.000398511	0	0	8.3949e-05	0.00127466	3.09842e-05	0.000168001	0.000664894	0.000800763	0	0.000148519	0	0.00260366	3.20564e-05	3.75113e-05	7.64614e-05	4.85029e-05	0.00347041	0.000268752	0.0152309	0.00716695	0.0178958	0.0137393	0.0135369	0	0	0	7.90451e-05	0.00028547	0	0	1.65025e-05	0	0	0	0.000146509	8.69509e-05	0	0	2.33013e-05	0.00179066	0.00144072	0.00011711	4.46987e-05
k__Bacteria;p__Cyanobacteria;c__Chloroplast;Other;Other;Other	0	0	0	0	0	0	0	0	0	0	0	0	0	0	0	0	0	0	0	0	0	0	0	0	0	0	0	0	0	0	0	0	0	0	0	0	0	0	0	0	0	0	0	0	0	0	0	0	0
k__Bacteria;p__Cyanobacteria;c__Chloroplast;o__;f__;g__	0	7.80275e-05	0	0	0	0	0	0	0	0	0	0	0	0	0	0	0	0	0	0	0	0	0	0	0	0	0	0	1.20865e-05	0	0	0.00204438	0	0	0	0	0	0	0	0	0	0	0	0	0	0	0	0	0.000193694
k__Bacteria;p__Cyanobacteria;c__Chloroplast;o__CAB-I;f__;g__	0	0	0	0	0	0	0	0	0	0	0	0.000448004	0	0	0	0	0	0	0	0	0	0	0.000523022	0	0	0	0	0	0	0	0	0	0	0	0	0	0	0	0	0	0	6.52131e-05	0	0	9.32053e-05	0	0	3.51329e-05	0
k__Bacteria;p__Cyanobacteria;c__Chloroplast;o__Chlorophyta;f__;g__	0.000184758	0.00107288	0	0	0	0	0	6.84369e-05	0.000643609	0.000162456	0.000178159	0.000280002	0	7.62631e-05	0	0	0	0	3.20564e-05	0	3.82307e-05	1.61676e-05	4.30724e-05	0	0	0	0	0	7.25189e-05	0	0	0	0	0	0	0	0	0	0	0	0.000146509	0.00304328	0	0.000454719	0.000908752	0	9.86797e-05	0	0.00113237
k__Bacteria;p__Cyanobacteria;c__Chloroplast;o__Chlorophyta;f__Chlamydomonadaceae;Other	0	0	0	0	0	0	0	0	0	3.74899e-05	0	0	0	5.71973e-05	0	0	0	0	0	0	0	0	0	0	0	0	0	0	0	0	0	0	0	0	0	0	0	0	0	0	0	0	0	0.000102678	0	0	0	0	0.000119197
k__Bacteria;p__Cyanobacteria;c__Chloroplast;o__Chlorophyta;f__Chlamydomonadaceae;g__	0	0	0	0	0	0	0	0	0	0	0	0	0	0	0	0	0	0	0	0	0	0	0	0	0	0	0	0	0	0	0	0	0	0	0	0	0	0	0	0	0	0	0	0	0	0	0	0	0
k__Bacteria;p__Cyanobacteria;c__Chloroplast;o__Chlorophyta;f__Chlamydomonadaceae;g__Acutodesmus	0	0	0	0	0	0	0	0	0	0	0	0	0	0	0	0	0	0	0	0	0	0	0	0	0	0	0	0	0	0	0	0	0	0	0	0	0	0	0	0	0	0	0	0	0	0	0	0	0
k__Bacteria;p__Cyanobacteria;c__Chloroplast;o__Chlorophyta;f__Chlamydomonadaceae;g__Chlamydomonas	0	0	0	0	0	0	0	0	0	0	0	0	0	0	0	0	0	0	0	0	0	0	0	0	0	0	0	0	0	0	0	0	0	0	0	0	0	0	0	0	0	0	0	0	0	0	0	0	0
k__Bacteria;p__Cyanobacteria;c__Chloroplast;o__Chlorophyta;f__Trebouxiophyceae;Other	0	0	0	0	0	0	0	0	2.7983e-05	0	0	0	0	0	0	0	0	0	0	0	0	0	0	0	0	0	0	0	0	0	0	0	0	0	0	0	0	0	0	0	0	0	0	0	0	0	7.89437e-05	0	4.46987e-05
k__Bacteria;p__Cyanobacteria;c__Chloroplast;o__Chlorophyta;f__Trebouxiophyceae;g__	0.000461894	0.00031211	0	0	0	0	0	0	0.000531677	4.37382e-05	4.64763e-05	0.000672005	0	0	0	0	0	0	0	0	0	0	2.46128e-05	0	0	0	0	0	0	0	0	0	0	0	0	0	0	0	0	0	0	0.000630394	0	0.00017602	0.000186411	0	9.86797e-05	2.34219e-05	0.000119197
k__Bacteria;p__Cyanobacteria;c__Chloroplast;o__Chlorophyta;f__Trebouxiophyceae;g__Coccomyxa	0	0	0	0	0	0	0	0	0	0	0	0	0	0	0	0	0	0	0	0	0	0	0	0	0	0	0	0	0	0	0	0	0	0	0	0	0	0	0	0	0	0	0	0	0	0	0	0	0
k__Bacteria;p__Cyanobacteria;c__Chloroplast;o__Cryptophyta;f__;g__	0	0	0	0	0	0	0	0	0	0	0	0	0	0	0	0	0	0	0	0	0	0	0	0	0	0	0	0	0	0	0	0	0	0	0	0	0	0	0	0	0	0	0	0	0	0	0	0	0
k__Bacteria;p__Cyanobacteria;c__Chloroplast;o__Stramenopiles;f__;g__	0.000184758	0.00657381	0	0	0	0	0	0.000205311	0.000783524	0.00022494	0.000371811	0.000112001	0	0	0	0	0	0	0.000106855	0	5.09742e-05	7.27543e-05	7.99916e-05	0.000241877	0	0	0	3.51389e-05	9.66919e-05	0.0327824	0	0.00955284	0	0	0.0031394	7.77726e-05	0.0013202	0.003367	0	0.000366726	0.000146509	0.00526053	0	0.00321237	0.00251654	0	0	1.1711e-05	0.00418678
k__Bacteria;p__Cyanobacteria;c__Chloroplast;o__Streptophyta;f__;g__	0.00073903	0.00280899	0.000160795	0.000140326	0.000260552	0.000188768	0	0.000342185	0.00120327	0.000399893	0.00402795	0.000840007	0	9.53289e-05	0.000121341	4.64123e-05	3.61781e-05	1.86642e-05	0.000170968	0.000375113	0.000267615	0.000266766	0.000406111	0.00104813	0.023092	0.00337268	0.00552833	0.000193264	0.000302162	0.102514	0	0.015686	0.186467	0	0.0873462	0.000116659	0.0105451	0.00302343	0.0110488	0.706375	0.000586038	0.00252157	0.00687765	0.0387978	0.017942	0.000271312	3.94719e-05	0.000222508	0.000908874
k__Bacteria;p__Cyanobacteria;c__ML635J-21;o__;f__;g__	0	0.00243836	2.92355e-05	2.00465e-05	0	2.09743e-05	0	0.000205311	0.000699575	0.00118093	0.00151048	5.60004e-05	0	0.000438513	0	0	0	0	0.000598386	0.000437631	0.000713639	0.000881136	1.23064e-05	0.000537504	0	0	0	0	1.20865e-05	0	0	0	0	0	0	0	0	0	0.00491056	0	0	0.000826033	0.000794822	0.00202423	0.00163109	0	3.94719e-05	0	0.00105787
k__Bacteria;p__Cyanobacteria;c__Nostocophycideae;o__Nostocales;f__Nostocaceae;Other	0	0	0	0	0	0	0	0	0	0	0	0	0	0	0	0	0	0	0	0	0	0	0	0	0	0	0	0	0	0	0	0	0	0	0	0	0	0	0	0	0	0	0	0	0	0	0	0	0
k__Bacteria;p__Cyanobacteria;c__Nostocophycideae;o__Nostocales;f__Nostocaceae;g__	0	0	0	0	0	0	0	0	0	0	0	0	0	0	0	0	0	0	0	0	0	0	0	0	0	0	0	0	0	0	0	0	0	0	0	0	0	0	0	0	0	0	0	0	0	0	0	0	2.97992e-05
k__Bacteria;p__Cyanobacteria;c__Nostocophycideae;o__Nostocales;f__Nostocaceae;g__Nostoc	0	0	0	0	0	0	0	0	0	0	1.54921e-05	0	0	0	0	0	0	0	0	0	0	0	0	0	0	0	0	0	0	0	0	0	0	0	0	0	0	0	0	0	0	4.34754e-05	0	0	0	0	0	0	2.97992e-05
k__Bacteria;p__Cyanobacteria;c__Nostocophycideae;o__Nostocales;f__Scytonemataceae;g__	0	0	0	0	0	0	0	0	0	0	0	0	0	0	0	0	0	0	0	0	0	0	0	0	0	0	0	0	0	0	0	0	0	0	0	0	0	0	0	0	0	0	0	0	0	0	0	0	0
k__Bacteria;p__Cyanobacteria;c__Nostocophycideae;o__Stigonematales;f__Rivulariaceae;g__Calothrix	0	0	0	0	0	0	0	0	0	0	0	0	0	0	0	0	0	0	0	0	0	0	0	0	0	0	0	0	0	0	0	0	0	0	0	0	0	0	0	0	0	0	0	0	0	0	0	0	0
k__Bacteria;p__Cyanobacteria;c__Oscillatoriophycideae;o__Chroococcales;Other;Other	0	0	0	0	0	0	0	0	0	0	0	0	0	0	0	0	0	0	0	0	0	0	0	0	0	0	0	0	0	0	0	0	0	0	0	0	0	0	0	0	0	0	0	0	0	0	0	0	0
k__Bacteria;p__Cyanobacteria;c__Oscillatoriophycideae;o__Chroococcales;f__Xenococcaceae;g__	0	0	0	0	0	0	0	0	0	0	0	0	0	0	0	0	0	0	0	0	0	0	0	0	0	0	0	8.78472e-05	0	0	0	0	0	0	0	0	0	0	0	0	0	0	0	0	0	0	0	0	0
k__Bacteria;p__Cyanobacteria;c__Oscillatoriophycideae;o__Chroococcales;f__Xenococcaceae;g__Chroococcidiopsis	0	0	0	0	0	0	0	0	0	0	0	0	0	0	0	0	0	0	0	0	0	0	0	0	0	0	0	0	0	0	0	0	0	0	0	0	0	0	0	0	0	0	0	0	0	0	0	0	0
k__Bacteria;p__Cyanobacteria;c__Oscillatoriophycideae;o__Oscillatoriales;f__Phormidiaceae;g__	0	0	0	0	0	0	0	0	0	0	0	0	0	0	0	0	0	0	0	0	0	0	0	0	0	0	0	0	0	0	0	0	0	0	0	0	0	0	0	0	0	0	0	0	0	0	0	0	0.000327791
k__Bacteria;p__Cyanobacteria;c__Oscillatoriophycideae;o__Oscillatoriales;f__Phormidiaceae;g__Phormidium	0.000184758	0.000487672	0	0	0	0	0	0	5.5966e-05	0	1.54921e-05	0	0	0	0	0	0	0	0	0	2.54871e-05	0	0	0	0	0	0	0	0	0	0	0	0	0	0	0	0	0	0	0	0.00153835	0.000217377	0	0	2.33013e-05	0	0.000276303	0	0.000297992
k__Bacteria;p__Cyanobacteria;c__Synechococcophycideae;o__Pseudanabaenales;Other;Other	0	0	0	0	0	0	0	0	0	0	0	0	0	0	0	0	0	0	0	0	0	0	0	0	0	0	0	0	0	0	0	0	0	0	0	0	0	0	0	0	0	0	0	0	0	0	0	0	0
k__Bacteria;p__Cyanobacteria;c__Synechococcophycideae;o__Pseudanabaenales;f__;g__	0	0	0	0	0	0	0	0	0	0	0	0	0	0	0	0	0	0	0	0	0	0	0	0	0	0	0	0	0	0	0	0	0	0	0.00182288	0	0	0	0	0	0	0	0	0	0	0	0	0	0.000938673
k__Bacteria;p__Cyanobacteria;c__Synechococcophycideae;o__Pseudanabaenales;f__Pseudanabaenaceae;Other	0	0	0	0	0	0	0	0	0	0	0	0	0	0	0	0	0	0	0	0	0	0	0	0	0	0	0	0	0	0	0	0	0	0	0	0	0	0	0	0	0	0	0	0	0	0	0	0	0
k__Bacteria;p__Cyanobacteria;c__Synechococcophycideae;o__Pseudanabaenales;f__Pseudanabaenaceae;g__	0	0	0	0	0	0	0	0	0	0	0	0	0	0	0	0	0	0	0	0	0	0	0	0	0	0	0	0	0	0	0	0	0	0	0	0	0	0	0	0	0	0	0	0	0	0	0	0	7.44979e-05
k__Bacteria;p__Cyanobacteria;c__Synechococcophycideae;o__Pseudanabaenales;f__Pseudanabaenaceae;g__Arthronema	0	0	0	0	0	0	0	0	0	0	0	0	0	0	0	0	0	0	0	0	0	0	0	0	0	0	0	0	0	0	0	0	0	0	0	0	0	0	0	0	0	0	0	0	0	0	0	0	2.97992e-05
k__Bacteria;p__Cyanobacteria;c__Synechococcophycideae;o__Pseudanabaenales;f__Pseudanabaenaceae;g__Leptolyngbya	0	0	0	0	0	0	0	0	0	0	0	0	0	0	0	0	0	0	0	0	0	0	0	0	0	0	0	0	0	0	0	0	0	0	0	0	0	0	0	0	0	0	0	0	0	0.000108525	0	0	0.00034269
k__Bacteria;p__Cyanobacteria;c__Synechococcophycideae;o__Synechococcales;f__Acaryochloridaceae;g__Acaryochloris	0	0	0	0	0	0	0	0	0	0	0	0	0	0	0	0	0	0	0	0	0	0	0	0	0	0	0	0	0	0	0	0	0	0	0	0	0	0	0	0	0	0	0	0	0	0	0	0	0
k__Bacteria;p__Cyanobacteria;c__Synechococcophycideae;o__Synechococcales;f__Chamaesiphonaceae;g__	0	0	0	0	0	0	0	0	0	0	0	0	0	0	0	0	0	0	0	0	0	0	0	0	0	0	0	0	0	0	0	7.43412e-05	0	0	0	0	0	0	0	0	0	0	0	0	0	0	0	0	0
k__Bacteria;p__Cyanobacteria;c__Synechococcophycideae;o__Synechococcales;f__Synechococcaceae;g__Synechococcus	0	0	0	0	0	0	0	0	0	0	0	0	0	0	0	0	0	0	0	0	0	0	0	0	0	0	0	0	0	0	0	0	0	0	0	0	0	0	0	0	0	0	0	0	0	0	0	0	0
k__Bacteria;p__Deferribacteres;c__Deferribacteres;o__Deferribacterales;f__Deferribacteraceae;g__Mucispirillum	0.00212471	5.85206e-05	0.000175413	0.00673563	0.000521105	0.000356562	0	0	0.000111932	0.000449879	0	0.000504004	0	0	0	9.28247e-06	0	0.000233303	0	0	3.82307e-05	5.65867e-05	0.00346425	0	0	0.00252951	0.000227972	0.000245972	0.0026832	0.00637052	0	0	0	0.00513845	0	0	0	0	0	0	7.32547e-05	2.17377e-05	0	0.000102678	0	5.42623e-05	3.94719e-05	0.000316196	0
k__Bacteria;p__Elusimicrobia;c__Elusimicrobia;o__Elusimicrobiales;f__;g__	0	0.000253589	0	0	0	0	0	0	5.5966e-05	0.000281174	0.000240128	0	0	0	0	0	0	0	2.13709e-05	1.25038e-05	0	0	0	0	0	0	0	0	0	0	0	0	0	0	0	0	0	0	0	0	0	0.000239115	0.000178429	0.00017602	0.00107186	0	0	0	2.97992e-05
k__Bacteria;p__Elusimicrobia;c__Elusimicrobia;o__Elusimicrobiales;f__Elusimicrobiaceae;g__	0.00120092	1.95069e-05	2.92355e-05	6.01395e-05	0.00286608	0.000115358	0	0	0	8.74765e-05	0	0	0.00132979	0	0	0	0	1.86642e-05	0	0	0	0	0.00117526	0	0	0	5.6993e-05	0	4.8346e-05	0	0	0	0	0	0	0	0	0	0	0	0	0	0	5.86734e-05	0	0.000759672	0.000473662	8.19768e-05	1.48996e-05
k__Bacteria;p__Elusimicrobia;c__Elusimicrobia;o__FAC88;f__;g__	0	0.000604713	1.46177e-05	4.0093e-05	0	0	0	0.000136874	0.000419745	0.000618584	0.00309842	0	0.000664894	0	0	0	0	0	0.000170968	0	0.000331333	0.000379939	6.1532e-06	0.000725631	0	0.000421585	0	0	0	0	0	0	0	0	0	0	0	0	0	0	0	0.000347803	0	1.46683e-05	0.000512629	0	0	0	0.000446987
k__Bacteria;p__Elusimicrobia;c__Elusimicrobia;o__IIb;f__;g__	0	0.000916823	0	0	0	1.04871e-05	0	0	0.000139915	0.000243685	0.000697145	0	0	0	0	0	0	0	0.000267137	0.000675203	0.000318589	0.000428442	0	0.000537504	0	0	0	0	0	0	0	0	0	0	0	0	0	0	0	0	0	0.000347803	0	0.000161352	0.00209712	0	1.97359e-05	0	0.000387389
k__Bacteria;p__Elusimicrobia;c__Elusimicrobia;o__MVP-88;f__;g__	0	1.95069e-05	0	0	0	0	0	0	0	6.24832e-06	6.19684e-05	0	0	0	0	0	0	0	0	0	0	0	0	0	0	0	0	0	0	0	0	0	0	0	0	0	0	0	0	0	0	8.69509e-05	0	0	0	0	0	0	0
k__Bacteria;p__Elusimicrobia;c__Endomicrobia;o__;f__;g__	0	0	0	0	0	0	0	0	0	0	0	0	0	0	0	0	0	0	0	0	1.27436e-05	0	0	0	0	0	0	0	0	0	0	0	0	0	0	0	0.000544581	0	0	0	0	0	0	0	0	0	0	0	0
k__Bacteria;p__FBP;c__;o__;f__;g__	0	0.000390137	4.38532e-05	4.0093e-05	0	0	0	0.000752806	0.000671592	0.000955993	0.000364065	0.000560004	0.00132979	0.000457579	0	2.78474e-05	0	0	0.000694556	7.50225e-05	0.000471512	0.000493113	3.0766e-05	0.000886882	0	0	0	0	1.20865e-05	0	0	0	0	0	0	0	0	0	0	0	7.32547e-05	0.000826033	0.00162209	0.000528061	0	0	0	4.68439e-05	0.000923774
k__Bacteria;p__FCPU426;c__;o__;f__;g__	0	0.000117041	0	0	0	0	0	0	8.3949e-05	0.000106221	0.000488001	0	0	0	0	0	0	0	0	0	0	2.42514e-05	0	0	0	0	0	0	0	0	0	0	0	0	0	0	0	0	0	0	0	2.17377e-05	9.73252e-05	0	0	0	0	0	0
k__Bacteria;p__Fibrobacteres;c__;o__;f__;g__	0	0	0	0	0	0	0	0	0	0	0	0	0	0	0	0	0	0	0	0	0	0	0	0	0	0	0	0	0	0	0	0	0	0	0	0	0	0	0	0	0	0	0	0	0	0	0	0	0
k__Bacteria;p__Fibrobacteres;c__Fibrobacteria;o__258ds10;f__;g__	0	0.00173611	2.92355e-05	0.000300698	0	0	0	0.000752806	0.00117529	0.0026118	0.00516662	0	0.00332447	0	0	0	0	0	0.00269274	0.000587676	0.000790101	0.000970058	2.46128e-05	0.00215002	0	0	0.000683917	0	0	0	0	0	0	0	0	0	0	0	0	0	7.32547e-05	0.00147816	0.00227092	0.00136416	0.00137478	0	1.97359e-05	0	0.000759878
k__Bacteria;p__Fibrobacteres;c__Fibrobacteria;o__Fibrobacterales;f__Fibrobacteraceae;g__Fibrobacter	0	0	0	0	0	0	0	0	0	0	0	0	0	0	0	0	0	0	0	0	0	0	0	0	0	0	0	0	0	0	0	0	0	0	0	0	0	0	0	0	0	0	0	0	0	0	0	0	0
k__Bacteria;p__Fibrobacteres;c__Fibrobacteria;o__Ucp1540;f__;g__	0	1.95069e-05	0	0	0	0	0	0	8.3949e-05	2.49933e-05	4.64763e-05	0	0	0	0	0	0	0	0	0	0	0	0	0	0	0	0	0	0	0	0	0	0	0	0	0	0	0	0	0	0	2.17377e-05	0	0	0	0	0	0	0
k__Bacteria;p__Fibrobacteres;c__TG3;o__TG3-1;f__TSCOR003-O20;g__	0	0	0	0	0	0	0	0	0	0	0	0	0	0	0	0	0	0	0	0	0	0	0	0	0	0	0	0	0	0	0	0	0	0	0	0	0	0	0	0	0	0	0	0	0	0	0	0	0
k__Bacteria;p__Firmicutes;Other;Other;Other;Other	0	0	0	0	0	0	0	0	0	0	0	0	0	0	0	0	0	0	0	0	0	0	0	0	0	0	0	0	0	0	0	0	0	0	0	0	0	0	0	0	0	0	0	0	0	0	0	0	0
k__Bacteria;p__Firmicutes;c__Bacilli;Other;Other;Other	0	0	0	2.00465e-05	0	0	0	0	0	0	0	0	0	0	0	0	0	0	0	0	0	0	0	0	0	0	0	0	1.20865e-05	0	0	0	0	0	0	0	0	0	0	0	0	0	0	0	0	0	0	1.1711e-05	0
k__Bacteria;p__Firmicutes;c__Bacilli;o__Bacillales;Other;Other	9.23788e-05	0.000136548	0.000116942	4.0093e-05	0	9.43841e-05	0	0.000821243	0.000139915	4.37382e-05	6.97145e-05	0.000112001	0	7.62631e-05	0.000364022	0.000556948	0.000217069	0.000447941	0.00023508	7.50225e-05	0.000407794	0.000185928	3.0766e-05	0.000107501	0	0	0	1.75694e-05	0.000314249	0	0	3.71706e-05	0	0	5.06355e-05	7.77726e-05	0	3.43572e-05	0	0	0.000293019	0.000195639	1.62209e-05	8.80101e-05	0.000139808	0.000542623	0.00053287	0.000269352	0.000536385
k__Bacteria;p__Firmicutes;c__Bacilli;o__Bacillales;f__;g__	0.000184758	0.00606664	0.000365444	0.000220512	0	0.000230717	0	0.00301122	0.00117529	0.00226189	0.00248648	5.60004e-05	0	0.000114395	0.000151676	0.000185649	0.000289425	0.000205306	0.0140514	0.00208813	0.00591301	0.00450268	0.000116911	0.00994383	0.000163773	0	5.6993e-05	0.000351389	0.000821881	0.000447658	0	0.000297365	7.90451e-05	0.00028547	0.005418	0.000116659	3.30049e-05	6.87144e-05	0	0	0.000293019	0.00173902	0.00154098	0.00444451	0.00223693	0.000542623	0.000374983	0.000292774	0.00262233
k__Bacteria;p__Firmicutes;c__Bacilli;o__Bacillales;f__Alicyclobacillaceae;g__	0	0	0	0	0	0	0	0	0	0	0	0	0	0	0	0	0	0	0	0	0	0	0	0	0	0	0	0	0	0	0	0	0	0	0	0	0	0	0	0	0	0	0	0	0	0	0	0	0
k__Bacteria;p__Firmicutes;c__Bacilli;o__Bacillales;f__Alicyclobacillaceae;g__Alicyclobacillus	0	0.000195069	0	0	0	2.09743e-05	0	0.000136874	5.5966e-05	0.000906007	0.000557716	0.000112001	0	0	0	4.64123e-05	0	0	0.000715927	1.25038e-05	0.000318589	0.00044461	6.1532e-06	0.000241877	0	0	5.6993e-05	0	2.4173e-05	0	0	0	0	0	0	0	0	0	0	0	0	0.00197813	1.62209e-05	0.000909438	0.00184081	0	1.97359e-05	1.1711e-05	0.000834376
k__Bacteria;p__Firmicutes;c__Bacilli;o__Bacillales;f__Bacillaceae;Other	0	0.00099485	4.38532e-05	2.00465e-05	0	6.29228e-05	0	0.000342185	5.5966e-05	0.00011247	0.000263366	0	0.000664894	0	6.06704e-05	0.000120672	7.23563e-05	3.73284e-05	0.000577016	6.25188e-05	0.000267615	0.000299101	3.69192e-05	0.00056438	0	0	0	0	0.000132951	0	0	0	0	0	0	0	0	0	0	0	0	0.000499967	0.000291976	0.000528061	0.000862149	0	7.89437e-05	2.34219e-05	0.000491686
k__Bacteria;p__Firmicutes;c__Bacilli;o__Bacillales;f__Bacillaceae;g__	0	0.00037063	0.000116942	0.00118274	0	2.09743e-05	0	0.000752806	0.000195881	0.000718557	0.000433779	5.60004e-05	0.00132979	0.0013346	0	7.42597e-05	3.61781e-05	3.73284e-05	0.000918951	0.00080024	0.000662665	0.000945806	6.1532e-05	0.000403128	0	0	0	0.000122986	0.000326335	0.000137741	0	0	0	0	0	0	0.00278892	0	0	6.1121e-05	0.000146509	0.000130426	0.000340638	0.000234694	0.000279616	0	0.000197359	8.19768e-05	0.00035759
k__Bacteria;p__Firmicutes;c__Bacilli;o__Bacillales;f__Bacillaceae;g__Anaerobacillus	0	0	5.8471e-05	2.00465e-05	0	4.19485e-05	0	0	0	6.24832e-06	0	0	0	1.90658e-05	0.000151676	6.49773e-05	0	1.86642e-05	0	0	1.27436e-05	1.61676e-05	1.84596e-05	5.37504e-05	0	0	0	0	0.000120865	0	0	0	0.00015809	0	0.000101271	3.88863e-05	1.65025e-05	0	0	0	0	4.34754e-05	0	0	0	0	1.97359e-05	2.34219e-05	2.97992e-05
k__Bacteria;p__Firmicutes;c__Bacilli;o__Bacillales;f__Bacillaceae;g__Anoxybacillus	0	5.85206e-05	1.46177e-05	2.00465e-05	0	1.04871e-05	0	0.000136874	0	2.49933e-05	6.19684e-05	0	0.00132979	1.90658e-05	3.03352e-05	9.28247e-06	7.23563e-05	1.86642e-05	5.34274e-05	1.25038e-05	3.82307e-05	8.08381e-06	6.1532e-06	5.37504e-05	0	0	0	0	0.000374681	0.00327135	0	0	0	0	0	0	0	0	0	0	0.000366274	4.34754e-05	3.24417e-05	2.93367e-05	9.32053e-05	0	1.97359e-05	1.1711e-05	4.46987e-05
k__Bacteria;p__Firmicutes;c__Bacilli;o__Bacillales;f__Bacillaceae;g__Bacillus	0.000184758	0.0277388	0.000613945	0.000661535	0	0.000587279	0	0.0207364	0.00845086	0.0108221	0.0132148	0.000392003	0.00664894	0.000648236	0.000637039	0.00169869	0.00224304	0.00121317	0.0160923	0.013254	0.0138395	0.0111395	0.000418418	0.0202102	0.00180151	0.00210793	0.000170979	0.000368958	0.00309414	0.00433884	0	0.0454224	0.00015809	0.00028547	0.000354448	0.00104993	0.000297044	0.0002405	0.000876885	0.000305605	0.00102557	0.0145425	0.0133984	0.020653	0.0181517	0.000325574	0.00122363	0.00126479	0.0129179
k__Bacteria;p__Firmicutes;c__Bacilli;o__Bacillales;f__Bacillaceae;g__Geobacillus	0	0	0	0	0	0	0	0	0	1.8745e-05	0	0	0	0	0	9.28247e-06	0	0	0	1.25038e-05	1.27436e-05	4.04191e-05	0	2.68752e-05	0	0	0	0	0	0	0	0	0	0	0	0	0	0	0	0	0	0	0	0	0	0	0	0	2.97992e-05
k__Bacteria;p__Firmicutes;c__Bacilli;o__Bacillales;f__Bacillaceae;g__Lentibacillus	0	0	0	0	0	0	0	0	0	0	0	0	0	0	0	0	0	0	0	0	0	0	0	0	0	0	0	0	0	0	0	0	0	0	0	0	0	0	0	0	0	0	0	0	0	0	0	0	0
k__Bacteria;p__Firmicutes;c__Bacilli;o__Bacillales;f__Bacillaceae;g__Marinibacillus	0	0	0	0	0	0	0	0	0	0	0	0	0	0	0	0	0	0	0	0	0	0	0	0	0	0	0	0	0	0	0	0	0	0	0	0	0	0	0	0	0	0	0	0	0	0	0	0	0
k__Bacteria;p__Firmicutes;c__Bacilli;o__Bacillales;f__Bacillaceae;g__Natronobacillus	0	1.95069e-05	0	0	0	0	0	0	2.7983e-05	3.12416e-05	0	0	0	0	0	0	0	0	0	0	1.27436e-05	8.08381e-06	0	0	0	0	0	0	0.000531806	0	0	0	0	0	0	0	0	0	0	0	0	0.000108689	0	0	0	0	0	0	0
k__Bacteria;p__Firmicutes;c__Bacilli;o__Bacillales;f__Bacillaceae;g__Oceanobacillus	0	0.00068274	1.46177e-05	0.000100233	0	0	0	0.000342185	0.000139915	0.000718557	0.000518986	0	0.00265957	1.90658e-05	0.000182011	0.000250627	0.000253247	0.000447941	0.00201955	0	0.00145277	0.000986225	6.1532e-06	0.00110188	0	0	0	0	0.000350508	0	0	0	0	0	0	0	0	0	0	0	0	0.000434754	0.000600172	0.000733417	0.000932053	5.42623e-05	5.92078e-05	0.000187376	0.00239883
k__Bacteria;p__Firmicutes;c__Bacilli;o__Bacillales;f__Bacillaceae;g__Virgibacillus	0	5.85206e-05	0	0	0	0	0	0	0	6.24832e-06	0	0	0	0	0	0	0	0	0	0	0	0	0	2.68752e-05	0	0	0	0	0	0	0	0	0	0	0	0	0	0	0	0	0	0	0	0	0	0	0	0	0
k__Bacteria;p__Firmicutes;c__Bacilli;o__Bacillales;f__Listeriaceae;Other	0	0	0	0	0	2.09743e-05	0	0.000136874	0	6.24832e-06	0	0	0	0	0	0	3.61781e-05	0	0	0	0	0	0	0	0	0	0	0	0	0	0	0	0	0	0	0	0	0	0	0	0	0	0	0	0	0	1.97359e-05	0	0
k__Bacteria;p__Firmicutes;c__Bacilli;o__Bacillales;f__Paenibacillaceae;Other	0	0	0	0	0	0	0	0	0	6.24832e-06	0	0	0	0	0	0	0	0	0	0	0	0	0	0	0	0	0	0	1.20865e-05	0	0	0	0	0	0	0	0	0	0	0	0	4.34754e-05	0	0	0	0	0	0	0
k__Bacteria;p__Firmicutes;c__Bacilli;o__Bacillales;f__Paenibacillaceae;g__	0	0.00031211	0	0	0	0	0	0.000273748	0.000111932	0.000124966	0.000123937	5.60004e-05	0	0	0	0.000102107	0.00039796	0	0.000106855	0	0.000229384	0.000646705	0	0.000268752	0	0	0	0.000245972	0	0	0	0	0	0	0	0	0	0	0	0	0	4.34754e-05	0.000502847	0	0.000279616	0	0	1.1711e-05	7.44979e-05
k__Bacteria;p__Firmicutes;c__Bacilli;o__Bacillales;f__Paenibacillaceae;g__Ammoniphilus	0	0.000195069	1.46177e-05	2.00465e-05	0	5.24356e-05	0	0.00301122	0.000643609	0.000137463	0.000263366	0	0	0	6.06704e-05	1.85649e-05	3.61781e-05	9.3321e-06	0.00106855	1.25038e-05	0.000598947	0.00121257	1.23064e-05	0.000241877	0	0	0	1.75694e-05	1.20865e-05	0	0	0	0	0	0	3.88863e-05	0	0	0	0	0	0.000108689	0.000162209	0.000836096	0.000768944	0	0	0	0.000119197
k__Bacteria;p__Firmicutes;c__Bacilli;o__Bacillales;f__Paenibacillaceae;g__Aneurinibacillus	0	0	0	0	0	0	0	0.000205311	0	0	0	0	0	0	0	0	0	0	0	0	0	0	0	0	0	0	0	0	0	0	0	0	0	0	0	0	0	0	0	0	0	0.000565181	0	0	0	0	0	0	0
k__Bacteria;p__Firmicutes;c__Bacilli;o__Bacillales;f__Paenibacillaceae;g__Brevibacillus	0	5.85206e-05	0	0	0	0	0	0	0.000195881	0.000137463	0.000139429	0	0	0	0	0	0	0	0.000149597	0	0.000127436	6.46705e-05	0	0	0	0	0	0	0	0	0	0	0	0	0	0	0	0	0	0	0	0.000369541	0	0.00017602	0	0	0	0	2.97992e-05
k__Bacteria;p__Firmicutes;c__Bacilli;o__Bacillales;f__Paenibacillaceae;g__Cohnella	0	0.00109238	0	0	0	0	0	0.000136874	0.000447728	0.000418637	0.00115416	0	0	0	0	9.28247e-06	0	0	0.000256451	0.000212564	0.000777357	0.000388023	0	0.000241877	0	0	0	0	0	0	0	0	0	0	0	0	0	0	0	0	0	0.000630394	0	0.00133482	0.000582533	0	0	0	0.000268192
k__Bacteria;p__Firmicutes;c__Bacilli;o__Bacillales;f__Paenibacillaceae;g__Paenibacillus	0.000277136	0.0154885	0.000204648	8.0186e-05	0.000260552	2.09743e-05	0	0.0134821	0.00769532	0.00741676	0.0171575	0.000896007	0.00265957	9.53289e-05	9.10056e-05	0.000798292	0.00307514	0.000167978	0.0145322	0.00521406	0.0106918	0.00767154	0.000221515	0.00967508	0	0	0	7.02778e-05	0.0739331	3.44353e-05	0	0.00327101	7.90451e-05	0	0	3.88863e-05	0.00778916	0.0140177	0.0117503	0.0011613	0.00454179	0.0112384	0.0112573	0.0144923	0.0165672	5.42623e-05	0.000986797	0.00563298	0.0114876
k__Bacteria;p__Firmicutes;c__Bacilli;o__Bacillales;f__Paenibacillaceae;g__Saccharibacillus	0	0	0	0	0	0	0	0	0	3.74899e-05	0	0	0	0.00114395	0	0	0	0	9.61693e-05	0	1.27436e-05	3.23353e-05	0	8.06257e-05	0	0	0	0	0	0	0	0	0	0	0	0	0	0	0	0	0	0	0	0	0	0	0	0	4.46987e-05
k__Bacteria;p__Firmicutes;c__Bacilli;o__Bacillales;f__Pasteuriaceae;g__	0	1.95069e-05	0	0	0	0	0	0	0	0	7.74605e-06	0	0	0	0	0	0	0	0	0	0	0	0	0	0	0	0	0	0	0	0	0	0	0	0	0	0	0	0	0	0	8.69509e-05	0	0	0	0	0	0	0
k__Bacteria;p__Firmicutes;c__Bacilli;o__Bacillales;f__Pasteuriaceae;g__Pasteuria	0	0	0	0	0	0	0	0	0	0	3.87303e-05	0	0	0	0	0	0	0	0	0	6.37178e-05	3.23353e-05	0	0	0	0	0	0	0	0	0	0	0	0	0	0	0	0	0	0	0	0	0	0	0	0	0	0	0
k__Bacteria;p__Firmicutes;c__Bacilli;o__Bacillales;f__Planococcaceae;Other	0.000277136	0.000351124	0.000292355	0.000320744	0	0.000230717	0	0.00643307	0.000503694	0.000843523	0.000890796	0.000392003	0.00332447	0.00036225	0.00130441	0.0116031	0.00144713	0.00209039	0.00238286	0.000212564	0.00230658	0.00269999	0.000129217	0.00104813	0	0	0	0.000105417	0.00212722	3.44353e-05	0	0.000148682	7.90451e-05	0.00028547	0.000151906	0	6.60099e-05	0	0.00140302	0.000183363	0.000439528	0.00047823	0.000908368	0.000601402	0.00139808	0.00113951	0.00197359	0.00142874	0.00920794
k__Bacteria;p__Firmicutes;c__Bacilli;o__Bacillales;f__Planococcaceae;g__	0	0.00214576	0.000350826	0.000340791	0	0.000136333	0	0.00745962	0.000811507	0.00337409	0.00456243	0.000112001	0.0159574	3.81316e-05	0.00069771	0.000696185	0.000615028	0.000270631	0.00141048	0.00161298	0.00132533	0.000695208	4.30724e-05	0.00126314	0	0	5.6993e-05	0.000105417	0.00701016	6.88705e-05	0	3.71706e-05	0	0.00028547	0	0.000116659	1.65025e-05	6.87144e-05	0	0	0.000366274	0.000695607	0.000210871	0.00124681	0.00228353	0.000271312	0.000256567	0.000140532	0.00379939
k__Bacteria;p__Firmicutes;c__Bacilli;o__Bacillales;f__Planococcaceae;g__Kurthia	0	0	0	0	0	0	0	0	0	0	0	0	0	0	0	9.28247e-06	0	0	0	0	0	0	0	0	0	0	0	0	0	0	0	0	0	0	0	0	0	0	0	0	0	0	0	0	0	0	0	0	0
k__Bacteria;p__Firmicutes;c__Bacilli;o__Bacillales;f__Planococcaceae;g__Lysinibacillus	0.000184758	0.00782225	0.000175413	0.000320744	0	0.000209743	0	0.0394881	0.00512089	0.00728554	0.0139506	0.000112001	0.00797872	0.000285987	0.000667374	0.000464123	0.00643971	0.000438609	0.016306	0.00442633	0.0166558	0.00552933	0.000276894	0.0156145	0	0	0	0.000281111	0.0805927	3.44353e-05	0	0.00301082	0	0.00142735	0	0.000155545	4.95074e-05	0.000103072	0	6.1121e-05	0.00666618	0.00693433	0.00535288	0.00365242	0.0125594	0.000162787	0.00205254	0.00852559	0.00932714
k__Bacteria;p__Firmicutes;c__Bacilli;o__Bacillales;f__Planococcaceae;g__Paenisporosarcina	0	0.000429151	0	0	0	0	0	0.00205311	0	0.000118718	4.64763e-05	0	0	1.90658e-05	0	0	3.61781e-05	9.3321e-06	9.61693e-05	0	3.82307e-05	2.42514e-05	0	0	0	0	0	0	3.62595e-05	0	0	0	0	0	0	0	0	0	0	0	0	0.00110862	1.62209e-05	0	0.00389132	0.000108525	0	0	0.000849276
k__Bacteria;p__Firmicutes;c__Bacilli;o__Bacillales;f__Planococcaceae;g__Planococcus	0	1.95069e-05	0	2.00465e-05	0	0	0	0	0	2.49933e-05	0	0	0	0	0	0	0	9.3321e-06	0	0	3.82307e-05	8.08381e-06	0	0	0	0	0	1.75694e-05	0.000120865	0	0	3.71706e-05	0	0	0	0	0	0	0	0	0	2.17377e-05	0	1.46683e-05	0	0	1.97359e-05	0	0
k__Bacteria;p__Firmicutes;c__Bacilli;o__Bacillales;f__Planococcaceae;g__Planomicrobium	0	3.90137e-05	0	0	0	0	0	0.000342185	8.3949e-05	6.24832e-05	0.000139429	0	0	0	0	1.85649e-05	3.61781e-05	0	9.61693e-05	0	0.000114692	0.000194012	0	2.68752e-05	0	0	0	0	0.000326335	0	0	0	0	0.000142735	0	0	3.30049e-05	0	0	0	0	6.52131e-05	4.86626e-05	5.86734e-05	0	0	3.94719e-05	0	5.95983e-05
k__Bacteria;p__Firmicutes;c__Bacilli;o__Bacillales;f__Planococcaceae;g__Rummeliibacillus	0.000461894	0.00122893	0.00637334	0.00194451	0.0104221	0.00182476	0	0.174309	0.00235057	0.0072418	0.0044075	0.000560004	0.0398936	0.0100477	0.092128	0.138392	0.046091	0.0782777	0.0162526	0.00213814	0.0616406	0.0208158	0.000319967	0.0103738	0.000327547	0.00126476	0.000284965	0.000544653	0.000519719	0.000275482	0	0.00263911	0.000316181	0.000142735	0.00430402	0.000349977	0.00140271	0.00398543	0.0133287	0.00189475	0.00102557	0.00154338	0.00110302	0.00152551	0.00146798	0.0226816	0.0323077	0.00552758	0.0323172
k__Bacteria;p__Firmicutes;c__Bacilli;o__Bacillales;f__Planococcaceae;g__Solibacillus	0.000277136	0.00126795	5.8471e-05	0.000180419	0.000260552	8.3897e-05	0	0.0039009	0.00111932	0.00159332	0.00113092	5.60004e-05	0.0099734	0.000343184	0.000151676	0.000399146	0.00423284	0.000270631	0.00230806	1.25038e-05	0.00174587	0.00101856	6.76852e-05	0.0033594	0	0	0	1.75694e-05	0.00378307	0	0	0	0	0	5.06355e-05	0	3.30049e-05	3.43572e-05	0.000876885	0	0.000293019	0.000695607	0.00223848	0.00156951	0.00335539	0	0.000868381	0.00265839	0.00444007
k__Bacteria;p__Firmicutes;c__Bacilli;o__Bacillales;f__Planococcaceae;g__Sporosarcina	0	0.000760768	5.8471e-05	0.000100233	0.000260552	4.19485e-05	0	0.0107446	0.00103537	0.00281799	0.00345474	0	0.00265957	0.000438513	0	4.64123e-05	0.000108534	2.79963e-05	0.00333387	0.000612684	0.00502096	0.00177036	6.1532e-06	0.0028219	0	0	0.000113986	3.51389e-05	0.000882314	0	0	0	7.90451e-05	0.000142735	5.06355e-05	0	3.30049e-05	0	0	0	7.32547e-05	0.000978197	0.00248179	0.000557397	0.00246994	0	1.97359e-05	4.68439e-05	0.00114727
k__Bacteria;p__Firmicutes;c__Bacilli;o__Bacillales;f__Planococcaceae;g__Ureibacillus	0	0	0	0	0	0	0	0	0	0	0	0	0	0	0	0	0	0	0	0	0	0	0	0	0	0	0	0	0	0	0	0	0	0	0.000151906	0	0	0	0	0	0	0	0	0	0	0	0	0	0
k__Bacteria;p__Firmicutes;c__Bacilli;o__Bacillales;f__Sporolactobacillaceae;Other	0	9.75343e-05	0	0	0	0	0	0.000205311	0	3.74899e-05	0.000201397	0	0	0	0	0	0	0	1.06855e-05	0	0	0	0	0	0	0	0	0	0	0	0	0	0	0	0	0	0	0	0	0	0	0.00110862	0	0.000278699	0	0	0	0	0
k__Bacteria;p__Firmicutes;c__Bacilli;o__Bacillales;f__Sporolactobacillaceae;g__	0	0	0	0	0	0	0	0	0	0	0	0	0	0	0	0	0	0	0	0	0	0	0	0	0	0	0	0	0	0	0	0	0	0	0	0	0	0	0	0	0	0	0	0	0	0	0	0	0
k__Bacteria;p__Firmicutes;c__Bacilli;o__Bacillales;f__Staphylococcaceae;Other	0	1.95069e-05	0	0	0	0	0	0	0	0	0	0	0	0	3.03352e-05	1.85649e-05	3.61781e-05	4.66605e-05	2.13709e-05	0	1.27436e-05	8.08381e-06	0	0	0	0	0	1.75694e-05	1.20865e-05	0	0	3.71706e-05	0.000237135	0	0	3.88863e-05	1.65025e-05	0	0	0	0	2.17377e-05	0	0	0	0.000108525	1.97359e-05	3.51329e-05	2.97992e-05
k__Bacteria;p__Firmicutes;c__Bacilli;o__Bacillales;f__Staphylococcaceae;g__Jeotgalicoccus	0	0	4.38532e-05	0	0	1.04871e-05	0	0	0	6.24832e-06	1.54921e-05	0	0	1.90658e-05	9.10056e-05	5.56948e-05	0	2.79963e-05	3.20564e-05	0	0	0	3.0766e-05	0	0	0	0	3.51389e-05	0.00117239	0	0	0	0	0	0.00754469	3.88863e-05	0	0.0021645	0.00596282	6.1121e-05	7.32547e-05	0	1.62209e-05	0.000102678	0	0	0	0.000667525	0.00257763
k__Bacteria;p__Firmicutes;c__Bacilli;o__Bacillales;f__Staphylococcaceae;g__Macrococcus	0	0	0	0	0	0	0	0	0	0	0	0	0	0	0	0	0	0	0	0	0	0	0	0	0	0	0	0	0	0	0	0	7.90451e-05	0	0	0	0	0	0	0	0	0	0	0	0	0	0	0	1.48996e-05
k__Bacteria;p__Firmicutes;c__Bacilli;o__Bacillales;f__Staphylococcaceae;g__Salinicoccus	9.23788e-05	0.000136548	5.8471e-05	0	0	4.19485e-05	0	0	5.5966e-05	6.24832e-06	4.64763e-05	0	0	9.53289e-05	0.00178978	0.000993224	0.00123006	0.00057859	0.000288508	1.25038e-05	0.000420538	0.000452694	1.23064e-05	0.000268752	0	0	0	0	2.4173e-05	3.44353e-05	0	7.43412e-05	0.00940637	0	0	0	1.65025e-05	0	0	0	0	4.34754e-05	3.24417e-05	1.46683e-05	0	0.000488361	0.000789437	0.000421595	0.00143036
k__Bacteria;p__Firmicutes;c__Bacilli;o__Bacillales;f__Staphylococcaceae;g__Staphylococcus	9.23788e-05	0.000585206	0.000467768	0.000521209	0.000260552	0.000314614	0	0.00116343	0.00151108	0.000556101	0.000325334	0.000560004	0	0.00404194	0.0170484	0.0102757	0.00520965	0.00423677	0.00122883	0.00070021	0.00333881	0.00152784	0.000313813	0.000752506	0.000163773	0.00210793	0.00119685	0.000491944	0.000253816	0.00575069	0	0.0110397	7.90451e-05	0.00028547	0.0071396	0.000272204	0.000115517	6.87144e-05	0.00578744	0	0.000219764	0.00028259	0.00262778	0.00017602	0.000908752	0.0435726	0.0197951	0.00562127	0.0422552
k__Bacteria;p__Firmicutes;c__Bacilli;o__Bacillales;f__Thermoactinomycetaceae;Other	0	0	0	0	0	0	0	0	0	0	7.74605e-06	0	0	0	0	0	0	0	0	0	5.09742e-05	0	0	0	0	0	0	0	0	0	0	0	0	0	0	0	0	0	0	0	0	0	0	0	0	0	0	0	0
k__Bacteria;p__Firmicutes;c__Bacilli;o__Bacillales;f__Thermoactinomycetaceae;g__	0	0.000214576	7.30887e-05	8.0186e-05	0	0	0	0	0.000139915	5.62349e-05	9.29526e-05	0	0	5.71973e-05	0	9.28247e-06	0	0	5.34274e-05	0	0.000127436	1.61676e-05	2.46128e-05	0.000295627	0	0	0	0	1.20865e-05	0	0	0	0	0	0	0	0	0	0	0	0	0	0.000178429	8.80101e-05	0	0	1.97359e-05	3.51329e-05	5.95983e-05
k__Bacteria;p__Firmicutes;c__Bacilli;o__Bacillales;f__Thermoactinomycetaceae;g__Planifilum	0	0	0	0	0	0	0	0	0	0	0	0	0	0	0	0	0	0	0	0	0	0	1.23064e-05	0	0	0	0	0	0	0	0	0	0	0	0	0	0	0	0	0	0	0	0	0	0	0	0	1.1711e-05	0
k__Bacteria;p__Firmicutes;c__Bacilli;o__Bacillales;f__Thermoactinomycetaceae;g__Shimazuella	0	3.90137e-05	0	0	0	0	0	0	5.5966e-05	3.74899e-05	9.29526e-05	0	0	0	0	0	0	0	0	0	0	7.27543e-05	0	0.000241877	0	0	0	0	0	0	0	0	0	0	0	0	0	0	0	0	0	2.17377e-05	0	0	0	0	0	0	2.97992e-05
k__Bacteria;p__Firmicutes;c__Bacilli;o__Bacillales;f__[Exiguobacteraceae];g__	0	0	0	0	0	0	0	0	0	0	0	0	0	0	0	0	0	0	0	0	0	0	0	0	0	0	0	0	0	0	0	0	0	0	0	0	0	0	0	0	0	0	0	2.93367e-05	0	0	0	0	0
k__Bacteria;p__Firmicutes;c__Bacilli;o__Bacillales;f__[Exiguobacteraceae];g__Exiguobacterium	0	0	0	0	0	3.14614e-05	0	0	0	3.74899e-05	0	0	0	1.90658e-05	0	9.28247e-06	0	9.3321e-06	0	2.50075e-05	0.000101948	0	0	0	0	0	0	0	1.20865e-05	0	0	0	0	0	0	0	0	0	0	0	0	2.17377e-05	0	0.000190689	0	0	0	0.000983722	0.00417188
k__Bacteria;p__Firmicutes;c__Bacilli;o__Bacillales;f__[Thermicanaceae];g__Thermicanus	0	0	0	0	0	0	0	0	0	6.24832e-06	0	0	0	0	0	0	0	0	0	0	0	0	0	0	0	0	0	0	0	0	0	0	0	0	0	0	0	0	0.00105226	0	0	0	0	0	0	0	0	0	0
k__Bacteria;p__Firmicutes;c__Bacilli;o__Gemellales;f__;g__	0	0	0	0	0	0	0	0	0	0	0	0	0	0	0	0	0	0	0	0	0	0	0	0	0	0	0	0	0	0	0	0	0	0	0	0	0	0	0	0	0	0	0	0	0	0	0	0	0
k__Bacteria;p__Firmicutes;c__Bacilli;o__Gemellales;f__Gemellaceae;g__	0	0	0	0	0	0	0	0	0	0	0	0	0	0	0	0	0	0	0	0	0	0	0	0	0	0	0	0	0	0	0	0	0	0	0	0	0	0	0	0	0	0	0	0	0	0	0	0	0
k__Bacteria;p__Firmicutes;c__Bacilli;o__Haloplasmatales;f__Haloplasmataceae;g__	0	0	0	0	0	0	0	0	0	0	0	0	0	0	0	0	0	0	0	0	0	0	0	0	0	0	0	0	0	0	0	0	0	0	0	0	0	0	0	0	0	0	0	0.000117347	0	0	0	0	0
k__Bacteria;p__Firmicutes;c__Bacilli;o__Lactobacillales;Other;Other	0	0	0.000277737	0.000300698	0	0.000251691	0	0.000821243	0.000699575	0.000249933	0.000317588	0.000560004	0.000664894	0.0113251	0.0011224	0.000835422	0.000759741	0.000289295	0.000320564	1.25038e-05	0.000471512	0.000751795	0.000283047	0.000645005	0	0	0	1.75694e-05	0.000471373	0	0	0.00464632	0.000553316	0.000142735	0.000303813	0.00031109	0.00156773	0.0002405	0	0	0.000366274	0.000608656	3.24417e-05	5.86734e-05	2.33013e-05	0.000976721	0.000513134	0.000281063	0.000655581
k__Bacteria;p__Firmicutes;c__Bacilli;o__Lactobacillales;f__;g__	9.23788e-05	3.90137e-05	0.000175413	0.000260605	0	0.000429972	0	0.000684369	2.7983e-05	3.12416e-05	2.32382e-05	0.000392003	0	7.62631e-05	0.000364022	0.000928247	0.000361781	0.000335956	0.00011754	0.000575173	0.000114692	0.000129341	0.000430724	0	0	0	0	0	0.000157124	0	0	0.000111512	0.0015809	0.000142735	0.000708897	0.000272204	0.00019803	0.000584072	0.000175377	0	0.000146509	0.000239115	3.24417e-05	7.33417e-05	4.66027e-05	0.000325574	0.000315775	8.19768e-05	4.46987e-05
k__Bacteria;p__Firmicutes;c__Bacilli;o__Lactobacillales;f__Aerococcaceae;Other	0	0	1.46177e-05	2.00465e-05	0	1.04871e-05	0	0	0	6.24832e-06	0	0	0	1.90658e-05	0	6.49773e-05	0	3.73284e-05	1.06855e-05	0	0	0	2.46128e-05	2.68752e-05	0	0	0	0	2.4173e-05	0	0	0	0	0	0	0	0	0	0	0	0	6.52131e-05	0	0	0	0	1.97359e-05	0	2.97992e-05
k__Bacteria;p__Firmicutes;c__Bacilli;o__Lactobacillales;f__Aerococcaceae;g__	0	0	1.46177e-05	0	0	0	0	0	0	0	0	5.60004e-05	0	0	0	0	0	9.3321e-06	0	0	0	0	0	0	0	0	0	0	3.62595e-05	0	0	0	0	0	0	0	0	3.43572e-05	0	0	0	0	0	0	0	0	1.97359e-05	0	0
k__Bacteria;p__Firmicutes;c__Bacilli;o__Lactobacillales;f__Aerococcaceae;g__Aerococcus	0	9.75343e-05	0.000219266	0.000260605	0.000781657	0.000167794	0	0.000205311	0.00100739	0.000406141	0.000139429	0	0.00199468	0.000591039	0.00303352	0.00119744	0.00137477	0.000681243	0.000502217	0.00113784	0.00107046	0.000897303	5.53788e-05	0.00056438	0	0	0	7.02778e-05	4.8346e-05	0	0	0.00141248	0.0139119	0	5.06355e-05	0	0	0	0.00105226	0	7.32547e-05	0.000130426	3.24417e-05	2.93367e-05	0.00069904	0.00162787	0.00339458	0.00334934	0.00968472
k__Bacteria;p__Firmicutes;c__Bacilli;o__Lactobacillales;f__Aerococcaceae;g__Alloiococcus	0	0	0	0	0	0	0	0	0	0	0	0	0	0	0	0	0	0	0	0	0	0	0	0	0	0	0	0	0	0	0	0	0	0	0	0	0	0	0	0	0	0	0	0	0	0	0	0	0
k__Bacteria;p__Firmicutes;c__Bacilli;o__Lactobacillales;f__Aerococcaceae;g__Facklamia	0	1.95069e-05	2.92355e-05	2.00465e-05	0	1.04871e-05	0	0	0	6.24832e-06	7.74605e-06	0	0	0.000743565	9.10056e-05	0.000102107	3.61781e-05	5.59926e-05	2.13709e-05	0	8.92049e-05	1.61676e-05	1.23064e-05	0.000107501	0	0	0	0	0.000737276	0	0	0	0	0	0	3.88863e-05	0	0.00137429	0.00140302	6.1121e-05	0	2.17377e-05	3.24417e-05	8.80101e-05	2.33013e-05	0.000651148	0.000276303	0.000140532	0.000268192
k__Bacteria;p__Firmicutes;c__Bacilli;o__Lactobacillales;f__Carnobacteriaceae;Other	0	0	1.46177e-05	2.00465e-05	0	2.09743e-05	0	0	0	0	0	5.60004e-05	0	3.81316e-05	3.03352e-05	9.28247e-06	0	0	0	0	0	8.08381e-06	2.46128e-05	0	0	0	0	0	1.20865e-05	0	0	3.71706e-05	0	0	0	0	0	0	0.000175377	0	0	6.52131e-05	0	0	0	0	0	1.1711e-05	0
k__Bacteria;p__Firmicutes;c__Bacilli;o__Lactobacillales;f__Carnobacteriaceae;g__	0	0	0	0	0	1.04871e-05	0	0	0	0	0	0	0	0	0	0	0	0	0	0	0	0	0	0	0	0	0	0	1.20865e-05	0	0	3.71706e-05	0	0	0	0	0	0	0.000175377	0	0	0	0	0	0	0	0	0	0
k__Bacteria;p__Firmicutes;c__Bacilli;o__Lactobacillales;f__Carnobacteriaceae;g__Carnobacterium	0	0	1.46177e-05	6.01395e-05	0	2.09743e-05	0	0.000136874	2.7983e-05	3.74899e-05	0	0	0	0.00404194	3.03352e-05	9.28247e-06	3.61781e-05	3.73284e-05	0.000106855	0	2.54871e-05	1.61676e-05	2.46128e-05	0	0	0	0	0	0	0	0	0	0	0	0	0	0	0	0	0	7.32547e-05	0	0	0	0	5.42623e-05	1.97359e-05	0	0
k__Bacteria;p__Firmicutes;c__Bacilli;o__Lactobacillales;f__Carnobacteriaceae;g__Desemzia	0	0	0	0	0	0	0	0	0	4.37382e-05	3.09842e-05	0	0	0.000533842	0	1.85649e-05	3.61781e-05	9.3321e-06	0.000203024	0	0	4.04191e-05	0	0	0	0	0	0	0	0	0	0	0	0	0	0	0	0	0	0	0	0	0	0	0	0	0	0	0
k__Bacteria;p__Firmicutes;c__Bacilli;o__Lactobacillales;f__Carnobacteriaceae;g__Granulicatella	0	0	2.92355e-05	2.00465e-05	0	5.24356e-05	0	6.84369e-05	0	6.24832e-06	0	0.000112001	0	5.71973e-05	0	5.56948e-05	0	9.3321e-06	0	0	1.27436e-05	8.08381e-06	1.84596e-05	0	0	0	0	0	0	0	0	3.71706e-05	7.90451e-05	0.000142735	0.000151906	3.88863e-05	1.65025e-05	3.43572e-05	0	0	7.32547e-05	2.17377e-05	1.62209e-05	0	2.33013e-05	0.000108525	9.86797e-05	1.1711e-05	0
k__Bacteria;p__Firmicutes;c__Bacilli;o__Lactobacillales;f__Carnobacteriaceae;g__Trichococcus	0	0	4.38532e-05	6.01395e-05	0	8.3897e-05	0	0	0.000167898	1.8745e-05	1.54921e-05	5.60004e-05	0	0.00106768	9.10056e-05	0.000232062	0.000289425	0.000130649	2.13709e-05	0	1.27436e-05	0.00010509	3.69192e-05	0	0	0	0	0	0.00296119	0	0	0.0111883	0.017548	0	0	3.88863e-05	0	0.00178657	0.00368292	0	0	4.34754e-05	3.24417e-05	1.46683e-05	2.33013e-05	0	3.94719e-05	2.34219e-05	0.000163895
k__Bacteria;p__Firmicutes;c__Bacilli;o__Lactobacillales;f__Enterococcaceae;Other	9.23788e-05	1.95069e-05	0.000116942	6.01395e-05	0	0.00014682	0	0.000136874	8.3949e-05	6.87315e-05	7.74605e-06	0.000112001	0	0.000400381	0.000424693	0.000380581	0.00119388	7.46568e-05	0.000299193	2.50075e-05	8.92049e-05	0.000654789	0.000110758	0.000349378	0	0	0	1.75694e-05	9.66919e-05	0	0	0.000148682	0.000711406	0	0.000607626	0.000816612	0.000313547	0.000446643	0.000175377	0.000122242	0.000146509	6.52131e-05	3.24417e-05	8.80101e-05	0	0.000271312	0.00146046	9.36878e-05	0
k__Bacteria;p__Firmicutes;c__Bacilli;o__Lactobacillales;f__Enterococcaceae;g__	0	0	0	0	0	0	0	0	0	0	0	0	0	0	0	9.28247e-06	0	0	0	0	2.54871e-05	0	0	0	0	0	0	0	0	0	0	0	0	0	0	0	0	0	0	0	0	0	0	0	0	0	0	0	0
k__Bacteria;p__Firmicutes;c__Bacilli;o__Lactobacillales;f__Enterococcaceae;g__Enterococcus	0.00369515	0.000468165	0.00198801	0.00324753	0.00130276	0.0017933	0	0.00328497	0.00176293	0.00103722	0.000317588	0.00476004	0.00265957	0.00137274	0.00897922	0.00207927	0.00318368	0.000774564	0.000844152	0.000762729	0.0013763	0.00223113	0.00850988	0.00107501	0.000163773	0.000421585	0.000398951	0.000281111	0.0193867	0.000172176	0	0.0250158	0.0754091	0.00271196	0.0518507	0.0621792	0.0205126	0.0500928	0.0136794	0.00452295	0.00483481	0.00160859	0.00123279	0.00460586	0.00111846	0.00624016	0.00430243	0.03436	0.00278622
k__Bacteria;p__Firmicutes;c__Bacilli;o__Lactobacillales;f__Enterococcaceae;g__Tetragenococcus	0	0	0	0	0	0	0	0	0	0	0	0	0	0	0	0	0	0	0	0	0	0	0	0	0	0	0	0	0	0	0	0	0	0	0	0	0	0	0	0	0	2.17377e-05	0	0	0	0	0	0	0
k__Bacteria;p__Firmicutes;c__Bacilli;o__Lactobacillales;f__Enterococcaceae;g__Vagococcus	0	0	0.000160795	4.0093e-05	0	0.000104871	0	0.000136874	0	0	7.74605e-06	5.60004e-05	0	1.90658e-05	9.10056e-05	0.000102107	7.23563e-05	5.59926e-05	0	0	2.54871e-05	1.61676e-05	6.76852e-05	0	0	0	0	0	4.8346e-05	0	0	0	0	0	0	0	0	0	0	0	0	4.34754e-05	0	0	2.33013e-05	5.42623e-05	1.97359e-05	2.34219e-05	2.97992e-05
k__Bacteria;p__Firmicutes;c__Bacilli;o__Lactobacillales;f__Lactobacillaceae;Other	0	0	1.46177e-05	0	0	2.09743e-05	0	0	0	0	0	0	0	3.81316e-05	0	0	0	5.59926e-05	0	0	0	0	1.84596e-05	0	0	0	0	0	0	3.44353e-05	0	0	0	0	0	0	0	0	0	0	7.32547e-05	0	0	0	0	0	5.92078e-05	0	0
k__Bacteria;p__Firmicutes;c__Bacilli;o__Lactobacillales;f__Lactobacillaceae;g__	0	0	0	2.00465e-05	0	0	0	0	0	0	0	0	0	0	0	9.28247e-06	0	0	0	0	1.27436e-05	8.08381e-06	0	0	0	0	0	0	0	0	0	0	0	0	0	0	0.00112217	0	0	0	0	0	0	0	0	0	0	0	1.48996e-05
k__Bacteria;p__Firmicutes;c__Bacilli;o__Lactobacillales;f__Lactobacillaceae;g__Lactobacillus	0.74448	0.02136	0.923812	0.645898	0.18864	0.87341	1	0.0943745	0.02955	0.0281987	0.0109529	0.763958	0.0771277	0.362498	0.507265	0.531263	0.601317	0.460502	0.0460116	0.0112784	0.0327637	0.0597555	0.414049	0.0231127	0.023092	0.0366779	0.0049014	0.0140907	0.0144313	0.0187672	0	0.0410363	0.00940637	0.744505	0.0329131	0.00556074	0.00641946	0.0195149	0.01859	0.0463297	0.682075	0.43458	0.0460186	0.0113826	0.0216702	0.447718	0.616629	0.163017	0.0117856
k__Bacteria;p__Firmicutes;c__Bacilli;o__Lactobacillales;f__Lactobacillaceae;g__Pediococcus	0	0	0.000102324	0	0	2.09743e-05	0	0.000615932	5.5966e-05	3.12416e-05	5.42224e-05	0	0	1.90658e-05	0	9.28247e-06	0.000108534	9.3321e-06	0	0	1.27436e-05	1.61676e-05	2.46128e-05	0	0	0	0	0	0	0	0	0	0	0.000142735	0	0	0	0	0	0	0	0	0	0	0	0	0	1.1711e-05	2.97992e-05
k__Bacteria;p__Firmicutes;c__Bacilli;o__Lactobacillales;f__Leuconostocaceae;Other	0	0	0	0	0	0	0	0	0	0	0	0	0	0	0	0	0	0	0	0	0	0	0	0	0	0	0	0	0	0	0	0	0	0	0	0	0	0	0	0	0	0	0	0	0	0	0	0	0
k__Bacteria;p__Firmicutes;c__Bacilli;o__Lactobacillales;f__Leuconostocaceae;g__	0.000277136	0.000331617	0.000570092	0.00134312	0.00260552	0.000461434	0	0.0435259	0.00366577	0.00317415	0.00635951	0.000616005	0.0132979	0.0232412	0.0248749	0.0299824	0.0180167	0.00419011	0.00322701	0.00142543	0.0313237	0.015335	0.000141524	0.00223064	0.000163773	0.00210793	0.000854896	0.000228403	0.000423027	0.000103306	0	0.00828904	7.90451e-05	0	0.00197478	0.000155545	0.00107266	0.000103072	0.0045598	0.000305605	0.000219764	0.000304328	0.000162209	0.000117347	0.000209712	0.108579	0.0412284	0.00228364	0.011279
k__Bacteria;p__Firmicutes;c__Bacilli;o__Lactobacillales;f__Leuconostocaceae;g__Leuconostoc	0	0	0	0	0	2.09743e-05	0	0	0	6.24832e-06	7.74605e-06	0	0.000664894	5.71973e-05	0	1.85649e-05	3.61781e-05	0	0	0.000250075	2.54871e-05	8.08381e-06	3.0766e-05	0	0	0	0	0	1.20865e-05	0	0	0.0088466	0.00624457	0	0.01195	0.000194431	0.00161724	0.000549715	0.000876885	0.000366726	0	0	0	0	0	0	1.97359e-05	0	5.95983e-05
k__Bacteria;p__Firmicutes;c__Bacilli;o__Lactobacillales;f__Leuconostocaceae;g__Weissella	0	0	1.46177e-05	8.0186e-05	0	0.000104871	0	0.00123186	8.3949e-05	6.24832e-05	0.000123937	0	0.00265957	0.000591039	0.00106173	0.00115103	0.000651207	0.000167978	0.000106855	0.000112534	0.000649922	0.000541615	1.84596e-05	0	0	0	0	0	3.62595e-05	0	0	0	0	0	0	3.88863e-05	3.30049e-05	0	0	0	0	0	1.62209e-05	0	0	0.00314721	0.00181571	3.51329e-05	0.000283092
k__Bacteria;p__Firmicutes;c__Bacilli;o__Lactobacillales;f__Streptococcaceae;g__	0	0	0	0	0	0	0	0	0	0	0	0	0	1.90658e-05	0	9.28247e-06	0	0	0	0	0	0	6.1532e-06	0	0	0	0	0	0	0	0	0	0	0	0	0	0	0	0	0	0	0	0	0	0	0	0	0	0
k__Bacteria;p__Firmicutes;c__Bacilli;o__Lactobacillales;f__Streptococcaceae;g__Lactococcus	9.23788e-05	7.80275e-05	0.000116942	0.000100233	0	0.000115358	0	0.000821243	0.000195881	6.87315e-05	6.19684e-05	0.000112001	0	0.000114395	3.03352e-05	0.000278474	0.000180891	0.000102653	0.000341935	0.00121286	0.000879306	0.000856884	9.2298e-05	0.000591255	0	0.00168634	0.000854896	0.000421667	0.000265903	0.00606061	0	0.0118574	0.0102759	0.000142735	0.0312421	0.000155545	0.00643596	0.0173504	0.0152578	0.00470631	0.000146509	0.000173902	0.000210871	1.46683e-05	2.33013e-05	0	0.000118416	0.000175665	0.00126646
k__Bacteria;p__Firmicutes;c__Bacilli;o__Lactobacillales;f__Streptococcaceae;g__Streptococcus	0.000369515	0.000156055	0.00157872	0.000320744	0.00156331	0.00808557	0	0.00465371	0.00369375	0.000468624	0.000410541	0.00140001	0.00199468	0.00747378	0.0763234	0.0160772	0.00256865	0.0157713	0.0019127	0.000712714	0.00221738	0.00892453	0.00198748	0.00266065	0	0.00210793	0.00153881	0.00151097	0.000640584	0.0145317	0	3.71706e-05	0.00015809	0.00157008	0.00810168	0.000544408	0.000709606	0.00274857	0.00719046	0.000733452	0.000952311	0.000652131	0.00113546	0.000278699	0.000186411	0.0189918	0.0168545	0.257747	0.0157191
k__Bacteria;p__Firmicutes;c__Bacilli;o__Turicibacterales;f__Turicibacteraceae;g__Turicibacter	0.000923788	0.00388187	2.92355e-05	0	0	2.09743e-05	0	0.000752806	0.000531677	0.000549852	0.00139429	0.00140001	0	5.71973e-05	0	4.64123e-05	0.000217069	3.73284e-05	0.00121814	0.000412624	0.00107046	0.000185928	0.00250435	0.00129001	0	0	0	1.75694e-05	0.000132951	0	0	0	0	0.000570939	0	0	1.65025e-05	0	0	0	0.00278368	0.00621699	0.00118412	0.00547129	0.0145866	0.000271312	0.000394719	0.0135964	0.000253293
k__Bacteria;p__Firmicutes;c__Clostridia;Other;Other;Other	0	0	0	2.00465e-05	0	0	0	0	0	0	0	0	0	0	0	0	0	1.86642e-05	0	0	0	0	6.1532e-06	0	0.000655093	0	0	0.000281111	0.000314249	0	0	0	0	0	0	0	0	0	0	0	0	0	0	0	0	0	0	0	0
k__Bacteria;p__Firmicutes;c__Clostridia;o__;f__;g__	0	0	0	0	0	0	0	0	0	0	0	0	0	0	0	0	0	0	0	0	0	0	0	0	0	0	0	0.000333819	7.25189e-05	0	0	0	0	0	0	0	0	0	0	0	0	0	0	0	0	0	0	0	0
k__Bacteria;p__Firmicutes;c__Clostridia;o__Clostridiales;Other;Other	0.0109007	0.00717853	0.00185645	0.177652	0.00260552	0.00597766	0	0.00088968	0.000587643	0.00138088	0.000418287	0.0188722	0	0.0050715	0.000849386	0.00102107	0.000542672	0.00230503	0.00333387	0.000162549	0.000943024	0.000751795	0.0576124	0.00236502	0.00573207	0	0.00501539	0.008855	0.00875062	6.88705e-05	0	0.000223023	0.00276658	0.030688	0.000101271	0.000116659	0.000115517	0.002886	0.00578744	0.000366726	0.0912021	0.00912984	0.00152476	0.00620471	0.0181284	0.0130772	0.00242752	0.14586	0.00134096
k__Bacteria;p__Firmicutes;c__Clostridia;o__Clostridiales;f__;g__	0.0242032	0.00296504	0.0029674	0.013772	0.0802501	0.0073305	0	0.00136874	0.00232259	0.0198759	0.000689399	0.0133841	0.0259309	0.00781697	0.00069771	0.00202358	0.00202598	0.0428157	0.00104718	0.000650195	0.00107046	0.00151976	0.0497917	0.00276815	0.241238	0.212901	0.258748	0.219214	0.146585	0.000241047	0	7.43412e-05	0	0.0129889	0.00683579	0.000194431	0.000214532	0.000824572	0.00420905	0.000672331	0.00410226	0.00197813	0.000600172	0.00164286	0.00407773	0.0215421	0.0198149	0.00571495	0.000983372
k__Bacteria;p__Firmicutes;c__Clostridia;o__Clostridiales;f__Caldicoprobacteraceae;g__Caldicoprobacter	0	0	0	0	0	0	0	0	0	0	0	0	0	0	0	0	0	0	0	0	0	0	0	0	0	0	0	0.000210833	4.8346e-05	0	0	0	0	0	0	0	0	0	0	0	0	0	0	0	2.33013e-05	0	0	0	0
k__Bacteria;p__Firmicutes;c__Clostridia;o__Clostridiales;f__Christensenellaceae;g__	0.000369515	5.85206e-05	1.46177e-05	0.000160372	0.000521105	0.000178281	0	0	0	0.000299919	3.87303e-05	0.000224002	0	0	0	4.64123e-05	3.61781e-05	0.000466605	2.13709e-05	0	1.27436e-05	1.61676e-05	0.00101528	8.06257e-05	0.00605961	0.00379427	0.00837798	0.0122459	0.00575317	3.44353e-05	0	3.71706e-05	7.90451e-05	0	0	0	3.30049e-05	3.43572e-05	0	0	7.32547e-05	0.000195639	0	0	0	0.000596885	0.000296039	0	0
k__Bacteria;p__Firmicutes;c__Clostridia;o__Clostridiales;f__Christensenellaceae;g__Christensenella	0.000184758	0	0	0	0	2.09743e-05	0	0	0	0	0	0	0	0	0	0	0	0	0	0	0	0	6.1532e-06	0	0	0	0	0	0	0	0	0	0	0	0	0	0	0	0	0	0	0	0	0	0	0	0	0	0
k__Bacteria;p__Firmicutes;c__Clostridia;o__Clostridiales;f__Clostridiaceae;Other	0.000277136	0.000195069	0	0.000761767	0	5.24356e-05	0	0	2.7983e-05	8.12282e-05	0	0.000112001	0	1.90658e-05	6.06704e-05	0	3.61781e-05	1.86642e-05	1.06855e-05	0	1.27436e-05	8.89219e-05	0.000301507	0	0	0	0	0	0.000120865	0	0	0	0	0.00028547	0	3.88863e-05	0	0	0	0	0.00168486	4.34754e-05	0	5.86734e-05	0.000139808	0	0.000217095	0.0019206	0.000163895
k__Bacteria;p__Firmicutes;c__Clostridia;o__Clostridiales;f__Clostridiaceae;g__	0.00314088	0.00628121	0.000160795	0.00515195	0.000521105	0.000650202	0	0.00205311	0.000419745	0.00203695	0.00116965	0.00364003	0	0.00112488	0.000606704	0.000194932	7.23563e-05	0.00040128	0.0011006	6.25188e-05	0.00039505	0.000307185	0.00983897	0.000779381	0.00212905	0.000421585	0.00102587	0.00506	0.000991092	3.44353e-05	0	0.000111512	0	0.0094205	0	7.77726e-05	3.30049e-05	6.87144e-05	0.000350754	0.000305605	0.0452714	0.00376062	0.00416876	0.00391645	0.00312238	0.00162787	0.00578263	0.186462	0.000923774
k__Bacteria;p__Firmicutes;c__Clostridia;o__Clostridiales;f__Clostridiaceae;g__Alkaliphilus	0	0.000273096	0	0	0	0	0	6.84369e-05	0	4.37382e-05	9.29526e-05	0	0	0	0	0	0	0	4.27419e-05	0	2.54871e-05	0.00111557	0	0.000134376	0	0	0	0	0	0	0	0	0	0	0	0	0	0	0	0	0.000146509	6.52131e-05	0.000535288	0.000102678	0.000792245	0	0	0	0.000178795
k__Bacteria;p__Firmicutes;c__Clostridia;o__Clostridiales;f__Clostridiaceae;g__Caloramator	0	0.000292603	0	0	0	0	0	0.000547495	0	7.49798e-05	3.09842e-05	0	0	0	0	0	3.61781e-05	0	0.000128226	0	6.37178e-05	0.00010509	0	0.000107501	0	0	0	0	0	0	0	0	0	0.000142735	0	0	0	0	0	0	0.000366274	6.52131e-05	1.62209e-05	0.00101212	0.000372821	0	5.92078e-05	9.36878e-05	8.93975e-05
k__Bacteria;p__Firmicutes;c__Clostridia;o__Clostridiales;f__Clostridiaceae;g__Candidatus Arthromitus	0.00443418	0.000117041	0.00939921	0.00553284	0.00468994	0.0243301	0	6.84369e-05	0.000531677	2.49933e-05	2.32382e-05	0.0134961	0.000664894	0.000877026	0.00221447	0.00150376	0.00340075	0.0108066	4.27419e-05	1.25038e-05	1.27436e-05	1.61676e-05	0.025142	2.68752e-05	0	0	0.000113986	1.75694e-05	3.62595e-05	0	0	3.71706e-05	0	0.0152726	0	0.000116659	1.65025e-05	0	0.000175377	0	0.027617	0.00119557	3.24417e-05	0.000997448	0.00270295	0.0013023	0.000789437	0.00378264	0.000759878
k__Bacteria;p__Firmicutes;c__Clostridia;o__Clostridiales;f__Clostridiaceae;g__Clostridium	0.000277136	0.00589107	0.000336208	0.00046107	0.000521105	0.000262178	0	0.00164249	0.000167898	0.000606087	0.000681653	0.000504004	0	0.000247855	6.06704e-05	0.000148519	0.000217069	0.00209039	0.000790725	0	0.000688152	0.000493113	0.000781457	0.00163939	0.0073698	0.00548061	0.00484441	0.0366147	0.00995927	0.00778237	0	0	0	0.000428204	0	3.88863e-05	0.00108916	0.000343572	0.00333216	6.1121e-05	0.000219764	0.00182597	8.11043e-05	0.00026403	0.000116507	0.00113951	0.000947325	0.00100714	0.000432088
k__Bacteria;p__Firmicutes;c__Clostridia;o__Clostridiales;f__Clostridiaceae;g__Oxobacter	0	0	0	0	0	0	0	0	0	0	0	0	0	0	0	0	0	0	2.13709e-05	0	0	0	0	0	0	0	0	0	0	0	0	0	0	0	0	0	0	0	0	0	0	0	0	0	0	0	0	0	0
k__Bacteria;p__Firmicutes;c__Clostridia;o__Clostridiales;f__Clostridiaceae;g__Proteiniclasticum	0	0	0	0	0	0	0	0	0	0	0	0	0	0	0	0	0	0	0	0	0	0	0	0	0	0	0	0	0	0	0	0	0	0	0	0	0	0	0	0	0	0	0	0	0	0	1.97359e-05	0	0
k__Bacteria;p__Firmicutes;c__Clostridia;o__Clostridiales;f__Clostridiaceae;g__SMB53	0	0.00130696	4.38532e-05	0.00166386	0	3.14614e-05	0	0.000136874	8.3949e-05	5.62349e-05	7.74605e-06	5.60004e-05	0	0.000152526	0	9.28247e-06	0	9.3321e-05	0.000160282	0	5.09742e-05	8.08381e-06	0.000424571	5.37504e-05	0	0	0	0	0	0	0	0	0	0.00028547	0	0	1.65025e-05	0	0	6.1121e-05	0.0153835	0.000304328	0.000389301	0.00129081	0.000186411	0.000217049	0.000374983	0.0164773	0.000119197
k__Bacteria;p__Firmicutes;c__Clostridia;o__Clostridiales;f__Clostridiaceae;g__Sarcina	0	0	0	0	0	0	0	0	0	0	7.74605e-06	0	0	0	0	0	0	0	0	0	0	0	0	0	0	0	0	0	0	0	0	0	0	0	0	0	0	0	0	0	0	0	0	0	0	0	0	0	0
k__Bacteria;p__Firmicutes;c__Clostridia;o__Clostridiales;f__Dehalobacteriaceae;g__	0	0	0	4.0093e-05	0.000260552	1.04871e-05	0	0	0	8.74765e-05	0	0	0	1.90658e-05	0	3.71299e-05	0	0.000121317	2.13709e-05	0	0	1.61676e-05	0	0	0	0	0.000113986	3.51389e-05	0.00020547	0	0	0	0	0	0	0	0	0	0	0	0	0.000130426	0	0	0	0	1.97359e-05	0	2.97992e-05
k__Bacteria;p__Firmicutes;c__Clostridia;o__Clostridiales;f__Dehalobacteriaceae;g__Dehalobacterium	0	0	1.46177e-05	4.0093e-05	0.00130276	2.09743e-05	0	0	2.7983e-05	8.74765e-05	0	0	0	5.71973e-05	0	0	0	7.46568e-05	3.20564e-05	0	0	0	0.000215362	0	0.0121192	0	0.00854896	0.00448021	0.00887148	0.0100551	0	0	0	0	0	0	0	0	0.0022799	0	7.32547e-05	0	0	0	0	0.000379836	0.000296039	0	0
k__Bacteria;p__Firmicutes;c__Clostridia;o__Clostridiales;f__EtOH8;g__	0	0	0	0	0	1.04871e-05	0	0	0	0	0	0	0	0	0	0	0	1.86642e-05	0	0	0	0	1.84596e-05	0	0	0	0	0	0	0	0	0	0	0	0	0	0	0	0	0	0	0	0	0	0	0	0	0	0
k__Bacteria;p__Firmicutes;c__Clostridia;o__Clostridiales;f__Eubacteriaceae;g__	0	0	0	0	0	0	0	0	0	6.24832e-06	7.74605e-06	0	0	0	0	0	0	0	0	0	0	8.08381e-06	0	0	0	0	0	0	0	0	0	0	0	0	0	0	0.000907636	0	0.00210452	0	0	0	0	0	0	0	0	1.1711e-05	0
k__Bacteria;p__Firmicutes;c__Clostridia;o__Clostridiales;f__Eubacteriaceae;g__Acetobacterium	0	0	0	0	0	0	0	0	0	0	0	0	0	0	0	0	0	0	0	0	0	0	0	0	0	0	0	0	0	0	0	0	0	0	0	0	0	0	0	0	0	0	0	0	0	0	0	0	0
k__Bacteria;p__Firmicutes;c__Clostridia;o__Clostridiales;f__Eubacteriaceae;g__Alkalibacter	0	3.90137e-05	0	0	0	0	0	0	0	0	0	0	0	0	0	0	0	0	0	0	0	0	0	0	0	0	0	0	0	0	0	0	0	0	0	0	0	0	0	0	0	0	0	0	0	0	0	0	0
k__Bacteria;p__Firmicutes;c__Clostridia;o__Clostridiales;f__Eubacteriaceae;g__Anaerofustis	0.000369515	0	2.92355e-05	0	0	1.04871e-05	0	0	5.5966e-05	0	0	0.000280002	0	0	0	0	0	0.000205306	0	0	0	0	0.000313813	0	0	0	0	0	0.000338422	0	0	0	0	0	0	0	0	0	0	0	0	0	0	0	0	0.000325574	0	0	0
k__Bacteria;p__Firmicutes;c__Clostridia;o__Clostridiales;f__Eubacteriaceae;g__Garciella	0	0	0	0	0	0	0	0	0	0	0	0	0	0	0	0	0	0	0	0	0	0	0	5.37504e-05	0	0	0	0	0	0	0	0	0	0	0	0	0	0	0	0	0	0	0	0	0	0	0	0	0
k__Bacteria;p__Firmicutes;c__Clostridia;o__Clostridiales;f__Eubacteriaceae;g__Pseudoramibacter_Eubacterium	0	0	0	0	0	0	0	0	0	0	0	0	0	0	0	0	0	0	0	0	0	0	4.92256e-05	0	0	0	0	0	0	0	0	0	0	0	0	0	0	0	0	0	0	0	0	0	0	0	0	0	0
k__Bacteria;p__Firmicutes;c__Clostridia;o__Clostridiales;f__Gracilibacteraceae;Other	0	0	0	0	0	0	0	0	0	0	0	0	0	0	0	0	0	0	1.06855e-05	0	0	0	0	0	0	0	0	0	0	0	0	0	0	0	0	0	0	0	0	0	0	0	0	0	0	0	0	0	0
k__Bacteria;p__Firmicutes;c__Clostridia;o__Clostridiales;f__Gracilibacteraceae;g__	0	0	0	0	0	0	0	0	0	0	0	0	0	0	0	0	0	0	0	0	0	1.61676e-05	0	0	0	0	0	0	0	0	0	0	0	0	0	0	0	0	0	0	0	0	0	0	0	0	0	0	0
k__Bacteria;p__Firmicutes;c__Clostridia;o__Clostridiales;f__Gracilibacteraceae;g__Gracilibacter	0	0	0	0	0	0	0	0	0	0	0	0	0	0	0	0	0	0	0	0	0	0	0	0	0	0	0	0	0	0	0	0	0	0	0	0	0	0	0	0	0	0	0	0	0	0	0	0	0
k__Bacteria;p__Firmicutes;c__Clostridia;o__Clostridiales;f__Lachnospiraceae;Other	0.00314088	0.000117041	0.000263119	0.000741721	0.00781657	0.000576792	0	0.000273748	0.000363779	0.00183076	3.87303e-05	0.000672005	0.00531915	0.000381316	9.10056e-05	0.000250627	0.000144713	0.00428343	1.06855e-05	1.25038e-05	7.64614e-05	0.000177844	0.00287355	0.000161251	0.0104815	0.00505902	0.00364755	0.00701021	0.00145038	0	0	3.71706e-05	0	0.00242649	0.000101271	0	0	0	0.00368292	0.000672331	0.000293019	0.00028259	1.62209e-05	0	0.000629136	0.00179066	0.00151967	0.00024593	0.000238393
k__Bacteria;p__Firmicutes;c__Clostridia;o__Clostridiales;f__Lachnospiraceae;g__	0.006097	0.00128745	0.000248502	0.00114265	0.00651381	0.000880919	0	0.000958117	0.00027983	0.00179952	0.000433779	0.00168001	0	0.000838894	0	0.000176367	0.000180891	0.00560859	0.00068387	2.50075e-05	0.00039505	0.000226347	0.00445492	0.000510629	0.0304618	0.0442664	0.0123105	0.0370012	0.00913739	0.00313361	0	0.000185853	0.00181804	0.000999144	0	3.88863e-05	0.000825123	0.00151172	0	0	0.000219764	0.000717345	0.000908368	0.00035204	0.00319228	0.00200771	0.0020328	0.000140532	0.000581083
k__Bacteria;p__Firmicutes;c__Clostridia;o__Clostridiales;f__Lachnospiraceae;g__Anaerostipes	0.000184758	0	0	0	0	0	0	0	0	0	0	0	0	0	0	9.28247e-06	0	3.73284e-05	0	0	0	0	0.000110758	0	0	0	0	0	0	0	0	0	0	0	0	0	0	0	0	0	0	0	0	0	0	0.000217049	0	0	0
k__Bacteria;p__Firmicutes;c__Clostridia;o__Clostridiales;f__Lachnospiraceae;g__Blautia	0.00323326	5.85206e-05	0.000277737	0.000721674	0.00338718	0.000503382	0	0	0.000363779	0.00142462	6.19684e-05	0.00145601	0.00132979	0.000686368	3.03352e-05	0.000250627	0.000108534	0.00530063	8.54838e-05	0	7.64614e-05	0.000145509	0.0051933	0.000134376	0.00753357	0.00548061	0.00142483	0.00223132	0.000821881	0	0	0	0	0.00142735	0	0	0	0	0.00105226	0	0	0.000586918	0.000162209	0	2.33013e-05	0.0037441	0.00353273	0.000105399	8.93975e-05
k__Bacteria;p__Firmicutes;c__Clostridia;o__Clostridiales;f__Lachnospiraceae;g__Butyrivibrio	0	0	0	0	0	0	0	0	0	0	0	0	0	0	0	0	0	0	0	0	0	0	0	0	0	0	0	0	0	0	0	0	0	0	0	0	0	0	0	0	0	0	0	4.4005e-05	0	0	0	0	0
k__Bacteria;p__Firmicutes;c__Clostridia;o__Clostridiales;f__Lachnospiraceae;g__Clostridium	0	0	0	0	0.00104221	0	0	0	0	0	0	0.000112001	0	0	0	0	0	0	0	0	0	1.61676e-05	6.1532e-05	0	0	0	0	7.02778e-05	0	0	0	0	0	0	0	0	0	0	0	0	0	0.000434754	0	0	0	0	0	0	1.48996e-05
k__Bacteria;p__Firmicutes;c__Clostridia;o__Clostridiales;f__Lachnospiraceae;g__Coprococcus	0.00073903	0.00499376	8.77065e-05	0.000280651	0.00338718	0.000429972	0	0.00157405	0.000307813	0.0012934	0.00134781	0.000392003	0.00199468	0.000381316	3.03352e-05	5.56948e-05	7.23563e-05	0.00288362	0.000662499	3.75113e-05	0.000203897	0.000776046	0.00228284	0.000376253	0.020963	0.115093	0.00758008	0.037054	0.0011603	0	0	3.71706e-05	0	0.00185555	0	0	0	3.43572e-05	0.00157839	0	0.00131858	0.00143469	0.00402277	0.00189222	0.00242334	0.00113951	0.00144072	0.000690947	0.00122177
k__Bacteria;p__Firmicutes;c__Clostridia;o__Clostridiales;f__Lachnospiraceae;g__Dorea	0.00147806	5.85206e-05	0.000248502	0.000902093	0.00338718	0.000755073	0	0.000136874	0.000335796	0.00108096	2.32382e-05	0.000616005	0	0.00152526	3.03352e-05	0.000241344	0.000361781	0.00509533	0.000138911	5.0015e-05	0.000114692	0.000161676	0.00231976	0.000188127	0.00655093	0.00801012	0.0041035	0.00760757	0.0015229	0.00902204	0	0	0	0.00114188	0	7.77726e-05	1.65025e-05	0	0.000175377	0	0	0.000173902	1.62209e-05	0	0.000372821	0.00303869	0.0012631	0.000163954	0.000119197
k__Bacteria;p__Firmicutes;c__Clostridia;o__Clostridiales;f__Lachnospiraceae;g__Epulopiscium	0	0.00195069	1.46177e-05	4.0093e-05	0	1.04871e-05	0	0.000136874	0	0.000456127	0.000472509	5.60004e-05	0	0	0	1.85649e-05	3.61781e-05	1.86642e-05	0.000213709	0	0.00017841	4.85029e-05	7.99916e-05	0.000107501	0	0	0	0	0	0	0	0	7.90451e-05	0.000428204	0	0	0	0	0	0	0.0120138	0.000826033	0	0.00105612	0.00200391	0	0.00349326	0.00676894	0.000610883
k__Bacteria;p__Firmicutes;c__Clostridia;o__Clostridiales;f__Lachnospiraceae;g__Lachnospira	0	0	0	0	0	0	0	0	0	0	0	0	0	0	0	1.85649e-05	0	0	0	0	0	0	5.53788e-05	0	0	0	0.000854896	0	0	0	0	0	0	0	0	0	0	0	0	0	0	0	0	0	0	0	0	0	0
k__Bacteria;p__Firmicutes;c__Clostridia;o__Clostridiales;f__Lachnospiraceae;g__Roseburia	0	0	0	0	0	0	0	0	0	0	0	0.000112001	0	0	0	0	0	0	0	0	0	0	1.84596e-05	0	0	0	0	0	0	0	0	0	0	0	0	0	0	0	0	0	0	0	0	0	0	0.000162787	3.94719e-05	0	0
k__Bacteria;p__Firmicutes;c__Clostridia;o__Clostridiales;f__Lachnospiraceae;g__[Ruminococcus]	0.0259584	0.00101436	0.000613945	0.00310721	0.049505	0.0025274	0	0.000615932	0.000979405	0.00566723	0.000108445	0.0106961	0.0192819	0.00221163	0	0.00078901	0.000687385	0.00395681	0.00011754	2.50075e-05	0.000216641	0.000412274	0.0276402	0.000188127	0.00753357	0.0215008	0.00233671	0.0104187	0.00424236	0	0	0	0	0.0101342	0	0.000116659	4.95074e-05	0.000790215	0.00157839	0	0.000439528	0.00102167	1.62209e-05	0.00104145	0.000559232	0.00472082	0.00272356	0.000632393	0.000268192
k__Bacteria;p__Firmicutes;c__Clostridia;o__Clostridiales;f__Peptococcaceae;Other	0	0	0	0	0	0	0	0	0	0	0	0	0	0	0	0	0	0	3.20564e-05	0	0	0	0	0	0	0	0	0	0	0	0	0	0	0	0	0	0	0	0	0	0	0	0	0	0	0	0	0	0
k__Bacteria;p__Firmicutes;c__Clostridia;o__Clostridiales;f__Peptococcaceae;g__	9.23788e-05	0	0	0	0	0	0	0	0	4.99866e-05	0	0	0	0	0	0	0	9.3321e-06	0	0	0	0	3.0766e-05	0	0.00212905	0	0	0.000544653	0.000531806	0	0	0	0	0	0	0	0	0	0	0	0	0	0	0	0	0.000217049	0	0	0
k__Bacteria;p__Firmicutes;c__Clostridia;o__Clostridiales;f__Peptococcaceae;g__Desulfosporosinus	0	0	0	0	0	0	0	0	0	0	0	0	0	0	0	0	0	0	0	0	3.82307e-05	0	0	0	0	0	0	0	0	0	0	0	0	0	0	0	0	0	0	0	0	0	0	0	0	0	0	0	0
k__Bacteria;p__Firmicutes;c__Clostridia;o__Clostridiales;f__Peptococcaceae;g__Desulfotomaculum	0	0	0	0	0	0	0	0	0	0	0	0	0	0	0	0	0	0	3.20564e-05	0	6.37178e-05	0	0	0	0	0	0	0	0	0	0	0	0	0	0	0	0	0	0	0	0	0	0	0	0	0	0	0	0
k__Bacteria;p__Firmicutes;c__Clostridia;o__Clostridiales;f__Peptococcaceae;g__Pelotomaculum	0	0	0	0	0	0	0	0	0	0	0	0	0	0	0	0	0	0	0	0	0	0	0	0	0	0	0	0	0	0	0	0	0	0	0	0	0	0	0	0	0	0	0	0	0	0	0	0	0
k__Bacteria;p__Firmicutes;c__Clostridia;o__Clostridiales;f__Peptococcaceae;g__Peptococcus	0.00230947	0	8.77065e-05	0.000340791	0.00156331	0.000304127	0	0	0.00027983	0.000524859	0	0.000672005	0	7.62631e-05	0	0.000139237	7.23563e-05	0.00209039	3.20564e-05	0	0	0.000129341	0.00193826	5.37504e-05	0.000327547	0	0.000227972	0	0.000290076	0	0	0	0	0	0	0	0	0	0	0	7.32547e-05	0.000130426	0	0	0	0.00173639	0.000493398	0.000163954	0.000104297
k__Bacteria;p__Firmicutes;c__Clostridia;o__Clostridiales;f__Peptococcaceae;g__Sporotomaculum	0	0	0	0	0	0	0	0	0	0	0	0	0	0	0	0	0	0	0	0	0	0	0	0	0	0	0	0	0	0	0	0	0	0	0	0	0	0	0	0	0	0	0	0	0	0	0	0	0
k__Bacteria;p__Firmicutes;c__Clostridia;o__Clostridiales;f__Peptostreptococcaceae;Other	0.000369515	0.000507179	0.000146177	0.000100233	0	0.00014682	0	0.000273748	0.000167898	0.000431134	5.42224e-05	0.000560004	0	3.81316e-05	0.000121341	5.56948e-05	0	0	0.000138911	0	5.09742e-05	0.000129341	0.000566095	0.000161251	0	0	0.000455944	0.000140556	0	0	0	0	0	0	0	0	0	0	0.000350754	0	0.0016116	0.000239115	3.24417e-05	0.000234694	2.33013e-05	0	0.000157887	0.00162783	0.000178795
k__Bacteria;p__Firmicutes;c__Clostridia;o__Clostridiales;f__Peptostreptococcaceae;g__	0.000184758	0.00158006	0.000146177	0.00328763	0	5.24356e-05	0	6.84369e-05	8.3949e-05	0.000162456	3.87303e-05	0.000168001	0	0.000305052	0.000242682	9.28247e-05	0.000108534	0.000251967	4.27419e-05	0.000737721	8.92049e-05	7.27543e-05	0.000523022	5.37504e-05	0	0.00337268	0.000170979	0.000509514	2.4173e-05	0	0	0	0	0.00171282	0	0	0	3.43572e-05	0.000175377	0	0.0324518	0.000304328	0.000811043	0.000777422	0.000885451	0.000162787	0.000888117	0.0226139	0.000670481
k__Bacteria;p__Firmicutes;c__Clostridia;o__Clostridiales;f__Peptostreptococcaceae;g__Peptostreptococcus	0	1.95069e-05	0	0	0	0	0	0	0	0	1.54921e-05	5.60004e-05	0	0	0	9.28247e-06	0	9.3321e-06	0	0	2.54871e-05	8.08381e-06	1.23064e-05	0	0	0	0	0	0	0	0	0	0	0	0	0	0	0	0	0	0	0	0	2.93367e-05	0	0.00135656	0.000315775	1.1711e-05	1.48996e-05
k__Bacteria;p__Firmicutes;c__Clostridia;o__Clostridiales;f__Peptostreptococcaceae;g__Tepidibacter	0	0.000136548	0	0	0	0	0	0.000479058	0	6.24832e-06	7.74605e-06	0	0	0	0	0	0	0	3.20564e-05	0	0.000369563	0	0	0	0	0	0	0	0	0	0	0	0	0	0	0	0	0	0	0	0	4.34754e-05	0	0	0	0	0	0	2.97992e-05
k__Bacteria;p__Firmicutes;c__Clostridia;o__Clostridiales;f__Ruminococcaceae;Other	0	0	1.46177e-05	0	0	3.14614e-05	0	0	0	2.49933e-05	0	5.60004e-05	0	5.71973e-05	0	0	0	0.000149314	1.06855e-05	0	0	0	0.000221515	0.000107501	0.00638716	0	0.00125385	0.00244215	0.000785622	0	0	0	0	0.000142735	0	0	0	0	0	0	0	0	0	0	0	0.000108525	1.97359e-05	1.1711e-05	0
k__Bacteria;p__Firmicutes;c__Clostridia;o__Clostridiales;f__Ruminococcaceae;g__	0.0246651	0.00175562	0.00225113	0.00619437	0.0695675	0.00601961	0	0.00088968	0.00111932	0.0131652	0.00051124	0.0104721	0.0106383	0.00880839	0.000151676	0.00157802	0.00133859	0.0554513	0.00114335	0.000212564	0.00110869	0.00124491	0.0394605	0.00067188	0.123976	0.0902192	0.131597	0.174535	0.111885	0.000103306	0	0.00687656	7.90451e-05	0.0205538	0.000101271	0.000233318	0.00222783	0.000927644	0.00210452	0.000122242	0.00153835	0.00182597	0.00191406	0.00126148	0.00335539	0.019643	0.0152361	0.00131163	0.00071518
k__Bacteria;p__Firmicutes;c__Clostridia;o__Clostridiales;f__Ruminococcaceae;g__Anaerotruncus	0.000184758	0	0	0	0	2.09743e-05	0	0	0	0	0	0	0	0	0	0	0	0.000167978	0	0	0	0	8.61448e-05	0	0.000163773	0	0.000455944	3.51389e-05	0.00020547	0	0	0	0	0	0	0	0	0	0	0	0	4.34754e-05	0	0	0	0	3.94719e-05	0	0
k__Bacteria;p__Firmicutes;c__Clostridia;o__Clostridiales;f__Ruminococcaceae;g__Ethanoligenens	0	0	0	0	0	0	0	0	0	0	0	0	0	0	0	0	0	0	0	0	0	0	0	0	0	0	0	0	0	0	0	0	0	0	0	0	0	0	0	0	0	0	0	0	0	0	0	0	0
k__Bacteria;p__Firmicutes;c__Clostridia;o__Clostridiales;f__Ruminococcaceae;g__Faecalibacterium	0.00803695	0.000448658	0.000511621	0.00154358	0.0317874	0.000996277	0	0	0.000195881	0.00124966	3.09842e-05	0.00375203	0.00531915	0.00671115	9.10056e-05	0.000510536	0.000470316	0.0205959	0.000106855	0	5.09742e-05	0.000185928	0.0204963	0.000430003	0.0168687	0	0.0366465	0.0184128	0.0363441	3.44353e-05	0	0	0	0.0138453	0	0	1.65025e-05	0	0.00666433	0	0.000512783	0.000347803	0.00019465	2.93367e-05	0.000722341	0.0104184	0.00720362	0.000468439	8.93975e-05
k__Bacteria;p__Firmicutes;c__Clostridia;o__Clostridiales;f__Ruminococcaceae;g__Oscillospira	0.00526559	0.000214576	0.000555474	0.00132307	0.0127671	0.00169891	0	6.84369e-05	0.00027983	0.00208694	4.64763e-05	0.00218402	0.00265957	0.00158246	3.03352e-05	0.000380581	0.000253247	0.0120197	5.34274e-05	6.25188e-05	6.37178e-05	0.000137425	0.0113588	0.000215002	0.0470029	0.022344	0.0584179	0.0701021	0.0300228	0	0	3.71706e-05	0	0.00770768	0	3.88863e-05	8.25123e-05	0	0.00210452	0	0.000512783	0.000608656	3.24417e-05	1.46683e-05	0.00104856	0.00385262	0.00309854	0.000304485	0.000119197
k__Bacteria;p__Firmicutes;c__Clostridia;o__Clostridiales;f__Ruminococcaceae;g__Ruminococcus	0.00221709	0.000136548	0.000160795	0.00046107	0.00755602	0.000367049	0	0	0	0.00102472	4.64763e-05	0.00173601	0	0.000629171	0	0.000129955	7.23563e-05	0.00279963	4.27419e-05	0	3.82307e-05	8.89219e-05	0.00861448	2.68752e-05	0.00753357	0.00927487	0.0122535	0.0119472	0.0153378	0	0	3.71706e-05	0	0.0028547	0	3.88863e-05	6.60099e-05	0	0	0	0.000146509	0.000217377	0	0.000572066	2.33013e-05	0.00157361	0.00195386	0.00011711	0.000283092
k__Bacteria;p__Firmicutes;c__Clostridia;o__Clostridiales;f__SBYG_4172;g__	0	0	0	0	0	1.04871e-05	0	0	0	0	0	0	0	0	0	0	0	0	0	0	0	0	0	0	0	0	0	0	0	0	0	0	0	0	0	0	0	0	0	0	0	0	0	0	0	0	0	0	0
k__Bacteria;p__Firmicutes;c__Clostridia;o__Clostridiales;f__Symbiobacteriaceae;g__	0	0	0	0	0	0	0	0	0	0	0	0	0	0	0	0	0	0	0	0	0	0	0	8.06257e-05	0	0	0	0	0	0	0	0	0	0	0	0	0	0	0	0	0	0	0	0	0	0	0	0	0
k__Bacteria;p__Firmicutes;c__Clostridia;o__Clostridiales;f__Symbiobacteriaceae;g__Symbiobacterium	0	0	0	0	0	0	0	0	0	0	2.32382e-05	0	0	0	0	0	0	0	0	0	3.82307e-05	0	0	0	0	0	0	0	0	0	0	0	0	0	0	0	0	0	0	0	0	6.52131e-05	0	0	0	0	0	0	0
k__Bacteria;p__Firmicutes;c__Clostridia;o__Clostridiales;f__Syntrophomonadaceae;g__Syntrophomonas	0	0	0	0	0	0	0	0	0	0	0	0	0	0	0	0	0	9.3321e-06	0	0	0	0	1.84596e-05	0	0.000818867	0	0.000398951	0	0.000374681	0	0	0	0	0	0	0	0	0	0	0	0	0	0	0	0	0	0	0	0
k__Bacteria;p__Firmicutes;c__Clostridia;o__Clostridiales;f__Veillonellaceae;Other	0	0	0	0	0	0	0	0	0	0	0	0	0	0	0	0	0	0	0	0	0	0	0	0	0	0	0	0	0	0	0	0	0	0	0	0	0	0	0	0	0	0	0	0	0	0	0	0	0
k__Bacteria;p__Firmicutes;c__Clostridia;o__Clostridiales;f__Veillonellaceae;g__	0.00258661	0.000156055	0.000204648	0.000501163	0.0049505	0.000545331	0	0.000136874	0.000167898	0.00133714	2.32382e-05	0.000560004	0.00598404	0.00106768	0	0.000120672	0	0.00389149	0.00011754	0	0.000114692	0.000242514	0.00185211	0.000161251	0.00474943	0	0.00592728	0.0123513	0.00350508	0	0	0	0	0.000999144	0	0	1.65025e-05	0	0.00105226	6.1121e-05	7.32547e-05	0.000195639	0.000243313	4.4005e-05	0	0.00141082	0.00167755	5.85549e-05	0.000208594
k__Bacteria;p__Firmicutes;c__Clostridia;o__Clostridiales;f__Veillonellaceae;g__Anaeromusa	0	0	0	0	0	0	0	0	0	0	0	0	0	0	0	0	0	0	0	0	0	0	0	0	0	0	0	0	0	0	0	0	0	0	0	0	0	0	0	0	0	0	0	0	0	0	0	0	0
k__Bacteria;p__Firmicutes;c__Clostridia;o__Clostridiales;f__Veillonellaceae;g__BSV43	0	0	0	0	0	0	0	0	2.7983e-05	0	0	0	0	0	0	0	0	0	0	0	0	0	0	0	0	0	0	0	0	0	0	0	0	0	0	0	0	0	0	0	0	0	0	0	0	0	0	0	0
k__Bacteria;p__Firmicutes;c__Clostridia;o__Clostridiales;f__Veillonellaceae;g__Dialister	0	0	0	0	0	0	0	0	0	0	0	0	0	0	6.06704e-05	9.28247e-06	0	0	0	0	0	0	0	0	0	0	0	0	0	0	0	0	0	0	0	0	0	0	0	0	0	0	0	0	0	0	1.97359e-05	1.1711e-05	0
k__Bacteria;p__Firmicutes;c__Clostridia;o__Clostridiales;f__Veillonellaceae;g__G07	0	0	0	0	0	0	0	0	0	0	0	0	0	0	0	0	0	0	0	0	0	0	0	0	0	0	0	0	0	0	0	0	0	0	0.000455719	0	0	0	0	0	0	0	0	0	0	0	0	0	0
k__Bacteria;p__Firmicutes;c__Clostridia;o__Clostridiales;f__Veillonellaceae;g__Megamonas	0	0	0	0	0	5.24356e-05	0	0	0.000195881	8.12282e-05	0	0	0	0	0	9.28247e-06	0	0.000214638	0	0	0	0	1.84596e-05	0	0	0	0	0	0	0	0	0	0	0	0	0	0	0.000515358	0	0	0	0	0.000210871	1.46683e-05	0	0.000488361	1.97359e-05	8.19768e-05	1.48996e-05
k__Bacteria;p__Firmicutes;c__Clostridia;o__Clostridiales;f__Veillonellaceae;g__Megasphaera	9.23788e-05	0	1.46177e-05	0	0.000260552	0	0	0	0	3.74899e-05	0	0	0	1.90658e-05	0	0	0	1.86642e-05	0	0	0	0	3.69192e-05	0	0	0	0	0	0	0	0	0	0	0.000142735	0	0	0	0	0	0	0	0	0	0	0	5.42623e-05	0	4.68439e-05	0
k__Bacteria;p__Firmicutes;c__Clostridia;o__Clostridiales;f__Veillonellaceae;g__Pelosinus	0	0.000117041	1.46177e-05	0	0	1.04871e-05	0	0	0	1.24966e-05	5.42224e-05	0	0	0	0	0	0	0	1.06855e-05	0	0	8.08381e-06	0	0	0	0	0	0	0	0	0	0	0	0	0	0	0	0	0.000350754	0	0	0.000130426	0	7.33417e-05	0	0	0	0	0
k__Bacteria;p__Firmicutes;c__Clostridia;o__Clostridiales;f__Veillonellaceae;g__Phascolarctobacterium	0	0	0	0	0	0	0	0	0	0	0	0	0	0	0	0	0	0	0	0	0	0	0	0	0	0	0	0	0	0	0	0	0	0	0	0	0	0	0.00105226	0	0	0	0	0	0	0	0	0	0
k__Bacteria;p__Firmicutes;c__Clostridia;o__Clostridiales;f__Veillonellaceae;g__Sporomusa	0	0	0	0	0	0	0	0	0	2.49933e-05	0	0	0	0	0	0	0	0	0	0	0	0	0	0	0	0	0	0	0	0	0	0	0	0	0	0	0	0	0	0	0	4.34754e-05	0	0	0	0	0	0	0
k__Bacteria;p__Firmicutes;c__Clostridia;o__Clostridiales;f__Veillonellaceae;g__Veillonella	0.000277136	0	0.000760123	0.000260605	0	0.000199255	0	0	0	0	0	0	0	5.71973e-05	9.10056e-05	1.85649e-05	0	0.000345288	1.06855e-05	0	0	2.42514e-05	0.000110758	0	0	0	0.000911889	0	0	0	0	0	0	0.000142735	0	0	1.65025e-05	0	0	0	0	2.17377e-05	0	1.46683e-05	0	0.000271312	5.92078e-05	0	0
k__Bacteria;p__Firmicutes;c__Clostridia;o__Clostridiales;f__Veillonellaceae;g__vadinHB04	0	0	0	0	0	0	0	0	0	0	0	0	0	0	0	0	0	0	0	0	0	0	0	0	0	0	0	0	0	0	0	0	0	0	0	0	0	0	0	0	0	0	0	0	0	0	0	0	0
k__Bacteria;p__Firmicutes;c__Clostridia;o__Clostridiales;f__[Acidaminobacteraceae];Other	0	0	0	0	0	0	0	0	0	0	0	0	0	0	0	0	0	0	0	0	0	0	0	0	0	0	0	0	0	0	0	0	0	0	0	0	0	0	0	0	0	0	0	0	0	0	0	0	0
k__Bacteria;p__Firmicutes;c__Clostridia;o__Clostridiales;f__[Mogibacteriaceae];g__	0.00138568	0	2.92355e-05	0.000180419	0.000521105	0.000241204	0	0	0	0.000249933	7.74605e-06	0.000112001	0.00199468	3.81316e-05	0	2.78474e-05	0	0.000793229	6.41128e-05	0	1.27436e-05	4.85029e-05	0.000523022	8.06257e-05	0.00917131	0	0.000683917	0.00520056	0.00138995	0	0	0	0	0	0	0	0	0	0.00175377	0	0.000146509	0	0	0.000146683	0	0.000162787	0.000236831	4.68439e-05	1.48996e-05
k__Bacteria;p__Firmicutes;c__Clostridia;o__Clostridiales;f__[Mogibacteriaceae];g__Anaerovorax	0	0	0	0	0	0	0	0	0	6.24832e-06	0	0	0	0	0	0	0	0	0	0	0	0	6.1532e-06	0	0	0	0	0	0	0	0	0	0	0	0	0	0	0	0	0	0	0	0	0	0	0	0	0	0
k__Bacteria;p__Firmicutes;c__Clostridia;o__Clostridiales;f__[Mogibacteriaceae];g__Mogibacterium	0	0	0	0	0	0	0	0	0	0	0	0	0	0	0	0	0	0	0	0	0	0	0	0	0	0	0	0	0	0	0	0	0	0	0	0	0	0.00106507	0	0	0	8.69509e-05	0	0	0	0	0	0	0
k__Bacteria;p__Firmicutes;c__Clostridia;o__Clostridiales;f__[Tissierellaceae];Other	9.23788e-05	0	0	0	0	0	0	0.000547495	0	0	1.54921e-05	0	0	0	0	0	0	0	0	0	0	0	0	0	0	0	0	0	0	0	0	0	0	0	0	0	0	0	0	0	0	0	0	0	0	0	0	0	0
k__Bacteria;p__Firmicutes;c__Clostridia;o__Clostridiales;f__[Tissierellaceae];g__	0	0.00062422	0	4.0093e-05	0	0	0	0.00136874	0	0.000699812	0.000503493	0	0	0	0	0	0	0	0.000245766	0	0.000114692	4.04191e-05	0	0.000107501	0	0	0	0	0	0	0	0	0	0	0	3.88863e-05	0	0	0	0	0	6.52131e-05	0	0	0	0.000217049	0	0	7.44979e-05
k__Bacteria;p__Firmicutes;c__Clostridia;o__Clostridiales;f__[Tissierellaceae];g__Anaerococcus	0	1.95069e-05	0	2.00465e-05	0	1.04871e-05	0	0	2.7983e-05	3.12416e-05	0	5.60004e-05	0.000664894	0.000285987	0.000151676	0.000204214	0.000615028	7.46568e-05	8.54838e-05	1.25038e-05	0.000458768	0.000250598	1.23064e-05	0.000161251	0	0	0.00296364	1.75694e-05	0	0	0	0	0	0	0.00724087	0	1.65025e-05	3.43572e-05	0.000175377	0	7.32547e-05	0	0	1.46683e-05	0	0.0218677	0.00588131	0.000199087	2.97992e-05
k__Bacteria;p__Firmicutes;c__Clostridia;o__Clostridiales;f__[Tissierellaceae];g__Finegoldia	0	0	0	0	0	0	0	0	0	0	0	0	0	0	0	0	0	0	0	0	0	0	0	0	0	0	0.000341958	0	0	0	0	0	0	0	0	0	0	0	0	0	0	0	0	0	0	0	0	0	0
k__Bacteria;p__Firmicutes;c__Clostridia;o__Clostridiales;f__[Tissierellaceae];g__GW-34	0	0	0	0	0	0	0	0	0	0	0	0	0	0	0	0	0	0	0	0	0	0	0	0	0	0	0	0	1.20865e-05	0	0	0	0	0	0	0	0	0	0	0	0	0	0	0	0	0	0	0	0
k__Bacteria;p__Firmicutes;c__Clostridia;o__Clostridiales;f__[Tissierellaceae];g__Gallicola	0	0	1.46177e-05	2.00465e-05	0	2.09743e-05	0	0	0	3.12416e-05	1.54921e-05	0	0	0	0	7.42597e-05	7.23563e-05	3.73284e-05	5.34274e-05	5.0015e-05	0.000140179	1.61676e-05	1.84596e-05	0	0	0	0	3.51389e-05	0	0	0	0	0	0	5.06355e-05	0	0	3.43572e-05	0	0	0	2.17377e-05	0	0	2.33013e-05	0.00271312	0.000927589	4.68439e-05	2.97992e-05
k__Bacteria;p__Firmicutes;c__Clostridia;o__Clostridiales;f__[Tissierellaceae];g__Helcococcus	0	0	0	2.00465e-05	0	0	0	0	0	0	0	0	0	0	6.06704e-05	2.78474e-05	0.000108534	0	0	1.25038e-05	0	8.08381e-06	1.84596e-05	2.68752e-05	0	0	0	0	0	0	0	0	0	0	0	0	0	0	0	0	0	0	0	0	0	0.000868197	0.000414455	4.68439e-05	0
k__Bacteria;p__Firmicutes;c__Clostridia;o__Clostridiales;f__[Tissierellaceae];g__Parvimonas	0	0	0	0	0	0	0	0	0	0	0	0	0	0	0	0	0	0	0	0	0	0	0	0	0	0	0	0	0	0	0	0	0	0	0	0	0	0	0	0	0	0	0	0	0	0	0	0	0
k__Bacteria;p__Firmicutes;c__Clostridia;o__Clostridiales;f__[Tissierellaceae];g__Peptoniphilus	0	0	0.000263119	4.0093e-05	0	0	0	0	0	6.24832e-06	0	0	0	0	0.000242682	2.78474e-05	0	0.000167978	0	1.25038e-05	5.09742e-05	0	0	2.68752e-05	0	0	0.000398951	0	0	0	0	0	0	0	0	0.000388863	0	0	0	0	0	0	0	0	0.000419424	0.00233328	0.000374983	4.68439e-05	0
k__Bacteria;p__Firmicutes;c__Clostridia;o__Clostridiales;f__[Tissierellaceae];g__Sedimentibacter	0	0	0	0	0	0	0	0	0	0	0	0	0	0	0	0	0	0	2.13709e-05	0	0	8.08381e-06	0	0	0	0	0	0	0	0	0	0	0	0	0	0	0	0	0	0	0	2.17377e-05	0	0	0	0	0	0	0
k__Bacteria;p__Firmicutes;c__Clostridia;o__Clostridiales;f__[Tissierellaceae];g__Sporanaerobacter	0	0	0	0	0	0	0	0	0	0	0	0	0	0	0	0	0	0	0	0	0	0	0	0	0	0	0	0	0	0	0	0	0	0	0	0	0	0	0	0	0	0	0	0	0	0	0	0	0
k__Bacteria;p__Firmicutes;c__Clostridia;o__Clostridiales;f__[Tissierellaceae];g__Tepidimicrobium	0	0	0	0	0	0	0	0	0	0	0	0	0	0	0	0	0	0	0	0	0	0	0	0	0	0	0	0	0	0	0	0	0	0	0	0	0	0	0	0	0	0	0	0	0	0	0	0	0
k__Bacteria;p__Firmicutes;c__Clostridia;o__Clostridiales;f__[Tissierellaceae];g__Tissierella_Soehngenia	0	5.85206e-05	0	0	0	0	0	0.000273748	0	3.74899e-05	0	0	0	0	0	0	0	0	1.06855e-05	0	0	1.61676e-05	0	0	0	0	0	0	0	0	0	0	0	0	0	0	0	0	0	0	0	0	0	0	0	0	0	0	2.97992e-05
k__Bacteria;p__Firmicutes;c__Clostridia;o__Clostridiales;f__[Tissierellaceae];g__WAL_1855D	0	0	0	0	0	0	0	0	0	0	0	0	0	0	0	0	0	0	0	0	0	0	0	0	0	0	0	0	0	0	0	0	0	0	0	0	0	0	0	0	0	0	0	0	0	0	0	0	0
k__Bacteria;p__Firmicutes;c__Clostridia;o__Clostridiales;f__[Tissierellaceae];g__ph2	0	0	1.46177e-05	4.0093e-05	0	0	0	0	0	0	0	0	0	0	0	0	0	5.59926e-05	0	0	1.27436e-05	0	0	0	0	0	0	0	0	0	0	0	0	0	0	0	0	0	0	0	0	0	0	0	0	5.42623e-05	0.000118416	0	0
k__Bacteria;p__Firmicutes;c__Clostridia;o__Natranaerobiales;f__Anaerobrancaceae;g__Dethiobacter	0	0	0	0	0	0	0	0	0	0	0	0	0	0	0	0	0	0	0	0	0	0	0	0	0	0	0	0	0	0	0	0	0	0	0	0	0	0	0	0	0	0	0	0	0	0	0	0	0
k__Bacteria;p__Firmicutes;c__Clostridia;o__OPB54;f__;g__	0	0	1.46177e-05	0	0	0	0	0	0	0	0	0	0	0	0	0	0	0	0	0	0	0	0	0	0	0	0	0	0	0	0	0	0	0	0	0	0	0	0	0	0	0	0	0	0	0	0	0	0
k__Bacteria;p__Firmicutes;c__Clostridia;o__SHA-98;f__;g__	0	0	0	0	0.00104221	2.09743e-05	0	0	0	5.62349e-05	0	0	0	3.81316e-05	0	2.78474e-05	0	6.53247e-05	0	0	0	0	0.000110758	0	0	0	0	0	0.000120865	0	0	0	0	0	0	0	0	0	0	0	0	0	0	0	0	0.000162787	7.89437e-05	0	0
k__Bacteria;p__Firmicutes;c__Clostridia;o__Thermoanaerobacterales;f__;g__	0	0	0	0	0	0	0	0	0	0	0	0	0	0	0	0	0	0	0	0	0	0	0	0	0	0	0	0	0	0	0	0	0	0	0	0	0	0	0	0	0	0	0	0	0	0	0	0	0
k__Bacteria;p__Firmicutes;c__Clostridia;o__Thermoanaerobacterales;f__Caldicellulosiruptoraceae;g__Caldicellulosiruptor	0	0	0	0	0	0	0	0	0	0	0	0	0	0	0	0	0	0	0	0	0	0	0	0	0	0	0	0	0.000169211	0	0	0	0	0	0	0	0	0	0	0	0	0	0	0	0	0	0	0	0
k__Bacteria;p__Firmicutes;c__Clostridia;o__Thermoanaerobacterales;f__Thermoanaerobacteraceae;g__Thermoanaerobacter	0	0	0	0	0	0	0	0	0	0	0	0	0	0	0	0	0	0	0	0	0	0	0	0	0	0	0	0	0	0	0	0	0	0	0	0	0	0	0	0	0	0	0	0	0	0	0	0	0
k__Bacteria;p__Firmicutes;c__Erysipelotrichi;o__Erysipelotrichales;f__Erysipelotrichaceae;g__	0.00277136	0.00062422	5.8471e-05	0.000561302	0.00260552	0.000230717	0	0	8.3949e-05	0.00123717	5.42224e-05	0.00151201	0.00132979	0.000381316	0	0.000120672	0	0.00245434	2.13709e-05	1.25038e-05	8.92049e-05	0.000121257	0.0110019	0	0.000818867	0.00716695	0.00381853	0.00585062	0.0010757	0	0	0	0	0.00628033	0	0	0	0	0.00175377	0	0.000146509	0.000391279	0	0.000381377	0.00158449	0.00070541	0.000986797	0.000152243	2.97992e-05
k__Bacteria;p__Firmicutes;c__Erysipelotrichi;o__Erysipelotrichales;f__Erysipelotrichaceae;g__Allobaculum	0	0	0	0	0	0	0	0	0	0	0	0	0	0	0	0	0	0	0	0	0	0	0	0	0	0	0	0	0	0	0	0	0	0	0	0	0	0	0	0	0	0	0	0	0	0	0	0	0
k__Bacteria;p__Firmicutes;c__Erysipelotrichi;o__Erysipelotrichales;f__Erysipelotrichaceae;g__Bulleidia	0	0	0	0	0	0	0	0	0	0	0	0	0	1.90658e-05	0	1.85649e-05	0	0	0	2.50075e-05	1.27436e-05	0	0	0	0	0	0	0	0	0	0	0	0	0	0	0	1.65025e-05	0	0	0	0	0	0	0	0	0	0	0	0
k__Bacteria;p__Firmicutes;c__Erysipelotrichi;o__Erysipelotrichales;f__Erysipelotrichaceae;g__Clostridium	0	0	0	0	0	0	0	0	0	6.24832e-06	0	0	0	0	0	0	0	0	0	0	0	0	0	0	0	0	0	0	0	0	0	0	0	0	0	0	0	0	0	0	0	0	0	0	0	0	0	0	0
k__Bacteria;p__Firmicutes;c__Erysipelotrichi;o__Erysipelotrichales;f__Erysipelotrichaceae;g__Coprobacillus	0.000461894	0.000175562	0.000102324	0.000160372	0.00442939	0.000136333	0	0	0.000167898	0.00059359	0	0.000448004	0.00132979	0.000285987	0	0	0	0.000373284	0	1.25038e-05	1.27436e-05	5.65867e-05	0.0010645	0	0.000818867	0	0	0	0.000193384	0	0	0	0	0.000428204	0	0	0	3.43572e-05	0	0	0.000219764	0.000173902	0	0	0	0	0.000197359	0	4.46987e-05
k__Bacteria;p__Firmicutes;c__Erysipelotrichi;o__Erysipelotrichales;f__Erysipelotrichaceae;g__Erysipelothrix	0	0	0	0	0	0	0	0	0	1.24966e-05	0	0	0	7.62631e-05	0	0	0	0	0	0	0	8.08381e-06	0	0	0	0	5.6993e-05	0	7.25189e-05	0	0	0	0	0	0	0	0	0	0	0	0	0	0	0	0	0	0	0	0
k__Bacteria;p__Firmicutes;c__Erysipelotrichi;o__Erysipelotrichales;f__Erysipelotrichaceae;g__Holdemania	0	0	0	0	0.000260552	0	0	0	0	1.24966e-05	1.54921e-05	0	0	1.90658e-05	0	0	0	7.46568e-05	0	0	0	0	4.30724e-05	0	0	0.00463744	0.000341958	0.000491944	4.8346e-05	3.44353e-05	0	0	0	0	0	0	1.65025e-05	0	0	0	0	0	0	0	0	0	0	2.34219e-05	0
k__Bacteria;p__Firmicutes;c__Erysipelotrichi;o__Erysipelotrichales;f__Erysipelotrichaceae;g__PSB-M-3	0	0	0	0	0	0	0	0	0	0	0	0	0	0	0	0	0	0	0	0	0	8.08381e-06	0	0	0	0	0	0	0	0	0	0	0	0	0	0	0	0	0	0	0	0	0	0	0	0	0	0	0
k__Bacteria;p__Firmicutes;c__Erysipelotrichi;o__Erysipelotrichales;f__Erysipelotrichaceae;g__RFN20	0	0	0	6.01395e-05	0	0	0	0	0	0	0	0	0	0	0	1.85649e-05	0	0.000298627	0	0	0	0	0	8.06257e-05	0	0	0	0	9.66919e-05	0	0	0	0	0	0	0	0	0	0	0	0	0	0	0	0	0	0	0	0
k__Bacteria;p__Firmicutes;c__Erysipelotrichi;o__Erysipelotrichales;f__Erysipelotrichaceae;g__[Eubacterium]	0	0	2.92355e-05	0	0.000521105	5.24356e-05	0	0	8.3949e-05	0.000124966	0	0	0	0.000247855	0	4.64123e-05	0	0.000410612	5.34274e-05	0	0	4.85029e-05	0.00017229	0	0	0	0	0.00031625	0.00020547	0.00358127	0	0	0	0.000570939	0.00415211	0	0	0	0	0	0	0.000391279	0	0	0	0	0.000138152	2.34219e-05	5.95983e-05
k__Bacteria;p__Firmicutes;c__Erysipelotrichi;o__Erysipelotrichales;f__Erysipelotrichaceae;g__cc_115	0.000277136	1.95069e-05	0	0.000220512	0.00182387	4.19485e-05	0	6.84369e-05	2.7983e-05	0.000424886	0	0.000168001	0	1.90658e-05	6.06704e-05	3.71299e-05	3.61781e-05	0.00057859	1.06855e-05	3.75113e-05	0	1.61676e-05	0.00132294	0.000295627	0.000655093	0	0.000455944	0.00117715	0.000120865	0	0	0	0	0.000142735	0	0	1.65025e-05	0	0	0	0	0	0	0	0	0.000217049	0.000434191	8.19768e-05	0.000268192
k__Bacteria;p__Firmicutes;c__Erysipelotrichi;o__Erysipelotrichales;f__Erysipelotrichaceae;g__p-75-a5	0	1.95069e-05	0	0	0.000260552	1.04871e-05	0	0	0	9.99731e-05	7.74605e-06	5.60004e-05	0	0.000114395	0	0	0	0.000139982	0	0	1.27436e-05	1.61676e-05	6.1532e-06	0	0.00704225	0	0.00609826	0.00693993	0.0004472	3.44353e-05	0	0	0	0	0	0	1.65025e-05	6.87144e-05	0	0	0	4.34754e-05	0	0	0	5.42623e-05	0.000138152	0	0
k__Bacteria;p__Fusobacteria;c__Fusobacteriia;o__Fusobacteriales;f__;g__	0	0	0	0	0	0	0	0	0	0	0	0	0	0	0	0	0	0	0	0	0	0	0	0	0	0	0	0	0	0	0	0	0	0	0	0	0	0	0	0	0	0	0	0	0	0	0	0	0
k__Bacteria;p__Fusobacteria;c__Fusobacteriia;o__Fusobacteriales;f__Fusobacteriaceae;Other	0	0	0	0	0	0	0	0	0	0	0	0	0	0	0	0	0	0	0	0	0	0	0	0	0	0	0	0	0	0	0	0	0	0	0	0	0	0	0	0	0	0	0	0	0	0	0	0	0
k__Bacteria;p__Fusobacteria;c__Fusobacteriia;o__Fusobacteriales;f__Fusobacteriaceae;g__Cetobacterium	0	0	0	0	0	0	0	0	0	0	0	0	0	0	0	0	0	0	0	0	0	0	0	0	0	0	0	0	0	0	0	0	0	0	0	0	0	0	0	0	0	0	0	0	0	0	0	0	0
k__Bacteria;p__Fusobacteria;c__Fusobacteriia;o__Fusobacteriales;f__Fusobacteriaceae;g__Fusobacterium	0	0	2.92355e-05	0	0	1.04871e-05	0	6.84369e-05	2.7983e-05	1.24966e-05	7.74605e-06	0	0	0	0	0	0	1.86642e-05	2.13709e-05	0	0	1.61676e-05	0.000129217	0	0	0	0	0	1.20865e-05	0	0	0.00163551	7.90451e-05	0	0	3.88863e-05	0	3.43572e-05	0	0	7.32547e-05	6.52131e-05	0	0	0	0	0.000296039	3.51329e-05	0
k__Bacteria;p__Fusobacteria;c__Fusobacteriia;o__Fusobacteriales;f__Leptotrichiaceae;Other	0	0	0	0	0	0	0	0	0	0	0	0	0	0	0	0	0	0	0	0	0	0	0	0	0	0	0	0	0	0	0	0	0	0	0	0	0	0	0	0	0	0	0	0	0	0	0	0	0
k__Bacteria;p__Fusobacteria;c__Fusobacteriia;o__Fusobacteriales;f__Leptotrichiaceae;g__Leptotrichia	0	0	0	0	0	0	0	0	0	0	0	0	0	0	0	0	0	0	0	0	0	0	0	0	0	0	0	0	0	0	0	0	0	0	0	0	0	0	0	0	0	0	0	0	0	0	0	0	0
k__Bacteria;p__Fusobacteria;c__Fusobacteriia;o__Fusobacteriales;f__Leptotrichiaceae;g__Sneathia	0	0	0	0	0	0	0	0	0	0	0	0	0	0	0	0	0	0	0	0	0	0	0	0	0	0	0	1.75694e-05	0	0	0	0	0	0	0	0	0	0	0	0	0	0	0	0	0	0	0	0	0
k__Bacteria;p__GAL15;c__;o__;f__;g__	0	0	0	0	0	0	0	0	0	0	0	0	0	0	0	0	0	0	0	0	0	0	0	0	0	0	0	0	0	0	0	0	0	0	0	0	0	0	0	0	0	0	0	0	0	0	0	0	0
k__Bacteria;p__GN02;c__;o__;f__;g__	0	1.95069e-05	0	0	0	0	0	0	0	6.24832e-06	0	0	0	1.90658e-05	0	0	0	0	0	0	0	0	0	0	0	0	0	0	0	0	0	0	0	0	0	0	0	0	0	0	0	0	0	0	0	0	0	0	1.48996e-05
k__Bacteria;p__GN02;c__3BR-5F;o__;f__;g__	0	0	0	0	0	0	0	0	0	1.8745e-05	1.54921e-05	0	0	0	0	0	0	0	0	0	0	0	0	0	0	0	0	0	0	0	0	0	0	0	0	0	0	0	0	0	0	0	0	0	0	0	0	0	0
k__Bacteria;p__GN02;c__BB34;o__;f__;g__	0	0	0	0	0	0	0	0	0	0	0	0	0	0	0	0	0	0	0	0	0	0	0	0	0	0	0	0	0	0	0	0	0	0	0	0	0	0	0	0	0	0	0	0	0	0	0	0	0
k__Bacteria;p__GN02;c__BD1-5;o__;f__;g__	0	0	0	0	0	0	0	0	0	0	3.87303e-05	0	0	0	0	0	0	0	0	0	0	0	0	0	0	0	0	0	0	0.00323691	0	0	0	0	0	0	0	0	0	0	0	0	0	0	0	0	0	0	0
k__Bacteria;p__GN02;c__GKS2-174;o__;f__;g__	0	1.95069e-05	0	0	0	0	0	0	5.5966e-05	0	7.74605e-06	0	0	0	0	0	0	0	0	0	0	0	0	0	0	0	0	0	0	0	0	0.000520388	0	0	0	0	0	0	0	0	0	0	0	5.86734e-05	0	0	0	0	0
k__Bacteria;p__GN04;c__GN15;o__;f__;g__	0	0	0	0	0	0	0	0	0	0	0	0	0	0	0	0	0	0	0	0	0	0	0	0	0	0	0	0	0	0	0	0	0	0	0	0	0	0	0	0	0	0	0	0	0	0	0	0	0
k__Bacteria;p__GOUTA4;c__;o__;f__;g__	0	0	0	0	0	0	0	0	0	0	0	0	0	0	0	0	0	0	0	0	0	0	0	0	0	0	0	0	0	0	0	0	0	0	0	0	0	0	0	0	0	0	0	0	0	0	0	0	0
k__Bacteria;p__Gemmatimonadetes;c__Gemm-1;o__;f__;g__	0	0.00146301	0	2.00465e-05	0	1.04871e-05	0	0.000342185	0.00111932	0.0014996	0.00267239	5.60004e-05	0.000664894	0	3.03352e-05	9.28247e-06	0	0	0.00127157	0.00142543	0.00117241	0.00208562	1.84596e-05	0.000833132	0	0	5.6993e-05	3.51389e-05	1.20865e-05	0	0	0	0	0	0.0022786	0	8.25123e-05	6.87144e-05	0	0	0	0.000847771	0.00215737	0.00112946	0.00284276	0	3.94719e-05	1.1711e-05	0.000834376
k__Bacteria;p__Gemmatimonadetes;c__Gemm-2;o__;f__;g__	0	0.000117041	0	0	0	0	0	0	2.7983e-05	4.99866e-05	1.54921e-05	0	0	0	0	0	0	0	2.13709e-05	0	3.82307e-05	4.85029e-05	0	0.000295627	0	0	0	0	0	0	0	0	0	0	0.00673452	0	0	0	0	0	0	6.52131e-05	0	0	0	0	0	0	2.97992e-05
k__Bacteria;p__Gemmatimonadetes;c__Gemm-3;o__;f__;g__	0	0.000117041	2.92355e-05	0	0	0	0	0.000205311	2.7983e-05	6.87315e-05	1.54921e-05	0	0	0	0	0	0	0	0.000138911	0.00188807	6.37178e-05	0.000226347	0	0.000403128	0	0	0	0	0	0.000103306	0	0	0	0	0	0	0	0	0	0	0	8.69509e-05	0.00037308	0	0.000372821	0	0	0	0.000402289
k__Bacteria;p__Gemmatimonadetes;c__Gemm-5;o__;f__;g__	0	0.000292603	0	0	0	0	0	6.84369e-05	8.3949e-05	0.000131215	0.000131683	0	0	0	0	0	0	0	0.000256451	0.00112534	0.000242128	0.000355688	0	0.000268752	0	0	0	0	0	0	0	0	0	0	0	0	0	0	0	0	0	8.69509e-05	0	0.000117347	0.000582533	0	0	0	0.000178795
k__Bacteria;p__Gemmatimonadetes;c__Gemmatimonadetes;Other;Other;Other	0	5.85206e-05	0	0	0	0	0	0	0	3.12416e-05	0	0	0	0	0	0	0	0	9.61693e-05	0	0	8.08381e-06	0	5.37504e-05	0	0	0	0	0	0	0	0	0	0	0	0	0	0	0	0	0	0	0	0	0	0	0	0	1.48996e-05
k__Bacteria;p__Gemmatimonadetes;c__Gemmatimonadetes;o__;f__;g__	0	0.00107288	0	2.00465e-05	0	1.04871e-05	0	0	0.00027983	0.000387396	0.000534478	0	0	1.90658e-05	3.03352e-05	0	0	9.3321e-06	0.00136774	0.00660198	0.000688152	0.00161676	6.1532e-06	0.00223064	0	0	0	1.75694e-05	2.4173e-05	0	0	0	0	0	0	3.88863e-05	0	0	0	0	0	0.000565181	0.000502847	0.00114413	0.000139808	0.000108525	3.94719e-05	0	0.00122177
k__Bacteria;p__Gemmatimonadetes;c__Gemmatimonadetes;o__C114;f__;g__	0	0.000136548	0	0	0	0	0	0	0	1.8745e-05	0	0	0	0	0	0	0	0	0	0	0	0	0	0	0	0	0	0	0	0	0	0	0	0	0	0	0	0	0	0	0	0	0	0.000102678	0	0	0	0	0
k__Bacteria;p__Gemmatimonadetes;c__Gemmatimonadetes;o__Ellin5290;f__;g__	0	0.00306258	0	0	0	3.14614e-05	0	0.000547495	0.00198679	0.00115594	0.00170413	0	0.00265957	1.90658e-05	0	9.28247e-06	0	9.3321e-06	0.00347278	0.00102531	0.0023703	0.0034437	1.23064e-05	0.00577817	0	0	0	0	0	0	0.0666667	0	0	0	0	0	0	3.43572e-05	0	0	0	0.000804295	0.000892147	0.00275765	0.00149129	0.000108525	1.97359e-05	2.34219e-05	0.00263723
k__Bacteria;p__Gemmatimonadetes;c__Gemmatimonadetes;o__Gemmatimonadales;Other;Other	0	0	0	0	0	0	0	0	0	0	0	0	0	0	0	0	0	0	0	0	0	0	0	0	0	0	0	0	0	0	0	0	0	0	0	0	0	0	0	0	0	0	0	0	0	0	0	0	0
k__Bacteria;p__Gemmatimonadetes;c__Gemmatimonadetes;o__Gemmatimonadales;f__;g__	0	7.80275e-05	1.46177e-05	0	0	0	0	0	0	4.37382e-05	3.09842e-05	0	0	0	0	0	0	0	0.000128226	0.000387616	0.000114692	0.000202095	6.1532e-06	0.000134376	0	0	0	0	0	0	0	0	0	0	0	0	0	0	0	0	7.32547e-05	0	1.62209e-05	0.000102678	0	0	1.97359e-05	1.1711e-05	0.000551284
k__Bacteria;p__Gemmatimonadetes;c__Gemmatimonadetes;o__Gemmatimonadales;f__A1-B1;g__	0	0	0	0	0	0	0	0	0	0	0	0	0	0	0	0	0	0	0	0	0	0	0	0	0	0	0	0	0	0	0	0	0	0	0	0	0	0	0	0	0	0	0	0	0	0	0	0	0
k__Bacteria;p__Gemmatimonadetes;c__Gemmatimonadetes;o__Gemmatimonadales;f__Ellin5301;g__	0	0.000487672	0	0	0	0	0	0.000205311	0.000419745	0.000481121	0.00102248	0	0	0	0	9.28247e-06	0	0	0.00100443	0.00158798	0.000267615	0.00103473	6.1532e-06	0.00129001	0	0	0	1.75694e-05	0	3.44353e-05	0	0.00327101	0.00640266	0	0	3.88863e-05	0	0	0	0	0	0.000673869	0.000324417	0.000132015	0.00212042	0	9.86797e-05	0	0.00154956
k__Bacteria;p__Gemmatimonadetes;c__Gemmatimonadetes;o__Gemmatimonadales;f__Gemmatimonadaceae;g__Gemmatimonas	0	0.000546192	5.8471e-05	2.00465e-05	0	0	0	0	2.7983e-05	0.000656074	0.000557716	0	0.000664894	3.81316e-05	0	0	0	0	0.000363306	0	0.000344076	0.000630537	0	0.000215002	0	0	0	0	0	0	0	0	0	0	0	0	0	0	0	0	0	0.000413017	0	0.000132015	0.00111846	0	0	1.1711e-05	0.000283092
k__Bacteria;p__Gemmatimonadetes;c__Gemmatimonadetes;o__KD8-87;f__;g__	0	0.000156055	0	0	0	0	0	0	5.5966e-05	1.8745e-05	5.42224e-05	0	0	0	0	0	0	0	7.47983e-05	0	3.82307e-05	0.00010509	0	0.000161251	0	0	0	0	0	0	0	0	0	0	0	0	0	0	0	0	0	6.52131e-05	0	0	0	0	0	0	0
k__Bacteria;p__Gemmatimonadetes;c__Gemmatimonadetes;o__N1423WL;f__;g__	0	0.000468165	0	0	0.000260552	0	0	0.000273748	8.3949e-05	0.00138088	0.000604192	0	0.00132979	0	0	0	0	0	0.000373992	0.00378864	0.000841075	0.00104281	0	0.000886882	0	0	0	0	0	0	0	0	0	0	0	0	0	0	0	0	0	0.000499967	0	0.000982779	0.000139808	0	1.97359e-05	0	0.00256273
k__Bacteria;p__Kazan-3B-28;c__;o__;f__;g__	0	0	0	0	0	0	0	0	0	0	0	0	0	0	0	0	0	0	0	0	5.09742e-05	0	0	0	0	0	0	0	0	0	0	0	0	0	0	0	0	0	0	0	0	0	0	0	0	0	0	0	0
k__Bacteria;p__Lentisphaerae;c__[Lentisphaeria];o__Victivallales;f__Victivallaceae;g__	0.000184758	0	4.38532e-05	0.000140326	0.000521105	0.000125846	0	0	0	0.000412389	0	0	0	0	0	0	7.23563e-05	0.000139982	0	0	0	8.08381e-06	0.000738384	2.68752e-05	0.000327547	0	0.00188077	0.000228403	0.00183715	0	0	0	0	0	0	0	0	0	0	0	0	0	0	0	2.33013e-05	0.000162787	0.000197359	1.1711e-05	0
k__Bacteria;p__MVP-21;c__;o__;f__;g__	0	0	0	0	0	0	0	0	0	0	0	0	0	0	0	0	0	0	0	0	0	0	0	0	0	0	0	0	0	0	0	0	0	0	0	0	0	0	0	0	0	0	0	0	0	0	0	0	0
k__Bacteria;p__NKB19;c__;o__;f__;g__	0	7.80275e-05	0	0	0	0	0	0	0	0	3.09842e-05	0	0	0	0	0	0	0	0	0	0	0	0	0	0	0	0	0	0	0	0	0	0	0	0	0	0	0	0	0	0	0	0	0	0	0	0	0	0
k__Bacteria;p__NKB19;c__TSBW08;o__;f__;g__	0	0.000156055	0	0	0	0	0	0	0	0.000143711	5.42224e-05	0	0	0	0	0	0	0	3.20564e-05	0	1.27436e-05	3.23353e-05	0	0	0	0	0	0	0	0	0	0	0	0	0	0	0	0	0	0	0	2.17377e-05	0	0	0.000745643	0	0	0	0
k__Bacteria;p__Nitrospirae;c__Nitrospira;o__Nitrospirales;f__0319-6A21;g__	0	0	0	0	0	0	0	0	2.7983e-05	0	0	0	0	0	0	9.28247e-06	0	0	0	0	1.27436e-05	4.85029e-05	6.1532e-06	5.37504e-05	0	0	0	0	0	0	0	0	0	0	0	0	0	0	0	0	0	0	0	0	0	0	0	0	2.97992e-05
k__Bacteria;p__Nitrospirae;c__Nitrospira;o__Nitrospirales;f__FW;g__4-29	0	0	1.46177e-05	0	0	0	0	0	0	0	0	0	0	0	0	0	0	0	0	0	0	0	0	0	0	0	0	0	0	0	0	0	0	0	0	0	0	0	0	0	0	0	0	0	0	0	0	0	0
k__Bacteria;p__Nitrospirae;c__Nitrospira;o__Nitrospirales;f__Nitrospiraceae;g__	0	0.000156055	0	2.00465e-05	0	0	0	0	2.7983e-05	6.24832e-05	6.97145e-05	0	0	0	0	0	0	0	0.000245766	0.000337601	8.92049e-05	0.000113173	0	0	0	0	0	0	0	0	0	0	0	0	0	0	0	0	0	0	0	0.000108689	9.73252e-05	0.000190689	0	0	0	0	0.000268192
k__Bacteria;p__Nitrospirae;c__Nitrospira;o__Nitrospirales;f__Nitrospiraceae;g__Nitrospira	0	0.00435003	0	2.00465e-05	0	0	0	0.000136874	0.000699575	0.0014996	0.00195201	0	0.00132979	0	0	0	0	0	0.00217984	0.00116285	0.00131259	0.00163293	3.69192e-05	0.00158564	0	0	0	3.51389e-05	2.4173e-05	0	0	0	0	0	0	0	0	0	0	0	0	0.000956459	0.00254668	0.00212691	0.00123497	0	1.97359e-05	0	0.000953573
k__Bacteria;p__Nitrospirae;c__Nitrospira;o__Nitrospirales;f__[Leptospirillaceae];g__	0	0	0	0	0	0	0	0	0	1.8745e-05	2.32382e-05	0	0	0	0	0	0	0	0	0	0	0	0	0	0	0	0	0	0	0	0	0	0	0	0	0	0	0	0	0	0	0	0	0	0	0	0	0	0
k__Bacteria;p__OD1;c__;o__;f__;g__	0	3.90137e-05	0	0	0	0	0	0	2.7983e-05	6.24832e-06	3.09842e-05	0	0	0	0	0	0	0	0.00011754	0.000450135	0.000254871	0.00121257	0	0	0.000655093	0	0	0	0	0	0	0	0	0	0.000860803	0	0	0.000652786	0	0.000427847	0	4.34754e-05	0.000113546	0.000366709	6.9904e-05	0	0	0	1.48996e-05
k__Bacteria;p__OD1;c__ABY1;o__;f__;g__	0	0.000175562	0	0	0	0	0	0	0.000335796	3.74899e-05	2.32382e-05	0	0	0	0	0	0	0	0	0	0	0	0	0	0	0	0.000284965	0	0	0.00113636	0	0	0.00110663	0	0	0	0	0	0	0	0	0.000108689	0	2.93367e-05	0	0	0	0	2.97992e-05
k__Bacteria;p__OD1;c__Mb-NB09;o__;f__;g__	0	0	0	0	0	0	0	0	0	0	0	0	0	0	0	0	0	0	0	0	0	0	0	0	0	0	0	0	1.20865e-05	0	0	0	0	0	0	0	0	0	0	0	0	0	0	0	0	0	0	0	0
k__Bacteria;p__OD1;c__SM2F11;o__;f__;g__	0	0.00093633	0	0	0	0	0	6.84369e-05	0.000671592	7.49798e-05	0.000278858	0	0	0	0	0	0	0	0.00011754	0.00020006	0.000114692	0.000145509	0	8.06257e-05	0	0.00337268	0.000113986	8.78472e-05	0	0.000103306	0	3.71706e-05	0.000474271	0	0.00192415	0	0.00273941	0.001443	0.000526131	0	0	0.000239115	0	0.000161352	0.000722341	0	0	0	7.44979e-05
k__Bacteria;p__OD1;c__ZB2;o__;f__;g__	0	0.00146301	0	4.0093e-05	0	2.09743e-05	0	6.84369e-05	0.001651	0.000462376	0.00135556	0	0	0	0	0	0	0	0.00128226	0.00118786	0.000649922	0.000525448	0	0.000349378	0	0.00126476	0.000341958	0.000263542	0.000193384	0.0139118	0	0.00735977	0.00569125	0	0.00521545	0	0.00148522	0.00412286	0.0061382	0.00061121	0	0.000869509	0.000729939	0.000366709	0.000302917	0	0	0	0.000208594
k__Bacteria;p__OP11;c__;o__;f__;g__	0	0.000604713	0	0	0	0	0	0	0.000167898	0.000256181	0.000596446	0	0	0	0	0	0	0	0.000149597	0.000362609	0.000293102	0.000250598	0	0.000107501	0	0	0	0	0	0	0	0	0	0	0	0	0	3.43572e-05	0	0	0	0.000195639	0.00110302	0.000616071	0.000186411	0	0	0	2.97992e-05
k__Bacteria;p__OP11;c__OP11-1;o__;f__;g__	0	0	0	0	0	0	0	0	0	0	0	0	0	0	0	0	0	0	0	0	0	0	0	0	0	0	0	0	0	0	0	0	0	0	0	0	0	0	0	0	0	0	0	0	0	0	0	0	0
k__Bacteria;p__OP11;c__OP11-2;o__;f__;g__	0	0	0	0	0	0	0	0	0	0	0	0	0	0	0	0	0	0	0	0	0	0	0	0	0	0	0	0	0	0	0	0	0	0	0	0	0	0	0	0	0	0	0	0	0	0	0	0	0
k__Bacteria;p__OP11;c__OP11-2;o__WCHB1-07;f__;g__	0	0	0	0	0	0	0	0	2.7983e-05	0	0	0	0	0	0	0	0	0	0	0	0	0	0	0	0	0	0	0	0	0	0	0	0	0	0	0	0	0	0	0	0	0	0	4.4005e-05	0	0	0	0	0
k__Bacteria;p__OP11;c__OP11-3;o__;f__;g__	0	0	0	0	0	0	0	0	2.7983e-05	0	0	0	0	0	0	0	0	0	1.06855e-05	0	0	0	0	0	0	0	0	7.02778e-05	0	0	0	0	0	0	0.00182288	0	0	0	0	0	0	2.17377e-05	0.000291976	0.000161352	0	0	0	0	0
k__Bacteria;p__OP11;c__OP11-4;o__;f__;g__	0	3.90137e-05	0	0	0	0	0	0	0	0	3.87303e-05	0	0	0	0	0	0	0	0	0	0	0	0	0	0	0	0	0	0	0	0	0	0	0	0	0	0	0	0	0	0	0	0	0	0	0	0	0	0
k__Bacteria;p__OP11;c__WCHB1-64;o__;f__;g__	0	0	0	0	0	0	0	0	0	0	0	0	0	0	0	0	0	0	0	0	3.82307e-05	1.61676e-05	0	0	0	0	0	0	0	0	0	0	0	0	0	0	0	0	0	0	0	0	0	8.80101e-05	0	0	0	0	0
k__Bacteria;p__OP11;c__WCHB1-64;o__K2-4-19;f__;g__	0	0	0	0	0	0	0	0	0	0	0	0	0	0	0	0	0	0	0	0	0	0	0	0	0	0	0	0	0	0	0	0	0	0	0	0	0	0	0	0	0	0	0	0	0	0	0	0	0
k__Bacteria;p__OP11;c__WCHB1-64;o__d153;f__;g__	0	3.90137e-05	0	0	0	0	0	0	0.000195881	3.12416e-05	2.32382e-05	0	0	0	0	0	0	0	8.54838e-05	0	0.000127436	8.08381e-05	0	5.37504e-05	0	0	0	0	0	0	0	0	0	0	0	0	0	0	0	0	0	6.52131e-05	0	0.000733417	0	0	0	0	1.48996e-05
k__Bacteria;p__OP3;c__BD4-9;o__;f__;g__	0	3.90137e-05	0	0	0	0	0	0	0	0	0	0	0	0	0	0	0	0	0	0	0	0	0	0	0	0	0	0	0	0	0	0	0	0	0	0	0	0	0.000701508	0	0	0	0	0	0	0	0	0	0
k__Bacteria;p__OP3;c__PBS-25;o__;f__;g__	0	0.000136548	0	0	0	0	0	0	5.5966e-05	6.24832e-06	0	0	0	0	0	0	0	0	1.06855e-05	0	0	2.42514e-05	0	0	0	0	0	8.78472e-05	0	0	0	0	0	0	0	0	0	0	0	0.000244484	0	0	0	0	0	0	0	0	0
k__Bacteria;p__OP3;c__koll11;o__;f__;g__	0	0.000117041	0	0	0	0	0	0	5.5966e-05	6.24832e-06	9.29526e-05	0	0	0	0	0	0	0	5.34274e-05	0	7.64614e-05	4.04191e-05	0	0	0	0	0	0	0	0	0	0	0	0	0.00222796	0	0	0	0.000701508	0	0	4.34754e-05	0	0	0	0	0	0	0
k__Bacteria;p__OP3;c__koll11;o__GIF10;f__kpj58rc;g__	0	0.000429151	0	0	0	0	0	0	8.3949e-05	6.87315e-05	7.74605e-05	0	0	0	0	0	0	0	0.000106855	0.000475143	0.000127436	0.00016976	0	0.000349378	0	0	0	0	0	0.000447658	0	0	0.00339894	0	0	0	0	0	0	0	0	0.000195639	0.000308196	0.000117347	2.33013e-05	0	0	0	4.46987e-05
k__Bacteria;p__Planctomycetes;c__;o__;f__;g__	0	7.80275e-05	0	0	0	0	0	0	5.5966e-05	1.24966e-05	4.64763e-05	0	0	0	0	0	0	0	0	0	0	3.23353e-05	0	0.000107501	0	0	0	0	0	0	0	0	0	0	0	0	0	0	0	0	0	6.52131e-05	0	0	0.000233013	0	0	0	0
k__Bacteria;p__Planctomycetes;c__028H05-P-BN-P5;o__;f__;g__	0	0	0	0	0	0	0	0	0	0	1.54921e-05	0	0	0	0	0	0	0	0	0	0	0	0	0	0	0	0	0	0	0	0	0	0	0	0	0	0	0	0	0	0	0	0	0.000396045	0	0	0	0	0
k__Bacteria;p__Planctomycetes;c__BD7-11;o__;f__;g__	0	0.000195069	0	0	0	0	0	0	2.7983e-05	4.37382e-05	0.000108445	0	0	0	0	0	0	0	8.54838e-05	0	8.92049e-05	0.000121257	0	0	0.000655093	0	0	0	0	0	0	0	0	0	0	0	0	0	0	0	0	4.34754e-05	0.000405522	0.000234694	0	0	0	0	7.44979e-05
k__Bacteria;p__Planctomycetes;c__C6;o__MVS-107;f__;g__	0	0	0	0	0	0	0	0	0	0	0	0	0	0	0	0	0	0	0	0	0	0	0	0	0	0	0	0	0	0	0	0	0	0	0	0	0	0	0	0	0	0	0	0	0	0	0	0	0
k__Bacteria;p__Planctomycetes;c__C6;o__d113;f__;g__	0	0	0	0	0	0	0	0	0	0	0	0	0	0	0	0	0	0	0	0	0	0	0	0	0	0	0	0	0	0	0	0	0	0	0	0	0	0	0	0	0	0	0	0	0	0	0	0	0
k__Bacteria;p__Planctomycetes;c__OM190;o__;f__;g__	0	0	0	0	0	0	0	0	0	0	0	0	0	0	0	0	0	0	0	0	0	0	0	0	0	0	0	0	0	0	0	0	0	0	0	0	0	0	0	0	0	0	0	0	0	0	0	0	0
k__Bacteria;p__Planctomycetes;c__OM190;o__CL500-15;f__;g__	0	0	0	0	0	0	0	0	2.7983e-05	0	7.74605e-06	0	0	0	0	0	0	0	3.20564e-05	0	2.54871e-05	0	0	0	0	0	0	0	0	0	0	0	0	0	0	0	0	0	0	0	0	0	0	0	0	0	0	0	0
k__Bacteria;p__Planctomycetes;c__OM190;o__agg27;f__;g__	0	5.85206e-05	0	0	0	0	0	0	0.000139915	0.00014996	0.000247874	0	0	0	0	0	0	0	9.61693e-05	0	8.92049e-05	0.000177844	0	8.06257e-05	0	0	0	0	0	0	0	0	0	0	0	0	0	0	0	0	0	6.52131e-05	0	0.000689412	0	0	0	0	5.95983e-05
k__Bacteria;p__Planctomycetes;c__Phycisphaerae;o__AKAU3564;f__;g__	0	0	0	0	0	0	0	0	0	0	0	0	0	0	0	0	0	0	0	0	0	0	0	0	0	0	0	0	0	0	0	0	0	0	0	0	0	0	0	0	0	0	0	7.33417e-05	0	0	0	0	0
k__Bacteria;p__Planctomycetes;c__Phycisphaerae;o__CPla-3;f__;g__	0	0.000156055	0	0	0	0	0	0	0.000307813	0.000337409	0.000666161	0	0	0	0	0	0	0	0.000587701	2.50075e-05	0.000216641	0.000525448	6.1532e-06	0.000268752	0	0	0	0	0	0	0	0	0	0	0	0	0	0	0	0	0	0.000217377	8.11043e-05	2.93367e-05	0.00114177	0	0	0	0.000193694
k__Bacteria;p__Planctomycetes;c__Phycisphaerae;o__Phycisphaerales;f__;g__	0	0.000448658	0	0	0	0	0	0	0.000195881	0.000118718	0.000402795	0	0	0	0	0	0	0	0.000224395	0	0.000216641	0.000379939	0	0.000188127	0	0	0	0	0	3.44353e-05	0	0	0	0	0	0	0.00113867	0	0	6.1121e-05	0	6.52131e-05	0.000843485	0.000484056	0.000372821	0	0	0	1.48996e-05
k__Bacteria;p__Planctomycetes;c__Phycisphaerae;o__Phycisphaerales;f__Phycisphaeraceae;g__	0	0	0	0	0	0	0	0	0	2.49933e-05	3.09842e-05	0	0	0	0	0	0	0	0	0	0	0	0	0	0	0	0	0	0	0	0	0	0	0	0	0	0	0	0	0	0	0	0	0	0	0	0	0	0
k__Bacteria;p__Planctomycetes;c__Phycisphaerae;o__Pla1;f__;g__	0	1.95069e-05	0	0	0	0	0	0	2.7983e-05	1.8745e-05	0.000131683	0	0	0	0	0	0	9.3321e-06	0	0	3.82307e-05	4.04191e-05	0	2.68752e-05	0	0	0	0	0	0	0	0	0	0	0	0	0	0	0	0	0	0	0	0	0	0	0	0	4.46987e-05
k__Bacteria;p__Planctomycetes;c__Phycisphaerae;o__S-70;f__;g__	0	3.90137e-05	0	0	0	0	0	0	0	3.12416e-05	1.54921e-05	0	0	0	0	0	0	0	0	0	0	0	0	0	0	0	0	0	0	0	0	0	0	0	0	0	0	0	0	0	0	0	0	0	0	0	0	0	2.97992e-05
k__Bacteria;p__Planctomycetes;c__Phycisphaerae;o__WD2101;f__;g__	0	0.00247737	0	2.00465e-05	0	0	0	0.000410621	0.00265838	0.00329911	0.00458566	5.60004e-05	0.00132979	1.90658e-05	0	0	3.61781e-05	3.73284e-05	0.00359032	0.0043388	0.00205171	0.00510089	1.23064e-05	0.0027144	0	0	0	1.75694e-05	2.4173e-05	0.000137741	0	0	0.00252944	0	5.06355e-05	0	3.30049e-05	0	0	0	0.000146509	0.00173902	0.00103814	0.00385778	0.00237674	0.000162787	7.89437e-05	1.1711e-05	0.00464867
k__Bacteria;p__Planctomycetes;c__Phycisphaerae;o__mle1-8;f__;g__	0	0	0	0	0	0	0	0	0	6.24832e-06	0	0	0	0	0	0	0	0	0	0.000287586	0	0	0	0	0	0	0	0	0	0	0	0	0	0	0	0	0	0	0	0	0	0	0	0	0	0	1.97359e-05	0	0
k__Bacteria;p__Planctomycetes;c__Pla3;o__;f__;g__	0	0	0	0	0	0	0	0	0	0	0	0	0	0	0	0	0	0	0	0	0	0	0	0	0	0	0	0	0	0	0	0	0	0	0	0	0	0	0	0	0	0	0	0	0	0	0	0	0
k__Bacteria;p__Planctomycetes;c__Pla4;o__;f__;g__	0	0	0	0	0	0	0	0	0	1.24966e-05	7.74605e-06	0	0	0	0	0	0	0	0	0	0	4.04191e-05	0	0	0	0	0	0	0	0	0	0	0	0	0	0	0	0	0	0	0	2.17377e-05	0	0.00044005	0	0	0	0	1.48996e-05
k__Bacteria;p__Planctomycetes;c__Planctomycetia;o__B97;f__;g__	0	0.000117041	0	0	0	0	0	0.000205311	0	4.37382e-05	0.000232382	0	0	0	0	0	0	0	0.000106855	0	6.37178e-05	9.70058e-05	0	2.68752e-05	0	0	0	0	0	0	0	0	0	0	0	0	0	0	0	0	0	2.17377e-05	0	0	2.33013e-05	0	0	1.1711e-05	0
k__Bacteria;p__Planctomycetes;c__Planctomycetia;o__Gemmatales;f__Gemmataceae;Other	0	5.85206e-05	0	0	0	0	0	0	0	0	1.54921e-05	0	0	0	0	0	0	0	0	0	0	0	0	0	0	0	0	0	0	0	0	0	0	0	0	0	0	0	0	0	0	0	0	0	0	0	0	0	0
k__Bacteria;p__Planctomycetes;c__Planctomycetia;o__Gemmatales;f__Gemmataceae;g__	0	0.00161907	5.8471e-05	2.00465e-05	0	1.04871e-05	0	0.000479058	0.00167898	0.00142462	0.00330756	5.60004e-05	0.000664894	0	0	1.85649e-05	0	0	0.00136774	0.0036761	0.000879306	0.00171377	6.1532e-06	0.00190814	0	0	0	1.75694e-05	1.20865e-05	6.88705e-05	0	0	0	0	0.00324067	3.88863e-05	0	0.000446643	0	0	7.32547e-05	0.000782558	0.0010868	0.00212691	0.00034952	0.000162787	3.94719e-05	0	0.00190715
k__Bacteria;p__Planctomycetes;c__Planctomycetia;o__Gemmatales;f__Gemmataceae;g__Gemmata	0	0.00158006	0	6.01395e-05	0	1.04871e-05	0	0.000410621	0.000671592	0.00114969	0.00185131	0	0.000664894	5.71973e-05	0	0	3.61781e-05	0	0.00154939	0.00111283	0.000637178	0.00170568	2.46128e-05	0.000967508	0	0	0	0	0	6.88705e-05	0	0.00587295	0	0	0	0	0	0	0	0	0	0.000956459	0.00150854	0.00448851	0.00188741	0.000217049	1.97359e-05	0	0.00134096
k__Bacteria;p__Planctomycetes;c__Planctomycetia;o__Gemmatales;f__Isosphaeraceae;Other	0	0	0	0	0	0	0	0	0	0	0	0	0	0	0	0	0	0	1.06855e-05	0	0	0	0	0	0	0	0	0	0	0	0	0	0	0	0	0	0	0	0	0	0	0	0	0	0	0	0	0	0
k__Bacteria;p__Planctomycetes;c__Planctomycetia;o__Gemmatales;f__Isosphaeraceae;g__	0	0.000760768	1.46177e-05	0	0.000260552	0	0	0.000615932	0.000195881	0.000774792	0.000906288	0	0	0	0	9.28247e-06	0	0	0.00178447	0.00155047	0.000344076	0.000703292	6.1532e-06	0.00212314	0	0	0	0	1.20865e-05	6.88705e-05	0	0	0	0	0	0	0	0	0	0	7.32547e-05	0.000347803	0.00142744	0.000396045	0.0017476	0.000108525	0.000157887	0	0.000536385
k__Bacteria;p__Planctomycetes;c__Planctomycetia;o__Gemmatales;f__Isosphaeraceae;g__Isosphaera	0	0	0	0	0	0	0	0	0	0	0	0	0	0	0	0	0	0	3.20564e-05	0	0	0	0	0.000161251	0	0	0	0	0	0	0	0	0	0	0	0	0	0	0	0	0	0	0	0	0	0	0	0	1.48996e-05
k__Bacteria;p__Planctomycetes;c__Planctomycetia;o__Pirellulales;f__Pirellulaceae;Other	0	3.90137e-05	0	0	0	0	0	0	5.5966e-05	0	4.64763e-05	0	0	0	0	0	0	0	0	0	0	2.42514e-05	0	0	0	0	0	0	0	0	0	0	0	0	0	0	0	0	0	0	0	0	0	0	0	0	0	0	0
k__Bacteria;p__Planctomycetes;c__Planctomycetia;o__Pirellulales;f__Pirellulaceae;g__	9.23788e-05	0.00403792	4.38532e-05	2.00465e-05	0	4.19485e-05	0	0.00102655	0.00397358	0.00346782	0.00711862	0	0.00265957	3.81316e-05	0	0	0	9.3321e-06	0.00525725	0.00388867	0.0023703	0.00626496	1.84596e-05	0.0031444	0	0	0	0	0	0	0.0666667	0	0.00324085	0	0.000202542	0	0	0	0	0	7.32547e-05	0.00226072	0.00287109	0.00268431	0.00440395	0.000162787	3.94719e-05	2.34219e-05	0.00278622
k__Bacteria;p__Planctomycetes;c__Planctomycetia;o__Pirellulales;f__Pirellulaceae;g__A17	0	0.00109238	0	2.00465e-05	0	0	0	0.000752806	0.00083949	0.000849772	0.00201397	0	0	0	0	0	0	9.3321e-06	0.00114335	0.00213814	0.000560717	0.00177036	0	0.000833132	0	0	0	0	0	0	0	0	0	0	0.000708897	0	0	0	0	0	0	0.000630394	0.00074616	0.000806759	0.00137478	0	7.89437e-05	1.1711e-05	0.000655581
k__Bacteria;p__Planctomycetes;c__Planctomycetia;o__Pirellulales;f__Pirellulaceae;g__Pirellula	0	0.00093633	0	0	0	1.04871e-05	0	0.000136874	0.000727558	0.000906007	0.00175835	0	0	0	0	9.28247e-06	0	0	0.00126089	0.00138792	0.000955767	0.00126916	6.1532e-06	0.00110188	0	0	0	3.51389e-05	1.20865e-05	0	0	0	0	0	0	0	0	0	0	0	7.32547e-05	0.000608656	0.000973252	0.0017162	0.00130487	0	0	0	0.000938673
k__Bacteria;p__Planctomycetes;c__Planctomycetia;o__Planctomycetales;f__Planctomycetaceae;g__Planctomyces	0	0.00275047	2.92355e-05	0	0	1.04871e-05	0	0.000752806	0.00128722	0.00273676	0.00391176	0	0	0	0	9.28247e-06	0	0	0.00172036	0.0013379	0.00156746	0.00274041	6.1532e-06	0.00196189	0	0	0.000284965	0	0	0	0	0	0.000869496	0	0.00339258	0	0	0	0	0.000427847	7.32547e-05	0.000847771	0.000648835	0.00180421	0.00265635	5.42623e-05	0	0	0.00110257
k__Bacteria;p__Planctomycetes;c__vadinHA49;o__DH61;f__;g__	0	0.000292603	0	0	0	0	0	0.000479058	0.000139915	0.000537356	0.000937272	0	0.000664894	0	0	0	0	0	0.000299193	0.000362609	0.000101948	0.00016976	0	0.000161251	0	0	0	0	0	0	0	0	0	0	0	0	0	0	0	0	0	0.000891246	0.0014761	0.000337372	0.000722341	0	0	0	7.44979e-05
k__Bacteria;p__Planctomycetes;c__vadinHA49;o__p04_C01;f__;g__	0	0.000565699	0	0	0	0	0	6.84369e-05	0.000363779	4.99866e-05	8.52066e-05	0	0	0	0	0	0	0	5.34274e-05	0.00070021	0.000152923	0.000218263	6.1532e-06	0.000215002	0	0	0	0	0	0	0	0	0	0	0	0	0	0	0	0	0	0.000130426	0	0.000366709	0.000256315	0	0	0	0.000178795
k__Bacteria;p__Proteobacteria;Other;Other;Other;Other	0	3.90137e-05	0	0	0	0	0	0	0	0	3.87303e-05	0	0	0	0	0	0	0	3.20564e-05	0	1.27436e-05	4.85029e-05	0	0	0	0	0	0	0	0	0	0	0	0	0	7.77726e-05	4.95074e-05	0	0	0	0	0	0	0	0	0	0	0	0
k__Bacteria;p__Proteobacteria;c__;o__;f__;g__	0	1.95069e-05	0	0	0	0	0	0	2.7983e-05	1.24966e-05	0	0	0	0	0	0	0	0	1.06855e-05	0	0	5.65867e-05	0	8.06257e-05	0	0	0	0	0	0	0	0	0	0	0	0	0	0	0	0	0	2.17377e-05	0	0	0	0	0	0	0
k__Bacteria;p__Proteobacteria;c__Alphaproteobacteria;Other;Other;Other	0	5.85206e-05	0	0	0	0	0	0.000136874	0.000111932	0.000143711	9.29526e-05	0	0	0	0	0	0	0	0.000160282	1.25038e-05	0.000101948	5.65867e-05	0	0	0	0	0	0	0	0	0	0	0	0	0	0	0	0	0	0	0	4.34754e-05	3.24417e-05	1.46683e-05	0	0	0	0	0.000148996
k__Bacteria;p__Proteobacteria;c__Alphaproteobacteria;o__;f__;g__	0.000369515	0.0036868	4.38532e-05	0.000441023	0	5.24356e-05	0	0.000821243	0.00254645	0.00308042	0.00466312	0.000224002	0.00398936	0.000324118	0	1.85649e-05	0	0.000111985	0.00224395	0.000587676	0.00154197	0.00341945	0.00155676	0.00228439	0.00049132	0	0.000341958	3.51389e-05	0.00565648	0	0	0.00197004	0	0.000428204	0	0	0	0	0.00140302	0	0.000219764	0.00284764	0.000973252	0.00164286	0.00298257	0.00119377	0.00118416	0	0.00242863
k__Bacteria;p__Proteobacteria;c__Alphaproteobacteria;o__BD7-3;f__;g__	0	0.00191167	1.46177e-05	0.000200465	0	1.04871e-05	0	0.000958117	0.00100739	0.00244934	0.00250972	0	0.00132979	1.90658e-05	0	0	0	0	0.00178447	0.000762729	0.00104497	0.00194012	6.1532e-06	0.00118251	0	0	0	0	1.20865e-05	0	0	0	0	0	0.00273432	0	0	0	0	6.1121e-05	0	0.00136948	0.0037308	0.00159885	0.00233013	0	1.97359e-05	2.34219e-05	0.00248823
k__Bacteria;p__Proteobacteria;c__Alphaproteobacteria;o__Caulobacterales;Other;Other	0	0	0	0	0	0	0	0	0	0	0	0	0	0	0	0	0	0	2.13709e-05	0	0	0	0	0	0	0	0	0	0	0	0	0	0	0	0	0	0	0	0	0	0	0	0	0	0	0	0	0	0
k__Bacteria;p__Proteobacteria;c__Alphaproteobacteria;o__Caulobacterales;f__Caulobacteraceae;Other	0	0	0	0	0	0	0	0.000136874	0	1.8745e-05	7.74605e-06	0	0	0	0	0	0	0	2.13709e-05	0	0	4.04191e-05	0	0.000349378	0	0	0	0	0	0	0	0	0	0	0	0	0	0	0	0	0	0	0	0	0	0	0	0	8.93975e-05
k__Bacteria;p__Proteobacteria;c__Alphaproteobacteria;o__Caulobacterales;f__Caulobacteraceae;g__	0.000184758	0.000643727	5.8471e-05	4.0093e-05	0	0	0	0.000342185	0.000867473	0.00270552	0.00168864	0.000560004	0.00398936	0.00221163	3.03352e-05	1.85649e-05	0.000108534	3.73284e-05	0.0019127	0.000637691	0.000968511	0.00185119	6.76852e-05	0.00196189	0	0	0	1.75694e-05	0	0	0	0	0	0	5.06355e-05	0	0	0	0	0	0.000366274	0.00145643	0.000470405	0.00140816	0.00195731	0.000108525	9.86797e-05	4.68439e-05	0.00174325
k__Bacteria;p__Proteobacteria;c__Alphaproteobacteria;o__Caulobacterales;f__Caulobacteraceae;g__Asticcacaulis	0	0.000156055	4.38532e-05	8.0186e-05	0	0	0	6.84369e-05	0.000363779	0.000749798	0.000348572	0	0	0	0	0	0	0	0.000715927	0	0.00057346	0.000404191	0	0.00056438	0	0	0	0	0	0	0	0	0	0	0	0	0	0	0	0	0	0.000239115	0	0	0	0	0	0	0.000685381
k__Bacteria;p__Proteobacteria;c__Alphaproteobacteria;o__Caulobacterales;f__Caulobacteraceae;g__Brevundimonas	0	0	0	0.000180419	0	0	0	0.000136874	2.7983e-05	0.000299919	0	0	0	0.000953289	0	7.42597e-05	0	9.3321e-06	0.000886894	1.25038e-05	0	0.000129341	0	8.06257e-05	0	0	0	0	0	0	0	0	0	0	0	0	0	0	0	0	0	2.17377e-05	0	0	0	0	0.000315775	1.1711e-05	0.000193694
k__Bacteria;p__Proteobacteria;c__Alphaproteobacteria;o__Caulobacterales;f__Caulobacteraceae;g__Caulobacter	0	0.000546192	5.8471e-05	0	0	0	0	0.000342185	0.00027983	0.00119968	0.000704891	0	0.00132979	0.000343184	0	0	0	1.86642e-05	0.000876209	0	0.000496999	0.000582035	0	0.000806257	0	0	0	0	0	0	0	0	0	0	0	0	4.95074e-05	0	0.00175377	0	0	0.000347803	0.00228714	0.000557397	0.00160779	5.42623e-05	0	0	0.00034269
k__Bacteria;p__Proteobacteria;c__Alphaproteobacteria;o__Caulobacterales;f__Caulobacteraceae;g__Mycoplana	0.000184758	0.000136548	0.000204648	0.000501163	0	1.04871e-05	0	0	0.000195881	0.00149335	0.000100699	0.000336003	0.00199468	0.00709247	0	4.64123e-05	3.61781e-05	0	0.000577016	0	0.000127436	0.000202095	6.1532e-06	0.00215002	0	0	0	0	0	0	0	0	0	0	0	0	1.65025e-05	0	0	0	7.32547e-05	0.00028259	0	0	0	5.42623e-05	0.000118416	0	0.000595983
k__Bacteria;p__Proteobacteria;c__Alphaproteobacteria;o__Caulobacterales;f__Caulobacteraceae;g__Phenylobacterium	0	0.00156055	0	0	0	0	0	0.000958117	0.000923439	0.00206819	0.00210693	0	0.00132979	0	0	9.28247e-06	0	9.3321e-06	0.00179516	0.00150045	0.000917536	0.00177036	0	0.00166626	0	0	0	0	1.20865e-05	0	0	0	0	0	0	0	0	0	0	0	0	0.00117384	0.000762381	0.00177487	0.00207382	0	5.92078e-05	0	0.00134096
k__Bacteria;p__Proteobacteria;c__Alphaproteobacteria;o__Ellin329;f__;g__	0	0.00249688	2.92355e-05	2.00465e-05	0	1.04871e-05	0	0.0018478	0.00433736	0.0048237	0.0056856	0	0.00398936	0	0	3.71299e-05	0	9.3321e-06	0.0045627	0.00383865	0.00337704	0.00658022	6.1532e-06	0.00803569	0	0	0	1.75694e-05	0	0	0	0	0	0	0	0	4.95074e-05	0	0	0	0	0.00178249	0.000681276	0.00423915	0.00757293	0	0.000118416	0	0.00390369
k__Bacteria;p__Proteobacteria;c__Alphaproteobacteria;o__Kiloniellales;f__;g__	0	0	0	0	0	0	0	0	0	0	0	0	0	0	0	0	0	0	0	0	0	8.08381e-06	0	0	0	0	0	0	0	0	0	0	0	0	0	0	0	0	0	0	0	0	0	0	0	0	0	0	0
k__Bacteria;p__Proteobacteria;c__Alphaproteobacteria;o__RF32;f__;g__	0.00351039	0.000136548	0.000233884	0.00300698	0.00833768	0.00102774	0	6.84369e-05	0.000223864	0.000806033	3.87303e-05	0.000504004	0.00132979	0.000667302	0	0.000157802	0.000144713	0.00129716	4.27419e-05	1.25038e-05	3.82307e-05	9.70058e-05	0.00531637	5.37504e-05	0.00131019	0.00084317	0.00775105	0.00214347	0.00490712	0	0.0666667	0	0	0.000999144	0	0	1.65025e-05	0	0	0	7.32547e-05	4.34754e-05	0	0.000308035	2.33013e-05	0.00515492	0.00258541	0.000526994	1.48996e-05
k__Bacteria;p__Proteobacteria;c__Alphaproteobacteria;o__Rhizobiales;Other;Other	0	0.000234082	4.38532e-05	0	0	0	0	0	0.000531677	0.000406141	0.000154921	0	0	3.81316e-05	3.03352e-05	9.28247e-06	0	0	0.000886894	0.00168801	0.000764614	0.000824549	0	0.00107501	0	0	0	0	0	0	0	0	0	0	0	0	0	0	0	0	0.000146509	0.000260853	0	0.000572066	0	0.000162787	0	3.51329e-05	0.00117707
k__Bacteria;p__Proteobacteria;c__Alphaproteobacteria;o__Rhizobiales;f__;g__	0.000369515	0.00514981	0.000190031	0.000160372	0	2.09743e-05	0	0.00123186	0.00257443	0.00496742	0.00402795	0.000560004	0.00265957	0.000343184	0	4.64123e-05	0	3.73284e-05	0.00555645	0.00345104	0.00374661	0.00551316	5.53788e-05	0.0063963	0	0.00084317	0	1.75694e-05	1.20865e-05	6.88705e-05	0.0666667	3.71706e-05	0	0	0.00258241	0	0	0.000893287	0.00122764	0	0.000586038	0.00386931	0.00326039	0.00469387	0.00314568	0.000434098	0.000453926	7.02658e-05	0.00424638
k__Bacteria;p__Proteobacteria;c__Alphaproteobacteria;o__Rhizobiales;f__Aurantimonadaceae;Other	0	1.95069e-05	4.38532e-05	0	0	0	0	0.000136874	5.5966e-05	0.000181201	2.32382e-05	0.000112001	0	0.000381316	0	0	0	0	7.47983e-05	0	1.27436e-05	0.000121257	1.23064e-05	0.000215002	0	0	0	0	0	0	0	0.00107795	0	0	0	0	0	0	0	0.00165027	0	6.52131e-05	0	0.000146683	0	0	0	0	8.93975e-05
k__Bacteria;p__Proteobacteria;c__Alphaproteobacteria;o__Rhizobiales;f__Aurantimonadaceae;g__	0	3.90137e-05	4.38532e-05	0	0	2.09743e-05	0	0	0.000363779	0.000349906	0	0.000504004	0	7.62631e-05	0	0	3.61781e-05	0	0.000245766	0.000887766	0.000165666	0.000234431	3.69192e-05	0.000188127	0	0	0	0	0	0	0	0.000185853	0	0	0	0	0	0	0	0	7.32547e-05	0.000673869	0.000129767	0.000220025	0.000582533	0	1.97359e-05	8.19768e-05	0.000208594
k__Bacteria;p__Proteobacteria;c__Alphaproteobacteria;o__Rhizobiales;f__Bartonellaceae;g__	0	0	0	0	0	0	0	0	0	6.24832e-06	0	0	0	0	0	0	0	0	0	0	0	0	0	0	0	0	0	0	0	0	0	0	0	0	0	0	0	0	0	0	0	0	0	0	0	0	0	0	0
k__Bacteria;p__Proteobacteria;c__Alphaproteobacteria;o__Rhizobiales;f__Beijerinckiaceae;Other	0	0	0	0	0	0	0	0	0	0	0	0	0	0	0	0	0	0	1.06855e-05	0	0	0	0	0	0	0	0	0	0	0	0	0	0	0	0	0	0	0	0	0	0	0	0	0	0.000139808	0	7.89437e-05	0	0
k__Bacteria;p__Proteobacteria;c__Alphaproteobacteria;o__Rhizobiales;f__Beijerinckiaceae;g__	0	0.000214576	2.92355e-05	0	0	5.24356e-05	0	0.000205311	0.000363779	0.000399893	0.00029435	0.000224002	0	3.81316e-05	0	0	0	0	0.00101512	0.00175053	0.000484255	0.000436526	0	0.00161251	0	0	0	0	0	0	0	0	0	0	0	0	0	0	0	0	0	0.000391279	0.00118412	0.0017602	0.00135148	0	0.000118416	4.68439e-05	0.000446987
k__Bacteria;p__Proteobacteria;c__Alphaproteobacteria;o__Rhizobiales;f__Beijerinckiaceae;g__Chelatococcus	0	0.000253589	0	0	0	0	0	0	5.5966e-05	1.8745e-05	3.87303e-05	0	0	0	0	0	0	0	0.000245766	0.000175053	3.82307e-05	3.23353e-05	0	0.000268752	0	0	0	0	0	0	0	0	0	0	0	0	0	0	0	0	0	0.000108689	0	0	0.000605835	0	0	0	5.95983e-05
k__Bacteria;p__Proteobacteria;c__Alphaproteobacteria;o__Rhizobiales;f__Bradyrhizobiaceae;Other	0.000184758	0.00037063	8.77065e-05	2.00465e-05	0	0	0	0.000410621	0.000979405	0.000768543	0.000356318	0.000280002	0.00265957	0	6.06704e-05	0	0	0	0.00078004	7.50225e-05	0.000586204	0.000630537	3.0766e-05	0.000725631	0	0	0.000113986	0	1.20865e-05	0	0	0	0	0	0	0	0	3.43572e-05	0.00105226	0	0.000146509	0.000912984	0.000129767	1.46683e-05	0.00034952	0	0	0	0.000938673
k__Bacteria;p__Proteobacteria;c__Alphaproteobacteria;o__Rhizobiales;f__Bradyrhizobiaceae;g__	9.23788e-05	0.00557896	7.30887e-05	8.0186e-05	0	4.19485e-05	0	0.00321653	0.00319006	0.00436133	0.00557716	0.000168001	0.00199468	5.71973e-05	0	9.28247e-06	0	5.59926e-05	0.00906128	0.00383865	0.00579832	0.00755028	1.84596e-05	0.00825069	0.00049132	0	0.000341958	0	0	0	0	0	0.00126472	0	0	3.88863e-05	1.65025e-05	0.000343572	0	0	0.000146509	0.00480403	0.00437963	0.00629272	0.00633796	0.000217049	0.000177623	1.1711e-05	0.007122
k__Bacteria;p__Proteobacteria;c__Alphaproteobacteria;o__Rhizobiales;f__Bradyrhizobiaceae;g__Afipia	0	0	0	0	0	0	0	0	0	6.24832e-06	7.74605e-06	0	0	0	0	0	0	0	1.06855e-05	0	0	0	0	0	0	0	0	0	0	0	0	0	0	0	0	0	0	0	0	0	0	0	0	0	0	0	0	0	0
k__Bacteria;p__Proteobacteria;c__Alphaproteobacteria;o__Rhizobiales;f__Bradyrhizobiaceae;g__Balneimonas	0	0.00421348	0	2.00465e-05	0	3.14614e-05	0	0.00102655	0.00201478	0.00139962	0.00165766	0.000112001	0	1.90658e-05	0	1.85649e-05	0	0	0.0071379	0.0020131	0.00400148	0.00498771	2.46128e-05	0.00884195	0	0	0	3.51389e-05	1.20865e-05	0	0	0	0	0	0	0	0.000907636	0	0	0	0	0.00223898	0.00421742	0.00262563	0.00200391	0.000108525	7.89437e-05	1.1711e-05	0.00518505
k__Bacteria;p__Proteobacteria;c__Alphaproteobacteria;o__Rhizobiales;f__Bradyrhizobiaceae;g__Bosea	0	0.000273096	2.92355e-05	2.00465e-05	0	0	0	0	5.5966e-05	0.000231188	1.54921e-05	0	0.000664894	0	0	0	0	0	0.000192339	0	0.000165666	4.04191e-05	0	0.000295627	0	0	0.000284965	0	0	0	0	0	0	0	0	0	0	0	0.000350754	0	0	0.000217377	0	0	9.32053e-05	0	0	0	0.000119197
k__Bacteria;p__Proteobacteria;c__Alphaproteobacteria;o__Rhizobiales;f__Bradyrhizobiaceae;g__Bradyrhizobium	0	0.00690543	5.8471e-05	4.0093e-05	0	3.14614e-05	0	0.00171092	0.00380569	0.00432384	0.00573983	0	0.00132979	1.90658e-05	0	5.56948e-05	3.61781e-05	9.3321e-06	0.00999092	0.010053	0.0057346	0.00676615	1.84596e-05	0.00946008	0	0	0	0	1.20865e-05	0	0	0	0	0	0	3.88863e-05	3.30049e-05	0.00195836	0.000876885	0	7.32547e-05	0.00339108	0.00113546	0.00478188	0.00640787	0.000379836	0.000335511	4.68439e-05	0.00628762
k__Bacteria;p__Proteobacteria;c__Alphaproteobacteria;o__Rhizobiales;f__Bradyrhizobiaceae;g__Nitrobacter	0	0	0	0	0	0	0	0	0	0	0	0	0	0	0	0	0	0	0	0	1.27436e-05	0	0	0	0	0	0	0	0	0	0	0	0	0	0	0	0	0	0	0	0	0	0	0	0	0	0	0	0
k__Bacteria;p__Proteobacteria;c__Alphaproteobacteria;o__Rhizobiales;f__Brucellaceae;Other	0	1.95069e-05	1.46177e-05	4.0093e-05	0	0	0	6.84369e-05	0.000139915	0.000543604	0	0	0	5.71973e-05	0	0	3.61781e-05	0	7.47983e-05	0	0.000114692	1.61676e-05	0	0.000322503	0	0	0	0	0	0	0	0	0	0	0	7.77726e-05	0	0	0	0	0	0	0	0.000410714	0	0	0	0	0.000134096
k__Bacteria;p__Proteobacteria;c__Alphaproteobacteria;o__Rhizobiales;f__Brucellaceae;g__	0	0	0	0	0	0	0	0	0	6.24832e-06	0	0	0	0.00110582	0	0	0	0	0	1.25038e-05	0	0	0	2.68752e-05	0	0	0	0	0	0	0	0	0	0	0	0	0	0	0	0	0	0	0	0	0	0	0	0	0
k__Bacteria;p__Proteobacteria;c__Alphaproteobacteria;o__Rhizobiales;f__Brucellaceae;g__Ochrobactrum	0	0.000175562	2.92355e-05	8.0186e-05	0	1.04871e-05	0	0.000205311	8.3949e-05	6.87315e-05	6.97145e-05	5.60004e-05	0	0	3.03352e-05	9.28247e-06	0	9.3321e-06	8.54838e-05	0.000525158	1.27436e-05	4.85029e-05	2.46128e-05	0.000241877	0.00098264	0	5.6993e-05	0.000368958	0.000217557	3.44353e-05	0	0.000557559	0.0343846	0	0.0142286	0.00661067	0.0755813	0.0708101	0.0519116	0.0178473	0	8.69509e-05	1.62209e-05	0.000469387	0.000605835	5.42623e-05	1.97359e-05	3.51329e-05	8.93975e-05
k__Bacteria;p__Proteobacteria;c__Alphaproteobacteria;o__Rhizobiales;f__Hyphomicrobiaceae;Other	0	0.000331617	0	0	0	0	0	0	8.3949e-05	6.24832e-06	1.54921e-05	0	0	0	3.03352e-05	0	0	0	0	0.00020006	5.09742e-05	3.23353e-05	0	0.000107501	0	0	0	3.51389e-05	0	0	0	0	0	0	0	0	0	0	0	0	0	4.34754e-05	0	0	2.33013e-05	0	0	0	0
k__Bacteria;p__Proteobacteria;c__Alphaproteobacteria;o__Rhizobiales;f__Hyphomicrobiaceae;g__	0	0.00068274	0	2.00465e-05	0	0	0	0	0.000447728	0.00070606	0.000890796	0	0.000664894	0	0	0	0	0	0.000373992	0.0033385	0.000446025	0.000687124	1.23064e-05	0.000591255	0	0	0	1.75694e-05	1.20865e-05	0	0	0	0	0	0	0	0	0	0	0	0	0.000586918	0.000340638	0.000220025	4.66027e-05	0	0	0	0.000387389
k__Bacteria;p__Proteobacteria;c__Alphaproteobacteria;o__Rhizobiales;f__Hyphomicrobiaceae;g__Devosia	0.000277136	0.00407694	0.00116942	0.00382888	0	3.14614e-05	0	0.00109499	0.00254645	0.00791037	0.00361741	0.00123201	0.0132979	0.00457579	3.03352e-05	5.56948e-05	0.000868275	5.59926e-05	0.00879414	0.00236321	0.00407794	0.00750178	4.30724e-05	0.0061813	0	0	0.000113986	7.02778e-05	2.4173e-05	3.44353e-05	0	0	0	0.000142735	5.06355e-05	0	6.60099e-05	0	0	0	0.000219764	0.00326066	0.00259534	0.00268431	0.00258645	0.000379836	0.000473662	1.1711e-05	0.0126795
k__Bacteria;p__Proteobacteria;c__Alphaproteobacteria;o__Rhizobiales;f__Hyphomicrobiaceae;g__Hyphomicrobium	0	0.00261392	0	0.000100233	0	0	0	0	0.00111932	0.00102472	0.00161118	0	0	0	0	0	3.61781e-05	1.86642e-05	0.000833467	0.00030009	0.000777357	0.000881136	0	0.000510629	0	0	0.000170979	0	0	3.44353e-05	0	0	0	0	0	0	0	0	0	0.000550089	0	0.000978197	0.00115168	0.00159885	0.000535931	0	0.000118416	0	0.000521485
k__Bacteria;p__Proteobacteria;c__Alphaproteobacteria;o__Rhizobiales;f__Hyphomicrobiaceae;g__Parvibaculum	0	0	0	0	0	0	0	0.000136874	0	6.24832e-05	3.87303e-05	0	0	0	0	0	0	0	0	0	0	1.61676e-05	0	0	0	0	0	0	0	0	0	0	0	0	0	0	0	0	0	0	0	0	0	0.000396045	0	0	0	0	0
k__Bacteria;p__Proteobacteria;c__Alphaproteobacteria;o__Rhizobiales;f__Hyphomicrobiaceae;g__Pedomicrobium	0	0.000175562	2.92355e-05	0	0	0	0	0	5.5966e-05	0.000118718	0.000131683	0	0	0	0	9.28247e-06	0	0	0.000267137	0.000550165	8.92049e-05	0.000137425	0	0.000107501	0	0	0	1.75694e-05	0	0	0	3.71706e-05	0	0	0	0	0	0	0	0	0	2.17377e-05	0	0	0.000372821	0	0	1.1711e-05	0.000148996
k__Bacteria;p__Proteobacteria;c__Alphaproteobacteria;o__Rhizobiales;f__Hyphomicrobiaceae;g__Rhodoplanes	0	0.0109238	7.30887e-05	0.000160372	0	0.000115358	0	0.00232685	0.0070797	0.00824154	0.0101318	0.000112001	0.00465426	9.53289e-05	6.06704e-05	5.56948e-05	3.61781e-05	6.53247e-05	0.0113159	0.0216315	0.00849996	0.0116407	0.00013537	0.0141095	0.000163773	0	0.000227972	0.000105417	6.04325e-05	0.000103306	0	0	7.90451e-05	0.000142735	0.000253177	7.77726e-05	0.000709606	0.000103072	0.000175377	0	0.000219764	0.00517358	0.00845107	0.0107959	0.012373	0.000434098	0.000197359	0.000140532	0.00928244
k__Bacteria;p__Proteobacteria;c__Alphaproteobacteria;o__Rhizobiales;f__Methylobacteriaceae;Other	0	0	0	0	0	0	0	0	0	0	0	0	0	0	0	0	0	0	0	0	0	0	0	0	0	0	0	0	0	0	0	0	0	0	0	0	0	0	0	0	0	0	0	0	0	0	0	0	0
k__Bacteria;p__Proteobacteria;c__Alphaproteobacteria;o__Rhizobiales;f__Methylobacteriaceae;g__	9.23788e-05	3.90137e-05	0	0	0	1.04871e-05	0	0	0.000167898	8.74765e-05	1.54921e-05	0.000280002	0	5.71973e-05	0	0	3.61781e-05	9.3321e-06	0.000352621	0	7.64614e-05	0.000153592	6.1532e-06	0.000268752	0	0	0	0	0	0	0	0	0	0	0	0	0	0	0	0.000855693	0	4.34754e-05	0.000454184	0	0	0	1.97359e-05	2.34219e-05	0.000417188
k__Bacteria;p__Proteobacteria;c__Alphaproteobacteria;o__Rhizobiales;f__Methylobacteriaceae;g__Methylobacterium	0.000184758	0.000292603	2.92355e-05	0	0	2.09743e-05	0	0.000958117	0.000447728	0.000468624	5.42224e-05	0.00112001	0	0.000514776	6.06704e-05	0.000102107	3.61781e-05	4.66605e-05	0.00056633	0.000887766	0.000152923	0.000291017	5.53788e-05	0.000779381	0	0	0	0.000158125	8.46054e-05	0	0	0	0	0	0	0	0	3.43572e-05	0.00280603	0.000122242	0	0.000608656	0.00407144	0.000806759	0.00186411	0.000379836	0.000611814	0.00011711	0.000789678
k__Bacteria;p__Proteobacteria;c__Alphaproteobacteria;o__Rhizobiales;f__Methylocystaceae;Other	0	0.000351124	0	0	0	0	0	0	5.5966e-05	4.37382e-05	6.19684e-05	0	0.000664894	0	0	0	0	0	0.000138911	0.00030009	6.37178e-05	8.89219e-05	0	0.000107501	0	0	0	3.51389e-05	0	0	0	0	0	0	0	0	0	0	0	0	0	0.000239115	0	0.00035204	0	0	0	0	0.00070028
k__Bacteria;p__Proteobacteria;c__Alphaproteobacteria;o__Rhizobiales;f__Methylocystaceae;g__	0	7.80275e-05	0	0	0	0	0	6.84369e-05	2.7983e-05	0.000118718	0.000395049	0	0	0	0	0	0	0	0.000373992	0.000537661	0.000229384	0.000153592	0	0.000241877	0	0	0	0	0	0	0	0	0	0	0	3.88863e-05	0	0	0	0	0	6.52131e-05	0	1.46683e-05	0.000489328	0	0.000256567	0	0.000402289
k__Bacteria;p__Proteobacteria;c__Alphaproteobacteria;o__Rhizobiales;f__Methylocystaceae;g__Methylopila	0	0	0	0	0	0	0	0	5.5966e-05	1.24966e-05	0	0	0	0	0	0	0	0	0	0	0	8.08381e-06	0	0	0	0	0	0	0	0	0	0	0	0	0	0	0	0	0	0	0	0	0	0	0	0	1.97359e-05	0	1.48996e-05
k__Bacteria;p__Proteobacteria;c__Alphaproteobacteria;o__Rhizobiales;f__Methylocystaceae;g__Methylosinus	0	0	0	0	0	0	0	0	0	0	0	0	0	0	0	0	0	0	0	0	0	0	0	0	0	0	0	0	0	0	0	0	0	0	0	0	0	0	0	0	0	0	0	0	0	0	0	0	0
k__Bacteria;p__Proteobacteria;c__Alphaproteobacteria;o__Rhizobiales;f__Methylocystaceae;g__Pleomorphomonas	0	0	0	0	0	0	0	0	0	0.000174953	7.74605e-06	0	0	3.81316e-05	0	0	0	0	0	0	0	4.85029e-05	0	0	0	0	0	0	0	0	0	0	0	0	0	0	0	0	0	0	0	0	0	0	0	0	0	0	0
k__Bacteria;p__Proteobacteria;c__Alphaproteobacteria;o__Rhizobiales;f__Phyllobacteriaceae;Other	0	0.00037063	0.000102324	0.000180419	0	0	0	6.84369e-05	0.00027983	0.000874765	0.000131683	0.000728006	0.000664894	0.00101049	0	9.28247e-06	0	0	0.000854838	0.000812744	0.000420538	0.00067904	6.1532e-06	0.00056438	0	0	0	0	7.25189e-05	0	0	0	0	0	0	0	0	0	0	0	0	0.000369541	0.000648835	0.000293367	0	0	0	3.51329e-05	0.00148996
k__Bacteria;p__Proteobacteria;c__Alphaproteobacteria;o__Rhizobiales;f__Phyllobacteriaceae;g__	0	0.000429151	1.46177e-05	0.000120279	0	0	0	0	8.3949e-05	0.000506114	6.19684e-05	0	0	5.71973e-05	0	1.85649e-05	0	0	0.00011754	0	0.000344076	0.000323353	0	0.000107501	0	0.00168634	0	0	0	0	0	0	0	0	0	0	0	0	0	0	0	0	0.000502847	0	0.000279616	0	0	0	0.000268192
k__Bacteria;p__Proteobacteria;c__Alphaproteobacteria;o__Rhizobiales;f__Phyllobacteriaceae;g__Aminobacter	0	0.000234082	0	0	0	0	0	0	0.000195881	0.000287423	0.000154921	0	0	0	0	0	0	0	0.000203024	0	7.64614e-05	0.000266766	6.1532e-06	5.37504e-05	0	0	0	0	0	0	0	0	0	0	0	0	0	0	0	0	0	0	1.62209e-05	0	0	0	0	0	0.000193694
k__Bacteria;p__Proteobacteria;c__Alphaproteobacteria;o__Rhizobiales;f__Phyllobacteriaceae;g__Mesorhizobium	0.000369515	0.00037063	1.46177e-05	0	0	0	0	0.000273748	5.5966e-05	0.000406141	0.000240128	5.60004e-05	0	0	0	9.28247e-06	0	0	0.000416733	0.000725218	0.000293102	0.000590118	0	0.000886882	0	0	0	0	0	0	0	0	0	0	0	0	0	0	0	0	0	6.52131e-05	9.73252e-05	0.000234694	0.000722341	0.000108525	3.94719e-05	0	0.000238393
k__Bacteria;p__Proteobacteria;c__Alphaproteobacteria;o__Rhizobiales;f__Phyllobacteriaceae;g__Nitratireductor	0	0	0	0	0	0	0	0	0	0	0	0	0	0	0	0	0	0	0	0	0	0	0	0	0	0	0	0	0	0	0	0	0	0	0	0	0	0	0	0	0	0	0	0	0	0	0	0	0
k__Bacteria;p__Proteobacteria;c__Alphaproteobacteria;o__Rhizobiales;f__Phyllobacteriaceae;g__Phyllobacterium	0	3.90137e-05	0	0	0	0	0	0	2.7983e-05	0.000162456	0.000356318	0	0	0	0	0	0	0	0.00112197	0.000937781	0.00039505	0.000816465	6.1532e-06	0.00061813	0	0	0	0	0	0	0	0	0	0	0	0	0	0	0	0	0	0	0	0	0	5.42623e-05	3.94719e-05	0	0.000595983
k__Bacteria;p__Proteobacteria;c__Alphaproteobacteria;o__Rhizobiales;f__Rhizobiaceae;Other	0	0.00099485	2.92355e-05	0.000200465	0.000260552	0	0	6.84369e-05	0.000419745	0.00173703	0.000751367	0.000280002	0	0.000686368	0	2.78474e-05	0	9.3321e-06	0.000416733	1.25038e-05	0.00057346	0.0013985	3.0766e-05	0.000591255	0	0	0	1.75694e-05	2.4173e-05	0	0	0	0	0	0	0	0	3.43572e-05	0	0	0	0.000543443	0.00136255	0.000117347	2.33013e-05	0.000596885	1.97359e-05	5.85549e-05	0.000432088
k__Bacteria;p__Proteobacteria;c__Alphaproteobacteria;o__Rhizobiales;f__Rhizobiaceae;g__	0	0.000780275	4.38532e-05	0	0	0	0	0.000273748	0.000167898	0.00124966	0.0027421	0	0	0.000209724	0	0	0	9.3321e-06	0.00159214	2.50075e-05	0.000943024	0.00166527	0	0.00174689	0	0	0	1.75694e-05	0	0	0	0	0	0	0	0	0	0	0	0	0	0.000304328	0.00037308	0.000381377	0.000302917	0	0	0	0.000312891
k__Bacteria;p__Proteobacteria;c__Alphaproteobacteria;o__Rhizobiales;f__Rhizobiaceae;g__Agrobacterium	0.000554273	0.00275047	0.000935536	0.000380884	0	4.19485e-05	0	0.00102655	0.00366577	0.00534856	0.00261042	0.00565605	0.00598404	0.00326025	3.03352e-05	0.000204214	0.000180891	0.000205306	0.00472298	0.00070021	0.0032751	0.00382364	8.61448e-05	0.0026069	0	0	0.000170979	1.75694e-05	0.000169211	0	0	0.00494369	0	0	0	0	0	0.00267986	0	0.000122242	0.000219764	0.0021303	0.00137877	0.0014815	0.00165439	0.000976721	0.000572342	0.000445017	0.00430598
k__Bacteria;p__Proteobacteria;c__Alphaproteobacteria;o__Rhizobiales;f__Rhizobiaceae;g__Kaistia	0	0.000117041	1.46177e-05	6.01395e-05	0	0	0	6.84369e-05	0.000335796	0.00074355	0.000116191	0.000392003	0	0.000381316	0	0	0	1.86642e-05	0.00143185	0	0.000369563	0.000573951	0	0.00118251	0	0	0	0	0	0	0	0	0	0	5.06355e-05	0	0	0	0	0	0	0.000304328	0.00056773	0.000337372	0.000302917	0	1.97359e-05	1.1711e-05	0.000446987
k__Bacteria;p__Proteobacteria;c__Alphaproteobacteria;o__Rhizobiales;f__Rhizobiaceae;g__Rhizobium	0	0.00622269	1.46177e-05	4.0093e-05	0	0	0	0.000342185	0.0027983	0.00415513	0.0026569	0.000112001	0.00199468	1.90658e-05	0	1.85649e-05	0	0	0.00290645	0.000250075	0.00247225	0.00175419	0	0.00231127	0	0	5.6993e-05	3.51389e-05	0	0	0	0	0	0	0	0	1.65025e-05	0.000962001	0	0	0	0.00243462	0.00110302	0.00420982	0.00500979	0.000108525	7.89437e-05	4.68439e-05	0.000774778
k__Bacteria;p__Proteobacteria;c__Alphaproteobacteria;o__Rhizobiales;f__Rhodobiaceae;Other	0	0	0	0	0	0	0	0	0	0	0	0	0	0	0	0	0	0	0	0	0	0	0	0	0	0	0	0	0	0	0	0	0	0	0	0	0	0	0	0	0	0	0	0	0	0	0	0	0
k__Bacteria;p__Proteobacteria;c__Alphaproteobacteria;o__Rhizobiales;f__Rhodobiaceae;g__Afifella	0	0.000292603	0	2.00465e-05	0	0	0	0	0.000195881	0.000156208	0.000108445	0	0	0	0	0	0	0	0.000203024	0.000962789	0.000229384	0.000323353	0	0.000215002	0	0	0	0	0	0	0	0	0	0	0	0	0	0	0	0	0	0.000217377	0	0.000234694	0	0	1.97359e-05	0	0.000104297
k__Bacteria;p__Proteobacteria;c__Alphaproteobacteria;o__Rhizobiales;f__Xanthobacteraceae;Other	0	0	0	0	0	0	0	0	8.3949e-05	6.24832e-06	0	0	0	0	0	0	0	0	2.13709e-05	0	0	1.61676e-05	0	0	0	0	0	0	0	0	0	0	0	0	0	0	0	0	0	0	0	0	0	0	0	0	0	0	5.95983e-05
k__Bacteria;p__Proteobacteria;c__Alphaproteobacteria;o__Rhizobiales;f__Xanthobacteraceae;g__	0	0	0	0	0	0	0	0	0	1.8745e-05	0	0	0	1.90658e-05	0	0	3.61781e-05	0	6.41128e-05	0	6.37178e-05	5.65867e-05	0	0.000107501	0	0	0	0	0	0	0	0	0	0	0	0	0	0	0	0	0	0	0	2.93367e-05	0	0	1.97359e-05	0	5.95983e-05
k__Bacteria;p__Proteobacteria;c__Alphaproteobacteria;o__Rhizobiales;f__Xanthobacteraceae;g__Blastochloris	0	0	0	0	0	0	0	0	0	0	0	0	0	0	0	0	0	0	0	0	0	0	0	0	0	0	0	0	0	0	0	0	0	0	0	0	0	0	0	0	0	0	0	0	0	0	0	0	0
k__Bacteria;p__Proteobacteria;c__Alphaproteobacteria;o__Rhizobiales;f__Xanthobacteraceae;g__Labrys	0	1.95069e-05	1.46177e-05	0	0	0	0	0	0.000139915	0.00022494	0.000216889	0	0	0	0	0	0	0	0.000320564	1.25038e-05	0.000101948	0.000299101	0	0.000483754	0	0	0	0	0	0	0.0666667	0	0	0	0	0	0	0	0	0	0	6.52131e-05	0.000291976	0.000102678	0	5.42623e-05	3.94719e-05	0	0.000387389
k__Bacteria;p__Proteobacteria;c__Alphaproteobacteria;o__Rhizobiales;f__Xanthobacteraceae;g__Xanthobacter	0	0	0	0	0	0	0	0	0	0	0	0	0	0	0	0	0	0	0	0	0	0	0	0	0	0	0	0	0	0	0	0	0	0	0	0	0	0	0	0	0	0	0	0	6.9904e-05	0	0	0	0
k__Bacteria;p__Proteobacteria;c__Alphaproteobacteria;o__Rhodobacterales;f__Hyphomonadaceae;g__	0	0.00154104	0	4.0093e-05	0	0	0	0.000205311	0.00111932	0.000874765	0.00178934	5.60004e-05	0.000664894	0	0	9.28247e-06	0	0	0.00118609	0.000737721	0.00122338	0.00325778	0	0.000940633	0	0	0	0	0	0	0	0	0	0.000142735	0	0	0	0	0	0	7.32547e-05	0.000195639	1.62209e-05	0.00174553	0	5.42623e-05	0	1.1711e-05	0.00105787
k__Bacteria;p__Proteobacteria;c__Alphaproteobacteria;o__Rhodobacterales;f__Rhodobacteraceae;Other	9.23788e-05	0.00068274	0	0.000100233	0	0	0	0	5.5966e-05	0.000237436	7.74605e-06	0.000392003	0	0.000533842	0	1.85649e-05	7.23563e-05	0	0.000213709	5.0015e-05	5.09742e-05	6.46705e-05	0	0	0	0	0	0	6.04325e-05	0	0	0.00446047	0	0	0	0	0	0	0	0	0	0.000130426	0.00115168	2.93367e-05	0.000768944	0	0	0	0.000238393
k__Bacteria;p__Proteobacteria;c__Alphaproteobacteria;o__Rhodobacterales;f__Rhodobacteraceae;g__	0	0.001424	0	4.0093e-05	0	0	0	0.000136874	8.3949e-05	0.000412389	0.000178159	0	0	0.000209724	0	0.000120672	0.000108534	0	0.000459475	6.25188e-05	0.000280358	0.000291017	6.1532e-06	0.000537504	0	0	0	0	7.25189e-05	0	0	0	0	0	0	0	0	0	0	0	0	0.000108689	0.00243313	0	9.32053e-05	0	0	1.1711e-05	0.000119197
k__Bacteria;p__Proteobacteria;c__Alphaproteobacteria;o__Rhodobacterales;f__Rhodobacteraceae;g__Amaricoccus	0	7.80275e-05	0	0	0	0	0	0	8.3949e-05	0.00011247	5.42224e-05	0	0	0	0	0	0	0	0.000138911	0	7.64614e-05	8.89219e-05	6.1532e-06	0.000188127	0	0	0	0	0	0	0	0	0	0	0	0	0	0	0	0	0	0.000326066	0	0.000322704	0	0	0	0	5.95983e-05
k__Bacteria;p__Proteobacteria;c__Alphaproteobacteria;o__Rhodobacterales;f__Rhodobacteraceae;g__Anaerospora	0	0.000175562	0	0	0	0	0	0.000205311	0	0.000106221	6.97145e-05	0	0	0	0	0	0	0	0	0	0	0.00010509	0	0	0	0	0	0	0	0	0	0	0	0	0	0	0	0	0	0	0	0	0	0	0	0	0	0	0
k__Bacteria;p__Proteobacteria;c__Alphaproteobacteria;o__Rhodobacterales;f__Rhodobacteraceae;g__Paracoccus	0	0.000702247	1.46177e-05	8.0186e-05	0	0	0	0.000273748	8.3949e-05	0.000312416	6.97145e-05	0.000112001	0	0.000800763	0	9.28247e-06	0	0	0.00100443	0	0.000191153	0.000485029	0	0.000268752	0	0	0	0	0.000132951	0	0	0	0	0	0	0	0	0	0	0	0.000146509	2.17377e-05	0.000713718	0.000132015	0	0	9.86797e-05	0	0.00034269
k__Bacteria;p__Proteobacteria;c__Alphaproteobacteria;o__Rhodobacterales;f__Rhodobacteraceae;g__Rhodobacter	0	7.80275e-05	0	0	0	0	0	6.84369e-05	0	9.99731e-05	6.19684e-05	0.000168001	0	3.81316e-05	0	0	0	0	0.000224395	0	1.27436e-05	0.000153592	6.1532e-06	0	0	0	0	0	0	0	0	3.71706e-05	0	0	0	0	0	0	0	0	0	0	0	0	0	0	0	0	8.93975e-05
k__Bacteria;p__Proteobacteria;c__Alphaproteobacteria;o__Rhodobacterales;f__Rhodobacteraceae;g__Rubellimicrobium	0	0	0	0	0	0	0	0	0	0	0	0	0	0	0	0	0	0	0	0	2.54871e-05	2.42514e-05	6.1532e-06	0	0	0	0	0	0	0	0	0	0	0	0	0	0	0	0	6.1121e-05	0	0	0	0	0	0	0	0	4.46987e-05
k__Bacteria;p__Proteobacteria;c__Alphaproteobacteria;o__Rhodobacterales;f__Rhodobacteraceae;g__Thioclava	0	0	0	0	0	0	0	0	0	1.24966e-05	0	0	0	0	0	0	0	0	0	0	0	0	0	0	0	0	0	0	0	0	0	0	0	0	0	0	0	0	0	0	0	0	0	0	0	0	0	0	0
k__Bacteria;p__Proteobacteria;c__Alphaproteobacteria;o__Rhodospirillales;f__;g__	0	0.000175562	0	0	0	0	0	0	0.000195881	0.000162456	0.000116191	0	0	1.90658e-05	0	0	0	0	0.000373992	0	0.000140179	0.00044461	1.23064e-05	0.00061813	0	0	0	0	0	0	0	0	0	0	0	0	0	0	0	0	0	0	0	0.000396045	0	0	7.89437e-05	1.1711e-05	0.000387389
k__Bacteria;p__Proteobacteria;c__Alphaproteobacteria;o__Rhodospirillales;f__Acetobacteraceae;Other	0	0	0	0	0	0	0	0	0	0	0	0	0	0	0	0	0	0	0	0	0	0	0	0	0	0	0	0	0	0	0	0	0	0	0	0	0	0	0	0	0	0	0	0	0	0	0	0	0
k__Bacteria;p__Proteobacteria;c__Alphaproteobacteria;o__Rhodospirillales;f__Acetobacteraceae;g__	0	0.00183365	4.38532e-05	4.0093e-05	0	3.14614e-05	0	0.000958117	0.00193083	0.00221191	0.00179708	0.00128801	0.00398936	0.00036225	0	9.28247e-05	0.00123006	1.86642e-05	0.00293851	0.00387616	0.00180959	0.00217455	6.76852e-05	0.00295627	0	0	0.000284965	0	1.20865e-05	6.88705e-05	0	3.71706e-05	0	0.000142735	0	3.88863e-05	0.0013697	0.00532536	0	0.000427847	7.32547e-05	0.0016738	0.00188162	0.0019949	0.00657098	0.000108525	0.000296039	2.34219e-05	0.00402289
k__Bacteria;p__Proteobacteria;c__Alphaproteobacteria;o__Rhodospirillales;f__Acetobacteraceae;g__Acidiphilium	0	0.000136548	0	0	0	0	0	0.000273748	2.7983e-05	8.74765e-05	0.000139429	0	0	0	0	0	0	0	0	0	2.54871e-05	8.08381e-06	0	0	0	0	0	0	0	0	0	0	0	0	0	0	0	0	0	0	0	0.000260853	4.86626e-05	0	0.000326219	0	0	0	2.97992e-05
k__Bacteria;p__Proteobacteria;c__Alphaproteobacteria;o__Rhodospirillales;f__Acetobacteraceae;g__Acidisoma	0	0	0	0	0	0	0	0	0	0	0	0	0	0	0	0	0	0	0	0	0	0	0	0	0	0	0	0	0	0	0	0	0	0	0	0	0	0	0	0	0	0	0	0	0	0	0	0	0
k__Bacteria;p__Proteobacteria;c__Alphaproteobacteria;o__Rhodospirillales;f__Acetobacteraceae;g__Acidisphaera	0	0	0	0	0	0	0	0	0	0	0	0	0	0	0	0	0	0	0	0	0	0	0	0	0	0	0	0	0	0	0	0	0	0	0	0	0	0	0	0	0	0	0	0	0	0	0	0	0
k__Bacteria;p__Proteobacteria;c__Alphaproteobacteria;o__Rhodospirillales;f__Acetobacteraceae;g__Acidocella	0	0	0	0	0	0	0	0	0	0	1.54921e-05	0	0	0	0	0	0	0	0	0	0	0	0	0	0	0	0	0	0	0	0	0	0	0	0	0	0	0	0	0	0	0	0	0	0	0	0	0	0
k__Bacteria;p__Proteobacteria;c__Alphaproteobacteria;o__Rhodospirillales;f__Acetobacteraceae;g__Gluconobacter	0	0	0	0	0	0	0	0	0	0	0	0	0	0	0	0	0	0	0	0	0	0	0	0	0	0	0	0	0	0	0	0	0	0	0	0	0	0	0	0	0	0	0	0	0	0	0	0	0
k__Bacteria;p__Proteobacteria;c__Alphaproteobacteria;o__Rhodospirillales;f__Acetobacteraceae;g__Paracraurococcus	0	0	0	0	0	0	0	0	0	0	0	0	0	0	0	0	0	0	0	0	0	0	0	0	0	0	0	0	0	0	0	0	0	0	0	0	0	0	0	0	0	0	0	0	0	0	0	0	0
k__Bacteria;p__Proteobacteria;c__Alphaproteobacteria;o__Rhodospirillales;f__Acetobacteraceae;g__Roseococcus	0	1.95069e-05	0	0	0	0	0	0	0	0.000681067	3.87303e-05	0	0.000664894	3.81316e-05	0	0	0	0	2.13709e-05	0	0.000114692	4.04191e-05	0	2.68752e-05	0	0	0	1.75694e-05	0	0	0	0	0	0	0	0	1.65025e-05	0	0	0	0	8.69509e-05	0	0.000190689	0	0	0	0	7.44979e-05
k__Bacteria;p__Proteobacteria;c__Alphaproteobacteria;o__Rhodospirillales;f__Acetobacteraceae;g__Roseomonas	0	0	0	0	0	0	0	0	0	0	0	0	0	0	0	0	0	0	0	0	0	0	0	5.37504e-05	0	0	0	0	0	0	0	0	0	0	0	0	0	0	0	0	0	0	0	0	0	0	3.94719e-05	0	0
k__Bacteria;p__Proteobacteria;c__Alphaproteobacteria;o__Rhodospirillales;f__Rhodospirillaceae;Other	0	0	0	0	0	0	0	0	0	0	0	0	0	0	0	0	0	0	0	0	0	0	0	0	0	0	0	0	0	0	0	0	0	0	0	0	1.65025e-05	0	0	0	0	0	0	0	2.33013e-05	0	0	0	0
k__Bacteria;p__Proteobacteria;c__Alphaproteobacteria;o__Rhodospirillales;f__Rhodospirillaceae;g__	0	0.00751014	0.000160795	2.00465e-05	0	2.09743e-05	0	0.00212154	0.00456123	0.00552976	0.00910936	0	0	3.81316e-05	6.06704e-05	5.56948e-05	7.23563e-05	2.79963e-05	0.0101833	0.0224317	0.00556894	0.00926405	4.92256e-05	0.00999758	0.000327547	0	0	0.000105417	0	0.000103306	0	0	0	0	0	0	0.00140271	3.43572e-05	0	0	7.32547e-05	0.00406495	0.00626125	0.0123214	0.00883121	0.000217049	0.000355247	1.1711e-05	0.00518505
k__Bacteria;p__Proteobacteria;c__Alphaproteobacteria;o__Rhodospirillales;f__Rhodospirillaceae;g__Azospirillum	0	0.000117041	0	0	0	0	0	0	0	6.87315e-05	2.32382e-05	0	0	0	0	0	0	9.3321e-06	7.47983e-05	0	5.09742e-05	8.08381e-06	0	0.000188127	0	0	0	0	0	0	0	0	0	0	0.00253177	0	0	0	0	0	0	0	0	0	0	0	0	0	7.44979e-05
k__Bacteria;p__Proteobacteria;c__Alphaproteobacteria;o__Rhodospirillales;f__Rhodospirillaceae;g__Inquilinus	0	0	0	0	0	0	0	0	0	6.24832e-06	1.54921e-05	0	0	0	0	0	0	0	3.20564e-05	0	2.54871e-05	8.89219e-05	0	0.000107501	0	0	0	0	0	0	0	0	0	0	0	0	0	0	0	0	0	0	0	0	0	0	0	0	1.48996e-05
k__Bacteria;p__Proteobacteria;c__Alphaproteobacteria;o__Rhodospirillales;f__Rhodospirillaceae;g__Magnetospirillum	0	0	0	0	0	0	0	0	0	0	0	0	0	0	0	0	0	0	0	0	0	0	0	0	0	0	0	0	0	0	0	0	0	0	0	0	0	0	0	0	0	0	0	0	0	0	0	0	0
k__Bacteria;p__Proteobacteria;c__Alphaproteobacteria;o__Rhodospirillales;f__Rhodospirillaceae;g__Novispirillum	0	0	0	0	0	0	0	0	0	0	0	0	0	0	0	0	0	0	0	0	0	0	0	0	0	0	0	0	0	0	0	0	0	0	0	0	0	0	0	0	0	0	0	0	0	0	0	0	0
k__Bacteria;p__Proteobacteria;c__Alphaproteobacteria;o__Rhodospirillales;f__Rhodospirillaceae;g__Phaeospirillum	0	3.90137e-05	0	0	0	0	0	0	0	3.12416e-05	0	0	0	0	0	0	0	0	4.27419e-05	0	0.000101948	0	0	0	0	0	0	0	0	0	0	0	0	0	0	0	0	0	0	0	0	0	0.000145988	0	0	0	0	0	1.48996e-05
k__Bacteria;p__Proteobacteria;c__Alphaproteobacteria;o__Rhodospirillales;f__Rhodospirillaceae;g__Skermanella	0	0.000546192	0	0	0	1.04871e-05	0	0	8.3949e-05	0.000131215	2.32382e-05	0	0	1.90658e-05	0	0	0	9.3321e-06	0.000491532	0.00105032	0.000242128	0.000266766	0	0.000295627	0	0	0	0	0	0	0	0	0	0	0	0	0	0	0	0	0	0	0	0.000425382	0.00102526	0	1.97359e-05	0	0.000268192
k__Bacteria;p__Proteobacteria;c__Alphaproteobacteria;o__Rhodospirillales;f__Rhodospirillaceae;g__Telmatospirillum	0	0.000117041	0	0	0	0	0	0	0	0	2.32382e-05	0	0	0	0	0	0	0	2.13709e-05	0	0	0	0	0	0	0	0	0	0	0	0	0	0	0	0	0	0	0	0	0	0	0	0	0	0	0	0	0	0
k__Bacteria;p__Proteobacteria;c__Alphaproteobacteria;o__Rickettsiales;f__;g__	0	0.00118992	0	0	0	0	0	0.000273748	0.000391762	0.000949745	0.0020527	0	0	0	0	0	0	9.3321e-06	0.000812096	0.000725218	0.000522486	0.000412274	6.1532e-06	5.37504e-05	0	0	0	1.75694e-05	0.000145038	0	0	0	0	0	0	0	0.000148522	0	0	0.000427847	0	0.000456492	0.00160587	0.00151084	0.000722341	0.000217049	7.89437e-05	0	0.000312891
k__Bacteria;p__Proteobacteria;c__Alphaproteobacteria;o__Rickettsiales;f__Holosporaceae;g__	0	0	0	0	0	0	0	0	0	0	7.74605e-06	0	0	0	0	9.28247e-06	0	0	0	0	1.27436e-05	4.04191e-05	0	2.68752e-05	0	0	0	0	0	0	0	0	0	0	0	0	0	0	0	0	0	0	0	0	0	0	1.97359e-05	0	1.48996e-05
k__Bacteria;p__Proteobacteria;c__Alphaproteobacteria;o__Rickettsiales;f__Pelagibacteraceae;g__	0	0	0	0	0	0	0	0	0	0	0	0	0	0	0	0	0	0	0	0	0	0	0	0	0	0	0	0	0	0	0	0	0	0	0	0	0	0	0	0	0	0	0	0	0	0	0	0	0
k__Bacteria;p__Proteobacteria;c__Alphaproteobacteria;o__Rickettsiales;f__Rickettsiaceae;Other	0	0	0	0	0	0	0	0	0	0	0	0	0	0	0	0	0	0	0	0	0	0	0	0	0	0	0	0	0	0	0	0	0	0	0	0	0	0	0	0	0	4.34754e-05	0	0	0	0	0	0	0
k__Bacteria;p__Proteobacteria;c__Alphaproteobacteria;o__Rickettsiales;f__Rickettsiaceae;g__	0	0.00062422	0	0	0	0	0	0.000205311	0.000111932	0.000362403	0.000565462	0	0	0	0	0	0	0	7.47983e-05	0	0.000140179	8.08381e-05	0	0.000430003	0	0	0	0	0	0	0	0	0	0	0.000202542	0	0	0	0	0	7.32547e-05	0.000413017	0.00163831	0.000748086	0	0	0	0	0.000253293
k__Bacteria;p__Proteobacteria;c__Alphaproteobacteria;o__Rickettsiales;f__Rickettsiaceae;g__Orientia	0	0	0	0	0	0	0	0	0	0	0	0	0	0	0	0	0	0	0	0	0	0	0	0	0	0	0	0	0	0	0	0	0	0	0	0	0	0	0	0	0	0	0	0	0	0	0	0	4.46987e-05
k__Bacteria;p__Proteobacteria;c__Alphaproteobacteria;o__Rickettsiales;f__Rickettsiaceae;g__Rickettsia	0	0.000156055	0	2.00465e-05	0	0	0	6.84369e-05	2.7983e-05	6.87315e-05	0.000209143	0	0	0	0	0	0	0	8.54838e-05	0	2.54871e-05	6.46705e-05	6.1532e-06	0.000295627	0	0	0	0	0	0	0	0	0	0	0	0	0	0	0	0	0	0.000173902	0	5.86734e-05	0	0	0	0	0.000163895
k__Bacteria;p__Proteobacteria;c__Alphaproteobacteria;o__Rickettsiales;f__mitochondria;Other	0.000369515	0.000585206	1.46177e-05	0	0	7.34099e-05	0	0.000479058	0.000727558	0.000243685	0.000759113	0.000392003	0	3.81316e-05	0	9.28247e-06	0	0	2.13709e-05	0	6.37178e-05	0.000161676	8.61448e-05	0.000967508	0.000327547	0.00126476	0.000626924	0	0	0.00936639	0	0.000520388	0.0138329	0	0.0101271	0.000116659	0	3.43572e-05	0	0.0903979	0	0.00134774	0.00157342	0.00126148	0.00810886	0	0	5.85549e-05	0.00070028
k__Bacteria;p__Proteobacteria;c__Alphaproteobacteria;o__Rickettsiales;f__mitochondria;g__	0	0	0	0	0	0	0	0	0	0	1.54921e-05	0	0	0	0	0	0	0	1.06855e-05	0	0	8.08381e-06	0	0	0	0	0	0	0	0	0	0	7.90451e-05	0	0	0	0	0	0	6.1121e-05	0	2.17377e-05	0	0	0	0	0	0	4.46987e-05
k__Bacteria;p__Proteobacteria;c__Alphaproteobacteria;o__Rickettsiales;f__mitochondria;g__Diplazium	0	0	0	0	0	0	0	0	0	0	0	0	0	0	0	0	0	0	0	0	0	0	0	0	0	0	0	0	0	0	0	0	0	0	0	0	0	0	0	0	0	0	0	0	0	0	0	0	0
k__Bacteria;p__Proteobacteria;c__Alphaproteobacteria;o__Rickettsiales;f__mitochondria;g__Malawimonas	0	0	0	0	0	0	0	0	0	0	0	0	0	0	0	0	0	0	0	0	0	0	0	0	0	0	0	0	0	0	0	0	0	0	0	0	0	0	0	0	0	0	0	0	0	0	0	0	0
k__Bacteria;p__Proteobacteria;c__Alphaproteobacteria;o__Rickettsiales;f__mitochondria;g__Reclinomonas	0	0	0	0	0	0	0	0	0	1.24966e-05	0	0	0	0	0	0	0	0	0	0	0	0	0	0	0	0	0	0	0	0	0	0	0	0	0	0	0	0	0	0	0	0	0	0	0	0	0	0	0
k__Bacteria;p__Proteobacteria;c__Alphaproteobacteria;o__Sphingomonadales;Other;Other	0	0	0	0	0	0	0	0.000136874	2.7983e-05	0.00011247	3.87303e-05	0	0	0.000533842	0	0	0	0	0.000170968	0	2.54871e-05	6.46705e-05	0	0	0	0	0	0	0	0	0	0.00278779	0	0	0	0	0	0	0	0	0	0	0	0	0	0	0	1.1711e-05	0.000238393
k__Bacteria;p__Proteobacteria;c__Alphaproteobacteria;o__Sphingomonadales;f__;g__	0	0.000214576	0	0	0	0	0	0	2.7983e-05	0.000181201	1.54921e-05	0	0.00265957	0.00013346	0	0	0	0	0	0	2.54871e-05	1.61676e-05	0	0.000510629	0	0	0	0	0	0	0	0	0	0	0	0	0	0	0	0	0	0	0	0	0	0	1.97359e-05	0	5.95983e-05
k__Bacteria;p__Proteobacteria;c__Alphaproteobacteria;o__Sphingomonadales;f__Erythrobacteraceae;Other	0	0	0	0	0	0	0	0	0	1.8745e-05	4.64763e-05	0	0	0	0	0	0	0	4.27419e-05	0	0	0	0	2.68752e-05	0	0	0	0	0	0	0	0	0	0	0	0	0	0	0	0	0	0	0	0	0	0	0	0	0
k__Bacteria;p__Proteobacteria;c__Alphaproteobacteria;o__Sphingomonadales;f__Erythrobacteraceae;g__	0	0.00124844	8.77065e-05	8.0186e-05	0	2.09743e-05	0	0.000342185	0.00123125	0.00198072	0.00130908	0.000280002	0.000664894	0.000190658	0	2.78474e-05	0	9.3321e-06	0.00276754	0.00142543	0.00109595	0.000767962	0	0.00145126	0	0	5.6993e-05	0	0	0	0	0	0	0	0	0	3.30049e-05	0	0	0	0	0.00047823	0.00332528	0.00258163	0.00421754	0	1.97359e-05	0	0.00132606
k__Bacteria;p__Proteobacteria;c__Alphaproteobacteria;o__Sphingomonadales;f__Erythrobacteraceae;g__Lutibacterium	0	0	0	0	0	0	0	0	0	1.24966e-05	0	0	0	0	0	0	0	0	0	0	0	0	0	0	0	0	0	0	0	0	0	0	0	0	0	0	0	0	0	0	0	0	0	0	0	0	0	0	0
k__Bacteria;p__Proteobacteria;c__Alphaproteobacteria;o__Sphingomonadales;f__Sphingomonadaceae;Other	0	0	2.92355e-05	0	0	1.04871e-05	0	0	0	5.62349e-05	1.54921e-05	0	0.00199468	0.000190658	0	0	0	0	6.41128e-05	0.000687706	6.37178e-05	7.27543e-05	0	8.06257e-05	0	0	0	0	0	0	0	0.00107795	0	0	0	0	0	0	0	0	0	2.17377e-05	0	0	0	0	0	0	0.000163895
k__Bacteria;p__Proteobacteria;c__Alphaproteobacteria;o__Sphingomonadales;f__Sphingomonadaceae;g__	9.23788e-05	0.00101436	4.38532e-05	0.000200465	0	0	0	0.000273748	0.00156705	0.00212443	0.00130134	0.000168001	0.00265957	0.000705434	0	1.85649e-05	3.61781e-05	9.3321e-06	0.00346209	0.00652696	0.00175861	0.00325778	1.84596e-05	0.00427316	0	0	0	1.75694e-05	1.20865e-05	3.44353e-05	0.0666667	0.00475783	0	0	5.06355e-05	0	3.30049e-05	3.43572e-05	0	0	0	0.00102167	0.00134633	0.00152551	0.00412434	5.42623e-05	7.89437e-05	1.1711e-05	0.00284582
k__Bacteria;p__Proteobacteria;c__Alphaproteobacteria;o__Sphingomonadales;f__Sphingomonadaceae;g__Blastomonas	0	0	0	0	0	0	0	0	0	0	0	0	0	0	0	0	0	0	0	0	0	0	0	0	0	0	0	0	0	0	0	0	0	0	0	0	0	0	0	0	0	0	0	0	0	0	0	0	0
k__Bacteria;p__Proteobacteria;c__Alphaproteobacteria;o__Sphingomonadales;f__Sphingomonadaceae;g__Kaistobacter	0	0.00501326	2.92355e-05	6.01395e-05	0.000260552	5.24356e-05	0	0.00301122	0.00324603	0.00248683	0.0032456	5.60004e-05	0.00398936	0.000114395	6.06704e-05	3.71299e-05	7.23563e-05	3.73284e-05	0.00844152	0.0119911	0.00734029	0.00610328	9.2298e-05	0.0117713	0	0	0.000284965	5.27083e-05	4.8346e-05	0.000103306	0	0	0	0	0	3.88863e-05	0	3.43572e-05	0	0	0	0.00154338	0.0059855	0.00246428	0.00500979	0.000108525	0.000236831	7.02658e-05	0.0113237
k__Bacteria;p__Proteobacteria;c__Alphaproteobacteria;o__Sphingomonadales;f__Sphingomonadaceae;g__Novosphingobium	0	0.000487672	0	0	0	0	0	6.84369e-05	0.000979405	0.000474872	0.000480255	0.000392003	0	0.000438513	0	0	0	9.3321e-06	0.000203024	0	0.000191153	0.000315269	0	0.000295627	0	0	0.000113986	0	0	0	0	0.000185853	0	0	0	0	0	0	0	0	0	0.000586918	0.00137877	0.000102678	0.000908752	0	0	0	0.000119197
k__Bacteria;p__Proteobacteria;c__Alphaproteobacteria;o__Sphingomonadales;f__Sphingomonadaceae;g__Sphingobium	0	1.95069e-05	2.92355e-05	0	0	0	0	0	0.000111932	0.000618584	0.000201397	5.60004e-05	0	7.62631e-05	0	9.28247e-06	0	0	0.000373992	0	2.54871e-05	0.000493113	0	0.000349378	0	0	0	0	6.04325e-05	0	0	0	0	0	0	0	0	0	0	0	0.000146509	6.52131e-05	0.000616393	0	0.000559232	0.000162787	0	2.34219e-05	0.000536385
k__Bacteria;p__Proteobacteria;c__Alphaproteobacteria;o__Sphingomonadales;f__Sphingomonadaceae;g__Sphingomonas	0.000277136	0.00158006	0.000292355	0.000120279	0	4.19485e-05	0	0.0013003	0.00478509	0.00331161	0.00134007	0.00336003	0.0099734	0.00244042	0	0.000167084	0.000542672	7.46568e-05	0.00546028	0.0030134	0.00226835	0.00246556	0.000363039	0.00384316	0	0	0.000911889	0.000491944	1.20865e-05	0.00426997	0.0666667	0.000223023	0.00015809	0	0.00425338	0.000155545	4.95074e-05	0.0002405	0.00280603	0.000305605	0.000219764	0.00245636	0.00523934	0.0023176	0.00727002	0.000651148	0.000868381	0.000199087	0.00518505
k__Bacteria;p__Proteobacteria;c__Alphaproteobacteria;o__Sphingomonadales;f__Sphingomonadaceae;g__Sphingopyxis	0	9.75343e-05	0	4.0093e-05	0	0	0	0.000342185	0.000195881	0.000518611	2.32382e-05	0	0	5.71973e-05	0	0	0	9.3321e-06	0.000609072	0	7.64614e-05	0.000177844	0	0.000752506	0	0	0	0	0	0	0	0	0	0	0	0	0	0.0026455	0	0	0	0	0	0	0	0	3.94719e-05	0	0.000402289
k__Bacteria;p__Proteobacteria;c__Betaproteobacteria;Other;Other;Other	0	0.000156055	5.8471e-05	2.00465e-05	0	0	0	6.84369e-05	0.000111932	3.74899e-05	0.000162667	0	0	0.000114395	0	9.28247e-06	7.23563e-05	9.3321e-06	1.06855e-05	0	3.82307e-05	4.04191e-05	9.2298e-05	0	0	0	0	0	0	0	0	0	7.90451e-05	0	0	0	1.65025e-05	0	0	0	0	0	4.86626e-05	2.93367e-05	0.000116507	0	1.97359e-05	1.1711e-05	1.48996e-05
k__Bacteria;p__Proteobacteria;c__Betaproteobacteria;o__;f__;g__	0	0.00380384	2.92355e-05	6.01395e-05	0	4.19485e-05	0	0.000273748	0.000979405	0.00179952	0.00227734	5.60004e-05	0	3.81316e-05	0	0	0	1.86642e-05	0.00184859	0.00140042	0.0015802	0.00341137	2.46128e-05	0.00217689	0	0.00084317	5.6993e-05	0	2.4173e-05	6.88705e-05	0	0	0	0	0	3.88863e-05	4.95074e-05	0	0	0	0	0.00178249	0.00094081	0.0020389	0.000885451	5.42623e-05	0	2.34219e-05	0.00166875
k__Bacteria;p__Proteobacteria;c__Betaproteobacteria;o__A21b;Other;Other	0	0	0	0	0	0	0	0	0	0	0	0	0	0	0	0	0	0	0	0	0	0	0	0	0	0	0	0	0	0	0	0	0	0	0	0	0	0	0	0	0	0	0	0	0	0	0	0	0
k__Bacteria;p__Proteobacteria;c__Betaproteobacteria;o__A21b;f__EB1003;g__	0.000184758	1.95069e-05	0	2.00465e-05	0	0	0	0	0.000475711	0.00123092	0.000596446	0	0	0	0	9.28247e-06	0	0	0.000138911	1.25038e-05	0.00017841	7.27543e-05	6.1532e-06	0.000322503	0	0	0	0	0	0	0	0	0	0	0	0	0	0	0	0	0	0.000173902	0	0	0.000302917	5.42623e-05	3.94719e-05	0	0.000849276
k__Bacteria;p__Proteobacteria;c__Betaproteobacteria;o__A21b;f__UD5;g__	0	0.000117041	0	0	0	0	0	0	0.000167898	7.49798e-05	0.000364065	0	0	0	0	0	0	0	0	0	0.000101948	0.000121257	0	2.68752e-05	0	0	0.000113986	0	0	0	0	0	0	0	0	0	0	0	0	0	0	0	0.000129767	4.4005e-05	0.000209712	0	0	0	0.000253293
k__Bacteria;p__Proteobacteria;c__Betaproteobacteria;o__ASSO-13;f__;g__	0	0	0	0	0	0	0	0	0	0	0	0	0	0	0	0	0	0	0	0	0	0	0	0	0	0	0	0	0	0	0	0	0	0	0	0	0	0	0	0	0	0	0	0	0	0	0	0	0
k__Bacteria;p__Proteobacteria;c__Betaproteobacteria;o__Burkholderiales;Other;Other	0	0.000643727	0	4.0093e-05	0	1.04871e-05	0	0	0.000251847	0.000418637	0.000457017	0	0	3.81316e-05	0	9.28247e-06	3.61781e-05	6.53247e-05	0.000416733	0	7.64614e-05	0.000396107	1.84596e-05	5.37504e-05	0	0	0	0	2.4173e-05	0	0	0	7.90451e-05	0	0	0	0	3.43572e-05	0.000175377	0	0	0.000173902	0.000729939	0.000718749	0.00186411	0	1.97359e-05	1.1711e-05	0.00138566
k__Bacteria;p__Proteobacteria;c__Betaproteobacteria;o__Burkholderiales;f__;g__	0	7.80275e-05	0	0	0	0	0	0	0.000195881	6.87315e-05	4.64763e-05	0	0	1.90658e-05	0	0	0	0	0.000128226	0	2.54871e-05	6.46705e-05	2.46128e-05	0.000107501	0	0	0	0	0	0	0	0	0	0	0	0	1.65025e-05	0	0	0	0	0.000195639	0	0.000190689	0.000302917	0	1.97359e-05	0.000140532	0.000253293
k__Bacteria;p__Proteobacteria;c__Betaproteobacteria;o__Burkholderiales;f__Alcaligenaceae;Other	0	1.95069e-05	0	0	0	0	0	0	0	0	0	0	0	0	0	0	0	2.79963e-05	0	0	0	0	0	0	0	0	0	0	0	0	0	0	0	0	0	0	0	0	0	0	0	0	0.000113546	0	6.9904e-05	0	0	1.1711e-05	0
k__Bacteria;p__Proteobacteria;c__Betaproteobacteria;o__Burkholderiales;f__Alcaligenaceae;g__	0	9.75343e-05	0	0	0	2.09743e-05	0	0.00205311	0.000139915	0.000980986	0.000108445	0	0	0.000648236	0	9.28247e-06	0	0	0.000352621	0	0.000191153	0.000258682	6.1532e-06	0.000645005	0	0	0	0	0	0	0	0	0	0	0	0	0	0	0	0	0	0	1.62209e-05	0.000308035	2.33013e-05	0	1.97359e-05	0	0.000119197
k__Bacteria;p__Proteobacteria;c__Betaproteobacteria;o__Burkholderiales;f__Alcaligenaceae;g__Achromobacter	0	0.000175562	0	4.0093e-05	0	0	0	0.00191623	0.000111932	0.000531107	0.000371811	0	0.000664894	9.53289e-05	0	0	0	4.66605e-05	0.00161351	0	0.00057346	0.000654789	0	0.00290252	0	0	0	0	0	0	0	0	0	0	0	7.77726e-05	0	0	0	0	0	0.000108689	0.000162209	0.000308035	0	0	0	0	0.000610883
k__Bacteria;p__Proteobacteria;c__Betaproteobacteria;o__Burkholderiales;f__Alcaligenaceae;g__Oligella	0	0	0	0	0	0	0	0	0	0	0	0	0	0	0	0	0	0	0	0	0	0	0	0	0	0	0	0	0	0	0	0	0	0	0	0	0	0	0	0	0	0	0	0	0	0	0	0	0
k__Bacteria;p__Proteobacteria;c__Betaproteobacteria;o__Burkholderiales;f__Alcaligenaceae;g__Pigmentiphaga	0	1.95069e-05	7.30887e-05	8.0186e-05	0	0	0	0	0.000111932	0.000337409	7.74605e-06	0.000168001	0.000664894	0.000648236	0	8.35422e-05	0.000180891	0	6.41128e-05	0	2.54871e-05	0.00010509	6.1532e-06	0.000376253	0	0	0	0	0	0	0	0	0	0	0	0	0	0	0	0	0	4.34754e-05	0	0	0	0	1.97359e-05	0	0.000163895
k__Bacteria;p__Proteobacteria;c__Betaproteobacteria;o__Burkholderiales;f__Alcaligenaceae;g__Sutterella	0.00184758	1.95069e-05	0.00013156	0.00224521	0.015112	0.000660689	0	0	2.7983e-05	0.000862268	0	0.000560004	0.000664894	0.00167779	0	0.000139237	3.61781e-05	0.00306093	2.13709e-05	0	2.54871e-05	0.000137425	0.00334734	2.68752e-05	0	0	0.00113986	0.000474375	0.00412149	0	0	0	0	0.00670854	0	0	3.30049e-05	0	0	0	0.000293019	4.34754e-05	3.24417e-05	1.46683e-05	0	0.00260459	0.00118416	0.000152243	1.48996e-05
k__Bacteria;p__Proteobacteria;c__Betaproteobacteria;o__Burkholderiales;f__Burkholderiaceae;Other	0	3.90137e-05	0	0	0	0	0	0	0	0	7.74605e-06	0	0	0	0	0	0	0	0	0	0	1.61676e-05	0	0	0	0	0	0	0	0	0	0	0	0	0	0	0	0	0	0	0	2.17377e-05	0	0	0	0	0	0	0
k__Bacteria;p__Proteobacteria;c__Betaproteobacteria;o__Burkholderiales;f__Burkholderiaceae;g__	9.23788e-05	0.000546192	0	0	0	0	0	6.84369e-05	8.3949e-05	0.000318664	0.000689399	0	0	0	3.03352e-05	9.28247e-06	0	0	0.000128226	0	8.92049e-05	0.000145509	0	0.000994383	0	0	5.6993e-05	0	1.20865e-05	0	0	0	0	0	0	0	0	0	0.000175377	0	0	0.000413017	0.000113546	0.00139349	0	0	0	0	0.000238393
k__Bacteria;p__Proteobacteria;c__Betaproteobacteria;o__Burkholderiales;f__Burkholderiaceae;g__Burkholderia	9.23788e-05	0.00218477	4.38532e-05	0	0	1.04871e-05	0	0.00088968	0.00117529	0.000962241	0.00218439	5.60004e-05	0	1.90658e-05	0	9.28247e-06	0	0	0.000609072	0.000887766	0.00115966	0.00121257	0	0.00131689	0	0	5.6993e-05	1.75694e-05	0	0	0	0.00438613	0	0	0	0	0.00108916	0.00381365	0.00631357	0	0	0.00104341	3.24417e-05	0.000469387	0.000815547	5.42623e-05	0.000138152	0	0.00305441
k__Bacteria;p__Proteobacteria;c__Betaproteobacteria;o__Burkholderiales;f__Burkholderiaceae;g__Candidatus Glomeribacter	0	3.90137e-05	0	0	0	0	0	0	0	1.24966e-05	7.74605e-05	0	0	0	0	0	0	0	1.06855e-05	0.000637691	2.54871e-05	0	0	8.06257e-05	0	0	0	0	0	0	0	0	0	0	0	0	0	0	0	0	0	2.17377e-05	0	0.000205357	0	0	0	0	2.97992e-05
k__Bacteria;p__Proteobacteria;c__Betaproteobacteria;o__Burkholderiales;f__Burkholderiaceae;g__Lautropia	0	0	0	0	0	0	0	0	0	0	0	0	0	0	0	0	0	0	0	0	0	0	0	0	0	0	0	0	0	0	0	0	0	0	0	0	0	0	0	0	0	0	0	0	0	0	0	0	0
k__Bacteria;p__Proteobacteria;c__Betaproteobacteria;o__Burkholderiales;f__Burkholderiaceae;g__Pandoraea	0	0	0	0	0	0	0	0	0	0	0	0	0	0	0	0	0	0	0	0	0	0	0	0	0	0	0	0	0	0	0	0	0	0	0	0	0	0	0	0	0	0	0	0	0	0	0	0	0
k__Bacteria;p__Proteobacteria;c__Betaproteobacteria;o__Burkholderiales;f__Burkholderiaceae;g__Salinispora	0	0.000214576	0	0	0	0	0	0.000136874	0.000335796	3.12416e-05	0.000518986	0	0	0	0	0	0	0	0	0	6.37178e-05	8.08381e-06	0	0.000215002	0	0	0	0	0	0	0	0	0	0	0	0	0	0	0	0	0	8.69509e-05	0	7.33417e-05	0.000768944	0	0.000236831	0	2.97992e-05
k__Bacteria;p__Proteobacteria;c__Betaproteobacteria;o__Burkholderiales;f__Comamonadaceae;Other	0.000369515	0.00181414	1.46177e-05	0.000140326	0	0	0	0.00116343	0.00221066	0.00276801	0.00353995	0.000112001	0.00398936	0.00560534	0	0.000612643	0.000361781	1.86642e-05	0.00152802	0.0020131	0.00166941	0.00283742	4.30724e-05	0.00274127	0	0.000421585	0	3.51389e-05	0.00020547	0.00227273	0	0.00747129	7.90451e-05	0	0.00146843	0.000116659	0.000363054	0.0016835	0	0.000244484	0	0.00139121	0.0023358	0.00193622	0.00256315	5.42623e-05	9.86797e-05	2.34219e-05	0.00247333
k__Bacteria;p__Proteobacteria;c__Betaproteobacteria;o__Burkholderiales;f__Comamonadaceae;g__	0.000554273	0.00805634	0.00032159	0.000360837	0	5.24356e-05	0	0.00554339	0.0054287	0.0143524	0.012293	0.000672005	0.00398936	0.00642517	0	0.000380581	0.000325603	4.66605e-05	0.00758669	0.00142543	0.00463866	0.010412	9.2298e-05	0.00854632	0.00098264	0.00168634	5.6993e-05	0.00031625	0.000338422	0.000998623	0	0.00341969	0.00719311	0	0.00460783	0.000272204	0.00363054	0.00271422	0.0022799	0.000183363	0.000293019	0.00678217	0.0185404	0.0108546	0.0158915	0.000217049	0.000335511	3.51329e-05	0.00722629
k__Bacteria;p__Proteobacteria;c__Betaproteobacteria;o__Burkholderiales;f__Comamonadaceae;g__Acidovorax	0	0	0	2.00465e-05	0	0	0	6.84369e-05	0	9.99731e-05	3.09842e-05	0	0	3.81316e-05	0	6.49773e-05	0.000289425	0	1.06855e-05	0	7.64614e-05	4.04191e-05	0	0	0	0	0	1.75694e-05	0	0	0	0	0	0	0	0	1.65025e-05	0	0	0	0	4.34754e-05	0	0	0	0	0	0	8.93975e-05
k__Bacteria;p__Proteobacteria;c__Betaproteobacteria;o__Burkholderiales;f__Comamonadaceae;g__Azohydromonas	0	0	0	0	0	0	0	0	0	1.24966e-05	1.54921e-05	5.60004e-05	0	0	0	0	0	0	0	0	0	8.08381e-06	0	0	0	0	0	0	0	0	0	0	0	0	0	0	0	0	0	0	0	0	0	0	0	0	0	1.1711e-05	0.000238393
k__Bacteria;p__Proteobacteria;c__Betaproteobacteria;o__Burkholderiales;f__Comamonadaceae;g__Comamonas	9.23788e-05	0.000136548	0	2.00465e-05	0	2.09743e-05	0	0.000479058	0.00123125	0.000243685	3.87303e-05	0	0.000664894	0.000915157	0.000273017	0.00706396	0.00510112	0.000503933	0.00103649	0	0.000458768	0.000582035	2.46128e-05	0.000376253	0	0	0	7.02778e-05	0.00297328	0	0	0.00408876	0.0189708	0	5.06355e-05	0.0113937	1.65025e-05	0.000893287	0.00508593	0.000488968	0	0	6.48835e-05	0	0.000186411	0.000162787	1.97359e-05	0.000128821	0.000938673
k__Bacteria;p__Proteobacteria;c__Betaproteobacteria;o__Burkholderiales;f__Comamonadaceae;g__Delftia	0	0	0	0	0	0	0	0	0	0	7.74605e-06	0	0	0	0	0	0	0	0	0	0	1.61676e-05	0	0	0	0	0	0	0	0	0	0	0	0	0	0	0	0	0	0	0	0	0	0	0	0	0	0	2.97992e-05
k__Bacteria;p__Proteobacteria;c__Betaproteobacteria;o__Burkholderiales;f__Comamonadaceae;g__Giesbergeria	0	0	0	0	0	0	0	0	0	0	0	0	0	0	0	0	0	0	0	0	0	0	0	0	0	0	0	0	0	0	0	0	0	0	0	0	0	0	0	0	0	0	0	0	0	0	0	0	0
k__Bacteria;p__Proteobacteria;c__Betaproteobacteria;o__Burkholderiales;f__Comamonadaceae;g__Hydrogenophaga	0	0	0	4.0093e-05	0	0	0	0	0	6.87315e-05	0	0	0	0	0	0	0	0	4.27419e-05	0	0	1.61676e-05	0	0	0	0	0	0	0	3.44353e-05	0	0	0	0	0.00248114	0	0	0	0	0	0	0	0	0	0	0	0	1.1711e-05	5.95983e-05
k__Bacteria;p__Proteobacteria;c__Betaproteobacteria;o__Burkholderiales;f__Comamonadaceae;g__Hylemonella	0	0.00189217	7.30887e-05	6.01395e-05	0	0	0	0.000205311	0.00190284	0.00270552	0.00233931	0.000616005	0.000664894	0.0021163	0	1.85649e-05	7.23563e-05	0	0.00128226	0.00115035	0.0012871	0.00115599	4.92256e-05	0.00112876	0	0	0	0	0	0	0	0	0	0	0.00162034	0	4.95074e-05	0	0	0	7.32547e-05	0.00163033	0.00144366	0.00155484	0.00156119	0.000108525	5.92078e-05	1.1711e-05	0.00129626
k__Bacteria;p__Proteobacteria;c__Betaproteobacteria;o__Burkholderiales;f__Comamonadaceae;g__Leptothrix	0	0	0	0	0	0	0	0	0	0	1.54921e-05	0	0	0	0	9.28247e-06	0	0	1.06855e-05	0	1.27436e-05	1.61676e-05	0	0	0	0	0	0	0	0	0	0	0	0	0	0	0	0	0	0	0	0	0	0	0	0	0	0	1.48996e-05
k__Bacteria;p__Proteobacteria;c__Betaproteobacteria;o__Burkholderiales;f__Comamonadaceae;g__Limnohabitans	0	1.95069e-05	0	0	0	0	0	0	0	9.37248e-05	3.87303e-05	0	0	0.000285987	0	5.56948e-05	7.23563e-05	0	0	2.50075e-05	3.82307e-05	3.23353e-05	0	0	0	0	0	0.000105417	1.20865e-05	6.88705e-05	0	7.43412e-05	0.00015809	0	0.000202542	7.77726e-05	0.00209581	3.43572e-05	0.000175377	0	0	0.000108689	1.62209e-05	7.33417e-05	6.9904e-05	0	0	0	1.48996e-05
k__Bacteria;p__Proteobacteria;c__Betaproteobacteria;o__Burkholderiales;f__Comamonadaceae;g__Methylibium	0	1.95069e-05	0	0	0	0	0	0	0	4.37382e-05	7.74605e-05	0	0	0	0	0	0	0	3.20564e-05	0	6.37178e-05	4.04191e-05	0	2.68752e-05	0	0	0	0	0	0	0	0	0	0	0	3.88863e-05	4.95074e-05	0	0	0	0	0	1.62209e-05	1.46683e-05	0	0	0	0	7.44979e-05
k__Bacteria;p__Proteobacteria;c__Betaproteobacteria;o__Burkholderiales;f__Comamonadaceae;g__Paucibacter	0	1.95069e-05	0	0	0	0	0	0	2.7983e-05	6.24832e-06	3.87303e-05	0	0	0	0	0	0	0	2.13709e-05	0	1.27436e-05	5.65867e-05	0	8.06257e-05	0	0	0	0	0	0	0	0	0	0	0.000202542	0	0	0	0	0	0	0	1.62209e-05	0	0	0	0	0	0
k__Bacteria;p__Proteobacteria;c__Betaproteobacteria;o__Burkholderiales;f__Comamonadaceae;g__Polaromonas	0	0.000331617	0	0	0	0	0	0	8.3949e-05	4.37382e-05	4.64763e-05	0	0	0.000190658	0	0	0	0	0	0	0	0	0	0	0	0	0	0	0	0	0	3.71706e-05	0	0	0.00486101	0	0	0	0	0	0	0.000108689	1.62209e-05	4.4005e-05	4.66027e-05	0	0	0	0
k__Bacteria;p__Proteobacteria;c__Betaproteobacteria;o__Burkholderiales;f__Comamonadaceae;g__Ramlibacter	9.23788e-05	0.00520833	0	4.0093e-05	0	1.04871e-05	0	0.000547495	0.00179091	0.0020557	0.00352445	5.60004e-05	0.00199468	1.90658e-05	0	0	0	0	0.00194476	0.000662699	0.0010832	0.00197245	1.84596e-05	0.00155876	0	0	0	1.75694e-05	2.4173e-05	3.44353e-05	0	0	0	0	0	0	0	0	0	0	0	0.00186944	0.00995961	0.00240561	0.00237674	0	1.97359e-05	0	0.00281602
k__Bacteria;p__Proteobacteria;c__Betaproteobacteria;o__Burkholderiales;f__Comamonadaceae;g__Rhodoferax	0	0.000117041	0	0	0	0	0	0.000205311	0.000111932	0.000218691	0.000542224	0	0	9.53289e-05	0	9.28247e-06	0	0	9.61693e-05	1.25038e-05	3.82307e-05	0.00010509	0	0	0	0.000421585	0	0	0	0.000516529	0	3.71706e-05	0	0	0.000405084	0	0.000231035	0.00140864	0	0	0	0.000434754	0.000178429	0.000469387	0.000629136	0	0	0	0
k__Bacteria;p__Proteobacteria;c__Betaproteobacteria;o__Burkholderiales;f__Comamonadaceae;g__Roseateles	0	0	0	0	0	0	0	0	0	1.24966e-05	3.87303e-05	0	0	0	0	0	0	0	0	0	0	0	0	0	0	0	0	0	0	0	0	0	0	0	0	0	0	0	0	0	0	0	1.62209e-05	0	4.66027e-05	0	0	0	0
k__Bacteria;p__Proteobacteria;c__Betaproteobacteria;o__Burkholderiales;f__Comamonadaceae;g__Rubrivivax	0	0	0	0	0	0	0	0	0	0.000193698	3.87303e-05	0	0	0	0	0	0	9.3321e-06	0.000192339	2.50075e-05	2.54871e-05	1.61676e-05	1.23064e-05	5.37504e-05	0	0	0	0	0	0.00406336	0	0	0	0	0	0	0	0.000171786	0	0	0	4.34754e-05	0	0	0	0	0	0	0.000208594
k__Bacteria;p__Proteobacteria;c__Betaproteobacteria;o__Burkholderiales;f__Comamonadaceae;g__Simplicispira	0	0	0	0	0	0	0	0	0	0	0	0	0	0	0	0	0	0	0	0	0	0	0	0	0	0	0	0	0	0	0	0	0	0	0	0	0	0	0	0	0	0	0	0	0	0	0	0	0
k__Bacteria;p__Proteobacteria;c__Betaproteobacteria;o__Burkholderiales;f__Comamonadaceae;g__Tepidimonas	0	0	0	0	0	0	0	0	0	0	0	0	0	0	0	0	0	0	0	0	0	0	0	0	0	0	0	0	4.8346e-05	0	0	0	0	0	0	0	0	0	0	0	0	0	0	0	0	0	0	0	0
k__Bacteria;p__Proteobacteria;c__Betaproteobacteria;o__Burkholderiales;f__Comamonadaceae;g__Variovorax	0	3.90137e-05	0	0	0	0	0	0	0	0.000118718	3.87303e-05	0	0	7.62631e-05	0	0	3.61781e-05	0	5.34274e-05	3.75113e-05	1.27436e-05	9.70058e-05	0	0	0	0	0	0	0	0	0	0.000148682	0	0	0	0	0	6.87144e-05	0	0	0	8.69509e-05	0	1.46683e-05	0	0.000217049	0	0	0.000268192
k__Bacteria;p__Proteobacteria;c__Betaproteobacteria;o__Burkholderiales;f__Oxalobacteraceae;Other	0	0.000351124	0	0	0	0	0	6.84369e-05	0.00027983	0.000318664	0.000302096	0	0.00132979	0.00036225	0	2.78474e-05	0	0	9.61693e-05	5.0015e-05	0.000203897	0.000331436	0	8.06257e-05	0	0	0	0	0	0	0	0	0	0	0	0	3.30049e-05	0.00113379	0.000175377	0	0	0.000304328	0.00170319	0	0.00156119	5.42623e-05	0	0	0.000372489
k__Bacteria;p__Proteobacteria;c__Betaproteobacteria;o__Burkholderiales;f__Oxalobacteraceae;g__	0.000184758	0.00187266	7.30887e-05	6.01395e-05	0	0	0	0.000136874	0.00730356	0.00238061	0.00119289	0.000728006	0.00465426	0.0138799	6.06704e-05	0.00296111	0.00130241	9.3321e-06	0.00108992	0.00102531	0.00300748	0.00343562	6.76852e-05	0.00247252	0.000163773	0	0	0.000333819	8.46054e-05	0.00853994	0	0.000260194	0	0	0	0	0.000511576	0.000103072	0.00315679	0	0.000293019	0.00106515	0.00189784	0.00177487	0.00216702	0	0.000217095	2.34219e-05	0.00175815
k__Bacteria;p__Proteobacteria;c__Betaproteobacteria;o__Burkholderiales;f__Oxalobacteraceae;g__Cupriavidus	0	0.000156055	0	0	0	0	0	0	0.000335796	4.37382e-05	0.00025562	0	0	0	0	0	0	0	2.13709e-05	0	8.92049e-05	0.000121257	0	0	0	0	0	0	0	0	0	0	0	0	0	0	0	0	0	0	0	0	0	0.000102678	0	0	0	0	5.95983e-05
k__Bacteria;p__Proteobacteria;c__Betaproteobacteria;o__Burkholderiales;f__Oxalobacteraceae;g__Herbaspirillum	0	0	0	0	0	0	0	0	8.3949e-05	3.12416e-05	2.32382e-05	0	0	0	0	0	0	0	1.06855e-05	0	8.92049e-05	8.08381e-06	0	0	0	0	0	0.000439236	0	0	0	0	0	0	0	0	0	0.00103072	0	0	0	0	0	0.000249362	0	0	0	0	2.97992e-05
k__Bacteria;p__Proteobacteria;c__Betaproteobacteria;o__Burkholderiales;f__Oxalobacteraceae;g__Janthinobacterium	0.000277136	0.00265293	0.000116942	8.0186e-05	0	2.09743e-05	0	0.000752806	0.0097101	0.00259305	0.000937272	0.00347203	0.000664894	0.0206482	0	0.00168013	0	9.3321e-06	0.000534274	0.000475143	0.000892049	0.00200479	0.000110758	0.000967508	0	0.00084317	0.000170979	0	0.000217557	0.000585399	0	0.00397725	0.000474271	0	0	0	0.000627094	0.0012025	0.00736584	0	0.000146509	0.00134774	0.00494736	0.00305102	0.00503309	0.000108525	5.92078e-05	0	0.000446987
k__Bacteria;p__Proteobacteria;c__Betaproteobacteria;o__Burkholderiales;f__Oxalobacteraceae;g__Oxalobacter	9.23788e-05	0	0	6.01395e-05	0	0	0	0	0	6.24832e-06	1.54921e-05	0	0	0	0	0	0	8.39889e-05	0	0	0	0	6.1532e-05	0	0.000327547	0	0	0	0.000314249	0	0	0	0	0	0	0	0	0	0	0	0	6.52131e-05	0	0	4.66027e-05	0	5.92078e-05	1.1711e-05	0
k__Bacteria;p__Proteobacteria;c__Betaproteobacteria;o__Burkholderiales;f__Oxalobacteraceae;g__Polynucleobacter	0	1.95069e-05	0	0	0	0	0	0	0	0	0	0	0	0	0	0	0	0	0	0	0	0	0	0	0	0	0	0	0	0	0	0	0	0	0	0	0	0	0	0	0	0	0	0	0	0	0	0	0
k__Bacteria;p__Proteobacteria;c__Betaproteobacteria;o__Burkholderiales;f__Oxalobacteraceae;g__Ralstonia	0	3.90137e-05	0	0	0	1.04871e-05	0	6.84369e-05	0	4.37382e-05	1.54921e-05	0	0	0	0	0	0	0	0	0	1.27436e-05	3.23353e-05	0	2.68752e-05	0	0	0	0	0	0	0	0	0	0	0	7.77726e-05	0.00252488	0	0	0.000183363	0	0	0	0	0	0	0	0	4.46987e-05
k__Bacteria;p__Proteobacteria;c__Betaproteobacteria;o__Ellin6067;f__;g__	0	0.00208723	0	2.00465e-05	0	1.04871e-05	0	0.00150561	0.00103537	0.00200571	0.00280407	0	0.00132979	1.90658e-05	0	1.85649e-05	3.61781e-05	9.3321e-06	0.00188064	0.000975293	0.000866562	0.0024979	1.23064e-05	0.00120938	0	0	0	0	0	0	0	0	0	0	0	3.88863e-05	1.65025e-05	0	0	0	0	0.00119557	0.00280621	0.00525127	0.00468357	0	0.000157887	1.1711e-05	0.00169855
k__Bacteria;p__Proteobacteria;c__Betaproteobacteria;o__Gallionellales;f__Gallionellaceae;g__Gallionella	0	0	0	0	0	0	0	0	0	0	0	0	0	0	0	0	0	0	0	0	0	0	0	0	0.000327547	0	0	0	0	0	0	0	0	0	0	0	0	0	0.00105226	0	0	0	0	0	0	0	0	0	0
k__Bacteria;p__Proteobacteria;c__Betaproteobacteria;o__IS-44;f__;g__	0	0.00241885	0	0	0	0	0	0	0.000167898	0.000337409	0.00151823	0	0	0	0	0	0	0	1.06855e-05	0	1.27436e-05	0.000266766	0	8.06257e-05	0	0	0	0	1.20865e-05	0	0	0	0	0	0	0	0	0	0	0	0	0.000695607	0.00037308	0.000366709	0.000908752	0.000108525	1.97359e-05	0	0
k__Bacteria;p__Proteobacteria;c__Betaproteobacteria;o__MND1;f__;g__	0	0.00356976	0	2.00465e-05	0.000260552	0	0	0.000205311	0.000811507	0.000793537	0.00175835	0	0.000664894	0	3.03352e-05	0	0	0	0.000577016	0.000175053	0.000777357	0.0016491	1.23064e-05	0.000456879	0	0	0	0	0	0	0	0.0044233	0	0	0	0	4.95074e-05	0	0	0	0	0.00217377	0.00105436	0.0034764	0.00414764	0	1.97359e-05	1.1711e-05	0.00035759
k__Bacteria;p__Proteobacteria;c__Betaproteobacteria;o__Methylophilales;Other;Other	0	0	0	0	0	0	0	0	0	1.24966e-05	0	0	0	0	0	0	0	0	0	0	1.27436e-05	0	0	0	0	0	0	0	0	0	0	0	0	0	0	0	0	0	0	0	0	0	0	0	0	0	0	0	0
k__Bacteria;p__Proteobacteria;c__Betaproteobacteria;o__Methylophilales;f__;g__	0	1.95069e-05	0	0	0	0	0	0	0	0	0	0	0	0	0	0	0	0	0	0	0	0	0	0	0	0	0	0	0	0	0	0	0	0	0	0	0	0	0	0	0	4.34754e-05	0	0	0	0	0	0	2.97992e-05
k__Bacteria;p__Proteobacteria;c__Betaproteobacteria;o__Methylophilales;f__Methylophilaceae;Other	0	1.95069e-05	0	0	0	0	0	0	0	0	5.42224e-05	0	0	0	0	0	0	0	0	0	0	0	0	0	0	0	0	0	0	0	0	0	0	0	0	0	0	0	0	0	0	0	0	0	0	0	0	0	1.48996e-05
k__Bacteria;p__Proteobacteria;c__Betaproteobacteria;o__Methylophilales;f__Methylophilaceae;g__	0	0.00124844	1.46177e-05	4.0093e-05	0	0	0	0.00109499	2.7983e-05	0.00104972	0.00299772	0	0	5.71973e-05	0	9.28247e-06	0	0	0	0.000387616	6.37178e-05	0.000145509	0	0	0	0	0	0	0	0.00437328	0	0	0	0	0	0	0	0	0.000175377	0	0	0.000608656	0.000243313	0.000982779	0.00116507	0	0	1.1711e-05	0.000327791
k__Bacteria;p__Proteobacteria;c__Betaproteobacteria;o__Methylophilales;f__Methylophilaceae;g__Methylotenera	0	7.80275e-05	0	2.00465e-05	0	0	0	0	2.7983e-05	6.24832e-05	4.64763e-05	0	0.00132979	1.90658e-05	0	0	0	0	0	0	8.92049e-05	0	0	2.68752e-05	0	0	0	5.27083e-05	0	0.000172176	0	0	0	0	0	0	0	0	0	0	0	2.17377e-05	4.86626e-05	0	0	0	0	0	0.000923774
k__Bacteria;p__Proteobacteria;c__Betaproteobacteria;o__Neisseriales;f__Neisseriaceae;Other	0	0	0	0	0	1.04871e-05	0	0.000205311	8.3949e-05	0.000162456	0.000387303	0	0	0	0	0	0	0	0	0	0	0	6.1532e-06	0	0	0	0	0	0	0	0	0.0044233	0	0	0	0	0	0.000721501	0	0	0	2.17377e-05	0	0	0	0	0	0	0
k__Bacteria;p__Proteobacteria;c__Betaproteobacteria;o__Neisseriales;f__Neisseriaceae;g__	0	0.000390137	0	2.00465e-05	0	0	0	0	0	2.49933e-05	4.64763e-05	0	0	0	0	0	0	0	0.000480846	0	0.00112143	3.23353e-05	6.1532e-06	0	0	0	0.00940385	0	0	0	0	0	0	0	0	0	0	0	0	0	0	2.17377e-05	0.000145988	0	0	0	0	0	0.000104297
k__Bacteria;p__Proteobacteria;c__Betaproteobacteria;o__Neisseriales;f__Neisseriaceae;g__Chromobacterium	0	0	0	0	0	0	0	0	0	0	0	0	0	0	0	0	0	0	0	0	0	0	0	0	0	0	0	0	0	0	0	0	0	0	0	0	0	0	0	0	0	0	0	0	0	0	0	0	0
k__Bacteria;p__Proteobacteria;c__Betaproteobacteria;o__Neisseriales;f__Neisseriaceae;g__Eikenella	0	0	0	0	0	0	0	0	0	0	0	0	0	0	0	0	0	0	0	0	0	0	0	0	0	0	0	0	0	0	0	0	0	0	0	0	0	0	0	0.00061121	0	0	0	0	0	0	0	0	0
k__Bacteria;p__Proteobacteria;c__Betaproteobacteria;o__Neisseriales;f__Neisseriaceae;g__Microvirgula	0	0	0	0	0	0	0	0	0	0	0	0	0	0	0	0	0	0	0	0	0	0	0	0	0	0	0	0	0	0	0	0	0	0	0	0	0	0	0	0	0	0	0	0	0	0	0	0	0
k__Bacteria;p__Proteobacteria;c__Betaproteobacteria;o__Neisseriales;f__Neisseriaceae;g__Neisseria	0	0	0	0	0	0	0	0	0	0	0	0	0	0	0	0	0	0	0	0	0	0	0	0	0	0	5.6993e-05	0	0	0	0	0	0.0303533	0	0	0	0	0	0	0	0	0	0	0	0	0	0	0	0
k__Bacteria;p__Proteobacteria;c__Betaproteobacteria;o__Neisseriales;f__Neisseriaceae;g__Vitreoscilla	0	1.95069e-05	0	0	0	0	0	0	0	0	0	0	0	0	0	0	0	0	0	0	0	0	0	0	0	0	0	0	1.20865e-05	0	0	0	0	0	0	0	0	0	0	0	0	0	0	0	0	0	0	0	0
k__Bacteria;p__Proteobacteria;c__Betaproteobacteria;o__Neisseriales;f__Neisseriaceae;g__Vogesella	0	0	0	0	0	0	0	0	0	6.24832e-06	0	0	0	0	0	0	0	0	0	0	0	0	0	0	0	0	0	1.75694e-05	0	0	0	0	0	0	0	0	0	0	0	0	0	0	0	0	0	0	0	0	0
k__Bacteria;p__Proteobacteria;c__Betaproteobacteria;o__Nitrosomonadales;f__Nitrosomonadaceae;Other	0	3.90137e-05	0	2.00465e-05	0	0	0	0	0	0	1.54921e-05	0	0	0	0	0	0	9.3321e-06	0	1.25038e-05	0	0	1.84596e-05	5.37504e-05	0	0	0.000341958	0	0.000326335	0	0	0	0	0	0	0	0	0	0	0	0	0	0	0	0	0	5.92078e-05	0	0
k__Bacteria;p__Proteobacteria;c__Betaproteobacteria;o__Nitrosomonadales;f__Nitrosomonadaceae;g__	0	0.00037063	0	0	0	0	0	0.000136874	0.000111932	0.000406141	0.000356318	0	0	0	0	0	0	0	0.000277822	1.25038e-05	6.37178e-05	5.65867e-05	0	0.000161251	0	0	0	0	0	0	0	0	0	0	0	0	0	0	0	0	0	4.34754e-05	0.000291976	0	2.33013e-05	0	0	0	1.48996e-05
k__Bacteria;p__Proteobacteria;c__Betaproteobacteria;o__Nitrosomonadales;f__Nitrosomonadaceae;g__Nitrosovibrio	0	0.00101436	1.46177e-05	0	0	0	0	0.000752806	0.000195881	0.00085602	0.000689399	0	0	3.81316e-05	0	0	0	0	0.000993749	0.00173802	0.000344076	0.000282933	0	0.00172001	0	0	5.6993e-05	0	0	0	0	0	0	0	0	0	1.65025e-05	0	0	6.1121e-05	0	0.000630394	0.00259534	0.000850764	0.000652437	0	0	0	0.000521485
k__Bacteria;p__Proteobacteria;c__Betaproteobacteria;o__Procabacteriales;f__Procabacteriaceae;g__	0	0.000175562	0	0	0	0	0	0.000136874	0.000195881	3.74899e-05	0.000178159	0	0	0	0	0	0	0	0	0	1.27436e-05	3.23353e-05	0	0.000349378	0	0	0.000455944	0	0	0	0	0.00223023	0.00750929	0	0.000607626	0	0.00122118	0.00195836	0	0.000488968	0	0.000195639	0.000243313	0	0.000396123	0	0	0	5.95983e-05
k__Bacteria;p__Proteobacteria;c__Betaproteobacteria;o__Procabacteriales;f__Procabacteriaceae;g__Procabacter	0	0	0	0	0	0	0	0	0	0	0	0	0	0	0	0	0	0	0	0	1.27436e-05	0	0	0	0	0	0	0	0	0	0	0	0	0	0	0	0	0	0	0	0	0	0.000145988	0	0	0	0	0	0
k__Bacteria;p__Proteobacteria;c__Betaproteobacteria;o__Rhodocyclales;f__Rhodocyclaceae;Other	0	9.75343e-05	0	0	0	0	0	0	8.3949e-05	1.8745e-05	7.74605e-06	0	0	1.90658e-05	0	0	0	0	0	0	1.27436e-05	0	0	0	0	0	0	0	0	0	0	0	0	0	0	0	0.000346552	0	0	0	0	0	0	2.93367e-05	9.32053e-05	0	0	1.1711e-05	0
k__Bacteria;p__Proteobacteria;c__Betaproteobacteria;o__Rhodocyclales;f__Rhodocyclaceae;g__	0	0.00062422	0	0	0	0	0	0	0	0.000106221	0.000100699	0	0	3.81316e-05	0	9.28247e-06	0	0	6.41128e-05	0	2.54871e-05	3.23353e-05	0	5.37504e-05	0	0	0	1.75694e-05	0	0	0	3.71706e-05	0	0	0	3.88863e-05	0	0	0	0	0	0.000152164	0.0014761	8.80101e-05	6.9904e-05	0	0	0	7.44979e-05
k__Bacteria;p__Proteobacteria;c__Betaproteobacteria;o__Rhodocyclales;f__Rhodocyclaceae;g__Azoarcus	0	0	0	0	0	0	0	0	0	0	1.54921e-05	0	0	0	0	0	0	0	0	0	0	8.08381e-06	0	0	0	0	0	0	0	0	0	0	0	0	0	0	0	0	0	0	0	0	0	0	0.000186411	0	0	0	0
k__Bacteria;p__Proteobacteria;c__Betaproteobacteria;o__Rhodocyclales;f__Rhodocyclaceae;g__C39	0	0	0	0	0	0	0	0	0	0	0	0	0	0	0	0	0	0	0	0	0	0	0	0	0	0	0	0	0	0	0	0	0	0	0	0	0	0	0	0	0	0	0	0	0	0	0	0	0
k__Bacteria;p__Proteobacteria;c__Betaproteobacteria;o__Rhodocyclales;f__Rhodocyclaceae;g__Candidatus Accumulibacter	0	0	0	0	0	0	0	0	5.5966e-05	0	0	0	0	0	0	0	0	0	0	0	0	0	0	2.68752e-05	0	0	0	0	0	0	0	0	0	0	0	0	0	0	0	0	0	0	0	0	0	0	1.97359e-05	0	2.97992e-05
k__Bacteria;p__Proteobacteria;c__Betaproteobacteria;o__Rhodocyclales;f__Rhodocyclaceae;g__Dechloromonas	0	0.000195069	0	0	0	1.04871e-05	0	0	0	6.24832e-06	2.32382e-05	0	0	0	0	0	0	0	0	0	1.27436e-05	0	0	0	0	0	0	0	0	0	0	0	0	0	0	0	0	0	0	0	0	0.000195639	3.24417e-05	0.000586734	0	0	0	0	0.000119197
k__Bacteria;p__Proteobacteria;c__Betaproteobacteria;o__Rhodocyclales;f__Rhodocyclaceae;g__Hydrogenophilus	0	0	0	0	0	0	0	0	0	0	0	0	0	0	0	0	0	0	0	0	0	0	0	0	0	0	0	0	0	0	0	0	0	0	0	0	0	0	0	0	0	0	0	0	0	0	0	0	0
k__Bacteria;p__Proteobacteria;c__Betaproteobacteria;o__Rhodocyclales;f__Rhodocyclaceae;g__Methyloversatilis	0	0	0	0	0	0	0	0	0	0	0	0	0	0	0	0	0	0	0	0	0	0	0	0	0	0	0	0	0	0	0	0	0	0	0	0	0	0	0	0	0	0	0	0	0	0	0	0	0
k__Bacteria;p__Proteobacteria;c__Betaproteobacteria;o__Rhodocyclales;f__Rhodocyclaceae;g__Propionivibrio	0	0	0	0	0	0	0	0	0	0	0	0	0	0	0	0	0	0	0	0	0	0	0	0	0	0	0	0	0	0	0	0	0	0	0	0	0	0	0	0	0	0	0	0	0	0	0	0	0
k__Bacteria;p__Proteobacteria;c__Betaproteobacteria;o__Rhodocyclales;f__Rhodocyclaceae;g__Rhodocyclus	0	0	0	0	0	0	0	0	0	0	0	0	0	0	0	0	0	0	0	0	0	0	0	0	0	0	0	0	0	0	0	0	0	0	0	0	0	0	0	0	0	0	0	0	0	0	0	0	0
k__Bacteria;p__Proteobacteria;c__Betaproteobacteria;o__Rhodocyclales;f__Rhodocyclaceae;g__Sterolibacterium	0	0	0	0	0	0	0	0	0	0	0	0	0	0	0	0	0	0	0	0	0	0	0	0	0	0	0	0	0	0	0	0	0	0	0	0	0	0	0	0	0	0	0	0	0	0	0	0	0
k__Bacteria;p__Proteobacteria;c__Betaproteobacteria;o__Rhodocyclales;f__Rhodocyclaceae;g__Sulfuritalea	0	0	0	0	0	0	0	0	0	0	7.74605e-06	0	0	0	0	0	0	0	0	0	0	0	0	0	0	0	0	0	0	0	0	0	0	0	0	0	0	0	0	0	0	0	0	0	0	0	0	0	0
k__Bacteria;p__Proteobacteria;c__Betaproteobacteria;o__Rhodocyclales;f__Rhodocyclaceae;g__Thauera	0	0	0	0	0	0	0	0	0	0	0	0	0	0	0	0	0	0	0	0	0	0	0	0	0	0	0	0	0	0	0	0	0	0	0	0	0	0	0	0	0	0	0	0	0	0	0	0	0
k__Bacteria;p__Proteobacteria;c__Betaproteobacteria;o__Rhodocyclales;f__Rhodocyclaceae;g__Uliginosibacterium	0	3.90137e-05	0	0	0	0	0	0	0	0	7.74605e-06	0	0	0	0	0	0	0	0	0	0	0	0	0	0	0	0	0	0	0	0	0	0	0	0	0	0	0	0	0	0	0	0.000227092	0	0.000186411	0	0	0	2.97992e-05
k__Bacteria;p__Proteobacteria;c__Betaproteobacteria;o__Rhodocyclales;f__Rhodocyclaceae;g__Zoogloea	0	0.000546192	0	0	0	0	0	0.000136874	2.7983e-05	0.000118718	0.000518986	0	0	0	0	0	0	0	0	0	0	8.89219e-05	0	5.37504e-05	0	0	0	0	0	0	0	0	0	0	0	0	0	0	0	0	0	0.000217377	9.73252e-05	0.000718749	0.000302917	0	0	0	7.44979e-05
k__Bacteria;p__Proteobacteria;c__Betaproteobacteria;o__SBla14;f__;g__	0	0	0	0	0	0	0	0	0	0	0	0	0	0	0	0	0	0	0	0	0	1.61676e-05	0	0	0	0	0	0	0	0	0	0	0	0	0	0	0	0	0	0	0	0	0	0	0	0	0	0	0
k__Bacteria;p__Proteobacteria;c__Betaproteobacteria;o__SC-I-84;f__;g__	9.23788e-05	0.00290652	1.46177e-05	2.00465e-05	0	0	0	0.00109499	0.00232259	0.00305543	0.00277309	0	0.00398936	0	0	9.28247e-06	0	1.86642e-05	0.00291713	0.00247574	0.00273987	0.00289401	3.0766e-05	0.00413878	0	0	0	3.51389e-05	0	0	0	0	0	0	0	3.88863e-05	0.000115517	3.43572e-05	0	0	7.32547e-05	0.00154338	0.000957031	0.00233227	0.00263305	0	3.94719e-05	0	0.00400799
k__Bacteria;p__Proteobacteria;c__Deltaproteobacteria;Other;Other;Other	0	0	0	0	0	0	0	0	0	0	0	0	0	0	0	0	0	0	3.20564e-05	0	0	0	0	0	0	0	0	0	0	0	0	0	0	0	0	0	0	0	0	0	0	0	0	0	0	0	0	0	0
k__Bacteria;p__Proteobacteria;c__Deltaproteobacteria;o__;f__;g__	0	0.00191167	1.46177e-05	2.00465e-05	0	1.04871e-05	0	0.00102655	0.000615626	0.000537356	0.00144077	0	0.000664894	1.90658e-05	0	1.85649e-05	0	0	0.000790725	0.0019881	0.00053523	0.00109131	0	0.000215002	0	0	0	0	0	0	0	0	0	0	0	0	0	0.00137429	0	0	0	0.000347803	0.000486626	0.000161352	0.00128157	0	0	0	0.00105787
k__Bacteria;p__Proteobacteria;c__Deltaproteobacteria;o__AF420338;f__;g__	0	3.90137e-05	0	0	0	0	0	0	0	0	1.54921e-05	0	0	0	0	0	0	0	0	0	0	0	0	0	0	0	0	0	0	0	0	0	0	0	0	0	0	0	0	0	0	0	0	0	0	0	0	0	0
k__Bacteria;p__Proteobacteria;c__Deltaproteobacteria;o__Bdellovibrionales;f__Bacteriovoracaceae;g__	0	0.00440855	1.46177e-05	0	0	1.04871e-05	0	0.00123186	0.000391762	0.00235562	0.00484903	0	0.00132979	0.000400381	0	0	0	0	0.000993749	0	0.000688152	0.000582035	0	0.000403128	0	0	0	0	1.20865e-05	0	0	0	0	0	0	0	0	0	0	0	7.32547e-05	0.00130426	0.00290353	0.00102678	0.000908752	0	3.94719e-05	2.34219e-05	0.000774778
k__Bacteria;p__Proteobacteria;c__Deltaproteobacteria;o__Bdellovibrionales;f__Bacteriovoracaceae;g__Bacteriovorax	0	3.90137e-05	0	0	0	0	0	0	0	0	0	0	0	0	0	0	0	0	0	0	0	0	0	0	0	0	0	0	0	0	0	0	0	0	0	0	0	0	0	0	0	0	0	0	0	0	0	0	0
k__Bacteria;p__Proteobacteria;c__Deltaproteobacteria;o__Bdellovibrionales;f__Bdellovibrionaceae;g__	0	0.000214576	0	0	0	0	0	0	5.5966e-05	9.99731e-05	0.000154921	0	0	0	0	0	0	0	0.00033125	0	8.92049e-05	0.000137425	0	0	0	0	0	0	0	0	0	0	0	0	0	0	0	0	0	0	0	2.17377e-05	0	0	0	0	0	0	0.000208594
k__Bacteria;p__Proteobacteria;c__Deltaproteobacteria;o__Bdellovibrionales;f__Bdellovibrionaceae;g__Bdellovibrio	9.23788e-05	0.00542291	1.46177e-05	2.00465e-05	0	0	0	0.0018478	0.00338594	0.00343033	0.00498071	0	0.00398936	0.000285987	0	0	0	0	0.00357963	0.00246324	0.00265066	0.00248981	6.1532e-06	0.00330565	0.000163773	0	0	1.75694e-05	0	3.44353e-05	0	0.000148682	0.00956446	0	0.00455719	0	1.65025e-05	0	0	0	0	0.00447797	0.00468783	0.00334438	0.00205052	0	1.97359e-05	1.1711e-05	0.00320341
k__Bacteria;p__Proteobacteria;c__Deltaproteobacteria;o__Desulfarculales;f__Desulfarculaceae;g__	0	0	0	0	0	0	0	0	0	0	0	0	0	0	0	0	0	0	0	0	0	0	0	0	0	0	0	0	0	0	0	0	0	0	0	0	0	0	0	0	0	0	0	0	0	0	0	0	0
k__Bacteria;p__Proteobacteria;c__Deltaproteobacteria;o__Desulfobacterales;f__Desulfobulbaceae;g__	0	0	0	0	0	0	0	0	0	0	0	0	0	0	0	0	0	0	0	0	0	0	0	0	0	0	0	0	0	0	0	0	0	0	0	0	0	0	0	0	0	0	0	0	0	0	0	0	0
k__Bacteria;p__Proteobacteria;c__Deltaproteobacteria;o__Desulfobacterales;f__Desulfobulbaceae;g__Desulfobulbus	0	0	0	0	0	0	0	0	0	0	0	0	0	0	0	0	0	0	0	0	0	0	0	0	0	0	0	0	0	0	0	0	0	0	0	0	0	0	0	0	0	0	0	0	0	0	0	0	0
k__Bacteria;p__Proteobacteria;c__Deltaproteobacteria;o__Desulfovibrionales;f__Desulfovibrionaceae;Other	0	0	0	2.00465e-05	0	0	0	0	0	1.24966e-05	0	0	0	0	0	0	0	0	0	0	0	0	0	0	0	0	0	0	0	0	0	0	0	0	0	0	0	0	0	0	0	0	0	0	0	5.42623e-05	0	0	0
k__Bacteria;p__Proteobacteria;c__Deltaproteobacteria;o__Desulfovibrionales;f__Desulfovibrionaceae;g__	0.00157044	0	0.000102324	0.000220512	0.00208442	0.00029364	0	0	2.7983e-05	0.000399893	0	0.000840007	0.00199468	0.000266921	0	3.71299e-05	0.000108534	0.00213705	0.000138911	0	3.82307e-05	4.85029e-05	0.00190749	0.000322503	0.00147396	0	0.00159581	0.000386528	0.00211514	0	0	0	0	0	0	0	1.65025e-05	0	0	0	7.32547e-05	0	0	0	0	0.00151934	0.000710494	9.36878e-05	0
k__Bacteria;p__Proteobacteria;c__Deltaproteobacteria;o__Desulfovibrionales;f__Desulfovibrionaceae;g__Bilophila	0	0	0	4.0093e-05	0.00156331	6.29228e-05	0	0	0	6.87315e-05	0	0	0	0	0	0	0	3.73284e-05	0	0	0	0	4.92256e-05	0	0	0	0	0	0.000217557	0	0	0	0	0	0	0	0	0	0	0	0	0	0	0	0	0.000271312	1.97359e-05	0	0
k__Bacteria;p__Proteobacteria;c__Deltaproteobacteria;o__Desulfovibrionales;f__Desulfovibrionaceae;g__Desulfovibrio	0.00157044	0.000156055	0.000248502	0.00144335	0.00286608	0.000482408	0	0	0	0.000581094	0	0.000952008	0	0.000266921	0	8.35422e-05	0	0.0022677	2.13709e-05	0	1.27436e-05	0.000121257	0.00324889	0.000107501	0	0	0.00199476	0	0.00206679	0	0	0	0	0.00171282	0	0	0	0	0.01859	0	0	2.17377e-05	0	0	0	0.00227902	0.00116442	9.36878e-05	0
k__Bacteria;p__Proteobacteria;c__Deltaproteobacteria;o__Desulfovibrionales;f__Desulfovibrionaceae;g__Lawsonia	0	0	0	0	0	0	0	0	0	0	0	0	0	0	0	0	0	0	0	0	0	0	0	0	0	0	0	0	0	0	0	0	0	0	0	0	0	0	0	0	0	0	0	0	0	0	0	0	0
k__Bacteria;p__Proteobacteria;c__Deltaproteobacteria;o__Desulfuromonadales;Other;Other	0	0	0	0	0	0	0	0	0	0	0	0	0	0	0	0	0	0	0	0	0	0	0	0	0	0	0	0	0	0	0	0	0	0	0	0	0	0	0	0	0	0	0	0	0	0	0	0	0
k__Bacteria;p__Proteobacteria;c__Deltaproteobacteria;o__Desulfuromonadales;f__Desulfuromonadaceae;g__	0	0	0	0	0	0	0	0	0	0	0	0	0	0	0	0	0	0	0	0	0	0	0	0	0	0	0	0	0	0	0	0	0	0	0	0	0	0	0	0	0	0	0	0	0	0	0	0	0
k__Bacteria;p__Proteobacteria;c__Deltaproteobacteria;o__Desulfuromonadales;f__Geobacteraceae;g__	0	0	0	0	0	0	0	0	0	0	0	0	0	0	0	0	0	0	0	0	0	0	0	0	0	0	0	0	0	0	0	0	0	0	0	0	0	0	0	0	0	0	0	0	0	0	0	0	0
k__Bacteria;p__Proteobacteria;c__Deltaproteobacteria;o__Desulfuromonadales;f__Geobacteraceae;g__Geobacter	0	0	0	0	0	1.04871e-05	0	0	0	0	0	0	0	0	0	9.28247e-06	0	0	1.06855e-05	0	0	8.08381e-06	0	2.68752e-05	0	0	0	0	0	0	0	0	0	0	5.06355e-05	0	0	0	0	0	0	4.34754e-05	0	0	0.000233013	0	1.97359e-05	0	8.93975e-05
k__Bacteria;p__Proteobacteria;c__Deltaproteobacteria;o__Desulfuromonadales;f__Pelobacteraceae;g__	0	0.000156055	0	0	0	0	0	0	0	0	0	0	0	1.90658e-05	0	0	0	0	0	0	1.27436e-05	1.61676e-05	0	0	0	0	0	0	0	6.88705e-05	0	0	0	0	0	0	0	0	0	0	0	8.69509e-05	0	0.000205357	0.000163109	0	0	0	0.000148996
k__Bacteria;p__Proteobacteria;c__Deltaproteobacteria;o__Desulfuromonadales;f__Pelobacteraceae;g__Pelobacter	0	0	0	0	0	0	0	0	0	0	0	0	0	0	0	0	0	0	0	0	0	0	0	0	0	0	0	0	0	0	0	0	0	0	0	0	0	0	0	0	0	0	0	0	0	0	0	0	0
k__Bacteria;p__Proteobacteria;c__Deltaproteobacteria;o__FAC87;f__;g__	0	0.000604713	0	0	0	0	0	0.000136874	0.000223864	0.000362403	0.000611938	0	0	0	0	0	0	0	0.000534274	0	0.000547973	0.00078413	6.1532e-06	0.000510629	0	0	0	0	1.20865e-05	0	0	0	0	0	0	0	0	0	0	0	0	0.000326066	0.000551509	0.00035204	0	0	0	0	0.000551284
k__Bacteria;p__Proteobacteria;c__Deltaproteobacteria;o__GMD14H09;f__;g__	0	0	0	0	0	0	0	6.84369e-05	2.7983e-05	6.24832e-05	0	0	0	0	0	0	0	0	0	0	0	0	0	0	0	0	0	0	0	0	0	0	0	0	0	0	0	0	0	0	0	0	0	0	0	0	0	0	0
k__Bacteria;p__Proteobacteria;c__Deltaproteobacteria;o__MBNT15;f__;g__	0	0	0	0	0	0	0	0	0	0	0	0	0	0	0	0	0	0	0	0	0	0	0	0	0	0	0	0	0	0	0	0	0	0	0	0	0	0	0	0	0	0	0	0	0	0	0	0	0
k__Bacteria;p__Proteobacteria;c__Deltaproteobacteria;o__MIZ46;f__;g__	0	0.00768571	4.38532e-05	4.0093e-05	0	2.09743e-05	0	0.00266904	0.00332998	0.00339909	0.00653767	5.60004e-05	0.000664894	0.000171592	0	9.28247e-06	0	0	0.00199818	0.00456387	0.00234482	0.00209371	0	0.00231127	0	0	0	0.000210833	1.20865e-05	0.00464876	0	0	0.00727215	0	0	0	0.00326749	0	0	0	0	0.00395626	0.00541777	0.0049139	0.00277286	0	7.89437e-05	0	0.00265212
k__Bacteria;p__Proteobacteria;c__Deltaproteobacteria;o__Myxococcales;Other;Other	0	0	0	0	0	0	0	0	0	0	1.54921e-05	0	0	0	0	0	0	0	0	0	0	0	0	0	0	0	0	0	0	0	0	0	0	0	0	0	0	0	0	0	0	0	0	0	0	0	0	0	0
k__Bacteria;p__Proteobacteria;c__Deltaproteobacteria;o__Myxococcales;f__;g__	0.000277136	0.0263733	0.00013156	0.000240558	0	2.09743e-05	0	0.00554339	0.0101298	0.0152896	0.0283118	0.000336003	0.0146277	0.00249762	3.03352e-05	4.64123e-05	0.000180891	0	0.0167976	0.00984045	0.0105262	0.0195709	1.23064e-05	0.0153457	0.00049132	0.00084317	0.000113986	0.000281111	4.8346e-05	6.88705e-05	0	0.0025276	0.0015809	0	0.00298749	7.77726e-05	0.00166675	3.43572e-05	0.000526131	0	0.000293019	0.0116949	0.0292787	0.0192009	0.0272626	0.000976721	0.000374983	8.19768e-05	0.0184308
k__Bacteria;p__Proteobacteria;c__Deltaproteobacteria;o__Myxococcales;f__0319-6G20;g__	0	0.000175562	0	0	0	0	0	0	0	7.49798e-05	0.000154921	0	0.000664894	0	0	0	0	0	0.000149597	0	6.37178e-05	0.00010509	0	0.000107501	0	0	0	0	0	0	0	0	0	0	0	0	0	0	0	0	0	0	0.000454184	0	0	0	0	0	0.000104297
k__Bacteria;p__Proteobacteria;c__Deltaproteobacteria;o__Myxococcales;f__Cystobacteraceae;g__Cystobacter	0	0	0	0	0	0	0	0	0	0	0	0	0	0	0	0	0	0	0	0	0	0	0	0	0	0	0	0	0	0	0	0	0	0	0	0	0	0	0	0	0	0	0	0	0	0	0	0	0
k__Bacteria;p__Proteobacteria;c__Deltaproteobacteria;o__Myxococcales;f__Cystobacterineae;g__	0	0.00031211	0	0	0	0	0	6.84369e-05	5.5966e-05	1.8745e-05	7.74605e-05	0	0	0	0	0	0	0	0	0	0.000331333	9.70058e-05	6.1532e-06	0	0	0	0	0	0	0	0	0	0	0	0	0	0	0	0	0	0	0	0	0	0.000139808	0	0	0	7.44979e-05
k__Bacteria;p__Proteobacteria;c__Deltaproteobacteria;o__Myxococcales;f__Haliangiaceae;g__	0	0.00452559	1.46177e-05	4.0093e-05	0	2.09743e-05	0	0.000205311	0.00123125	0.00119968	0.00209143	0	0.00265957	0	0	0	7.23563e-05	0	0.00304536	0.00215065	0.0017841	0.00371047	6.1532e-06	0.00419253	0.000327547	0	0.000170979	1.75694e-05	0	3.44353e-05	0	0	0	0	0.00334194	0	0	0	0	0	0	0.00104341	0.00304952	0.00773022	0.00671078	0.000108525	5.92078e-05	1.1711e-05	0.00303951
k__Bacteria;p__Proteobacteria;c__Deltaproteobacteria;o__Myxococcales;f__Haliangiaceae;g__Haliangium	0	0	0	0	0	0	0	0	0	0	0	0	0	0	0	0	0	0	0	0	0	0	0	0	0	0	0	0	0	0	0	0	0	0	0	0	0	0	0	0	0	0	0	0	0	0	0	0	0
k__Bacteria;p__Proteobacteria;c__Deltaproteobacteria;o__Myxococcales;f__Myxococcaceae;g__	0	0.000429151	0	0	0	0	0	0	0.000223864	0.000306168	0.000379557	0	0.000664894	0	0	0	0	0	0.000288508	0.0013379	0	0.000299101	0	0.000698756	0	0	0	0	0	0	0	0	0	0	0	0	0	0	0	0	0	0.000173902	0.000454184	0.000293367	0	0	0	0	0.000163895
k__Bacteria;p__Proteobacteria;c__Deltaproteobacteria;o__Myxococcales;f__Myxococcaceae;g__Anaeromyxobacter	0	5.85206e-05	0	0	0	1.04871e-05	0	0	0	2.49933e-05	0	0	0	0	3.03352e-05	0	0	0	3.20564e-05	0	0	8.08381e-06	0	8.06257e-05	0	0	0	0	0	0	0	0	0	0	0	0	0	0	0	0	0	0	0	0	0	0	0	0	2.97992e-05
k__Bacteria;p__Proteobacteria;c__Deltaproteobacteria;o__Myxococcales;f__Myxococcaceae;g__Myxococcus	0	0.000195069	0	0	0	0	0	0	0.000195881	2.49933e-05	6.97145e-05	0	0	0	0	0	0	0	3.20564e-05	0	0	0.000266766	0	0.000107501	0	0	0	0	0	0	0	0	0	0	0	0	0	0	0	0	0	6.52131e-05	0	0	0	0	0	0	5.95983e-05
k__Bacteria;p__Proteobacteria;c__Deltaproteobacteria;o__Myxococcales;f__Nannocystaceae;Other	0	1.95069e-05	0	0	0	0	0	0	5.5966e-05	0	0	0	0	0	0	0	0	0	0	0	0	0	0	0	0	0	0	0	0	0	0	0	0	0	0	0	0	0	0	0	0	0	0	0	0	0	0	0	0
k__Bacteria;p__Proteobacteria;c__Deltaproteobacteria;o__Myxococcales;f__Nannocystaceae;g__Nannocystis	0	0.000799782	1.46177e-05	0	0	0	0	0	0.000587643	0.000268678	0.000162667	0	0	3.81316e-05	0	0	0	9.3321e-06	0.000267137	0.000587676	6.37178e-05	0.000266766	0	0.000295627	0	0	0	0	0	0	0	0	0	0	0	0	0	0	0	0	0	4.34754e-05	0.000308196	0.00017602	0.00034952	0	1.97359e-05	1.1711e-05	8.93975e-05
k__Bacteria;p__Proteobacteria;c__Deltaproteobacteria;o__Myxococcales;f__Nannocystaceae;g__Plesiocystis	0	0.000117041	0	0	0	0	0	0	0	1.8745e-05	3.09842e-05	0	0	1.90658e-05	0	0	0	0	0	0.000450135	5.09742e-05	4.85029e-05	0	0	0	0	0	0	0	0	0	0	0	0	0	0	0	0	0	0	0	0	0	0	0	0	0	0	0
k__Bacteria;p__Proteobacteria;c__Deltaproteobacteria;o__Myxococcales;f__OM27;g__	0	0.000643727	0	0	0	0	0	0.000342185	0.000419745	0.000356154	0.000348572	0	0	0	0	0	0	0	0.000459475	0	0.000101948	0.000379939	6.1532e-06	0.000188127	0	0	0	0	0	0	0	0	0	0	0	0	0	0	0	0	0	0.000152164	0.000859706	0.00187755	0.000652437	0	7.89437e-05	0	0.000476786
k__Bacteria;p__Proteobacteria;c__Deltaproteobacteria;o__Myxococcales;f__Polyangiaceae;Other	0	7.80275e-05	0	0	0	0	0	0	8.3949e-05	5.62349e-05	0.000170413	0	0	0	0	0	0	0	0.000128226	0.00121286	1.27436e-05	0.000218263	0	0.000268752	0	0	0	0	0	0	0	0	0	0	0	0	0	0	0	0	0	4.34754e-05	0.000227092	0.000132015	0.000466027	0	0	0	0.000223494
k__Bacteria;p__Proteobacteria;c__Deltaproteobacteria;o__Myxococcales;f__Polyangiaceae;g__	0	0.00275047	0	0	0	0	0	0.0013003	0.000699575	0.000899758	0.001464	0	0	3.81316e-05	0	0	0	0	0.00304536	0.0013379	0.000790101	0.000776046	6.1532e-06	0.00373566	0	0.000421585	0	3.51389e-05	1.20865e-05	0	0	0	0	0	0	0	0	0	0	0	0	0.00186944	0.00944054	0.00431249	0.0114876	0	0.000256567	0	0.00113237
k__Bacteria;p__Proteobacteria;c__Deltaproteobacteria;o__Myxococcales;f__Polyangiaceae;g__Aetherobacter	0	0	0	0	0	0	0	0	0	0	0	0	0	0	0	0	0	0	0	0	0	0	0	0	0	0	0	0	0	0	0	0	0	0	0	0	0	0	0	0	0	0	0	0	0	0	0	0	0
k__Bacteria;p__Proteobacteria;c__Deltaproteobacteria;o__Myxococcales;f__Polyangiaceae;g__Chondromyces	0	7.80275e-05	0	0	0	0	0	0	0	1.8745e-05	9.29526e-05	0	0	0	0	0	0	0	7.47983e-05	0	0.000101948	3.23353e-05	0	0	0	0	0	0	0	0	0	0	0	0	0	0	0	0	0	0	0	0	1.62209e-05	0.000557397	0	0	0	0	4.46987e-05
k__Bacteria;p__Proteobacteria;c__Deltaproteobacteria;o__Myxococcales;f__Polyangiaceae;g__Sorangium	0	0.000331617	0	0	0	0	0	0.000342185	0.000167898	1.8745e-05	7.74605e-06	0	0	0	0	2.78474e-05	0	0	0.00080141	0.000412624	0.000140179	7.27543e-05	6.1532e-06	0.00061813	0	0	0	0	0	0	0	0	0	0	0	0	0	0	0	0	0	2.17377e-05	8.11043e-05	0	0.00123497	0	1.97359e-05	0	5.95983e-05
k__Bacteria;p__Proteobacteria;c__Deltaproteobacteria;o__NB1-j;Other;Other	0	0	0	0	0	0	0	0	0	0	0	0	0	0	0	0	0	0	0	0	0	0	0	0	0	0	0	0	0	0	0	0	0	0	0	0	0	0	0	0	0	0	0	0	0	0	0	0	0
k__Bacteria;p__Proteobacteria;c__Deltaproteobacteria;o__NB1-j;f__;g__	0	0	0	0	0	0	0	0	0	0	0	0	0	0	0	0	0	0	0	0	0	0	0	0	0	0	0	0	0	0	0	0	0	0	0	0	0	0	0	0	0	0	0	0	0	0	0	0	0
k__Bacteria;p__Proteobacteria;c__Deltaproteobacteria;o__NB1-j;f__MND4;g__	0	0	0	0	0	0	0	0	0	1.24966e-05	3.09842e-05	0	0	0	0	0	0	0	0	0	0	1.61676e-05	0	0	0	0	0	0	0	0	0	0	0	0	0	0	0	0	0	0	0	0.000108689	0	0	0	0	0	0	0
k__Bacteria;p__Proteobacteria;c__Deltaproteobacteria;o__NB1-j;f__NB1-i;g__	0	0	0	0	0	0	0	0	0	0	0	0	0	0	0	0	0	0	0	0	0	0	0	0	0	0	0	0	0	0	0	0	0	0	0	0	0	0	0	0	0	0	0	0	0	0	0	0	0
k__Bacteria;p__Proteobacteria;c__Deltaproteobacteria;o__NKB15;f__;g__	0	0	0	0	0	0	0	0	0	0	0	0	0	0	0	0	0	0	0	0	0	0	0	0	0	0	0	0	0	0	0	0	0	0	0	0	0	0	0	0	0	0	0	0	0	0	0	0	0
k__Bacteria;p__Proteobacteria;c__Deltaproteobacteria;o__PB19;f__;g__	0	0.000351124	0	0	0	0	0	0	0	0	0	0	0	0	0	0	0	0	0	0	0	3.23353e-05	0	0	0	0	0	0	0	0	0	0	0	0	0	0	0	0	0	0	0	0	0	0	0	0	0	0	0
k__Bacteria;p__Proteobacteria;c__Deltaproteobacteria;o__Spirobacillales;f__;g__	0	0.00559847	0	0	0	0	0	0.00239529	0.00226662	0.00395519	0.0057011	5.60004e-05	0	0.000381316	0	0	0	0	0.0012502	0.00142543	0.001491	0.00177036	6.1532e-06	0.00110188	0	0	0	0	3.62595e-05	0	0	0	0	0	0	0	0	0.000137429	0	0	0	0.00347803	0.0067641	0.00243495	0.00445055	0	1.97359e-05	1.1711e-05	0.00110257
k__Bacteria;p__Proteobacteria;c__Deltaproteobacteria;o__Sva0853;f__JTB36;g__	0	0	0	0	0	0	0	0	0	0	0	0	0	0	0	0	0	0	0	0	0	0	0	0	0	0	0	0	0	0	0	0	0	0	0	0	0	0	0	0	0	0	0	0.00017602	0	0	0	0	0
k__Bacteria;p__Proteobacteria;c__Deltaproteobacteria;o__Syntrophobacterales;f__Syntrophaceae;g__	0	9.75343e-05	0	0	0	0	0	0	0	0	2.32382e-05	0	0	0	0	0	0	0	0	0	0	8.08381e-06	0	0	0	0	0	0	0	0	0	0	0	0	0	0	0	0	0	0	0	0	0	0	0	0	0	0	0
k__Bacteria;p__Proteobacteria;c__Deltaproteobacteria;o__Syntrophobacterales;f__Syntrophaceae;g__Syntrophus	0	0	0	0	0	0	0	0	0	6.24832e-06	0	0	0	0	0	0	0	0	0	0	0	8.08381e-06	0	0	0	0	0	0	0	0	0	0	0	0	0	0	0	0	0	0	0	0	0	0	0	0	0	0	0
k__Bacteria;p__Proteobacteria;c__Deltaproteobacteria;o__Syntrophobacterales;f__Syntrophobacteraceae;g__	0	0.00193118	4.38532e-05	0	0	2.09743e-05	0	0.000136874	0.000643609	0.00118718	0.00157245	0	0	0	0	9.28247e-06	0	9.3321e-06	0.00164556	0.00196309	0.001491	0.00156826	1.84596e-05	0.00155876	0	0	0	5.27083e-05	6.04325e-05	3.44353e-05	0	0	0	0	0	0	0	0	0	0	0	0.000434754	0.000519068	0.00126148	0.000256315	0	1.97359e-05	2.34219e-05	0.00123666
k__Bacteria;p__Proteobacteria;c__Deltaproteobacteria;o__Syntrophobacterales;f__Syntrophobacteraceae;g__Syntrophobacter	0	0	0	0	0	1.04871e-05	0	0	0	0	0	0	0	0	0	0	0	0	0	0	0	0	0	0	0	0	0	0	0	0	0	0	0	0	0	0	0	0	0	0	0	0	0	0	0	0	0	0	0
k__Bacteria;p__Proteobacteria;c__Deltaproteobacteria;o__[Entotheonellales];f__[Entotheonellaceae];g__	0	3.90137e-05	0	0	0	0	0	0	2.7983e-05	0	6.97145e-05	0	0	0	0	0	0	0	0.00011754	0.000312594	0.000101948	0.00010509	6.1532e-06	5.37504e-05	0	0	0	0	0	0	0	0	0	0	0	0	0	0	0	0	0	2.17377e-05	0	0	0	0	0	1.1711e-05	1.48996e-05
k__Bacteria;p__Proteobacteria;c__Deltaproteobacteria;o__[Entotheonellales];f__[Entotheonellaceae];g__Candidatus Entotheonella	0	0	0	0	0	0	0	0	0	0	0	0	0	0	0	0	0	0	0	0	0	0	0	0	0	0	0	0	0	0	0	0	0	0	0	0	0	0	0	0	0	0	0	0	0	0	0	0	0
k__Bacteria;p__Proteobacteria;c__Epsilonproteobacteria;o__Campylobacterales;f__Campylobacteraceae;g__Arcobacter	0	0	0	0	0	0	0	0	0	0	0	0	0	0	0	0	0	0	0	0	0	0	0	0	0	0	0	0	0	0	0	0.00330818	0	0	0	0	0.000676601	0	0	0	0	0	0	0	0	0	0	0	0
k__Bacteria;p__Proteobacteria;c__Epsilonproteobacteria;o__Campylobacterales;f__Campylobacteraceae;g__Campylobacter	0.00101617	0.00068274	0.00328899	0.000320744	0.000521105	0.00582036	0	0.00239529	0.000447728	0.000206195	0.000542224	0.00156801	0	0.0466921	0.00382224	0.00116031	0.00220687	0.00156779	0.00033125	0.00326348	0.000114692	0.000428442	0.00503332	0.000483754	0.00376679	0.0193929	0.00216574	0.00600875	0.00108778	0.0746212	0	0.213508	0.18212	0.000142735	0.201377	0.196881	0.510454	0.433897	0.351806	0.0620989	0.000512783	0.00113036	0.0179241	0.214085	0.00708361	0.00211623	0.000947325	0.000257641	0.000119197
k__Bacteria;p__Proteobacteria;c__Epsilonproteobacteria;o__Campylobacterales;f__Campylobacteraceae;g__Sulfurospirillum	0	0	0	0	0	0	0	0	0	0	0	0	0	0	0	0	0	0	0	0	0	0	0	0	0	0	0	0	0	0	0	0	0	0	0	0	0	0	0	0	0	0	0	0	0	0	0	0	0
k__Bacteria;p__Proteobacteria;c__Epsilonproteobacteria;o__Campylobacterales;f__Helicobacteraceae;Other	0	0	0	0	0	0	0	0	0	0	0	0	0	0	0	0	0	9.3321e-06	0	0	0	0	1.23064e-05	0	0	0	0	0	0	0	0	0	0	0	0	0	0	0	0	0	0	0	0	0	0	5.42623e-05	0	0	0
k__Bacteria;p__Proteobacteria;c__Epsilonproteobacteria;o__Campylobacterales;f__Helicobacteraceae;g__	0	0	0	0	0	0	0	0	2.7983e-05	1.24966e-05	0	0.000112001	0	3.81316e-05	0	3.71299e-05	0	0.000130649	0	0	0	0	0	8.06257e-05	0	0	0.000854896	0	0.000108778	0	0	0	0	0	0	0	0	0	0	0	0	0	0	0	0	0.000868197	0.000394719	0.000890034	0
k__Bacteria;p__Proteobacteria;c__Epsilonproteobacteria;o__Campylobacterales;f__Helicobacteraceae;g__Flexispira	0	0	0	0	0	0	0	0	0	0	0	0	0	0	0	0	0	0	0	0	0	0	1.23064e-05	0	0	0	0	0	0	0	0	0	0	0	0	0	0	0	0	0	0	0	0	0	0	0	0	0	0
k__Bacteria;p__Proteobacteria;c__Epsilonproteobacteria;o__Campylobacterales;f__Helicobacteraceae;g__Helicobacter	0.00471132	3.90137e-05	4.38532e-05	0.00158367	0.00364773	0.000115358	0	0.000136874	0	0.000268678	1.54921e-05	0.00117601	0	0.000285987	3.03352e-05	1.85649e-05	0	9.3321e-06	0	0	0	0	0.0115126	0	0.00147396	0	0.000683917	0	0.000519719	0	0	0	0	0.000428204	0	0.000544408	0.00379557	0.00800522	0.00333216	0	0.000366274	6.52131e-05	0.000421742	0.00044005	0.000605835	0.000108525	0.000374983	0.000163954	0
k__Bacteria;p__Proteobacteria;c__Epsilonproteobacteria;o__Campylobacterales;f__Helicobacteraceae;g__Sulfuricurvum	0	0	0	0	0	0	0	0	0	0	0	0	0	0	0	0	0	0	0	0	0	0	0	0	0	0	0	0	0	0	0	0	0	0	0	0	0	0	0	0	0	0	0	0	0	0	0	0	0
k__Bacteria;p__Proteobacteria;c__Epsilonproteobacteria;o__Campylobacterales;f__Helicobacteraceae;g__Sulfurimonas	0	0	0	0	0	0	0	0	0	0	0	0	0	0	0	0	0	0	0	0	0	0	0	0	0	0	0	0	0	0	0	0	0	0	0	0	0	0	0	0	0	0	0	0	0	0	0	0	0
k__Bacteria;p__Proteobacteria;c__Gammaproteobacteria;Other;Other;Other	0	0.000136548	0	0	0	0	0	0.000273748	0	3.12416e-05	6.97145e-05	5.60004e-05	0	3.81316e-05	0.000151676	1.85649e-05	3.61781e-05	0	0.000213709	0	2.54871e-05	9.70058e-05	0	0	0	0	0	0	0	3.44353e-05	0	0	0	0	0	0.000155545	0	3.43572e-05	0	0	0	6.52131e-05	0.000486626	1.46683e-05	6.9904e-05	0	0	1.1711e-05	1.48996e-05
k__Bacteria;p__Proteobacteria;c__Gammaproteobacteria;o__;f__;g__	0	0.000351124	0	0	0	0	0	0.000273748	0.000699575	0.000831027	0.000914034	0	0	0	0	0	0	9.3321e-06	0.000641128	1.25038e-05	0.000114692	0.000436526	0	0.000591255	0	0.000421585	0	0	0	0	0	0	0	0	0	0	0	0	0	0	0	0.000217377	0.00094081	0.000469387	0.000326219	0	0	0	8.93975e-05
k__Bacteria;p__Proteobacteria;c__Gammaproteobacteria;o__34P16;f__;g__	0	0	0	0	0	0	0	0	0	1.8745e-05	0	0	0	0	0	0	0	0	0	0	0	0	0	0	0	0	0	0	0	0	0	0	0	0	0	0	0	0	0	0	0	0	0	0	0	0	0	0	0
k__Bacteria;p__Proteobacteria;c__Gammaproteobacteria;o__Acidithiobacillales;f__;g__	0	0	0	0	0	0	0	0	0	0	0	0	0	0	0	0	0	0	0	0	0	0	0	0	0	0	0	0	0	0	0	0	0	0	0	0	0	0	0	0	0	0	0	1.46683e-05	0	0	0	0	0
k__Bacteria;p__Proteobacteria;c__Gammaproteobacteria;o__Aeromonadales;f__Aeromonadaceae;Other	0	0	0	0	0	0	0	0	0	0	0	0	0	0	0	0	0	0	0	0	0	0	0	0	0	0	0	0	0	0	0	0	0	0	0	0	0	0	0	0	0	0	0	0	0	0	0	0	0
k__Bacteria;p__Proteobacteria;c__Gammaproteobacteria;o__Aeromonadales;f__Aeromonadaceae;g__	0	0.000780275	0	0	0	3.14614e-05	0	0.000479058	0.000307813	0.000337409	0.000441525	0	0	0.000953289	0	3.71299e-05	3.61781e-05	9.3321e-06	1.06855e-05	2.50075e-05	0.000293102	5.65867e-05	1.23064e-05	2.68752e-05	0	0	0	0	0	0	0	3.71706e-05	0	0	0	0	1.65025e-05	0.00213014	0	0.000183363	0	0.000521705	0.000648835	0.000190689	0.00104856	0	0	1.1711e-05	2.97992e-05
k__Bacteria;p__Proteobacteria;c__Gammaproteobacteria;o__Aeromonadales;f__Aeromonadaceae;g__Oceanimonas	0	0	0	0	0	0	0	0	0	6.24832e-06	0	0	0	0	0	0	0	0	0	0	0	0	0	0	0	0	0	0	0	0	0	0	0	0	0	0	0	0	0	0	0	0	0	0	0	0	0	0	0
k__Bacteria;p__Proteobacteria;c__Gammaproteobacteria;o__Aeromonadales;f__Aeromonadaceae;g__Tolumonas	0	0	0	0	0	0	0	0	0	0	0	0	0	0	0	0	0	0	0	0	0.000280358	0	0	0	0	0	0	0	0	0	0	0	0	0	0	0	0	0	0	0	0	0	0	0	0	0	0	0	0
k__Bacteria;p__Proteobacteria;c__Gammaproteobacteria;o__Aeromonadales;f__Aeromonadaceae;g__Zobellella	0	0	0	0	0	0	0	0	0	0	0	0	0	0	0	0	0	0	0	0	0	0	0	0	0	0	0	0	0	0	0	0	0	0	0	0	0	0	0	0	0	0	0	0	0	0	0	0	0
k__Bacteria;p__Proteobacteria;c__Gammaproteobacteria;o__Aeromonadales;f__Succinivibrionaceae;g__	0.00360277	9.75343e-05	2.92355e-05	0.000902093	0.00156331	4.19485e-05	0	0	5.5966e-05	0.000406141	0	0.000448004	0	0.000343184	0	8.35422e-05	3.61781e-05	0.00070924	0	0	0	1.61676e-05	0.00495333	0	0	0	0	0.000228403	0.000350508	0	0	0	0	0.000428204	0	0	0	0	0	0	0.000146509	0.000108689	0	0	0	0.000813935	0.000552606	0.00036304	4.46987e-05
k__Bacteria;p__Proteobacteria;c__Gammaproteobacteria;o__Aeromonadales;f__Succinivibrionaceae;g__Anaerobiospirillum	0	0	0	0	0	0	0	0	0	0	0	0	0	1.90658e-05	0	1.85649e-05	0	4.66605e-05	0	0	0	0	0	2.68752e-05	0	0	0	0	2.4173e-05	0	0	0	0	0	0	0	0	0	0	0	0	0	0	0	0	0	0	0	0
k__Bacteria;p__Proteobacteria;c__Gammaproteobacteria;o__Aeromonadales;f__Succinivibrionaceae;g__Succinatimonas	0	0	0	0	0	0	0	0	0	0	0	0	0	0	0	0	0	0	0	0	0	0	0	0	0	0	0	0	0	0	0	0	0	0	0	0	0	0	0	0	0	0	0	0	0	0	0	0	0
k__Bacteria;p__Proteobacteria;c__Gammaproteobacteria;o__Aeromonadales;f__Succinivibrionaceae;g__Succinivibrio	0.00221709	1.95069e-05	0.000190031	0.000240558	0.0117249	0.000608253	0	6.84369e-05	8.3949e-05	0.000612335	1.54921e-05	0	0.00664894	0	0	1.85649e-05	0	9.3321e-06	0	0	0	0	0.00112604	0	0	0	0	0	0	0	0	0	0	0.000142735	0	0	0	0	0	0	0	0	0	0	0	5.42623e-05	0	0	0
k__Bacteria;p__Proteobacteria;c__Gammaproteobacteria;o__Alteromonadales;Other;Other	0	0.000117041	0	0	0	0	0	0	0	6.24832e-06	6.97145e-05	0	0.000664894	0	0	0	0	0	0	0	0	0	0	0	0	0	0	0	0	0.000309917	0	0	0	0	0	0	0	0	0	0	0	0	0	0	2.33013e-05	0	0	0	0
k__Bacteria;p__Proteobacteria;c__Gammaproteobacteria;o__Alteromonadales;f__211ds20;g__	0	0.000487672	5.8471e-05	4.0093e-05	0	0	0	0	5.5966e-05	0.000487369	0.000914034	0	0	0	0	0	0	0	0.00044879	0	0.000624435	0.000412274	0	0.000161251	0	0	0	0	0	0	0	0	0	0	0	0	0	0	0	0	0.000146509	0.000195639	0	0	0	0	3.94719e-05	0	0.00147506
k__Bacteria;p__Proteobacteria;c__Gammaproteobacteria;o__Alteromonadales;f__Alteromonadaceae;Other	0	0	0	0	0	0	0	0	0	0	0	0	0	0	0	0	0	0	0	0	0	0	0	0	0	0	0	0	0	0	0	0	0	0	0	0	0	0	0	0	0	2.17377e-05	0	0	0	0	0	0	0
k__Bacteria;p__Proteobacteria;c__Gammaproteobacteria;o__Alteromonadales;f__Alteromonadaceae;g__	0	0	0	0	0	0	0	0	5.5966e-05	0.00059359	0.00135556	0	0	0	0	0	0	0	3.20564e-05	0	0	8.08381e-06	0	0	0	0	0.000113986	0	0	0	0	0	0	0	0	0	0	0	0	0	0	0	0	0	0	0	0	0	0.000536385
k__Bacteria;p__Proteobacteria;c__Gammaproteobacteria;o__Alteromonadales;f__Alteromonadaceae;g__BD2-13	0	0	0	0	0	0	0	0	0	0	0	0	0	0	0	0	0	0	0	0	0	0	0	0	0	0	0	0	0	0	0	0	0	0	0	0	0	0	0	0	0	0	0	0	0	0	0	0	2.97992e-05
k__Bacteria;p__Proteobacteria;c__Gammaproteobacteria;o__Alteromonadales;f__Alteromonadaceae;g__Cellvibrio	0.000277136	0.00267244	0.000146177	0.000260605	0	0	0	0.00362716	0.000951422	0.00762295	0.00434554	5.60004e-05	0.00132979	0.00194471	0	0	7.23563e-05	0	0.00204093	0.000175053	0.000764614	0.00128533	0	0.00172001	0	0	0	0.000193264	0.00511259	0.00444215	0	0	0	0	0	0	3.30049e-05	3.43572e-05	0	6.1121e-05	0	0.00197813	0.00280621	0.000542729	0.00466027	0	0	0	0.00268192
k__Bacteria;p__Proteobacteria;c__Gammaproteobacteria;o__Alteromonadales;f__Alteromonadaceae;g__Marinobacter	0	0.000195069	0	0	0	0	0	0	2.7983e-05	0.000218691	0.000441525	0	0	0	0	0	0	0	0	0	0	0	0	0	0	0	0	0	0	0	0	0	0	0	0	0	0	0	0	0	0	8.69509e-05	0.000162209	0.000220025	0.000652437	0	0	0	1.48996e-05
k__Bacteria;p__Proteobacteria;c__Gammaproteobacteria;o__Alteromonadales;f__HTCC2188;g__HTCC	0	0	0	0	0	0	0	0	0	6.24832e-06	0	0	0	0	0	0	0	0	0	0	0	0	0	0	0	0	0	0	0	0	0	0	0	0	0.00298749	0	0	0	0	0	0	2.17377e-05	0	0	0	0	0	0	0.000983372
k__Bacteria;p__Proteobacteria;c__Gammaproteobacteria;o__Alteromonadales;f__Idiomarinaceae;g__Pseudidiomarina	0	0	0	0	0	0	0	0	0	0	0	0	0	0	0	0	0	0	0	0	0	0	0	0	0	0	0	0	0	0	0	0	0	0	0	0	0	0	0	0	0	0	0	0	0	0	0	0	2.97992e-05
k__Bacteria;p__Proteobacteria;c__Gammaproteobacteria;o__Alteromonadales;f__OM60;Other	0	0	0	0	0	0	0	0	0	1.24966e-05	0	0	0	0	0	0	0	0	0	0	0	0	0	0	0	0	0	0	0	0	0	0	0	0	0	0	0	0	0	0	0	0	0	0	0	0	0	0	0.000104297
k__Bacteria;p__Proteobacteria;c__Gammaproteobacteria;o__Alteromonadales;f__OM60;g__	9.23788e-05	0.000663233	0	0	0	0	0	0.000273748	0.000391762	0.000343658	0.000611938	0	0	0	0	0	0	0	2.13709e-05	0	2.54871e-05	0.000194012	0	0.000215002	0	0	0	0	0	0	0	0	7.90451e-05	0	0	0	0	0	0	0	0	0.000217377	0.000454184	0.000190689	0.000489328	0	0	0	5.95983e-05
k__Bacteria;p__Proteobacteria;c__Gammaproteobacteria;o__Alteromonadales;f__Shewanellaceae;g__Shewanella	0	0	0	0	0	1.04871e-05	0	0	0	0	0	0	0	0	0	0	0	0	0	0	0	0	0	0	0	0	0	0	0	0	0	0	0	0	0	0	0	3.43572e-05	0	0	0	0	0	0	0	0	0	0	0
k__Bacteria;p__Proteobacteria;c__Gammaproteobacteria;o__Alteromonadales;f__[Chromatiaceae];Other	0	0	2.92355e-05	0	0	0	0	0	2.7983e-05	0	0	0	0	0	0	9.28247e-06	0	0	0	0	0	0	0	0	0	0	0	0	0	0	0	0	0	0	0	0	0	3.43572e-05	0.00192915	0	0	0	0	0	0	0	0	1.1711e-05	0
k__Bacteria;p__Proteobacteria;c__Gammaproteobacteria;o__Alteromonadales;f__[Chromatiaceae];g__	0	0	0	0	0	0	0	0	0	0	0	0	0	0	0	0	0	0	0	0	0	0	0	0	0	0	0	0	0	0	0	0	0	0	0	0	0	0	0	0	0	0	0	0	0	0	0	0	0
k__Bacteria;p__Proteobacteria;c__Gammaproteobacteria;o__Alteromonadales;f__[Chromatiaceae];g__Alishewanella	0	0	0	0	0	0	0	0	2.7983e-05	6.24832e-06	0	0	0	0	0	0	0	0	0	0	0	0	0	0	0	0	0	0	0	0	0	0	0	0	0	0	0	0	0	0	0	0	0	0	0	0	0	0	0
k__Bacteria;p__Proteobacteria;c__Gammaproteobacteria;o__Alteromonadales;f__[Chromatiaceae];g__Rheinheimera	0	0	0	0	0	0	0	0	0	0	0	0	0	0	0	9.28247e-06	0	0	0	0	0	8.08381e-06	0	0	0	0	0	0	0	0	0	0	0	0	0	0	0.000891133	0	0	0	0	0	0	0	0	0	0	0	0
k__Bacteria;p__Proteobacteria;c__Gammaproteobacteria;o__Cardiobacteriales;f__Cardiobacteriaceae;Other	0	0	0	0	0	0	0	0	0	0	0	0	0	0	0	0	0	0	0	0	0	0	0	0	0	0	0	0	0	0	0	0	0	0	0	0	0	0	0	0	0	0	0	0	0	0	0	0	0
k__Bacteria;p__Proteobacteria;c__Gammaproteobacteria;o__Chromatiales;f__;g__	0	9.75343e-05	0	0	0	0	0	0	0	2.49933e-05	1.54921e-05	0	0	0	0	0	0	0	0	0	1.27436e-05	1.61676e-05	0	0	0	0	0	0	0	0	0	0	0	0	0	0	0	0	0	0	0	0	0	0	0	0	0	0	1.48996e-05
k__Bacteria;p__Proteobacteria;c__Gammaproteobacteria;o__Chromatiales;f__Ectothiorhodospiraceae;g__Halorhodospira	0	0	0	0	0	0	0	0	0	0	0	0	0	0	0	0	0	0	0	0	0	0	0	0	0	0	0	0	0	0	0	0	0	0	0	0	0	0	0	0	0	0	0	0	0	0	0	0	0
k__Bacteria;p__Proteobacteria;c__Gammaproteobacteria;o__Enterobacteriales;f__Enterobacteriaceae;Other	0	1.95069e-05	0	2.00465e-05	0	2.09743e-05	0	0	0.000195881	0.000143711	3.09842e-05	0.000616005	0	0.000152526	3.03352e-05	0.000139237	3.61781e-05	4.66605e-05	0.000106855	0.00156297	0.000433281	0.000161676	5.53788e-05	0.000107501	0	0.00084317	5.6993e-05	5.27083e-05	4.8346e-05	0.00227273	0	0.000185853	0	0	0.000455719	0.0377586	0.000115517	0.000274857	0.00122764	0	0.000146509	8.69509e-05	0.000405522	8.80101e-05	0.000675739	0.000108525	0.000197359	0.000515283	0.000238393
k__Bacteria;p__Proteobacteria;c__Gammaproteobacteria;o__Enterobacteriales;f__Enterobacteriaceae;g__	0.00452656	0.00208723	0.00600789	0.0229132	0.0226681	0.00224425	0	0.007049	0.00878666	0.00273052	0.00103023	0.00492804	0.0166223	0.101563	0.0313666	0.00694328	0.0127347	0.00536596	0.00762943	0.245361	0.0064355	0.00853651	0.0737831	0.00534817	0.00343924	0.00674536	0.00125385	0.00426937	0.00949998	0.0139118	0	0.0383972	0.0296419	0.0117043	0.0447111	0.450614	0.0840801	0.100392	0.0650649	0.0119797	0.0248333	0.00389105	0.0184269	0.028662	0.0284043	0.00206197	0.00382877	0.0500761	0.00801597
k__Bacteria;p__Proteobacteria;c__Gammaproteobacteria;o__Enterobacteriales;f__Enterobacteriaceae;g__Buchnera	0	0	0	0	0	0	0	0	0	0	0	0	0	0	0	0	0	0	0	0	0	0	0	0	0	0	0	0	0	0	0	0	0	0	0	0	0	0	0	0	0	0	0	0	0	0	0	0	0
k__Bacteria;p__Proteobacteria;c__Gammaproteobacteria;o__Enterobacteriales;f__Enterobacteriaceae;g__Citrobacter	0	0	0	0	0	1.04871e-05	0	0.000752806	0.000503694	0.000162456	0.000116191	0.000392003	0	3.81316e-05	0	0.00339738	0	9.3321e-05	0.00033125	0.00143793	0.000407794	0.00016976	2.46128e-05	5.37504e-05	0.000327547	0	5.6993e-05	0.000105417	1.20865e-05	0.000103306	0	7.43412e-05	0.00015809	0	0.000455719	0.0129103	6.60099e-05	0.00137429	0.000350754	0	7.32547e-05	2.17377e-05	9.73252e-05	2.93367e-05	0.000582533	0	0	0.000105399	7.44979e-05
k__Bacteria;p__Proteobacteria;c__Gammaproteobacteria;o__Enterobacteriales;f__Enterobacteriaceae;g__Cronobacter	0	0	0	0	0	0	0	0	0	0	0	0	0	0	0	0	0	0	0	0	0	0	0	0	0	0	0	0	0	0	0	0	0	0	0	0	0	0	0	0	0	0	0	0	0	0	0	0	0
k__Bacteria;p__Proteobacteria;c__Gammaproteobacteria;o__Enterobacteriales;f__Enterobacteriaceae;g__Dickeya	0	0	0	0	0	0	0	0	0	0	0	0	0	0	0	0	0	0	0	0	0	0	0	0	0	0	0	0	0	0	0	0	0	0	0	0	0	0	0	0	0	0	0	0	0	0	0	0	0
k__Bacteria;p__Proteobacteria;c__Gammaproteobacteria;o__Enterobacteriales;f__Enterobacteriaceae;g__Enterobacter	0	0.000858302	1.46177e-05	4.0093e-05	0	1.04871e-05	0	0.000205311	0.00209872	8.74765e-05	0.000116191	0	0	1.90658e-05	3.03352e-05	0.00288685	3.61781e-05	4.66605e-05	0.000512903	0.0267205	0.000446025	1.61676e-05	0	0.00150501	0.010809	0.0387858	0.00746609	0.00412882	0.00100318	0.10668	0.133333	0.000148682	0.00126472	0	0.00491164	0.029398	0.00113867	0.00137429	0.000526131	0	0	0.00076082	0.0119386	0.00542729	0.0087147	5.42623e-05	5.92078e-05	0.000163954	8.93975e-05
k__Bacteria;p__Proteobacteria;c__Gammaproteobacteria;o__Enterobacteriales;f__Enterobacteriaceae;g__Erwinia	0.000277136	0.000195069	5.8471e-05	2.00465e-05	0	4.19485e-05	0	0.000479058	0.00109134	0.00078104	9.29526e-05	0.0343843	0	0.00726406	0.000182011	0.000575513	0.000217069	8.39889e-05	9.61693e-05	0.000562669	0.00126161	0.0008488	5.53788e-05	0.000215002	0	0	0	0	0	6.88705e-05	0	0.000111512	0.000237135	0	0.000202542	0.00174988	4.95074e-05	0	0	0	0.000293019	0.000108689	1.62209e-05	0.0017162	0.000326219	5.42623e-05	3.94719e-05	0.000210798	0.000208594
k__Bacteria;p__Proteobacteria;c__Gammaproteobacteria;o__Enterobacteriales;f__Enterobacteriaceae;g__Escherichia	0	0	0	0	0	0	0	0	0	0	0	0	0	0	0	0	0	0	0	0	0	0	0	0	0	0	0	0	0	0	0	0	0	0	0	0	0	0	0	0	0	0	0	0	0	0	0	0	0
k__Bacteria;p__Proteobacteria;c__Gammaproteobacteria;o__Enterobacteriales;f__Enterobacteriaceae;g__Klebsiella	0	0	0	0	0	0	0	0	0	0	0	0	0	0	0	0	0	0	1.06855e-05	0.000237571	0	0	0	0	0	0	0	0	0	0.000103306	0	0	0	0	0.000151906	0	1.65025e-05	0	0	0	0	0	0	0	2.33013e-05	0	0	0	0
k__Bacteria;p__Proteobacteria;c__Gammaproteobacteria;o__Enterobacteriales;f__Enterobacteriaceae;g__Morganella	0	0	0	0	0	0	0	0	0	0	0	0	0	0	0	0	0	0	0	0	0	0	0	0	0	0	0	0	0	0	0	0	0	0	0	0	0	0	0	0	0	0	0	0	0	0	0	0	0
k__Bacteria;p__Proteobacteria;c__Gammaproteobacteria;o__Enterobacteriales;f__Enterobacteriaceae;g__Pantoea	0	0	0	0	0	0	0	0	0	0	0	0	0	0	0	0	0	0	0	0	0	0	0	0	0	0	0	0	0	0	0	0	0	0	0	0	0	0	0	0	0	0	0	0	0	0	0	0	0
k__Bacteria;p__Proteobacteria;c__Gammaproteobacteria;o__Enterobacteriales;f__Enterobacteriaceae;g__Plesiomonas	0	0	0	0	0	0	0	0	0	0	0	0	0	1.90658e-05	0	0	0	0	0	0	0	0	0	0	0	0	0	0	0	0	0	0	0	0	0	3.88863e-05	0	0	0	0	0	0	0	0	0	0	0	1.1711e-05	0
k__Bacteria;p__Proteobacteria;c__Gammaproteobacteria;o__Enterobacteriales;f__Enterobacteriaceae;g__Proteus	0	0	1.46177e-05	0	0	1.04871e-05	0	0	2.7983e-05	6.24832e-06	7.74605e-06	0.000280002	0	1.90658e-05	0	9.28247e-06	3.61781e-05	1.86642e-05	1.06855e-05	1.25038e-05	0	8.08381e-06	0.00030766	0	0	0	0	0	1.20865e-05	0	0	0	0	0	0	0	0	0	0	0	7.32547e-05	0	4.86626e-05	0	2.33013e-05	0	3.94719e-05	0.000175665	1.48996e-05
k__Bacteria;p__Proteobacteria;c__Gammaproteobacteria;o__Enterobacteriales;f__Enterobacteriaceae;g__Providencia	0	0	0	0	0	0	0	0	0	0	0	0	0	0	0	0	0	0	0	0	0	1.61676e-05	0	0	0	0	0	0	0	0	0	0	0	0	0	0	0	0	0	0	0	0	0	0	0	0	0	0	8.93975e-05
k__Bacteria;p__Proteobacteria;c__Gammaproteobacteria;o__Enterobacteriales;f__Enterobacteriaceae;g__Salmonella	0	7.80275e-05	0	0	0	0	0	0.000205311	8.3949e-05	1.24966e-05	1.54921e-05	0	0	1.90658e-05	0	0.00011139	0	2.79963e-05	0.000256451	0.000787736	8.92049e-05	3.23353e-05	0	0	0	0	0	1.75694e-05	0.000108778	0.0012741	0	0.00431179	0.0291677	0	0.0294192	0.000116659	0.00656798	0.00429465	0.0022799	0.000855693	0	0.000130426	0.0011679	0.000454719	0.000256315	0	1.97359e-05	1.1711e-05	1.48996e-05
k__Bacteria;p__Proteobacteria;c__Gammaproteobacteria;o__Enterobacteriales;f__Enterobacteriaceae;g__Serratia	0	0	0	0	0	0	0	0.000205311	0	6.24832e-06	7.74605e-06	0	0	0	0	0	0	0	0	0	0	0	0	0	0	0	0	0	0	0	0	0	0	0	0	0.00031109	0	0	0	0	0	0	0	0	0	0	0	1.1711e-05	0.000193694
k__Bacteria;p__Proteobacteria;c__Gammaproteobacteria;o__Enterobacteriales;f__Enterobacteriaceae;g__Trabulsiella	0	0	0	0	0	0	0	0.000205311	2.7983e-05	0	0	0	0	0	0	4.64123e-05	3.61781e-05	0	2.13709e-05	0.00060018	3.82307e-05	8.08381e-06	0	2.68752e-05	0	0	0.000170979	0.000193264	6.04325e-05	0.00210055	0	0.000297365	0.000395226	0	0.000962074	0.000622181	0.00013202	0.000137429	0.000350754	0	0	0	0.000275755	0.000249362	0.000419424	0	0	0	0
k__Bacteria;p__Proteobacteria;c__Gammaproteobacteria;o__Enterobacteriales;f__Enterobacteriaceae;g__Xenorhabdus	0	0	0	0	0	0	0	0	0	0	0	0	0	0	0	0	0	0	0	0	0	0	0	0	0	0	0	0	0	0	0	0	0	0	0	0	0	0	0	0	0	0	0	0	0	0	0	0	0
k__Bacteria;p__Proteobacteria;c__Gammaproteobacteria;o__HOC36;f__;g__	0	0	0	0	0	0	0	0	0	0	0	0	0	0	0	0	0	0	0	0	0	0	0	0	0	0	0	0	0	0	0	0	0	0	0	0	0	0	0	0	0	0	0	0	0	0	0	0	0
k__Bacteria;p__Proteobacteria;c__Gammaproteobacteria;o__HTCC2188;f__HTCC2089;g__	0	1.95069e-05	0	2.00465e-05	0	0	0	0	8.3949e-05	0.000274926	4.64763e-05	0	0	0	0	0	0	0	2.13709e-05	0	2.54871e-05	7.27543e-05	0	0	0	0	0	0	0	0	0	0	0	0	0	0	0	0	0	0	0	4.34754e-05	0	0.000117347	0	0	0	0	5.95983e-05
k__Bacteria;p__Proteobacteria;c__Gammaproteobacteria;o__Legionellales;Other;Other	0	0.000507179	0	0	0	0	0	0	8.3949e-05	8.12282e-05	0.000232382	0	0	0	0	0	0	0	4.27419e-05	0	5.09742e-05	0	0	0	0	0	0	0	0	0	0	0	0	0	0	0	1.65025e-05	0	0	0	0	0.000152164	0.00629369	0.000161352	0.000396123	0	0	0	0
k__Bacteria;p__Proteobacteria;c__Gammaproteobacteria;o__Legionellales;f__;g__	0	0.00230181	0	2.00465e-05	0	0	0	0.000684369	0.000951422	0.00101223	0.00253296	0	0.00132979	0	0	0	3.61781e-05	1.86642e-05	0.00136774	0.00112534	0.00107046	0.000654789	0	0.00110188	0	0	0	0	0	0	0	0	0	0	0	7.77726e-05	0	0	0	0	0	0.00121731	0.00509335	0.00200956	0.000908752	0	1.97359e-05	0	0.000476786
k__Bacteria;p__Proteobacteria;c__Gammaproteobacteria;o__Legionellales;f__Coxiellaceae;Other	0	0	0	0	0	0	0	0	0	0	7.74605e-06	0	0	0	0	0	0	0	0	0	0	0	0	0	0	0	0	0	0	0	0	0	0	0	0	0	0	0	0	0	0	0	0	0	0	0	0	0	0
k__Bacteria;p__Proteobacteria;c__Gammaproteobacteria;o__Legionellales;f__Coxiellaceae;g__	0	0.00329666	1.46177e-05	0	0	0	0	0.00328497	0.00212671	0.00169329	0.00371036	0	0.00332447	0	0	1.85649e-05	3.61781e-05	0	0.00158145	0.00540162	0.00206446	0.00188353	0	0.00333253	0.000327547	0	0	0	0.000145038	0	0	0	0	0	0.00151906	0	0.00141921	0	0	0.000550089	7.32547e-05	0.00306502	0.00718584	0.00552997	0.00233013	5.42623e-05	7.89437e-05	0	0.00187735
k__Bacteria;p__Proteobacteria;c__Gammaproteobacteria;o__Legionellales;f__Coxiellaceae;g__Aquicella	0	0.00394039	0	0	0	0	0	0.00212154	0.000643609	0.00113719	0.00302871	0	0	0	0	2.78474e-05	0	0	0.00120746	0.001663	0.000790101	0.00102664	1.23064e-05	0.0032519	0	0	0.00074091	7.02778e-05	1.20865e-05	3.44353e-05	0	0	0.000316181	0	0	0	0	0	0	0	0	0.00126079	0.00275755	0.00275765	0.000815547	0	0	0	0.000923774
k__Bacteria;p__Proteobacteria;c__Gammaproteobacteria;o__Legionellales;f__Coxiellaceae;g__Coxiella	0	0.000195069	0	0	0	0	0	0	0	0	2.32382e-05	0	0	0	0	0	0	0	0	0	0	0	0	0	0	0	0	0	0	0	0	0	0	0	0	0	0	0	0	0	0	0	0	0	0	0	0	0	0
k__Bacteria;p__Proteobacteria;c__Gammaproteobacteria;o__Legionellales;f__Coxiellaceae;g__Rickettsiella	0	7.80275e-05	0	0	0	0	0	0	0	6.24832e-06	3.87303e-05	0	0	0	0	0	0	0	2.13709e-05	0	0	8.08381e-06	0	0	0.00229283	0	0	0	0	0	0	0	0	0	0	0	0	0	0	0	0	0	0	0	0	0	0	0	1.48996e-05
k__Bacteria;p__Proteobacteria;c__Gammaproteobacteria;o__Legionellales;f__Legionellaceae;Other	0	5.85206e-05	0	0	0	0	0	0.000205311	0.000335796	4.37382e-05	0.000100699	0	0	0	0	0	0	0	0.000128226	0	8.92049e-05	4.04191e-05	0	2.68752e-05	0	0	0	0	0	0	0	0	0	0	0	0	0	0	0	0	0	8.69509e-05	3.24417e-05	0.000557397	0	0	0	0	0.000178795
k__Bacteria;p__Proteobacteria;c__Gammaproteobacteria;o__Legionellales;f__Legionellaceae;g__	0	0.00323814	0	0	0	1.04871e-05	0	0.00164249	0.00153906	0.00204945	0.00404344	0	0.00132979	0	0	0	0	9.3321e-06	0.00165625	0.000650195	0.00107046	0.00111557	6.1532e-06	0.00112876	0	0	0	0.000105417	1.20865e-05	3.44353e-05	0	0	0	0	0	3.88863e-05	0.000280542	0	0	0	0	0.00223898	0.000616393	0.00338839	0.00111846	0	1.97359e-05	0	0.000506586
k__Bacteria;p__Proteobacteria;c__Gammaproteobacteria;o__Legionellales;f__Legionellaceae;g__Legionella	0	0.00218477	4.38532e-05	0	0	0	0	0.00116343	0.0011473	0.00133089	0.00273436	0	0.000664894	0	0	0	0	0	0.00112197	0.00110033	0.000955767	0.000937722	6.1532e-06	0.000698756	0	0	0.00074091	0	0	3.44353e-05	0	0	0	0	0	0	0	0	0.00192915	0	0	0.000456492	0.000519068	0.00114413	0.00116507	0	0	2.34219e-05	0.00111747
k__Bacteria;p__Proteobacteria;c__Gammaproteobacteria;o__Legionellales;f__Legionellaceae;g__Tatlockia	0	0.000156055	0	0	0	0	0	6.84369e-05	0.000111932	7.49798e-05	0.00025562	0	0	0	0	0	0	9.3321e-06	0.000288508	0	0.000140179	6.46705e-05	0	0.000215002	0	0	0	0	0	0	0	0	0	0	0	7.77726e-05	0	0	0	0	0	0	0.000843485	8.80101e-05	0	0	0	1.1711e-05	0.000283092
k__Bacteria;p__Proteobacteria;c__Gammaproteobacteria;o__Methylococcales;f__Crenotrichaceae;g__Crenothrix	0	0	0	0	0	0	0	0	0	0	0	0	0	0	0	0	0	0	0	0	0	0	0	0	0	0	0	0	0	0	0	0	0	0	0	0	0	0	0	0	0	0	0	0	0	0	0	0	0
k__Bacteria;p__Proteobacteria;c__Gammaproteobacteria;o__Methylococcales;f__Methylococcaceae;Other	0	0	0	0	0	0	0	0	0	0	0	0	0	0	0	0	0	0	0	0	0	0	0	0	0	0	0	0	0	0	0	0	0	0	0	0	0	0	0	0	0	0	0	0	0	0	0	0	0
k__Bacteria;p__Proteobacteria;c__Gammaproteobacteria;o__Methylococcales;f__Methylococcaceae;g__Methylocaldum	0	0	0	0	0	0	0	0	0	0	0	0	0	0	0	0	0	0	0	0	0	0	0	0	0	0	0	0	0	0	0	0	0	0	0	0	0	0	0	0	0	0	0	0	0	0	0	0	0
k__Bacteria;p__Proteobacteria;c__Gammaproteobacteria;o__Methylococcales;f__Methylococcaceae;g__Methylomicrobium	0	0	0	0	0	0	0	0	0	0	0	0	0	0	0	0	0	0	0	0	0	0	0	0	0	0	0	0	0	0	0	0	0	0	0	0	0	0	0	0	0	0	0	0	0	0	0	0	0
k__Bacteria;p__Proteobacteria;c__Gammaproteobacteria;o__Oceanospirillales;f__;g__	0	0	0	0	0	0	0	0	0	0	0	0	0	0	0	0	0	0	0	0	0	0	0	0	0	0	0	0	0	0	0	0	0	0	0	0	0	0	0	0	0	0	0	0	0	0	0	0	0
k__Bacteria;p__Proteobacteria;c__Gammaproteobacteria;o__Oceanospirillales;f__Alcanivoracaceae;g__Alcanivorax	0	0	0	0	0	0	0	0	0	0	0	0	0	0	0	0	0	0	0	0	0	0	0	0	0	0	0	0	0	0	0	0	0	0	0	0	0	0	0	0	0	0	0	0	0	0	0	0	0
k__Bacteria;p__Proteobacteria;c__Gammaproteobacteria;o__Oceanospirillales;f__Halomonadaceae;g__	0	0.000643727	0	0	0	0	0	0.000410621	0.000111932	0.00202446	0.0016654	0	0	0	0	0	0	0	6.41128e-05	1.25038e-05	0.000114692	3.23353e-05	0	0.000241877	0	0	0	0	0	0	0	0	0	0	0	3.88863e-05	0	0	0	0	0	0.000326066	0	0.000337372	0.00034952	0	0	1.1711e-05	0
k__Bacteria;p__Proteobacteria;c__Gammaproteobacteria;o__Oceanospirillales;f__Halomonadaceae;g__Candidatus Portiera	0	0	0	0	0	0	0	0	0	0	0	0	0	0	0	0	0	0	0	0	0	0	0	0	0	0	0	0	0	0	0	0	0.00292467	0	0	0	0	0	0	0	0	0	0	0	0	0	0	0	0
k__Bacteria;p__Proteobacteria;c__Gammaproteobacteria;o__Oceanospirillales;f__Halomonadaceae;g__Halomonas	0	0	0	4.0093e-05	0	0	0	0	0	1.24966e-05	0	0	0	1.90658e-05	0	1.85649e-05	0	2.79963e-05	0.000106855	0	0	8.08381e-06	3.0766e-05	0	0	0.000421585	0.00056993	0.000298681	0.000193384	0.00475207	0	0.00602163	0	0.000142735	0	3.88863e-05	1.65025e-05	0	0	0	0	4.34754e-05	0.000324417	0	2.33013e-05	0	1.97359e-05	2.34219e-05	0
k__Bacteria;p__Proteobacteria;c__Gammaproteobacteria;o__Oceanospirillales;f__Oceanospirillaceae;g__Marinomonas	0	0	0	0	0	0	0	0	0	0	0	0	0	0	0	0	0	0	0	0	0	0	0	0	0	0	0	0	0	0	0	0	0	0	0	0	0	0	0	0	0	0	0	0	0	0	0	0	0
k__Bacteria;p__Proteobacteria;c__Gammaproteobacteria;o__Oceanospirillales;f__Oceanospirillaceae;g__Oleibacter	0	0	0	0	0	0	0	0	0	0	0	0	0	0	0	0	0	0	0	0	0	0	0	0	0	0	0	0	0	0	0	0	0	0	0	0	0	0	0	0	0	0	0	0	0	0	0	0	0
k__Bacteria;p__Proteobacteria;c__Gammaproteobacteria;o__Oceanospirillales;f__SUP05;g__	0	0	0	0	0	0	0	0	0	1.24966e-05	0	0	0	0	0	0	0	0	0	0	0	0	0	0	0	0	0	0	0	0	0	0	0	0	0	0	0	0	0	0	0	0	0	0	0	0	0	0	0
k__Bacteria;p__Proteobacteria;c__Gammaproteobacteria;o__Oceanospirillales;f__Saccharospirillaceae;g__	0	0	0	0	0	0	0	0	0	0	0	0	0	0	0	0	0	0	0	0	0	0	0	0	0	0	0	0	0	0	0	0	0	0	0	0	0	0	0	0	0	0	0	0	0	0	0	0	0
k__Bacteria;p__Proteobacteria;c__Gammaproteobacteria;o__Pasteurellales;f__;g__	0	0	0	0	0	0	0	0	0	0	0	0	0	0	0	0	0	0	0	0	0	0	0	0	0	0	0	0	0	0	0	0	0	0	0	0	0	0	0	0	0	0	0	0	0	0	0	0	2.97992e-05
k__Bacteria;p__Proteobacteria;c__Gammaproteobacteria;o__Pasteurellales;f__Pasteurellaceae;g__	0	0	0	0	0	0	0	0	0	0	0	0	0	0	0	0	0	0	0	0	0	0	0	0	0	0	0	0	0	0	0	0	0	0	0	0	0	0	0	0	0	0	0	0	0	0	0	0	0
k__Bacteria;p__Proteobacteria;c__Gammaproteobacteria;o__Pasteurellales;f__Pasteurellaceae;g__Actinobacillus	0	0	0	0	0	0	0	0	0	0	0	0	0	0	0	0	0	0	0	0	0	0	0.000215362	0	0	0	0	0	0	0	0	0	0	0	0	0	0	0	0	0	0.000293019	0	0	0	0	0	0	3.51329e-05	0
k__Bacteria;p__Proteobacteria;c__Gammaproteobacteria;o__Pasteurellales;f__Pasteurellaceae;g__Avibacterium	0	0	0	0	0	0	0	0	0	6.24832e-06	0	0	0	0	0	0	0	0.00040128	0	0	0	0	0.000116911	0	0	0	0	0	0	0	0	0	0	0	0	0	0	0	0	0	0	0	0	0	0	0	0	1.1711e-05	0
k__Bacteria;p__Proteobacteria;c__Gammaproteobacteria;o__Pasteurellales;f__Pasteurellaceae;g__Gallibacterium	9.23788e-05	0	0.000526239	0.000180419	0.00156331	0.00444654	0	0.000136874	0.000111932	0	0	0.000728006	0	0.000305052	0.00518732	0.000482688	0.000289425	0.00053193	0	0	1.27436e-05	0.00010509	0.000861448	8.06257e-05	0	0	5.6993e-05	0	1.20865e-05	0	0	0	0	0.00228376	0	0	0	3.43572e-05	0	0	0.000512783	0	0	0	0	0.000488361	0.000434191	0.00738962	0
k__Bacteria;p__Proteobacteria;c__Gammaproteobacteria;o__Pasteurellales;f__Pasteurellaceae;g__Haemophilus	0	0	0	0	0	0	0	0	0	0	0	0	0	0	0	0	0	0	0	0	0	0	0	0	0	0	0.000284965	0	0	0	0	0	0	0	0	0	0	0	0	0	0	0	0	0	0	0	0	0	0
k__Bacteria;p__Proteobacteria;c__Gammaproteobacteria;o__Pseudomonadales;Other;Other	0	0	0	0	0	0	0	6.84369e-05	8.3949e-05	0	0	0.000168001	0	0	0	0	0	0	7.47983e-05	0	2.54871e-05	8.08381e-06	0	2.68752e-05	0	0	0	0	0	0	0	0	0	0	5.06355e-05	0	0	0	0	0	0	0	0	0	0	0	0	0	2.97992e-05
k__Bacteria;p__Proteobacteria;c__Gammaproteobacteria;o__Pseudomonadales;f__Moraxellaceae;Other	0	0	0	4.0093e-05	0	0	0	0	8.3949e-05	0	7.74605e-06	0	0	3.81316e-05	9.10056e-05	0.000129955	3.61781e-05	9.3321e-06	4.27419e-05	0	0.000191153	4.85029e-05	0	2.68752e-05	0	0	0	1.75694e-05	1.20865e-05	0	0	0	0	0	0	0.00202209	0	0	0.000350754	0	0	0	0	0	0	0	0	0	0
k__Bacteria;p__Proteobacteria;c__Gammaproteobacteria;o__Pseudomonadales;f__Moraxellaceae;g__	0	0.000487672	0	0	0	0	0	0.000342185	0.000307813	0.00022494	3.09842e-05	0	0.000664894	0.0120114	3.03352e-05	0.000519818	0	0	2.13709e-05	0.00010003	7.64614e-05	5.65867e-05	1.23064e-05	0	0	0	0	0	0	0.0046832	0	3.71706e-05	0	0	0	7.77726e-05	4.95074e-05	3.43572e-05	0	0	0	6.52131e-05	0	0.000542729	0	0	3.94719e-05	7.02658e-05	1.48996e-05
k__Bacteria;p__Proteobacteria;c__Gammaproteobacteria;o__Pseudomonadales;f__Moraxellaceae;g__Acinetobacter	0.000369515	0.0104557	0.00286508	0.00791837	0.00286608	0.00101725	0	0.234123	0.352026	0.0728617	0.011774	0.000728006	0.1875	0.0204957	0.178371	0.170055	0.210774	0.0596135	0.0874606	0.0318471	0.231054	0.142299	0.000412265	0.126421	0.0165411	0.0333052	0.00222273	0.00274083	0.019568	0.17865	0.2	0.0848233	0.0588886	0.000713674	0.0755988	0.161534	0.113223	0.0968529	0.1161	0.0168083	0.000879056	0.00182597	0.0195948	0.00686479	0.00950694	0.00222475	0.00448006	0.012519	0.112134
k__Bacteria;p__Proteobacteria;c__Gammaproteobacteria;o__Pseudomonadales;f__Moraxellaceae;g__Alkanindiges	0	0	0	0	0	0	0	0	0	0	0	0	0	9.53289e-05	0	0	0	0	0	0	1.27436e-05	0	0	0	0	0	0	0	0	0	0	0	0	0	0	0	0	0	0	0	0	0	0	0	0	0	0	0	0
k__Bacteria;p__Proteobacteria;c__Gammaproteobacteria;o__Pseudomonadales;f__Moraxellaceae;g__Enhydrobacter	0	0	0	0	0	1.04871e-05	0	0	0.000139915	6.24832e-06	0	0	0	5.71973e-05	0	0.000102107	7.23563e-05	2.79963e-05	2.13709e-05	3.75113e-05	8.92049e-05	6.46705e-05	1.23064e-05	0	0	0	0	0.000210833	0	0.0110193	0	0	0	0	0.0132665	0	0	0	0	0	0	2.17377e-05	0	0.000924106	0	5.42623e-05	0	1.1711e-05	0.000208594
k__Bacteria;p__Proteobacteria;c__Gammaproteobacteria;o__Pseudomonadales;f__Moraxellaceae;g__Moraxella	0	0	0	0	0	0	0	0	0	0	0	0	0	0	0	0	0	0	0	0	0	0	0	0	0	0	0	0	0	0	0	0	0	0	0	0	0	0	0	0	0	0	0	0	0	0	0	0	0
k__Bacteria;p__Proteobacteria;c__Gammaproteobacteria;o__Pseudomonadales;f__Moraxellaceae;g__Perlucidibaca	0	1.95069e-05	0	0	0	0	0	0	0	8.74765e-05	4.64763e-05	0	0	0	0	0	0	0	0	0	0	0	0	0	0	0	0	0	0	0	0	0	0	0	0	0	0	0	0	0	0	0	0	0	0	0	0	0	0
k__Bacteria;p__Proteobacteria;c__Gammaproteobacteria;o__Pseudomonadales;f__Moraxellaceae;g__Psychrobacter	0	0	0	0	0	0	0	0	0	0	0	0	0	0.00118208	0	1.85649e-05	0	0	1.06855e-05	0.000575173	1.27436e-05	0	0	0	0	0	0	0.000210833	0	0	0	0	0	0	0.00572181	0	0	0	0	0	0	0	0	0.000117347	0	0	0	0	2.97992e-05
k__Bacteria;p__Proteobacteria;c__Gammaproteobacteria;o__Pseudomonadales;f__Pseudomonadaceae;Other	0	0	0	0	0	3.14614e-05	0	6.84369e-05	0	1.24966e-05	1.54921e-05	0	0	0	0	3.71299e-05	0	0	0	6.25188e-05	2.54871e-05	1.61676e-05	0	0	0	0	0	0	0	0	0	0.000111512	7.90451e-05	0	0	0	0.000330049	3.43572e-05	0	0	0	0	1.62209e-05	0	0	0	0	0	0
k__Bacteria;p__Proteobacteria;c__Gammaproteobacteria;o__Pseudomonadales;f__Pseudomonadaceae;g__	0.000831409	0.000195069	7.30887e-05	0.000240558	0	0	0	0.000821243	0.000671592	0.000712309	0.000635176	0.000840007	0.00199468	0.00308866	0	0.00126242	3.61781e-05	2.79963e-05	0.00023508	0.0016755	0.000637178	0.000323353	2.46128e-05	0.00107501	0.000327547	0	0.00182378	0.00133528	0.000217557	0.0176653	0	0.0150169	0	0	0.00719024	0.000583294	0.0150998	0.0156325	0.00526131	0.000733452	0	0.000173902	0.00105436	0.000968111	0.000512629	0	0	4.68439e-05	0.000238393
k__Bacteria;p__Proteobacteria;c__Gammaproteobacteria;o__Pseudomonadales;f__Pseudomonadaceae;g__Pseudomonas	0.000461894	0.00575453	0.000350826	0.000441023	0	5.24356e-05	0	0.00848618	0.00926237	0.00737302	0.012781	0.0105281	0.0152926	0.0241754	6.06704e-05	0.00713822	0.00202598	0.000279963	0.00209435	0.00806492	0.00392502	0.00476945	0.000246128	0.00481066	0.00638716	0.0328836	0.00433147	0.00159882	0.00136577	0.0791667	0	0.0342713	0.0316181	0	0.0150894	0.00151657	0.0113372	0.0156325	0.0117503	0.00238372	0.000293019	0.00267374	0.00859706	0.00972512	0.00463697	0.000162787	7.89437e-05	0.000316196	0.00230943
k__Bacteria;p__Proteobacteria;c__Gammaproteobacteria;o__Salinisphaerales;f__Salinisphaeraceae;g__Salinisphaera	0	0	0	0	0	0	0	0	0	0	0	0	0	0	0	0	0	0	0	0	0	0	0	0	0	0	0	0	0	0	0	0	0	0	0	0	0	0	0	0	0	0	0	0	0	0	0	0	0
k__Bacteria;p__Proteobacteria;c__Gammaproteobacteria;o__Thiohalorhabdales;f__;g__	0	0	0	0	0	0	0	0	0	0	0	0	0	5.71973e-05	0	0	0	0	0	0	0	0	0	0	0	0	0	0	0	0	0	0	0	0	0	0	0	0	0	0	0	0	0	0	0	0	0	0	0
k__Bacteria;p__Proteobacteria;c__Gammaproteobacteria;o__Thiohalorhabdales;f__Thiohalorhabdaceae;g__	0	0	0	0	0	0	0	0	0	0	0	0	0	0	0	0	0	0	0	8.75263e-05	0	0	0	0	0	0	0	0	0	0	0	0	0	0	0	0	0	0	0	0	0	0	0	0	0	0	0	0	0
k__Bacteria;p__Proteobacteria;c__Gammaproteobacteria;o__Thiotrichales;Other;Other	0	0	0	0	0	0	0	0	0	0	0	0	0	0	0	0	0	0	1.06855e-05	0	0	0	0	0	0	0	0	0	0	0	0	0	0	0	0	0	0	0	0	0	0	0	0	0	0	0	0	0	1.48996e-05
k__Bacteria;p__Proteobacteria;c__Gammaproteobacteria;o__Thiotrichales;f__Piscirickettsiaceae;g__	0	0.00193118	0	0	0	0	0	0.000136874	0.00111932	0.000731054	0.00142527	0	0.00132979	0	0	0	0	0	0.000395363	0	0.000484255	0.00126916	6.1532e-06	0.000241877	0	0	5.6993e-05	0	2.4173e-05	0	0	0	0.0164414	0	0	3.88863e-05	1.65025e-05	0	0	6.1121e-05	0	0.000586918	0	0.00121747	0.000489328	0	0	0	0.000297992
k__Bacteria;p__Proteobacteria;c__Gammaproteobacteria;o__Thiotrichales;f__Piscirickettsiaceae;g__Methylophaga	0	0	0	0	0	0	0	0	0	0	0	0	0	0	0	0	0	0	0	0	0	0	0	0	0	0	0	0	0	0	0	0	0	0	0	0	0	0	0	0	0	0	0	0	0	0	0	0	0
k__Bacteria;p__Proteobacteria;c__Gammaproteobacteria;o__Thiotrichales;f__Thiotrichaceae;Other	0	0	0	0	0	0	0	0	0	3.12416e-05	0	0	0	0	0	0	0	0	0	0	0	0	0	0	0	0	0	0	0	0	0	0	0	0	0	0	0	0	0	0	0	0.000108689	0	0	0	0	0	0	0
k__Bacteria;p__Proteobacteria;c__Gammaproteobacteria;o__Thiotrichales;f__Thiotrichaceae;g__Thiothrix	0	0	0	0	0	0	0	0	0	0	0	0	0	0	0	0	0	0	0	0	0	0	0	0	0	0	0	0	0	0	0	0	0	0	0	0	0	0	0	0	0	0	0	0	0	0	0	0	0
k__Bacteria;p__Proteobacteria;c__Gammaproteobacteria;o__Vibrionales;f__Pseudoalteromonadaceae;g__Pseudoalteromonas	0	0	0	0	0	0	0	0	0	0	0	0	0	0	0	0	0	0	0	0	0	0	0	0	0	0	0	0	0	0	0	0	0	0	0	0	0	0	0	0	0	0	0	0	0	0	0	0	0
k__Bacteria;p__Proteobacteria;c__Gammaproteobacteria;o__Xanthomonadales;f__Sinobacteraceae;Other	0	0	0	0	0	0	0	0	0	0	0	0	0	0	0	0	0	0	0	0	3.82307e-05	8.08381e-06	0	0	0	0	0	0	0	0	0	0	0	0	0	0	0	0	0	0	0	0	0	0	2.33013e-05	0	0	0	0
k__Bacteria;p__Proteobacteria;c__Gammaproteobacteria;o__Xanthomonadales;f__Sinobacteraceae;g__	0	0.017088	5.8471e-05	0.000180419	0.000260552	2.09743e-05	0	0.00451684	0.0121446	0.00901008	0.0268633	0	0.00465426	3.81316e-05	0	1.85649e-05	3.61781e-05	9.3321e-06	0.0190522	0.00887766	0.0140307	0.0216646	4.92256e-05	0.0156145	0	0.0029511	0	3.51389e-05	4.8346e-05	0.000103306	0	0	0	0	0	3.88863e-05	0.00013202	0	0	0.000305605	0	0.0076082	0.0114357	0.00979846	0.0179187	0.000596885	0.000355247	4.68439e-05	0.00931224
k__Bacteria;p__Proteobacteria;c__Gammaproteobacteria;o__Xanthomonadales;f__Sinobacteraceae;g__Hydrocarboniphaga	0	0	0	0	0	0	0	0	0	0	0	0	0	0	0	0	0	0	0	0	0	0	0	0	0	0	0	0	0	0	0	0	0	0	0	0	0	0	0	0	0	0	0	0	0	0	0	0	0
k__Bacteria;p__Proteobacteria;c__Gammaproteobacteria;o__Xanthomonadales;f__Sinobacteraceae;g__Nevskia	0	0	0	0	0	0	0	0	0	0	0	0	0	0	0	0	0	0	0	0	0	0	0	0	0	0	0	0	0	0	0	0	0	0	0	0	0	0	0	0	0	0	0	0	0	0	0	0	0
k__Bacteria;p__Proteobacteria;c__Gammaproteobacteria;o__Xanthomonadales;f__Sinobacteraceae;g__Steroidobacter	0	0.00577403	0	2.00465e-05	0	3.14614e-05	0	0.00191623	0.00352586	0.00266178	0.00302871	0	0.00332447	1.90658e-05	3.03352e-05	1.85649e-05	0	9.3321e-06	0.00641128	0.00256327	0.00502096	0.00641855	0	0.0062888	0	0	0	1.75694e-05	0	0	0	0	0	0	0	0	4.95074e-05	0	0	0	0	0.00141295	0.00280621	0.00174553	0.00582533	0.000217049	0	0	0.0033971
k__Bacteria;p__Proteobacteria;c__Gammaproteobacteria;o__Xanthomonadales;f__Xanthomonadaceae;Other	0	0.000877809	0.000160795	8.0186e-05	0	0	0	0	0.000307813	0.0022369	0.00084432	0	0.00465426	0.000686368	0	0	7.23563e-05	9.3321e-06	0.00278891	2.50075e-05	0.000369563	0.000501196	4.92256e-05	0.00061813	0	0	0	0	0	0	0	0	0	0	0	0.000194431	1.65025e-05	0	0	0	0	0.000217377	0.00390923	0.00035204	0.000209712	0.000217049	3.94719e-05	2.34219e-05	0.000566184
k__Bacteria;p__Proteobacteria;c__Gammaproteobacteria;o__Xanthomonadales;f__Xanthomonadaceae;g__	0.000184758	0.00493524	0.000175413	0.000380884	0	5.24356e-05	0	0.00266904	0.00285426	0.00925376	0.00563913	0.000392003	0.00797872	0.00306959	6.06704e-05	0.000157802	3.61781e-05	1.86642e-05	0.0127371	0.00897769	0.00732755	0.00513322	3.0766e-05	0.00940633	0	0	5.6993e-05	7.02778e-05	0.000543892	0.000998623	0	0.000557559	0.00015809	0	0.000151906	0	0.000231035	0.000137429	0	0.000305605	7.32547e-05	0.00267374	0.0778926	0.00679145	0.0149129	0.000108525	0.000335511	0.000140532	0.00292032
k__Bacteria;p__Proteobacteria;c__Gammaproteobacteria;o__Xanthomonadales;f__Xanthomonadaceae;g__Arenimonas	0	0.000214576	0	0	0	0	0	0.000205311	0	0.000543604	0.000580954	0	0	0	0	0	0	0	0.000213709	0	0.000140179	0.000460777	0	0.000349378	0	0	0	0	0	0	0	0	0	0	0	0	0	0	0	0	0	2.17377e-05	0.00259534	0	4.66027e-05	0	0	0	7.44979e-05
k__Bacteria;p__Proteobacteria;c__Gammaproteobacteria;o__Xanthomonadales;f__Xanthomonadaceae;g__Dokdonella	0	0.00159956	0	0.000140326	0	2.09743e-05	0	0.000547495	0.000615626	0.00168705	0.00120838	0	0.00199468	1.90658e-05	0	0	3.61781e-05	0	0.0016883	0.000912774	0.00196251	0.00100239	6.1532e-06	0.00215002	0	0	5.6993e-05	0	0	0	0	0	0	0	0	0	1.65025e-05	0	0	0	0	0.00134774	0.00514201	0.00274298	0.00493988	0.000162787	0	0	0.00132606
k__Bacteria;p__Proteobacteria;c__Gammaproteobacteria;o__Xanthomonadales;f__Xanthomonadaceae;g__Fulvimonas	0	0	0	0	0	0	0	0	0	0	0	0	0	0	0	0	0	0	0	0	0	0	0	0	0	0	0	0	0	0	0	0	0	0	0	0	0	0	0	0	0	0	0	0	0	0	0	0	0
k__Bacteria;p__Proteobacteria;c__Gammaproteobacteria;o__Xanthomonadales;f__Xanthomonadaceae;g__Luteibacter	0	0.000136548	0	0	0	0	0	0	0.000307813	0	7.74605e-06	0	0	0	3.03352e-05	0	0	1.86642e-05	0.000598386	0	0.000165666	0.000323353	6.1532e-06	0.000430003	0	0	0	0	0	0	0	0	0	0	0	0	0	0	0	0	0	0	0	0	0	0	3.94719e-05	0	8.93975e-05
k__Bacteria;p__Proteobacteria;c__Gammaproteobacteria;o__Xanthomonadales;f__Xanthomonadaceae;g__Luteimonas	0	0.000214576	0.000219266	2.00465e-05	0	0	0	0.000342185	0	0.000806033	0.000100699	0	0	0.000209724	0	0	0	0	0.000555645	1.25038e-05	0.000152923	0.000129341	0	0.000107501	0	0	0	0	0	0	0	0	0	0	0	0	0	0	0	0	7.32547e-05	0.000108689	0.000470405	0	4.66027e-05	0	3.94719e-05	0	0.000268192
k__Bacteria;p__Proteobacteria;c__Gammaproteobacteria;o__Xanthomonadales;f__Xanthomonadaceae;g__Lysobacter	0	0.000643727	0	0	0	0	0	0	8.3949e-05	0.000174953	0.000162667	0	0	7.62631e-05	0	0	0	0	0.00167762	0	0.000879306	0.000646705	6.1532e-06	0.00067188	0	0	0	0	0	0	0	0	0	0	5.06355e-05	0.00031109	1.65025e-05	0	0	0	0	0.000108689	0	0	0.000559232	0	5.92078e-05	0	0.000163895
k__Bacteria;p__Proteobacteria;c__Gammaproteobacteria;o__Xanthomonadales;f__Xanthomonadaceae;g__Pseudoxanthomonas	0	0.000253589	0	0	0	0	0	0.000136874	0.000111932	0.000124966	7.74605e-05	0	0	0	0	0	0	0	0.00033125	0.000462639	6.37178e-05	0.000129341	0	0.000349378	0	0	0.000284965	0	0	0	0	0	0	0	0	0	0	0	0	0	0	0	0	0	0	0	1.97359e-05	0	0.000119197
k__Bacteria;p__Proteobacteria;c__Gammaproteobacteria;o__Xanthomonadales;f__Xanthomonadaceae;g__Rhodanobacter	0	0.000136548	0	0	0	0	0	0.00102655	0	0.000837275	7.74605e-06	0	0	0	0	0	0	0	0.000512903	0	0.000101948	0.000113173	0	0.000349378	0	0	0	0	0	0	0	0	0	0	0	0	0	0	0	0	0	0	0	0	0	0	0	0	0.000134096
k__Bacteria;p__Proteobacteria;c__Gammaproteobacteria;o__Xanthomonadales;f__Xanthomonadaceae;g__Stenotrophomonas	0	0.000214576	8.77065e-05	0.000120279	0	3.14614e-05	0	0.000342185	0.000391762	0.00109346	3.87303e-05	0.000168001	0.000664894	0.000667302	3.03352e-05	0.000426993	3.61781e-05	7.46568e-05	0.000747983	0.00447634	0.000484255	0.000258682	2.46128e-05	0.00150501	0.00311169	0.0185497	0.000626924	0.00142312	0.000350508	0.0293044	0	0.0348288	0.00861592	0	0.0150387	0.000116659	0.0176906	0.0131588	0.00964574	0.00305605	0	0.000630394	0.00181674	0.00353507	0.0052428	0	3.94719e-05	1.1711e-05	0.000804577
k__Bacteria;p__Proteobacteria;c__Gammaproteobacteria;o__Xanthomonadales;f__Xanthomonadaceae;g__Thermomonas	0	0	0	0	0	0	0	0	0	1.8745e-05	7.74605e-06	0	0	0	0	0	0	0	1.06855e-05	0	0	0	0	0	0	0	0	0	0	0	0	0	0	0	0	0	0	0	0	0	0	0	0	0	0	0	0	0	1.48996e-05
k__Bacteria;p__Proteobacteria;c__Gammaproteobacteria;o__Xanthomonadales;f__Xanthomonadaceae;g__Wohlfahrtiimonas	0	0	0	0	0	0	0	0	0	0	0	0	0	0	0	0	0	0	0	0	0	0	0	0	0	0	0	0	0	0	0	0	0	0	0	0	0	0	0	0	0	0	0	0	0	0	0	0	0
k__Bacteria;p__Proteobacteria;c__Gammaproteobacteria;o__Xanthomonadales;f__Xanthomonadaceae;g__Xanthomonas	0	1.95069e-05	2.92355e-05	0	0	0	0	0.000136874	2.7983e-05	0.000324913	3.87303e-05	0	0.00199468	0.000819828	0	0	0	0	0.00023508	6.25188e-05	0.000203897	0.000185928	0	0.000215002	0	0	0	0.000105417	0	6.88705e-05	0	0.000185853	0	0	5.06355e-05	0.000116659	4.95074e-05	0.000412286	0.000526131	0	0	0	0	1.46683e-05	0.000629136	0	5.92078e-05	0.000690947	5.95983e-05
k__Bacteria;p__Proteobacteria;c__Gammaproteobacteria;o__[Marinicellales];f__[Marinicellaceae];g__	0	0	0	0	0	0	0	0	0	0	0	0	0	0	0	0	0	0	0	0	0	0	0	0	0	0	0	0	0	0	0	0	0	0	0	0	0	0	0	0	0	0	0	0	0	0	0	0	0
k__Bacteria;p__Proteobacteria;c__TA18;o__CV90;f__;g__	0	0.000702247	0	0	0	0	0	0	0.000503694	0.00022494	0.00200623	0	0	0	0	0	0	0	0.000138911	0	0.000152923	0.000210179	0	0.000483754	0	0	0	1.75694e-05	0	0	0	0	0	0	0	0	0	0	0	0	0	0.000239115	0	0.000630739	0.000535931	0	0	0	0.000178795
k__Bacteria;p__Proteobacteria;c__TA18;o__PHOS-HD29;f__;g__	0	0.000858302	0	0	0	0	0	0.000273748	0.00106335	0.000362403	0.00151823	0	0	0	0	0	0	0	0.000213709	0.000550165	0.00057346	0.000347604	6.1532e-06	0.000456879	0.00131019	0	0.000113986	0	0	0	0	0	0.00553316	0	0	0	0	0	0	0	0	0.000891246	0.00285487	0.000953443	0.000256315	0	3.94719e-05	0	0.00070028
k__Bacteria;p__Proteobacteria;c__Zetaproteobacteria;o__Mariprofundales;f__Mariprofundaceae;g__	0	0	0	0	0	0	0	0	0	6.24832e-06	0	0	0	0	0	0	0	0	0	0	0	0	0	0	0	0	0	0	0	0	0	0	0	0	0	0	0	0	0	0	0	0	0	0	0	0	0	0	0
k__Bacteria;p__SR1;c__;o__;f__;g__	0	0	0	0	0	0	0	0	0	6.24832e-06	0.00154921	0	0	0	0	0	0	0	0	0	0	0	0	0	0	0	0	0	0	0	0	0	0	0	0	0	0.000181527	0	0	0.000244484	0	0	0.000162209	0	0	0	0	0	0
k__Bacteria;p__Spirochaetes;c__Spirochaetes;o__Sphaerochaetales;f__Sphaerochaetaceae;g__Sphaerochaeta	0	0	0	8.0186e-05	0	0	0	0	0	0	0	0	0	0	0	0	0	0	0	0	0	0	0	0	0	0	0	0	0	0	0	0	0	0	0	0	0	0	0	0	0	0	0	0	0	0	0	0	0
k__Bacteria;p__Spirochaetes;c__Spirochaetes;o__Spirochaetales;f__Spirochaetaceae;g__Spirochaeta	0	0.001424	0	0	0	1.04871e-05	0	0.000752806	0.000503694	0.000906007	0.00398147	0	0	0	0	0	0	9.3321e-06	0	0	1.27436e-05	0.000137425	0	0.000107501	0.000327547	0	0	0	0	0	0	0	0	0	0	0	0	0	0	0	0	0.000499967	0.00439585	0.000836096	0.00223693	0	0	0	1.48996e-05
k__Bacteria;p__Spirochaetes;c__Spirochaetes;o__Spirochaetales;f__Spirochaetaceae;g__Treponema	0	0	0	0	0	0	0	0	0	0	0	0	0	0	0	9.28247e-06	0	5.59926e-05	0	0.000437631	0	0	0	0	0	0	0	0	0.00020547	0	0	0	0.00300372	0	0	0	0	0	0	0	0	0	0	0	0	0	5.92078e-05	0	0
k__Bacteria;p__Spirochaetes;c__[Leptospirae];o__[Leptospirales];f__Leptospiraceae;g__Leptospira	0	3.90137e-05	0	0	0	0	0	0	0	1.24966e-05	2.32382e-05	0	0	0	0	0	0	0	0	0	0	0	0	0	0	0	0	0	0	0	0	0	0	0	0	0	0	0	0	0	0	0	0	0	0	0	0	0	0
k__Bacteria;p__Spirochaetes;c__[Leptospirae];o__[Leptospirales];f__Leptospiraceae;g__Turneriella	0	0.00105337	0	0	0	0	0	0.000547495	0.000447728	0.000681067	0.0011774	0	0.00132979	0	0	0	0	0	0	0	0	1.61676e-05	0	0	0	0	0	0	0	0	0	0	0	0	0	0	1.65025e-05	0	0	0	0	0.000347803	0.00152476	0.000410714	0	0	0	0	0
k__Bacteria;p__Synergistetes;c__Synergistia;o__Synergistales;f__Synergistaceae;g__	0.00120092	0	5.8471e-05	0.000140326	0.00338718	0.00014682	0	0	0	0.000199946	7.74605e-06	5.60004e-05	0	5.71973e-05	0	1.85649e-05	7.23563e-05	0.000167978	5.34274e-05	0	0	4.85029e-05	0.00151984	5.37504e-05	0.0191615	0.0278246	0.00193776	0.0384595	0.000797708	0	0	0	0	0	0	0	0	0	0	0	0	0	0	5.86734e-05	0.000442725	0.000379836	0.000592078	7.02658e-05	0
k__Bacteria;p__TM6;Other;Other;Other;Other	0	0	0	0	0	0	0	0	0	0	0	0	0	0	0	0	0	0	0	0	0	0	0	0	0	0	0	0	0	0	0	0	0	0	0	0	0	0	0	0	0	0	0	0	0	0	0	0	0
k__Bacteria;p__TM6;c__;o__;f__;g__	0	0.000156055	0	0	0	0	0	0	0	0	0	0	0	0	0	0	0	0	0	0	0	0	0	0	0	0	0	0	0	0	0	0	0	0	0	0	0	0	0	0	0	0	0	0	0	0	0	0	0
k__Bacteria;p__TM6;c__SBRH58;o__;f__;g__	0	3.90137e-05	0	0	0	0	0	0	0.000111932	4.37382e-05	6.19684e-05	0	0	0	0	0	0	0	0	0	7.64614e-05	2.42514e-05	0	0	0	0	0	0	0	0	0	0	0	0	0	0	0	0	0	0	0	0.000195639	0	0	0.000629136	0	0	0	0
k__Bacteria;p__TM6;c__SJA-4;Other;Other;Other	0	0	0	0	0	0	0	0	0	0	0	0	0	0	0	0	0	0	0	0	0	0	0	0	0	0	0	0	0	0	0	0	0	0	0	0	0	0	0	0	0	0	0	0	0	0	0	0	0
k__Bacteria;p__TM6;c__SJA-4;o__;f__;g__	0	0.00448658	2.92355e-05	2.00465e-05	0	0	0	0.00198467	0.000811507	0.000906007	0.00367163	0	0	1.90658e-05	9.10056e-05	0	0	0	0.00167762	0.00171301	0.0023703	0.000735627	1.23064e-05	0.00274127	0.000163773	0	5.6993e-05	0	0	0	0	0	0	0.000142735	5.06355e-05	0	0.000231035	0	0	0	0	0.00241289	0.00157342	0.00209757	0.00321558	0	0	0	0.000625782
k__Bacteria;p__TM6;c__SJA-4;o__S1198;f__;g__	0	7.80275e-05	0	0	0	0	0	0	0	0	1.54921e-05	0	0	0	0	0	0	0	7.47983e-05	0	5.09742e-05	3.23353e-05	0	0.000107501	0	0	0	0	0	0	0	0	0	0	0	0	0	0	0	0	0	0	0	0	0	0	0	0	1.48996e-05
k__Bacteria;p__TM6;c__SJA-4;o__YJF2-48;f__;g__	0	0	0	0	0	0	0	0.000136874	2.7983e-05	0	6.97145e-05	0	0	0	0	0	0	0	0	0	0	0	0	0	0	0	0	0	0	0	0	0	0	0	0	0	0	0	0	0	0	0	0	0	0	0	0	0	0
k__Bacteria;p__TM7;Other;Other;Other;Other	0	0	0	0	0	0	0	0	0	0	0	0	0	0	0	0	0	0	0	0	0	0	0	0	0	0	0	0	0	0	0	0	0	0	0	0	0	0	0	0	0	0	0	0	0	0	0	0	0
k__Bacteria;p__TM7;c__;o__;f__;g__	0	7.80275e-05	0	0	0	0	0	0	0	2.49933e-05	3.87303e-05	0	0.000664894	0	0	0	0	0	0.000149597	0.00080024	0	4.04191e-05	0	0	0	0	0	0	0	0	0	0	0	0	0	0	0	0	0	0	0	2.17377e-05	0.00019465	1.46683e-05	0.000302917	0	0	0	5.95983e-05
k__Bacteria;p__TM7;c__MJK10;o__;f__;g__	0	0	0	0	0	0	0	0	0	0	1.54921e-05	0	0	0	0	0	0	0	0	0	0	0	0	0	0	0	0	0	0	0	0	0	0	0	0	0	0	0	0	0	0	0	0	0	0	0	0	0	0
k__Bacteria;p__TM7;c__SC3;o__;f__;g__	0	0.000195069	0	2.00465e-05	0	0	0	6.84369e-05	5.5966e-05	0.000281174	0.000302096	0	0	0	0	0	0	0	0.00044879	0.000412624	0.000101948	0.000476945	0	0.000456879	0	0	0	0	0	0	0	0.0069509	0	0	0.00638007	0	0	0	0	0.000733452	0	0.000499967	0.000973252	0.00105612	0	0	0	0	0.000208594
k__Bacteria;p__TM7;c__TM7-1;o__;f__;g__	0	0.00126795	0	2.00465e-05	0	1.04871e-05	0	0.000342185	0.00187486	0.0016683	0.00136331	0	0	1.90658e-05	0	0	0	9.3321e-06	0.00265	0.00275083	0.00117241	0.00113982	1.23064e-05	0.00137064	0.00147396	0.000421585	0	0	2.4173e-05	0	0	0.000371706	0.000474271	0	0.000303813	0	0	0.000103072	0	0	0	0.00141295	0.0038119	0.00268431	0.00398453	5.42623e-05	0	0	0.000595983
k__Bacteria;p__TM7;c__TM7-3;Other;Other;Other	0	0	0	0	0	0	0	0	0	0	0	0	0	0	0	0	0	0	1.06855e-05	0	0	0	0	0	0	0	0	0	0	0	0	0	0	0	0	0	0	0	0	0	0	0	0	0	0	0	0	0	0
k__Bacteria;p__TM7;c__TM7-3;o__;f__;g__	0	0.000292603	0	0	0	0	0	0	8.3949e-05	0.000231188	6.97145e-05	0	0	7.62631e-05	0	0	0	0	0.000341935	0.0019881	0.000101948	8.89219e-05	0	0.000161251	0	0	0	1.75694e-05	0	0	0	0	0.000395226	0	0	0	0	0	0	0	0	0.000130426	0.000356859	0.000674744	0.000209712	0	0	0	0.000119197
k__Bacteria;p__TM7;c__TM7-3;o__Blgi18;f__;g__	0	0	0	0	0	0	0	0	0	0	0	0	0	0	0	0	0	0	0	0	0	0	0	0	0	0	0	0	0	0	0	0	0	0	0	0	0	0	0	0	0	0	0	0	0	0	0	0	0
k__Bacteria;p__TM7;c__TM7-3;o__CW040;f__;g__	0	0	0	0	0	0	0	0	0	0	0	0	0	0	0	0	0	0	0	0	0	0	0	0	0	0	0	0	0	0	0	0	0	0	0	0	0	0	0	0	0	0	0	0	0	0	0	0	0
k__Bacteria;p__TM7;c__TM7-3;o__CW040;f__F16;g__	9.23788e-05	0	0	4.0093e-05	0	3.14614e-05	0	0.000205311	2.7983e-05	1.24966e-05	7.74605e-06	0	0	3.81316e-05	0	0	0	6.53247e-05	2.13709e-05	3.75113e-05	3.82307e-05	3.23353e-05	9.2298e-05	0.000188127	0.0907304	0.0493255	0.0671948	0.024281	0.0522136	3.44353e-05	0	0	0	0	0	0	1.65025e-05	0	0	0	0.000146509	0	3.24417e-05	0	0	0	1.97359e-05	2.34219e-05	1.48996e-05
k__Bacteria;p__TM7;c__TM7-3;o__EW055;f__;g__	0	0.000156055	0	0	0	1.04871e-05	0	0	0.000139915	0.000131215	0.000131683	0	0	0	0	0	0	0	0.000213709	0.000112534	7.64614e-05	2.42514e-05	0	0.000161251	0	0	0	0	1.20865e-05	0.000172176	0	0	0.00015809	0	5.06355e-05	0	0	0	0	0	0	0	0.000259534	0.000220025	0.000139808	0	0	0	0
k__Bacteria;p__TM7;c__TM7-3;o__I025;f__;g__	0	0.000175562	0	0	0	0	0	0	8.3949e-05	0.00014996	0.000123937	0	0	0	0	0	0	0	6.41128e-05	0	3.82307e-05	4.85029e-05	6.1532e-06	8.06257e-05	0	0	0	0	0	0	0	0	0	0	0	0	0	0	0	0	0	0.000173902	0.000259534	0	9.32053e-05	0	0	0	4.46987e-05
k__Bacteria;p__TM7;c__TM7-3;o__I025;f__Rs-045;g__	0	0	0	2.00465e-05	0	0	0	0	0	6.24832e-06	0	0	0	1.90658e-05	0	0	0	0	0	0	0	0	6.1532e-06	0	0	0	0.000284965	0	0	0	0	0	0	0	0	0	0	0	0	0	0	2.17377e-05	0	0	0	0	0	0	0
k__Bacteria;p__Tenericutes;c__Mollicutes;o__;f__;g__	0	0	0	0	0	0	0	0	2.7983e-05	6.24832e-06	0	0	0	0	0	0	0	0	2.13709e-05	0	0	0	0	0	0	0	0	0	0	0	0	0	0	0	0	0	0	0	0	0	0	0	0	0	0	0	0	0	0
k__Bacteria;p__Tenericutes;c__Mollicutes;o__Acholeplasmatales;f__Acholeplasmataceae;g__Acholeplasma	0	0	0	0	0	0	0	0	0	0	0	0	0	0	0	0	0	0	0	0	0	0	0	0	0	0	0	0	0	0	0	0	0	0	0	0	0	0	0	0	0	0	0	0	0	0	0	0	0
k__Bacteria;p__Tenericutes;c__Mollicutes;o__Anaeroplasmatales;f__Anaeroplasmataceae;g__	0	9.75343e-05	0	0	0	0	0	0	0	2.49933e-05	8.52066e-05	0	0	0	0	0	0	0	0	0	0	8.08381e-06	0	0	0	0	0	0	0	0	0	0	0	0	0	0	0	0	0	0	0	6.52131e-05	0	4.4005e-05	0	0	0	0	0
k__Bacteria;p__Tenericutes;c__Mollicutes;o__Anaeroplasmatales;f__Anaeroplasmataceae;g__Anaeroplasma	0.000277136	1.95069e-05	0	2.00465e-05	0	0	0	0	0	6.24832e-06	0	0.000224002	0	0.000152526	0	5.56948e-05	3.61781e-05	0.000550594	0	0	0	1.61676e-05	0.00359347	0	0	0	0	0	1.20865e-05	0	0	0	0	0.00256923	0	0	0	0	0	0	0.000146509	0	0	0	0	0	3.94719e-05	0	0
k__Bacteria;p__Tenericutes;c__Mollicutes;o__Anaeroplasmatales;f__Anaeroplasmataceae;g__Asteroleplasma	0	0.000195069	0	0	0	0	0	6.84369e-05	0.000587643	6.24832e-05	0.000123937	0	0	0	0	0	0	0	0.000256451	0	3.82307e-05	8.89219e-05	0	8.06257e-05	0	0	0	0	0	0	0	0	0	0	0	0	0	0	0	0	0	2.17377e-05	0	0.000146683	0	5.42623e-05	0	0	0.000536385
k__Bacteria;p__Tenericutes;c__Mollicutes;o__Mycoplasmatales;f__Mycoplasmataceae;g__	0	0	0.00166642	0.00312726	0.000781657	0.00528551	0	0	0	6.24832e-06	0	0	0	0.000610105	0	4.64123e-05	0	0.000195974	0	0	1.27436e-05	0	0	0	0	0	0	0	0	0	0	0	0	0	0	0	0	0	0	0	0	0	0	0	0	0.000488361	1.97359e-05	0	0
k__Bacteria;p__Tenericutes;c__Mollicutes;o__RF39;f__;g__	0.00397229	0.000819288	0.000219266	0.00194451	0.00990099	0.000922867	0	0.000342185	0.000643609	0.00341158	8.52066e-05	0.00207202	0.00199468	0.00167779	0.000121341	0.000491971	0.000361781	0.00949075	0.000299193	1.25038e-05	0.000586204	0.000476945	0.00838066	0.000591255	0.0743531	0.0708263	0.0918158	0.0495985	0.0866722	3.44353e-05	0	0	0	0.00171282	5.06355e-05	0	6.60099e-05	3.43572e-05	0.00298141	0	0.000366274	0.000369541	0	0.00035204	0.000559232	0.00499213	0.00540765	0.000409884	0.000148996
k__Bacteria;p__Tenericutes;c__Mollicutes;o__RsaHF231;f__;g__	0	0	0	0	0	0	0	0.000136874	0	0	0	0	0	0	0	0	0	0	0	0	0	0	0	0	0	0	0	0	0	0	0	0	0	0	0	0	0	0	0	0	0	0	0	0	0	0	0	0	0
k__Bacteria;p__Tenericutes;c__RF3;o__ML615J-28;f__;g__	0	0	0	0	0	1.04871e-05	0	0	0	0	0	0	0	0	0	0	0	0	0	0	0	0	1.23064e-05	0	0	0	0	0	0	0	0	0	0	0	0	0	0	0	0	0	0	0	0	0	0	0	0	0	0
k__Bacteria;p__Thermotogae;c__Thermotogae;o__Thermotogales;f__Thermotogaceae;g__Fervidobacterium	0	0	0	0	0	0	0	0	0	6.24832e-06	0	0	0	0	0	0	0	0	0	0	0	0	0	0	0	0	0	0	0	0	0	0	0	0	0	0	0	0	0	0	0	0	0	0	0	0	0	0	0
k__Bacteria;p__Verrucomicrobia;Other;Other;Other;Other	0	9.75343e-05	0	0	0	0	0	0	2.7983e-05	1.8745e-05	3.87303e-05	0	0	0	0	0	0	0	0	0	0	1.61676e-05	0	0.000107501	0	0	0	0	0	0	0	0	0	0	0	0	0	0	0	0	0	0	0.000275755	0	0	0	0	0	0
k__Bacteria;p__Verrucomicrobia;c__;o__;f__;g__	0	0	0	0	0	0	0	0	0	0	0	0	0	0	0	0	0	0	3.20564e-05	0	0	0	0	0	0	0	0	0	0	0	0	0	0	0	0	0	0	0	0	0	0	0	8.11043e-05	0	0	0	0	0	0
k__Bacteria;p__Verrucomicrobia;c__Opitutae;Other;Other;Other	0	0	0	0	0	0	0	0	0	0	0	0	0	0	0	0	0	0	0	0	0	0	0	0	0	0	0	0	0	0	0	0	0	0	0	0	0	0	0	0	0	0	0	0	0	0	0	0	0
k__Bacteria;p__Verrucomicrobia;c__Opitutae;o__;f__;g__	0	0	0	0	0	0	0	0	0	0	0	0	0	0	0	0	0	0	0	0	0	0	0	0	0	0	0	0	0	0	0	0	0	0	0	0	0	0	0	0	0	0	0	0	0	0	0	0	0
k__Bacteria;p__Verrucomicrobia;c__Opitutae;o__HA64;f__;g__	0	0	0	0	0	0	0	0	0	6.24832e-06	0	0	0	0	0	0	0	0	0	0	0	0	0	0	0	0	0	0	0	0	0	0	0	0	0	0	0	0	0	0	0	0	0	0	0	0	0	0	0
k__Bacteria;p__Verrucomicrobia;c__Opitutae;o__Opitutales;f__Opitutaceae;g__	0	0.00356976	1.46177e-05	0.000300698	0	3.14614e-05	0	0.00205311	0.00179091	0.00486744	0.00675456	0	0.00199468	0	0	0	0	0	0.00518245	0.000687706	0.00170764	0.00516556	0	0.00338628	0	0	0	0	0	0	0	0	0	0	0	0	3.30049e-05	0	0	0	0	0.00252157	0.00395789	0.00451785	0.0100662	5.42623e-05	0	3.51329e-05	0.00180285
k__Bacteria;p__Verrucomicrobia;c__Opitutae;o__Opitutales;f__Opitutaceae;g__Opitutus	0	0.0019897	0	0	0	0	0	0.000342185	0.00128722	0.00170579	0.00264915	0	0	7.62631e-05	0	9.28247e-06	0	0	0.00251109	0	0.00103223	0.00268383	6.1532e-06	0.00129001	0	0	0	0	0	0	0	0	0	0	0.00875994	0	0	0	0	0	0	0.00123905	0.00324417	0.00343239	0.00358841	0	0	0	0.00207104
k__Bacteria;p__Verrucomicrobia;c__Opitutae;o__Puniceicoccales;f__Puniceicoccaceae;g__Coraliomargarita	0	0	0	0	0	0	0	0	0	0	0	0	0	0	0	0	0	0	0	0	0	1.61676e-05	0	0	0	0	0	0	0	0	0	0	0	0	0	0	0	0	0	0	0	0	0	0	0	0	0	0	0
k__Bacteria;p__Verrucomicrobia;c__Opitutae;o__[Cerasicoccales];f__[Cerasicoccaceae];g__	0.00258661	0.000292603	0.000175413	0.00332772	0.0171965	0.000849457	0	6.84369e-05	0.000139915	0.00502365	0.000232382	0.000448004	0.00465426	0.00352717	0	0.000816857	0.000289425	0.00431143	0.000395363	1.25038e-05	3.82307e-05	0.000291017	0.0058517	0.000456879	0.00147396	0	0.000854896	0.00196778	0.00842428	0.00709366	0	0	0	0	0	0	0	0	0.000175377	0	0	0.000217377	0	0.000586734	0	0.000108525	0.000138152	0	0
k__Bacteria;p__Verrucomicrobia;c__Verruco-5;o__LD1-PB3;f__;g__	0	9.75343e-05	0	0	0	0	0	0	0	0	0	0	0	0	0	0	0	0	0	0	0	0	0	0.000107501	0	0	0	0	0	0	0	0	0	0	0	0	0	0	0	0	0	0	0	0.000132015	0.000489328	0	0	0	0
k__Bacteria;p__Verrucomicrobia;c__Verruco-5;o__WCHB1-41;f__;g__	0	0	0	0	0	0	0	0	2.7983e-05	0	0	0	0	0	0	0	0	0	0	0	0	0	0	0	0	0	0	0	0	0	0	0	0	0	0	0	0	0	0	0	0	0	0	0	0	0	0	0	0
k__Bacteria;p__Verrucomicrobia;c__Verruco-5;o__WCHB1-41;f__RFP12;g__	0	5.85206e-05	0	0	0.000260552	0	0	0	0	1.8745e-05	0	0	0	0	0	0	0	2.79963e-05	0	0	0	0	0	0	0	0	0	0	0	0	0	0	0	0	0	0	0.000544581	0	0	0	0	2.17377e-05	0	0	0	0.000976721	0.00120389	4.68439e-05	1.48996e-05
k__Bacteria;p__Verrucomicrobia;c__Verruco-5;o__WCHB1-41;f__WCHB1-25;g__	0	0	0	0	0	0	0	0	0	0	0	0	0	0	0	0	0	0	0	0	0	0	0	0	0	0	0	0	0	0	0	0	0	0	0	0	0	0	0	0	0	0	0	0	0	0.0013023	0.000592078	0	1.48996e-05
k__Bacteria;p__Verrucomicrobia;c__Verrucomicrobiae;o__Verrucomicrobiales;f__Verrucomicrobiaceae;Other	0	0	0	0	0	0	0	0	0	0	0	0	0	0	0	0	0	0	0	0	0	0	0	0	0	0	0	0	0	0	0	0	0	0	0	0	0	0	0	0	0	0	0	0	0	0	0	0	0
k__Bacteria;p__Verrucomicrobia;c__Verrucomicrobiae;o__Verrucomicrobiales;f__Verrucomicrobiaceae;g__	9.23788e-05	0.00218477	5.8471e-05	0	0	3.14614e-05	0	0.000410621	0.000475711	0.00239311	0.00400471	0.000112001	0.00332447	7.62631e-05	0	0	0	0	0.00138911	0	0.000598947	0.00193203	0	0.000483754	0	0	0	1.75694e-05	0	0.000241047	0	0	0	0	0	0	0.00186478	0	0	0	0.000146509	0.000717345	0.00204383	0.000689412	0.000745643	0	0	0	0.000670481
k__Bacteria;p__Verrucomicrobia;c__Verrucomicrobiae;o__Verrucomicrobiales;f__Verrucomicrobiaceae;g__Akkermansia	0	0	0	0	0	4.19485e-05	0	0	0	0	0	0	0	0	0	0	0	9.3321e-06	0	0	0	0	4.30724e-05	0	0	0	0	5.27083e-05	0	0	0	0	0	0	0	0	0	0	0.0229744	0	0	0	0	0	0	0.000108525	9.86797e-05	0	0
k__Bacteria;p__Verrucomicrobia;c__Verrucomicrobiae;o__Verrucomicrobiales;f__Verrucomicrobiaceae;g__Luteolibacter	0.000184758	0.00323814	5.8471e-05	0	0	0	0	0.00150561	0.000615626	0.00579844	0.0054997	0	0.00398936	0.000114395	0	9.28247e-06	0	0	0.00114335	0.000862759	0.000203897	0.00109131	2.46128e-05	0.000591255	0	0	5.6993e-05	1.75694e-05	0	0	0	0	0	0	0.00197478	0	0	0	0	0.000122242	0	0.000782558	0.0045094	0.000542729	0.00146798	0	0	2.34219e-05	0.000297992
k__Bacteria;p__Verrucomicrobia;c__Verrucomicrobiae;o__Verrucomicrobiales;f__Verrucomicrobiaceae;g__Prosthecobacter	0	0.000175562	0	0	0	0	0	0.000136874	0.000223864	0.00059359	0.000123937	0	0.00265957	0	0	0	0	0	0.00023508	0	0.000114692	0.000258682	0	0.000241877	0	0	0	0	0	0	0	0	0	0	0	0	0.00013202	0.00109943	0	0	0	0.000304328	0.000227092	0	0.00109516	0	0	0	0.000238393
k__Bacteria;p__Verrucomicrobia;c__Verrucomicrobiae;o__Verrucomicrobiales;f__Verrucomicrobiaceae;g__Verrucomicrobium	0	0	0	0	0	0	0	0	0	0	0	0	0	0	0	0	0	0	0	0	0	0	0	0	0	0	0	0	0	0	0	0	0	0	0	0	0	0	0	0	0	0	0	0	0	0	0	0	0
k__Bacteria;p__Verrucomicrobia;c__[Methylacidiphilae];o__Methylacidiphilales;f__;g__	0	0	0	0	0	0	0	0	2.7983e-05	0	1.54921e-05	0	0	0	0	0	0	0	0	0	0	1.61676e-05	0	0	0	0	0	0	0	0	0	0	0	0	0	0	0	0	0	0	0	0	0	0	0	0	0	0	0
k__Bacteria;p__Verrucomicrobia;c__[Methylacidiphilae];o__Methylacidiphilales;f__LD19;g__	0	1.95069e-05	0	0	0	0	0	0	0	3.74899e-05	0.000100699	0	0	0	0	0	0	0	0	0	0	4.04191e-05	0	2.68752e-05	0	0	0	0	0	0	0	0	0	0	0	0	0	0	0	0	0	2.17377e-05	0	0	0	0	0	0	4.46987e-05
k__Bacteria;p__Verrucomicrobia;c__[Methylacidiphilae];o__S-BQ2-57;f__;g__	0	0.000214576	0	0	0	0	0	6.84369e-05	0	7.49798e-05	3.09842e-05	0	0	0	0	0	0	0	0	0	3.82307e-05	1.61676e-05	0	0	0	0	0	5.27083e-05	0	0	0	0	0	0	0.00278495	0	0	0	0	0	0	0	0	0	0	0	0	0	1.48996e-05
k__Bacteria;p__Verrucomicrobia;c__[Pedosphaerae];o__[Pedosphaerales];Other;Other	0	0.000175562	0	0	0	0	0	0	2.7983e-05	5.62349e-05	7.74605e-05	0	0	0	0	0	0	0	2.13709e-05	1.25038e-05	7.64614e-05	4.85029e-05	0	0	0	0	0	0	0	0	0	0	0	0	0	0	0	0	0	0	0	4.34754e-05	0	0.000102678	0	0	0	0	7.44979e-05
k__Bacteria;p__Verrucomicrobia;c__[Pedosphaerae];o__[Pedosphaerales];f__;g__	9.23788e-05	0.00667135	0	8.0186e-05	0	2.09743e-05	0	0.00150561	0.0026304	0.00255556	0.0085284	0	0	0	0	0	0	0	0.00253246	0.00050015	0.00263792	0.0045431	1.84596e-05	0.00120938	0	0	0.000284965	0	0	0	0	0	0	0	5.06355e-05	0	0	0	0.000175377	0	7.32547e-05	0.00436928	0.00324417	0.0035204	0.00510299	5.42623e-05	0	0	0.00315871
k__Bacteria;p__Verrucomicrobia;c__[Pedosphaerae];o__[Pedosphaerales];f__Ellin515;g__	0	0.000721754	0	0	0	0	0	0	0.00055966	0.00074355	0.00199074	0	0	0	6.06704e-05	0	0	2.79963e-05	0.000256451	0.00103781	0.000344076	0.000379939	0	0.000537504	0	0	0	0	0	0	0	3.71706e-05	7.90451e-05	0	0	0	1.65025e-05	0	0	0	7.32547e-05	0.000804295	0	0.000220025	0.00111846	0	0	0	0.000938673
k__Bacteria;p__Verrucomicrobia;c__[Pedosphaerae];o__[Pedosphaerales];f__Ellin517;g__	0	0.00294554	0	0	0	0	0	0.000547495	0.00162301	0.00183076	0.00254071	0	0.00199468	0	0	0	0	0	0.00258588	0.00152546	0.00234482	0.00241706	6.1532e-06	0.00188127	0	0	0	0	0	0	0	0	0	0	0	3.88863e-05	1.65025e-05	0	0	0	0	0.00160859	0.00160587	0.00404846	0.00405443	0	3.94719e-05	0	0.00299481
k__Bacteria;p__Verrucomicrobia;c__[Pedosphaerae];o__[Pedosphaerales];f__OPB35;g__	0	0	0	0	0	0	0	0	0	0	0	0	0	0	0	0	0	0	0	0	0	0	0	0	0	0	0	0	0	0	0	0	0	0	0	0	0	0	0	0	0	0	0	0	0	0	0	0	0
k__Bacteria;p__Verrucomicrobia;c__[Pedosphaerae];o__[Pedosphaerales];f__R4-41B;g__	0	9.75343e-05	0	0	0	0	0	0	0	1.24966e-05	7.74605e-05	0	0	5.71973e-05	0	2.78474e-05	0	0.000167978	0	0	0	0	0	0	0	0	0.000455944	0.000368958	0.000761449	0	0	0	0	0	0	0	0	0	0	0	0	0	0	0	0	0.000596885	0.000434191	0	0
k__Bacteria;p__Verrucomicrobia;c__[Pedosphaerae];o__[Pedosphaerales];f__[Pedosphaeraceae];Other	0	0	0	0	0	0	0	0	5.5966e-05	3.12416e-05	7.74605e-06	0	0	0	0	0	0	0	0	0	0	0	0	0	0	0	0	0	0	0	0	0	0	0	0	0	0	0	0	0	0	0	0	4.4005e-05	0	0	0	0	2.97992e-05
k__Bacteria;p__Verrucomicrobia;c__[Pedosphaerae];o__[Pedosphaerales];f__[Pedosphaeraceae];g__Pedosphaera	0	0.000526685	0	0	0	0	0	0.000136874	0.000755541	0.000918503	0.00104572	0	0	0	0	0	0	0	0.000726612	0	0.000560717	0.000913471	0	0.000376253	0	0	0	0	0	3.44353e-05	0	0	0	0	0	0	1.65025e-05	0	0	0	0	0.000543443	0.000811043	0.00196556	0.000745643	0	0	0	0.000506586
k__Bacteria;p__Verrucomicrobia;c__[Pedosphaerae];o__[Pedosphaerales];f__auto67_4W;g__	0	0.00146301	0	0	0	0	0	0.00109499	0.000811507	0.00101848	0.00305969	0	0	0	0	0	0	0	0.000245766	0	0.00039505	0.000598202	0	0.000268752	0	0	0	0	0	0	0	0	0	0	0	0	0	0	0	0	0	0.000565181	0.00105436	0.000909438	0.00240004	0	0	0	0.000208594
k__Bacteria;p__Verrucomicrobia;c__[Spartobacteria];o__[Chthoniobacterales];Other;Other	0	0	0	0	0	0	0	0	0	0	7.74605e-06	0	0	0	0	0	0	0	1.06855e-05	0	0	0	0	0	0	0	0	0	0	0	0	0	0	0	0	0	0	0	0	0	0	0	0	0	0	0	0	0	0
k__Bacteria;p__Verrucomicrobia;c__[Spartobacteria];o__[Chthoniobacterales];f__01D2Z36;g__	0	0	0	0	0	0	0	0	0	4.99866e-05	1.54921e-05	0	0	0	0	0	0	0	4.27419e-05	1.25038e-05	2.54871e-05	0	0	2.68752e-05	0	0	0	0	0	0	0	0	0	0	0	0	0	0	0	0	0	0	0	0	0	0	0	0	2.97992e-05
k__Bacteria;p__Verrucomicrobia;c__[Spartobacteria];o__[Chthoniobacterales];f__[Chthoniobacteraceae];Other	0	3.90137e-05	0	0	0	0	0	0	2.7983e-05	4.99866e-05	1.54921e-05	0	0	0	0	0	0	0	1.06855e-05	0	0	5.65867e-05	0	0	0	0	0	0	0	0	0	0	0	0	0	0	0	0	0	0	0	0	0	0	0	0	0	0	0.000178795
k__Bacteria;p__Verrucomicrobia;c__[Spartobacteria];o__[Chthoniobacterales];f__[Chthoniobacteraceae];g__	9.23788e-05	0.00360877	1.46177e-05	4.0093e-05	0	1.04871e-05	0	0.00554339	0.0024625	0.00485495	0.00536027	0	0.00332447	5.71973e-05	0	0	0	0	0.00322701	0.00402621	0.00271438	0.00636196	0	0.00209627	0	0	0	0	0	0	0	0	0	0	0	0	0	0	0	0	0	0.00245636	0.00747782	0.00280165	0.00661758	0	0.000118416	1.1711e-05	0.00245843
k__Bacteria;p__Verrucomicrobia;c__[Spartobacteria];o__[Chthoniobacterales];f__[Chthoniobacteraceae];g__Candidatus Xiphinematobacter	0	0.000780275	1.46177e-05	0	0	1.04871e-05	0	6.84369e-05	0.000671592	0.00089351	0.0010767	0	0	0	0	0	0	0	0.00089758	0	0.000586204	0.000541615	6.1532e-06	0.000376253	0	0	0	0.000122986	0	0	0	0	0	0	0	0	1.65025e-05	0	0	0	0	0.000630394	0.00319551	0	0.000675739	0	0	0	0.00131116
k__Bacteria;p__Verrucomicrobia;c__[Spartobacteria];o__[Chthoniobacterales];f__[Chthoniobacteraceae];g__Chthoniobacter	0	0.00144351	0	2.00465e-05	0	0	0	0.000273748	0.000251847	0.00176827	0.00244001	0	0.000664894	0	0	0	0	0	0.00113266	0.000725218	0.000496999	0.00124491	0	0.00129001	0	0	0	0	0	0	0	0	0	0	0	0	0	3.43572e-05	0	0	0	0.000891246	0.000811043	0.000674744	0.000302917	0	0	0	0.000834376
k__Bacteria;p__Verrucomicrobia;c__[Spartobacteria];o__[Chthoniobacterales];f__[Chthoniobacteraceae];g__DA101	0	0.00358926	4.38532e-05	4.0093e-05	0	2.09743e-05	0	0.00150561	0.0050929	0.00624207	0.00941145	0	0.00265957	5.71973e-05	9.10056e-05	5.56948e-05	0	7.46568e-05	0.0142224	0.0491647	0.0101184	0.0126673	6.1532e-05	0.012927	0.000163773	0	5.6993e-05	0.000228403	4.8346e-05	3.44353e-05	0	3.71706e-05	7.90451e-05	0	5.06355e-05	0.000194431	4.95074e-05	3.43572e-05	0	0	7.32547e-05	0.00293459	0.00363347	0.00510459	0.00631466	0.000108525	0.000118416	3.51329e-05	0.0108469
k__Bacteria;p__Verrucomicrobia;c__[Spartobacteria];o__[Chthoniobacterales];f__[Chthoniobacteraceae];g__Ellin506	0	0.000487672	1.46177e-05	0	0	1.04871e-05	0	0.000273748	0.000615626	0.000843523	0.0012781	0.000112001	0.00132979	0	0	9.28247e-06	0	0	0.000523588	0.000825248	0.000267615	0.000719459	0	0.00061813	0	0	0	0	0	0	0	0	0	0	0	0	0	0	0	0	0.000146509	0.000630394	0.000405522	0.000557397	0.000489328	0	5.92078e-05	0	0.00199654
k__Bacteria;p__Verrucomicrobia;c__[Spartobacteria];o__[Chthoniobacterales];f__[Chthoniobacteraceae];g__OR-59	9.23788e-05	0.000175562	0	0	0	0	0	0.000136874	0.000419745	0.000249933	0.00118515	0	0	0	0	0	0	0	0.000363306	0.00142543	0.000254871	0.00027485	0	0.000725631	0	0	0	0	0	0	0	0	0	0	0	0	0	0	0	0	0	0.000369541	0	0.000205357	0	5.42623e-05	0	0	0.000387389
k__Bacteria;p__Verrucomicrobia;c__[Spartobacteria];o__[Chthoniobacterales];f__[Chthoniobacteraceae];g__heteroC45_4W	0	0.000195069	0	2.00465e-05	0	0	0	0.000342185	0.000223864	0.000674819	0.000441525	0	0	0	0	0	0	0	9.61693e-05	0	6.37178e-05	5.65867e-05	0	0.000107501	0	0	0	0	0	0	0	0	0	0	0	0	0	0	0	0	0	4.34754e-05	0.00152476	0.000454719	0	0	0	0	4.46987e-05
k__Bacteria;p__WPS-2;c__;o__;f__;g__	0	0.000214576	2.92355e-05	0	0	0	0	0	0.000307813	0.00143087	0.000356318	0	0.000664894	1.90658e-05	0	0	0	0	0.000170968	0.000687706	5.09742e-05	0.000258682	6.1532e-06	0.000161251	0	0	0	0	8.46054e-05	0	0	0	0	0	0	0	0	0	0	0.000122242	0	4.34754e-05	0	0.000322704	0	0.00124803	0.00114468	0	0.000670481
k__Bacteria;p__WS2;c__Kazan-3B-09;o__;f__;g__	0	0	0	0	0	0	0	0	0	0	0	0	0	0	0	0	0	0	0	0	0	0	0	0	0	0	0	0	0	0	0	0	0	0	0	0	0	0	0	0	0	0	0	0	0	0	0	0	0
k__Bacteria;p__WS2;c__SHA-109;o__;f__;g__	0	3.90137e-05	0	0	0	0	0	0	0	1.8745e-05	1.54921e-05	0	0	0	0	0	0	0	8.54838e-05	0	1.27436e-05	4.04191e-05	0	0	0	0	0	0	0	0	0	0	0	0	0	0	0	0	0	0	0	0	0	0	0	0	0	0	0.000104297
k__Bacteria;p__WS3;c__PRR-12;o__;f__;g__	0	0	0	0	0	0	0	0	0	0	0	0	0	0	0	0	0	0	0	0	0	0	0	0	0	0	0	0	0	0	0	0	0	0	0	0	0	0	0	0	0	0	0	0	0	0	0	0	0
k__Bacteria;p__WS3;c__PRR-12;o__LD1-PA13;f__;g__	0	1.95069e-05	0	0	0	0	0	0	0	0	0	0	0	0	0	0	0	0	0	0	0	0	0	0	0	0	0	0	0	0	0	0	0	0	0	0	0	0	0	0	0	0	0	0	0	0	0	0	0
k__Bacteria;p__WS3;c__PRR-12;o__Sediment-1;f__;g__	0	0	0	0	0	0	0	0	5.5966e-05	6.87315e-05	7.74605e-05	0	0	0	0	0	0	0	2.13709e-05	0	0	0	6.1532e-06	0	0	0	0	0	0	0	0	0	0	0	0	0	0	0	0	0	0	0	0	0	0	0	0	0	1.48996e-05
k__Bacteria;p__WS3;c__PRR-12;o__Sediment-1;f__PRR-10;g__	0	5.85206e-05	0	0	0	0	0	0	0	0	6.97145e-05	0	0	0	0	0	0	0	0	0	0	8.08381e-06	0	0	0	0	0	1.75694e-05	6.04325e-05	0	0	0	0	0	0	0	0	0	0.0022799	0	0	2.17377e-05	1.62209e-05	0	0	0	0	0	2.97992e-05
k__Bacteria;p__WS4;c__;o__;f__;g__	0	0	0	0	0	0	0	0	0	0	0	0	0	0	0	0	0	0	0	0	0	0	0	0	0	0	0	0	0	0	0	0	0	0	0	0	0	0	0	0	0	0	0	0	0	0	0	0	0
k__Bacteria;p__WS5;c__;o__;f__;g__	0	0	0	0	0	0	0	0	0	0	0	0	0	0	0	0	0	0	0	0	0	0	0	0	0	0	0	0	0	0	0	0	0	0	0	0	0	0	0	0	0	0	0	0	0	0	0	0	0
k__Bacteria;p__ZB3;c__BS119;o__;f__;g__	0	5.85206e-05	0	0	0	0	0	0	0	0	0	0	0	0	0	0	0	0	0	0	0	0	0	0	0	0	0	0	0	0	0	0	0	0	0	0	0	0	0	0	0	0	0	0	0	0	0	0	0
k__Bacteria;p__[Thermi];c__Deinococci;o__Deinococcales;f__Deinococcaceae;g__Deinococcus	0	0	0	4.0093e-05	0	0	0	0	2.7983e-05	4.99866e-05	0	0	0	0.000610105	0	0	0	0	0	0.000362609	0	2.42514e-05	0	0	0	0	0	0	0	0	0	0	0	0	0	0	0	0	0	0	0	2.17377e-05	0	0	0	0	0	0	4.46987e-05
k__Bacteria;p__[Thermi];c__Deinococci;o__Deinococcales;f__Trueperaceae;g__	0	0	0	0	0	0	0	0	0	0	0	0	0	0	0	0	0	0	0	0	0	0	0	0	0	0	0	0	0	0	0	0	0	0	0	0	0	0	0	0	0	0	0	0	0	0	0	0	0
k__Bacteria;p__[Thermi];c__Deinococci;o__Deinococcales;f__Trueperaceae;g__Truepera	0	0	0	0	0	0	0	0	0	6.24832e-06	1.54921e-05	0	0	1.90658e-05	0	0	0	0	4.27419e-05	0	0	0	6.1532e-06	0	0	0	0	0	0	0	0	0	0	0	0	0	0	0	0	0	0	0	0	0	0	0	0	0	2.97992e-05
k__Bacteria;p__[Thermi];c__Deinococci;o__Thermales;f__Thermaceae;g__Meiothermus	0	0	0	0	0	0	0	0	0	0	0	0	0	0	0	0	0	0	0	0	0	0	0	0	0	0	0	0	0	0	0	0	0	0	0	0	0	0	0	0	0	0	0	0	0	0	0	0	0
k__Bacteria;p__[Thermi];c__Deinococci;o__Thermales;f__Thermaceae;g__Thermus	0	0	0	0	0	0	0	0	0	0	0	0	0	0	0	0	0	0	0	0	0	0	0	0	0	0	0	0	0	0	0	0	0	0	0	0	0	0	0	0	0	0	0	0	0	0	0	0	0
[truncated: 315 more columns]

## Sheet: A23B1C1D1E1I1
# Constructed from biom file
#OTU ID	A2.1	A2.10	A2.11	A2.12	A2.13	A2.14	A2.15	A2.16	A2.17	A2.18	A2.19	A2.2	A2.20	A2.21	A2.22	A2.23	A2.24	A2.25	A2.26	A2.27	A2.28	A2.29	A2.3	A2.30	A2.31	A2.32	A2.33	A2.34	A2.35	A2.36	A2.37	A2.38	A2.4	A2.40	A2.41	A2.42	A2.43	A2.44	A2.45	A2.5	A2.6	A2.7	A2.8	A2.9	A3.1	A3.10	A3.11	A3.12	A3.13
Unassigned;Other;Other;Other;Other;Other	0.00140503	0.0118489	0.00462066	0.00209566	0.000222883	0.012226	0.000298248	0.00392084	0.00575854	0.00476929	0.0100494	0.00245866	0.00366535	0.00200965	0.00349928	0.00306369	0.000486066	0.000609942	0.00980486	0.0085796	0.00415345	0.0042789	0.00395294	0.0163323	0.00955033	0.0250285	0.0145404	0	0.0181578	0.0122661	0.023029	0.0293361	0.0533374	0.0448434	0.0123457	0.0219954	0.0296683	0.0407596	0.0465476	0.0017452	0.0129533	0.0116822	0.00954733	0.0106096	0.000575395	0.00153314	0.0118025	0.00546276	0.00784071
k__Archaea;p__Crenarchaeota;c__MCG;o__pGrfC26;f__;g__	0	0	0	0	0	0	0	0	0	0	0	0	0	0	0	0	0	0	0	0	0	0	0	0	0	0	0	0	0	0	0	0	0	0	0	0	0	0	0	0	0	0	0	0	0	0	0	0	0
k__Archaea;p__Crenarchaeota;c__Thaumarchaeota;o__Cenarchaeales;f__SAGMA-X;g__	0	0	0	0	0	0	0	0	0	0	8.27599e-05	0	0	0	0	0	0	0	0	0	0.000176207	0	0	0	0	0	0	0	0	0	0	0	0	0	0	0	0	0.00136236	0	0	0	0	0	0	0	0	0	0	0
k__Archaea;p__Crenarchaeota;c__Thaumarchaeota;o__Nitrososphaerales;f__Nitrososphaeraceae;g__Candidatus Nitrososphaera	0	0.0316236	7.45268e-05	6.16371e-05	4.95295e-05	2.92487e-05	2.4854e-05	0.00784167	0.00297855	0.0384416	0.0298527	0	0.0242371	1.60772e-05	1.36958e-05	0	0	0.000304971	0.00756842	0.00571973	0.0024669	0.000280584	2.36703e-05	0.000550925	0	0	0	0	0	9.29253e-05	3.14604e-05	0	1.76235e-05	0	0	0.00274943	0	0	7.36902e-05	0	0.0184885	0.00689252	0.000411692	0.0263957	7.19243e-05	0.00620387	3.68827e-05	3.15766e-05	7.72484e-05
k__Archaea;p__Euryarchaeota;c__Methanobacteria;o__Methanobacteriales;f__Methanobacteriaceae;g__Methanobacterium	0	0	0	0	0	0	0	0	0	0	0	0	0	0	0	0	0	0	0	0	0	0	0	0	0	0	0	0	0	0	0	0	0	0	0	0	0	0	0	0	0	0	0	0	0	0	0	0	0
k__Archaea;p__Euryarchaeota;c__Methanobacteria;o__Methanobacteriales;f__Methanobacteriaceae;g__Methanobrevibacter	6.38651e-05	0	0.000149054	6.16371e-05	0	0.000892087	8.69889e-05	0.000261389	2.83672e-05	0.000517152	0.000236457	0.000232925	0.000320718	0	2.05437e-05	0.000214996	0	0	0	0	0.00010069	0	4.73406e-05	0	0	0.00134188	0	0	0.00018849	0	9.43812e-05	0	0.000652069	0	0	0	0	0	0	0	0.000301239	0.000116822	0	4.27807e-05	3.59622e-05	3.56544e-05	0.00125401	0.000757839	0.000849733
k__Archaea;p__Euryarchaeota;c__Methanobacteria;o__Methanobacteriales;f__Methanobacteriaceae;g__Methanosphaera	0	0	0	0	0	0	0	0	0	0	0	0	0	0	0	0	0	0	0	0	0	0	0	0	0	0	0	0	0	0	0	0	0	0	0	0	0	0	0	0	7.53097e-05	0	0	0	0	0	0	0	0
k__Archaea;p__Euryarchaeota;c__Methanomicrobia;o__Methanocellales;f__Methanocellaceae;g__Methanocella	0	0	0	0	0	0	0	0	0	0	0	0	0	0	0	0	0	0	0	0	0	0	0	0	0	0	0	0	0	0	0	0	0	0	0	0	0	0	0	0	0	0	0	0	0	0	0	0	0
k__Archaea;p__Euryarchaeota;c__Methanomicrobia;o__Methanomicrobiales;f__;g__	0	0	0	0	0	0	0	0	0	0	0	0	0	0	0	0	0	0	0	0	0	0	0	0	0	0	0	0	0	0	0	0	0	0	0	0	0	0	0	0	0	0	0	0	0	0	0	0	0
k__Archaea;p__Euryarchaeota;c__Methanomicrobia;o__Methanomicrobiales;f__Methanocorpusculaceae;g__Methanocorpusculum	0	0	0	0	0	1.46244e-05	0	0	0	0	0	0	0	4.82315e-05	2.05437e-05	0	0	0.000304971	0	0	0	0	0	0	0	0	0	0	0.00100528	0	0	0.00669068	0	0	0	0	0	0	0	0	0	0	0	0	0	0	7.37654e-05	0	0.000347618
k__Archaea;p__Euryarchaeota;c__Methanomicrobia;o__Methanomicrobiales;f__Methanomicrobiaceae;g__Methanoculleus	0	0	0	0	0	0	0	0	0	0	0	0	0	0	0	0	0	0	0	0	0	0	0	0	0	0	0	0	0	0	0	0	0	0	0	0	0	0	0	0	0	0	0	0	0	0	0	0	0
k__Archaea;p__Euryarchaeota;c__Methanomicrobia;o__Methanosarcinales;f__Methanosarcinaceae;g__Methanosarcina	0	0	0	0	0	0	0	0	0	0	0	0	0	0	0	0	0	0	0	0	0	0	0	0	0	0	0	0	0	0	0	0	0	0	0	0	0	0	0	0	0	0	0	0	0	0	0	0	0
k__Archaea;p__Euryarchaeota;c__Thermoplasmata;o__E2;f__[Methanomassiliicoccaceae];g__	0	0	0	0	0	0	0	0	0	0	0	0	0	0	0	0	0	0	0	0	0	0	0	0	0	0	0	0	0	0	0	0	0	0	0	0	0	0	0	0	0	0	0	0	0	0	0	0	0
k__Archaea;p__Euryarchaeota;c__Thermoplasmata;o__E2;f__[Methanomassiliicoccaceae];g__vadinCA11	6.38651e-05	0	0.000149054	6.16371e-05	0	0.000204741	0	7.46826e-05	0	0	0	2.58806e-05	0	0	2.05437e-05	0	0	0	0	0	0	0	7.1011e-05	0	0	0	0	0	0.000314149	0	0	0	0	0	0	0	0	0	0	0	0	0	0	0	0	0	0.000110648	9.47299e-05	0.000135185
k__Archaea;p__[Parvarchaeota];c__[Parvarchaea];o__WCHD3-30;f__;g__	0	0	0	0	0	0	0	0	0	0	0	0	0	0	0	0	0	0	0	0	0	0	0	0	0	0	0	0	0	0	0	0	0	0	0	0	0	0.000472655	0	0	0	0	0	0	0	0	0	0	0
k__Archaea;p__[Parvarchaeota];c__[Parvarchaea];o__YLA114;f__;g__	0	0	0	0	0	0	0	0	0	0	0	0	0	0	0	0	0	0	0	0	0	0	0	0	0	0	0	0	0	0	0	0	0	0	0	0	0	0	0	0	0	0	0	0	0	0	0	0	0
k__Bacteria;Other;Other;Other;Other;Other	0	0	0	0	0	0	0	0	0	0	0	0	0	0	0	0	0	0	1.36368e-05	0	0	0	0	0	0	0	0	0	0	0	0	0	8.81174e-06	0	0	0	0	0	0	0	0	0	0	4.27807e-05	0	0	0	0	0
k__Bacteria;p__;c__;o__;f__;g__	0	0	0	0	0	0	1.2427e-05	0	0	0	0	0	0	0	0	0	0	0	0	0	0	0	0	0	0	0	0	0	0	0	0	0	0	0	0	0	0	0	0	0	0	0	0	0	0	0	3.68827e-05	0	0
k__Bacteria;p__AC1;c__;o__;f__;g__	0	0	0	0	0	0	0	0	0	0	0	0	0	0	0	0	0	0	0	0	0	0	0	0	0	0	0	0	0	0	0	0	0	0	0	0	0	0	0	0	0	0	0	0	0	0	0	0	0
k__Bacteria;p__AC1;c__HDBW-WB69;o__;f__;g__	0	0	0	0	0	0	0	0	0	0	0	0	0	0	0	0	0	0	0	0	0	0	0	0	0	0	0	0	0	0	0	0	0	0	0	0	0	0	0	0	0	0	0	0	0	0	0	0	0
k__Bacteria;p__AD3;c__ABS-6;o__;f__;g__	0	0	0	0	0	1.46244e-05	0	0	0	0	0	0	0	0	0	0	0	0	0	0	0.000226552	0	0	0	0	0	0	0	0	0	0	0	0	0	0	0	0	0	0	0	0	0	0	0	0	0	0	0	0
k__Bacteria;p__AD3;c__JG37-AG-4;o__;f__;g__	0	0	0	0	0	0	0	0	0	0	0	0	0	0	0	0	0	0	0	0	0	0	0	0	0	0	0	0	0	0	0	0	0	0	0	0	0	0	0	0	0	0	0	0	0	0	0	0	0
k__Bacteria;p__Acidobacteria;c__;o__;f__;g__	0	0	0	0	0	0	0	0	0	0	0	0	0	0	0	0	0	0	0.000450014	0	0	0	0	0	0	0	0	0	0	0	0	0	0	0	0	0	0	0	0	0	0	0	0	0	0	0	0	0	0
k__Bacteria;p__Acidobacteria;c__AT-s54;o__;f__;g__	0	0	0	0	0	0	0	0	0	0	0	0	0	0	0	0	0	0	0	0	0	0	0	0	0	0	0	0	0	0	0	0	0	0	0	0	0	0	0	0	0	0	0	0	0	0	0	0	0
k__Bacteria;p__Acidobacteria;c__Acidobacteria-5;o__;f__;g__	0	7.95229e-05	3.72634e-05	0	0	0	0	7.46826e-05	0.000510609	0.000344768	0.000532028	0	0.000412352	4.82315e-05	0	0	0	0	0.00216825	0.000381316	0.000176207	0.000280584	0	0.00396311	0	2.39621e-05	0	0	0	0	0	0	0	0	0	0	4.27497e-05	0	0	0	0.00139323	0.000584112	1.96044e-05	0.000941176	0	0.000499162	0	0	0
[truncated: 1,370 more rows]
[truncated: 265 more columns]

## Sheet: A678B4E3I78
# Constructed from biom file
[truncated: 1,421 more rows]
[truncated: 282 more columns]

## Sheet: A910B3E4I9
# Constructed from biom file
[truncated: 1,454 more rows]
[truncated: 284 more columns]

## Sheet: B5E5I10L12
# Constructed from biom file
[truncated: 1,443 more rows]
[truncated: 287 more columns]

## Sheet: J12K12M1
# Constructed from biom file
[truncated: 1,380 more rows]
[truncated: 269 more columns]

## Sheet: day old feces
# Constructed from biom file
[truncated: 1,396 more rows]
