# Supplementary material for: Predicting foodborne pathogens and probiotics taxa within poultry-related microbiomes using a machine learning approach
Source: Anim Microbiome. 2023 Nov 15;5:57. doi: 10.1186/s42523-023-00260-w (PMC10648331; doi:10.1186/s42523-023-00260-w)
Supplement: Supplementary file 3 — Supplementary Material 3 [file 42523_2023_260_MOESM3_ESM.xlsx]

## Sheet: Sheet1
SampleID	Farm	AvgNumBirds	AvgNumFlocks	YearsFarming	EggSource	BroodBedding	BroodFeed	BrGMOFree	BrSoyFree	BrMedicated	BroodCleanFrequency	AvgAgeToPasture	PastureHousing	FreqHousingMove	AlwaysNewPasture	PastureFeed	PaGMOFree	PaSoyFree	PaMedicated	LayersOnFarm	CattleOnFarm	SwineOnFarm	GoatsOnFarm	SheepOnFarm	WaterSource1	FreqBirdHandling	AnyABXUse	LengthFeedRestrixProcess	ProcessingType	SkinOnOff	ScalderTempC	RinseWaterSource	RinseWaterChlor	ChillingMethod	WaterSource	WaterChlor	TransportTime	StorageTempC	StorageTimeD	Year	Flock	StartingDate	SamplingDate	DayOfYear	FlockAgeDays	FlockAgeWeeks	Breed	FlockSize	ProductionLevel
E2-1	E	600	4	14	MM	WS	SS	N	N	N	3Days	3	CT	Daily	Y	SS	N	N	N	Y	Y	Y	N	Y	Well	OIN	N	NA	NA	NA	NA	NA	NA	NA	NA	NA	NA	NA	NA	2014	2	10012014	10272014	300	26	3.71	CC	50	Pasture
E2-2	E	600	4	14	MM	WS	SS	N	N	N	3Days	3	CT	Daily	Y	SS	N	N	N	Y	Y	Y	N	Y	Well	OIN	N	NA	NA	NA	NA	NA	NA	NA	NA	NA	NA	NA	NA	2014	2	10012014	10272014	300	26	3.71	CC	50	Pasture
E2-3	E	600	4	14	MM	WS	SS	N	N	N	3Days	3	CT	Daily	Y	SS	N	N	N	Y	Y	Y	N	Y	Well	OIN	N	NA	NA	NA	NA	NA	NA	NA	NA	NA	NA	NA	NA	2014	2	10012014	10272014	300	26	3.71	CC	50	Pasture
E2-4	E	600	4	14	MM	WS	SS	N	N	N	3Days	3	CT	Daily	Y	SS	N	N	N	Y	Y	Y	N	Y	Well	OIN	N	NA	NA	NA	NA	NA	NA	NA	NA	NA	NA	NA	NA	2014	2	10012014	10272014	300	26	3.71	CC	50	Pasture
E2-5	E	600	4	14	MM	WS	SS	N	N	N	3Days	3	CT	Daily	Y	SS	N	N	N	Y	Y	Y	N	Y	Well	OIN	N	NA	NA	NA	NA	NA	NA	NA	NA	NA	NA	NA	NA	2014	2	10012014	10272014	300	26	3.71	CC	50	Pasture
E2-6	E	600	4	14	MM	WS	SS	N	N	N	3Days	3	CT	Daily	Y	SS	N	N	N	Y	Y	Y	N	Y	Well	OIN	N	NA	NA	NA	NA	NA	NA	NA	NA	NA	NA	NA	NA	2014	2	10012014	10272014	300	26	3.71	CC	50	Pasture
E2-7	E	600	4	14	MM	WS	SS	N	N	N	3Days	3	CT	Daily	Y	SS	N	N	N	Y	Y	Y	N	Y	Well	OIN	N	NA	NA	NA	NA	NA	NA	NA	NA	NA	NA	NA	NA	2014	2	10012014	10272014	300	26	3.71	CC	50	Pasture
E2-8	E	600	4	14	MM	WS	SS	N	N	N	3Days	3	CT	Daily	Y	SS	N	N	N	Y	Y	Y	N	Y	Well	OIN	N	NA	NA	NA	NA	NA	NA	NA	NA	NA	NA	NA	NA	2014	2	10012014	10272014	300	26	3.71	CC	50	Pasture
E2-9	E	600	4	14	MM	WS	SS	N	N	N	3Days	3	CT	Daily	Y	SS	N	N	N	Y	Y	Y	N	Y	Well	OIN	N	NA	NA	NA	NA	NA	NA	NA	NA	NA	NA	NA	NA	2014	2	10012014	10272014	300	26	3.71	CC	50	Pasture
E2-10	E	600	4	14	MM	WS	SS	N	N	N	3Days	3	CT	Daily	Y	SS	N	N	N	Y	Y	Y	N	Y	Well	OIN	N	NA	NA	NA	NA	NA	NA	NA	NA	NA	NA	NA	NA	2014	2	10012014	10272014	300	26	3.71	CC	50	Pasture
K2-1	K	1000	3	6	MC	PB	H22	Y	N	N	NA	4	CT	Daily	Y	H22+C	Y	N	N	Y	Y	N	Y	N	Rain	OIN	N	NA	NA	NA	NA	NA	NA	NA	NA	NA	NA	NA	NA	2016	2	9202016	10252016	299	35	5	FR	325	Pasture
K2-2	K	1000	3	6	MC	PB	H22	Y	N	N	NA	4	CT	Daily	Y	H22+C	Y	N	N	Y	Y	N	Y	N	Rain	OIN	N	NA	NA	NA	NA	NA	NA	NA	NA	NA	NA	NA	NA	2016	2	9202016	10252016	299	35	5	FR	325	Pasture
K2-3	K	1000	3	6	MC	PB	H22	Y	N	N	NA	4	CT	Daily	Y	H22+C	Y	N	N	Y	Y	N	Y	N	Rain	OIN	N	NA	NA	NA	NA	NA	NA	NA	NA	NA	NA	NA	NA	2016	2	9202016	10252016	299	35	5	FR	325	Pasture
K2-4	K	1000	3	6	MC	PB	H22	Y	N	N	NA	4	CT	Daily	Y	H22+C	Y	N	N	Y	Y	N	Y	N	Rain	OIN	N	NA	NA	NA	NA	NA	NA	NA	NA	NA	NA	NA	NA	2016	2	9202016	10252016	299	35	5	FR	325	Pasture
K2-5	K	1000	3	6	MC	PB	H22	Y	N	N	NA	4	CT	Daily	Y	H22+C	Y	N	N	Y	Y	N	Y	N	Rain	OIN	N	NA	NA	NA	NA	NA	NA	NA	NA	NA	NA	NA	NA	2016	2	9202016	10252016	299	35	5	FR	325	Pasture
K2-6	K	1000	3	6	MC	PB	H22	Y	N	N	NA	4	CT	Daily	Y	H22+C	Y	N	N	Y	Y	N	Y	N	Rain	OIN	N	NA	NA	NA	NA	NA	NA	NA	NA	NA	NA	NA	NA	2016	2	9202016	10252016	299	35	5	FR	325	Pasture
K2-7	K	1000	3	6	MC	PB	H22	Y	N	N	NA	4	CT	Daily	Y	H22+C	Y	N	N	Y	Y	N	Y	N	Rain	OIN	N	NA	NA	NA	NA	NA	NA	NA	NA	NA	NA	NA	NA	2016	2	9202016	10252016	299	35	5	FR	325	Pasture
K2-8	K	1000	3	6	MC	PB	H22	Y	N	N	NA	4	CT	Daily	Y	H22+C	Y	N	N	Y	Y	N	Y	N	Rain	OIN	N	NA	NA	NA	NA	NA	NA	NA	NA	NA	NA	NA	NA	2016	2	9202016	10252016	299	35	5	FR	325	Pasture
K2-9	K	1000	3	6	MC	PB	H22	Y	N	N	NA	4	CT	Daily	Y	H22+C	Y	N	N	Y	Y	N	Y	N	Rain	OIN	N	NA	NA	NA	NA	NA	NA	NA	NA	NA	NA	NA	NA	2016	2	9202016	10252016	299	35	5	FR	325	Pasture
K2-10	K	1000	3	6	MC	PB	H22	Y	N	N	NA	4	CT	Daily	Y	H22+C	Y	N	N	Y	Y	N	Y	N	Rain	OIN	N	NA	NA	NA	NA	NA	NA	NA	NA	NA	NA	NA	NA	2016	2	9202016	10252016	299	35	5	FR	325	Pasture
K4-1	K	1000	3	7	MC	PB	H22	Y	N	N	NA	4	CT	Daily	Y	H22+C	Y	N	N	Y	Y	N	Y	N	Rain	OIN	N	NA	NA	NA	NA	NA	NA	NA	NA	NA	NA	NA	NA	2017	4	8202017	9252017	268	36	5.14286	FR	325	Pasture
K4-2	K	1000	3	7	MC	PB	H22	Y	N	N	NA	4	CT	Daily	Y	H22+C	Y	N	N	Y	Y	N	Y	N	Rain	OIN	N	NA	NA	NA	NA	NA	NA	NA	NA	NA	NA	NA	NA	2017	4	8202017	9252017	268	36	5.14286	FR	325	Pasture
K4-3	K	1000	3	7	MC	PB	H22	Y	N	N	NA	4	CT	Daily	Y	H22+C	Y	N	N	Y	Y	N	Y	N	Rain	OIN	N	NA	NA	NA	NA	NA	NA	NA	NA	NA	NA	NA	NA	2017	4	8202017	9252017	268	36	5.14286	FR	325	Pasture
K4-4	K	1000	3	7	MC	PB	H22	Y	N	N	NA	4	CT	Daily	Y	H22+C	Y	N	N	Y	Y	N	Y	N	Rain	OIN	N	NA	NA	NA	NA	NA	NA	NA	NA	NA	NA	NA	NA	2017	4	8202017	9252017	268	36	5.14286	FR	325	Pasture
K4-5	K	1000	3	7	MC	PB	H22	Y	N	N	NA	4	CT	Daily	Y	H22+C	Y	N	N	Y	Y	N	Y	N	Rain	OIN	N	NA	NA	NA	NA	NA	NA	NA	NA	NA	NA	NA	NA	2017	4	8202017	9252017	268	36	5.14286	FR	325	Pasture
K4-6	K	1000	3	7	MC	PB	H22	Y	N	N	NA	4	CT	Daily	Y	H22+C	Y	N	N	Y	Y	N	Y	N	Rain	OIN	N	NA	NA	NA	NA	NA	NA	NA	NA	NA	NA	NA	NA	2017	4	8202017	9252017	268	36	5.14286	FR	325	Pasture
K4-7	K	1000	3	7	MC	PB	H22	Y	N	N	NA	4	CT	Daily	Y	H22+C	Y	N	N	Y	Y	N	Y	N	Rain	OIN	N	NA	NA	NA	NA	NA	NA	NA	NA	NA	NA	NA	NA	2017	4	8202017	9252017	268	36	5.14286	FR	325	Pasture
K4-8	K	1000	3	7	MC	PB	H22	Y	N	N	NA	4	CT	Daily	Y	H22+C	Y	N	N	Y	Y	N	Y	N	Rain	OIN	N	NA	NA	NA	NA	NA	NA	NA	NA	NA	NA	NA	NA	2017	4	8202017	9252017	268	36	5.14286	FR	325	Pasture
K4-9	K	1000	3	7	MC	PB	H22	Y	N	N	NA	4	CT	Daily	Y	H22+C	Y	N	N	Y	Y	N	Y	N	Rain	OIN	N	NA	NA	NA	NA	NA	NA	NA	NA	NA	NA	NA	NA	2017	4	8202017	9252017	268	36	5.14286	FR	325	Pasture
K4-10	K	1000	3	7	MC	PB	H22	Y	N	N	NA	4	CT	Daily	Y	H22+C	Y	N	N	Y	Y	N	Y	N	Rain	OIN	N	NA	NA	NA	NA	NA	NA	NA	NA	NA	NA	NA	NA	2017	4	8202017	9252017	268	36	5.14286	FR	325	Pasture
I6-1	I	1500	5	5	FRH	WS	SF1	Y	N	N	DLM	4	CT	Daily	Y	SF1	Y	N	N	Y	N	Y	Y	N	Well	OIN	N	NA	NA	NA	NA	NA	NA	NA	NA	NA	NA	NA	NA	2014	4	8132014	9092014	252	27	3.86	FR	200	Pasture
I6-2	I	1500	5	5	FRH	WS	SF1	Y	N	N	DLM	4	CT	Daily	Y	SF1	Y	N	N	Y	N	Y	Y	N	Well	OIN	N	NA	NA	NA	NA	NA	NA	NA	NA	NA	NA	NA	NA	2014	4	8132014	9092014	252	27	3.86	FR	200	Pasture
I6-3	I	1500	5	5	FRH	WS	SF1	Y	N	N	DLM	4	CT	Daily	Y	SF1	Y	N	N	Y	N	Y	Y	N	Well	OIN	N	NA	NA	NA	NA	NA	NA	NA	NA	NA	NA	NA	NA	2014	4	8132014	9092014	252	27	3.86	FR	200	Pasture
I6-4	I	1500	5	5	FRH	WS	SF1	Y	N	N	DLM	4	CT	Daily	Y	SF1	Y	N	N	Y	N	Y	Y	N	Well	OIN	N	NA	NA	NA	NA	NA	NA	NA	NA	NA	NA	NA	NA	2014	4	8132014	9092014	252	27	3.86	FR	200	Pasture
I6-5	I	1500	5	5	FRH	WS	SF1	Y	N	N	DLM	4	CT	Daily	Y	SF1	Y	N	N	Y	N	Y	Y	N	Well	OIN	N	NA	NA	NA	NA	NA	NA	NA	NA	NA	NA	NA	NA	2014	4	8132014	9092014	252	27	3.86	FR	200	Pasture
I6-6	I	1500	5	5	FRH	WS	SF1	Y	N	N	DLM	4	CT	Daily	Y	SF1	Y	N	N	Y	N	Y	Y	N	Well	OIN	N	NA	NA	NA	NA	NA	NA	NA	NA	NA	NA	NA	NA	2014	4	8132014	9092014	252	27	3.86	FR	200	Pasture
I6-7	I	1500	5	5	FRH	WS	SF1	Y	N	N	DLM	4	CT	Daily	Y	SF1	Y	N	N	Y	N	Y	Y	N	Well	OIN	N	NA	NA	NA	NA	NA	NA	NA	NA	NA	NA	NA	NA	2014	4	8132014	9092014	252	27	3.86	FR	200	Pasture
I6-8	I	1500	5	5	FRH	WS	SF1	Y	N	N	DLM	4	CT	Daily	Y	SF1	Y	N	N	Y	N	Y	Y	N	Well	OIN	N	NA	NA	NA	NA	NA	NA	NA	NA	NA	NA	NA	NA	2014	4	8132014	9092014	252	27	3.86	FR	200	Pasture
I6-9	I	1500	5	5	FRH	WS	SF1	Y	N	N	DLM	4	CT	Daily	Y	SF1	Y	N	N	Y	N	Y	Y	N	Well	OIN	N	NA	NA	NA	NA	NA	NA	NA	NA	NA	NA	NA	NA	2014	4	8132014	9092014	252	27	3.86	FR	200	Pasture
I6-10	I	1500	5	5	FRH	WS	SF1	Y	N	N	DLM	4	CT	Daily	Y	SF1	Y	N	N	Y	N	Y	Y	N	Well	OIN	N	NA	NA	NA	NA	NA	NA	NA	NA	NA	NA	NA	NA	2014	4	8132014	9092014	252	27	3.86	FR	200	Pasture
I10-1	I	200	1	7	MH	WS	SF1	Y	N	N	DLM	4	CT	Daily	Y	SF1	Y	N	N	Y	N	Y	N	N	Well	OIN	N	NA	NA	NA	NA	NA	NA	NA	NA	NA	NA	NA	NA	2016	8	8102016	9012016	245	22	3.14	CC	150	Pasture
I10-2	I	200	1	7	MH	WS	SF1	Y	N	N	DLM	4	CT	Daily	Y	SF1	Y	N	N	Y	N	Y	N	N	Well	OIN	N	NA	NA	NA	NA	NA	NA	NA	NA	NA	NA	NA	NA	2016	8	8102016	9012016	245	22	3.14	CC	150	Pasture
I10-3	I	200	1	7	MH	WS	SF1	Y	N	N	DLM	4	CT	Daily	Y	SF1	Y	N	N	Y	N	Y	N	N	Well	OIN	N	NA	NA	NA	NA	NA	NA	NA	NA	NA	NA	NA	NA	2016	8	8102016	9012016	245	22	3.14	CC	150	Pasture
I10-4	I	200	1	7	MH	WS	SF1	Y	N	N	DLM	4	CT	Daily	Y	SF1	Y	N	N	Y	N	Y	N	N	Well	OIN	N	NA	NA	NA	NA	NA	NA	NA	NA	NA	NA	NA	NA	2016	8	8102016	9012016	245	22	3.14	CC	150	Pasture
I10-5	I	200	1	7	MH	WS	SF1	Y	N	N	DLM	4	CT	Daily	Y	SF1	Y	N	N	Y	N	Y	N	N	Well	OIN	N	NA	NA	NA	NA	NA	NA	NA	NA	NA	NA	NA	NA	2016	8	8102016	9012016	245	22	3.14	CC	150	Pasture
I10-6	I	200	1	7	MH	WS	SF1	Y	N	N	DLM	4	CT	Daily	Y	SF1	Y	N	N	Y	N	Y	N	N	Well	OIN	N	NA	NA	NA	NA	NA	NA	NA	NA	NA	NA	NA	NA	2016	8	8102016	9012016	245	22	3.14	CC	150	Pasture
I10-7	I	200	1	7	MH	WS	SF1	Y	N	N	DLM	4	CT	Daily	Y	SF1	Y	N	N	Y	N	Y	N	N	Well	OIN	N	NA	NA	NA	NA	NA	NA	NA	NA	NA	NA	NA	NA	2016	8	8102016	9012016	245	22	3.14	CC	150	Pasture
I10-8	I	200	1	7	MH	WS	SF1	Y	N	N	DLM	4	CT	Daily	Y	SF1	Y	N	N	Y	N	Y	N	N	Well	OIN	N	NA	NA	NA	NA	NA	NA	NA	NA	NA	NA	NA	NA	2016	8	8102016	9012016	245	22	3.14	CC	150	Pasture
I10-9	I	200	1	7	MH	WS	SF1	Y	N	N	DLM	4	CT	Daily	Y	SF1	Y	N	N	Y	N	Y	N	N	Well	OIN	N	NA	NA	NA	NA	NA	NA	NA	NA	NA	NA	NA	NA	2016	8	8102016	9012016	245	22	3.14	CC	150	Pasture
I10-10	I	200	1	7	MH	WS	SF1	Y	N	N	DLM	4	CT	Daily	Y	SF1	Y	N	N	Y	N	Y	N	N	Well	OIN	N	NA	NA	NA	NA	NA	NA	NA	NA	NA	NA	NA	NA	2016	8	8102016	9012016	245	22	3.14	CC	150	Pasture
B2-1	B	50	1	12	FRH	WS	D20	N	N	N	AIAO	4	CTFR	Daily	N	D16	N	N	N	Y	N	Y	Y	N	Public	Daily	N	NA	NA	NA	NA	NA	NA	NA	NA	NA	NA	NA	NA	2014	2	7232014	9022014	245	41	5.86	FR	50	Pasture
B2-2	B	50	1	12	FRH	WS	D20	N	N	N	AIAO	4	CTFR	Daily	N	D16	N	N	N	Y	N	Y	Y	N	Public	Daily	N	NA	NA	NA	NA	NA	NA	NA	NA	NA	NA	NA	NA	2014	2	7232014	9022014	245	41	5.86	FR	50	Pasture
B2-3	B	50	1	12	FRH	WS	D20	N	N	N	AIAO	4	CTFR	Daily	N	D16	N	N	N	Y	N	Y	Y	N	Public	Daily	N	NA	NA	NA	NA	NA	NA	NA	NA	NA	NA	NA	NA	2014	2	7232014	9022014	245	41	5.86	FR	50	Pasture
B2-4	B	50	1	12	FRH	WS	D20	N	N	N	AIAO	4	CTFR	Daily	N	D16	N	N	N	Y	N	Y	Y	N	Public	Daily	N	NA	NA	NA	NA	NA	NA	NA	NA	NA	NA	NA	NA	2014	2	7232014	9022014	245	41	5.86	FR	50	Pasture
B2-5	B	50	1	12	FRH	WS	D20	N	N	N	AIAO	4	CTFR	Daily	N	D16	N	N	N	Y	N	Y	Y	N	Public	Daily	N	NA	NA	NA	NA	NA	NA	NA	NA	NA	NA	NA	NA	2014	2	7232014	9022014	245	41	5.86	FR	50	Pasture
B2-6	B	50	1	12	FRH	WS	D20	N	N	N	AIAO	4	CTFR	Daily	N	D16	N	N	N	Y	N	Y	Y	N	Public	Daily	N	NA	NA	NA	NA	NA	NA	NA	NA	NA	NA	NA	NA	2014	2	7232014	9022014	245	41	5.86	FR	50	Pasture
B2-7	B	50	1	12	FRH	WS	D20	N	N	N	AIAO	4	CTFR	Daily	N	D16	N	N	N	Y	N	Y	Y	N	Public	Daily	N	NA	NA	NA	NA	NA	NA	NA	NA	NA	NA	NA	NA	2014	2	7232014	9022014	245	41	5.86	FR	50	Pasture
B2-8	B	50	1	12	FRH	WS	D20	N	N	N	AIAO	4	CTFR	Daily	N	D16	N	N	N	Y	N	Y	Y	N	Public	Daily	N	NA	NA	NA	NA	NA	NA	NA	NA	NA	NA	NA	NA	2014	2	7232014	9022014	245	41	5.86	FR	50	Pasture
B2-9	B	50	1	12	FRH	WS	D20	N	N	N	AIAO	4	CTFR	Daily	N	D16	N	N	N	Y	N	Y	Y	N	Public	Daily	N	NA	NA	NA	NA	NA	NA	NA	NA	NA	NA	NA	NA	2014	2	7232014	9022014	245	41	5.86	FR	50	Pasture
B2-10	B	50	1	12	FRH	WS	D20	N	N	N	AIAO	4	CTFR	Daily	N	D16	N	N	N	Y	N	Y	Y	N	Public	Daily	N	NA	NA	NA	NA	NA	NA	NA	NA	NA	NA	NA	NA	2014	2	7232014	9022014	245	41	5.86	FR	50	Pasture
A10-1	A	14000	16	8	FRH	WS	BWO	Y	N	N	DLM	3	CTF	Daily	Y	BWO	Y	Y	N	Y	Y	Y	N	Y	Public	OIN	N	NA	NA	NA	NA	NA	NA	NA	NA	NA	NA	NA	NA	2015	10	7152015	8312015	243	47	6.71	FR	800	Pasture
A10-2	A	14000	16	8	FRH	WS	BWO	Y	N	N	DLM	3	CTF	Daily	Y	BWO	Y	Y	N	Y	Y	Y	N	Y	Public	OIN	N	NA	NA	NA	NA	NA	NA	NA	NA	NA	NA	NA	NA	2015	10	7152015	8312015	243	47	6.71	FR	800	Pasture
A10-3	A	14000	16	8	FRH	WS	BWO	Y	N	N	DLM	3	CTF	Daily	Y	BWO	Y	Y	N	Y	Y	Y	N	Y	Public	OIN	N	NA	NA	NA	NA	NA	NA	NA	NA	NA	NA	NA	NA	2015	10	7152015	8312015	243	47	6.71	FR	800	Pasture
A10-4	A	14000	16	8	FRH	WS	BWO	Y	N	N	DLM	3	CTF	Daily	Y	BWO	Y	Y	N	Y	Y	Y	N	Y	Public	OIN	N	NA	NA	NA	NA	NA	NA	NA	NA	NA	NA	NA	NA	2015	10	7152015	8312015	243	47	6.71	FR	800	Pasture
A10-5	A	14000	16	8	FRH	WS	BWO	Y	N	N	DLM	3	CTF	Daily	Y	BWO	Y	Y	N	Y	Y	Y	N	Y	Public	OIN	N	NA	NA	NA	NA	NA	NA	NA	NA	NA	NA	NA	NA	2015	10	7152015	8312015	243	47	6.71	FR	800	Pasture
A10-6	A	14000	16	8	FRH	WS	BWO	Y	N	N	DLM	3	CTF	Daily	Y	BWO	Y	Y	N	Y	Y	Y	N	Y	Public	OIN	N	NA	NA	NA	NA	NA	NA	NA	NA	NA	NA	NA	NA	2015	10	7152015	8312015	243	47	6.71	FR	800	Pasture
A10-7	A	14000	16	8	FRH	WS	BWO	Y	N	N	DLM	3	CTF	Daily	Y	BWO	Y	Y	N	Y	Y	Y	N	Y	Public	OIN	N	NA	NA	NA	NA	NA	NA	NA	NA	NA	NA	NA	NA	2015	10	7152015	8312015	243	47	6.71	FR	800	Pasture
A10-8	A	14000	16	8	FRH	WS	BWO	Y	N	N	DLM	3	CTF	Daily	Y	BWO	Y	Y	N	Y	Y	Y	N	Y	Public	OIN	N	NA	NA	NA	NA	NA	NA	NA	NA	NA	NA	NA	NA	2015	10	7152015	8312015	243	47	6.71	FR	800	Pasture
A10-9	A	14000	16	8	FRH	WS	BWO	Y	N	N	DLM	3	CTF	Daily	Y	BWO	Y	Y	N	Y	Y	Y	N	Y	Public	OIN	N	NA	NA	NA	NA	NA	NA	NA	NA	NA	NA	NA	NA	2015	10	7152015	8312015	243	47	6.71	FR	800	Pasture
A10-10	A	14000	16	8	FRH	WS	BWO	Y	N	N	DLM	3	CTF	Daily	Y	BWO	Y	Y	N	Y	Y	Y	N	Y	Public	OIN	N	NA	NA	NA	NA	NA	NA	NA	NA	NA	NA	NA	NA	2015	10	7152015	8312015	243	47	6.71	FR	800	Pasture
M1-1	M	175	2	5	HH	WS	FFCS	N	N	N	Daily	3	CT	Daily	Y	PGF	N	N	N	Y	N	Y	N	N	Well	OIN	N	NA	NA	NA	NA	NA	NA	NA	NA	NA	NA	NA	NA	2016	1	7272016	8172016	230	21	3	CC	85	Pasture
M1-2	M	175	2	5	HH	WS	FFCS	N	N	N	Daily	3	CT	Daily	Y	PGF	N	N	N	Y	N	Y	N	N	Well	OIN	N	NA	NA	NA	NA	NA	NA	NA	NA	NA	NA	NA	NA	2016	1	7272016	8172016	230	21	3	CC	85	Pasture
M1-3	M	175	2	5	HH	WS	FFCS	N	N	N	Daily	3	CT	Daily	Y	PGF	N	N	N	Y	N	Y	N	N	Well	OIN	N	NA	NA	NA	NA	NA	NA	NA	NA	NA	NA	NA	NA	2016	1	7272016	8172016	230	21	3	CC	85	Pasture
M1-4	M	175	2	5	HH	WS	FFCS	N	N	N	Daily	3	CT	Daily	Y	PGF	N	N	N	Y	N	Y	N	N	Well	OIN	N	NA	NA	NA	NA	NA	NA	NA	NA	NA	NA	NA	NA	2016	1	7272016	8172016	230	21	3	CC	85	Pasture
M1-5	M	175	2	5	HH	WS	FFCS	N	N	N	Daily	3	CT	Daily	Y	PGF	N	N	N	Y	N	Y	N	N	Well	OIN	N	NA	NA	NA	NA	NA	NA	NA	NA	NA	NA	NA	NA	2016	1	7272016	8172016	230	21	3	CC	85	Pasture
M1-6	M	175	2	5	HH	WS	FFCS	N	N	N	Daily	3	CT	Daily	Y	PGF	N	N	N	Y	N	Y	N	N	Well	OIN	N	NA	NA	NA	NA	NA	NA	NA	NA	NA	NA	NA	NA	2016	1	7272016	8172016	230	21	3	CC	85	Pasture
M1-7	M	175	2	5	HH	WS	FFCS	N	N	N	Daily	3	CT	Daily	Y	PGF	N	N	N	Y	N	Y	N	N	Well	OIN	N	NA	NA	NA	NA	NA	NA	NA	NA	NA	NA	NA	NA	2016	1	7272016	8172016	230	21	3	CC	85	Pasture
M1-8	M	175	2	5	HH	WS	FFCS	N	N	N	Daily	3	CT	Daily	Y	PGF	N	N	N	Y	N	Y	N	N	Well	OIN	N	NA	NA	NA	NA	NA	NA	NA	NA	NA	NA	NA	NA	2016	1	7272016	8172016	230	21	3	CC	85	Pasture
M1-9	M	175	2	5	HH	WS	FFCS	N	N	N	Daily	3	CT	Daily	Y	PGF	N	N	N	Y	N	Y	N	N	Well	OIN	N	NA	NA	NA	NA	NA	NA	NA	NA	NA	NA	NA	NA	2016	1	7272016	8172016	230	21	3	CC	85	Pasture
M1-10	M	175	2	5	HH	WS	FFCS	N	N	N	Daily	3	CT	Daily	Y	PGF	N	N	N	Y	N	Y	N	N	Well	OIN	N	NA	NA	NA	NA	NA	NA	NA	NA	NA	NA	NA	NA	2016	1	7272016	8172016	230	21	3	CC	85	Pasture
B4-1	B	50	2	13	MM	WS	D20	N	N	N	AIAO	4	CTFR	Daily	N	D16	N	N	N	Y	N	Y	Y	N	Public	Daily	N	NA	NA	NA	NA	NA	NA	NA	NA	NA	NA	NA	NA	2015	4	7062015	8172015	229	42	6	CC	25	Pasture
B4-2	B	50	2	13	MM	WS	D20	N	N	N	AIAO	4	CTFR	Daily	N	D16	N	N	N	Y	N	Y	Y	N	Public	Daily	N	NA	NA	NA	NA	NA	NA	NA	NA	NA	NA	NA	NA	2015	4	7062015	8172015	229	42	6	CC	25	Pasture
B4-3	B	50	2	13	MM	WS	D20	N	N	N	AIAO	4	CTFR	Daily	N	D16	N	N	N	Y	N	Y	Y	N	Public	Daily	N	NA	NA	NA	NA	NA	NA	NA	NA	NA	NA	NA	NA	2015	4	7062015	8172015	229	42	6	CC	25	Pasture
B4-4	B	50	2	13	MM	WS	D20	N	N	N	AIAO	4	CTFR	Daily	N	D16	N	N	N	Y	N	Y	Y	N	Public	Daily	N	NA	NA	NA	NA	NA	NA	NA	NA	NA	NA	NA	NA	2015	4	7062015	8172015	229	42	6	CC	25	Pasture
B4-5	B	50	2	13	MM	WS	D20	N	N	N	AIAO	4	CTFR	Daily	N	D16	N	N	N	Y	N	Y	Y	N	Public	Daily	N	NA	NA	NA	NA	NA	NA	NA	NA	NA	NA	NA	NA	2015	4	7062015	8172015	229	42	6	CC	25	Pasture
B4-6	B	50	2	13	MM	WS	D20	N	N	N	AIAO	4	CTFR	Daily	N	D16	N	N	N	Y	N	Y	Y	N	Public	Daily	N	NA	NA	NA	NA	NA	NA	NA	NA	NA	NA	NA	NA	2015	4	7062015	8172015	229	42	6	CC	25	Pasture
B4-7	B	50	2	13	MM	WS	D20	N	N	N	AIAO	4	CTFR	Daily	N	D16	N	N	N	Y	N	Y	Y	N	Public	Daily	N	NA	NA	NA	NA	NA	NA	NA	NA	NA	NA	NA	NA	2015	4	7062015	8172015	229	42	6	CC	25	Pasture
B4-8	B	50	2	13	MM	WS	D20	N	N	N	AIAO	4	CTFR	Daily	N	D16	N	N	N	Y	N	Y	Y	N	Public	Daily	N	NA	NA	NA	NA	NA	NA	NA	NA	NA	NA	NA	NA	2015	4	7062015	8172015	229	42	6	CC	25	Pasture
B4-9	B	50	2	13	MM	WS	D20	N	N	N	AIAO	4	CTFR	Daily	N	D16	N	N	N	Y	N	Y	Y	N	Public	Daily	N	NA	NA	NA	NA	NA	NA	NA	NA	NA	NA	NA	NA	2015	4	7062015	8172015	229	42	6	CC	25	Pasture
B4-10	B	50	2	13	MM	WS	D20	N	N	N	AIAO	4	CTFR	Daily	N	D16	N	N	N	Y	N	Y	Y	N	Public	Daily	N	NA	NA	NA	NA	NA	NA	NA	NA	NA	NA	NA	NA	2015	4	7062015	8172015	229	42	6	CC	25	Pasture
E4-1	E	400	4	15	MM	WS	MBM	N	N	N	3Days	3	CT	Daily	Y	MBM	N	N	N	Y	Y	Y	N	Y	Well	OIN	N	NA	NA	NA	NA	NA	NA	NA	NA	NA	NA	NA	NA	2015	4	7202015	8052015	217	16	2.29	CC	50	Pasture
E4-2	E	400	4	15	MM	WS	MBM	N	N	N	3Days	3	CT	Daily	Y	MBM	N	N	N	Y	Y	Y	N	Y	Well	OIN	N	NA	NA	NA	NA	NA	NA	NA	NA	NA	NA	NA	NA	2015	4	7202015	8052015	217	16	2.29	CC	50	Pasture
E4-3	E	400	4	15	MM	WS	MBM	N	N	N	3Days	3	CT	Daily	Y	MBM	N	N	N	Y	Y	Y	N	Y	Well	OIN	N	NA	NA	NA	NA	NA	NA	NA	NA	NA	NA	NA	NA	2015	4	7202015	8052015	217	16	2.29	CC	50	Pasture
E4-4	E	400	4	15	MM	WS	MBM	N	N	N	3Days	3	CT	Daily	Y	MBM	N	N	N	Y	Y	Y	N	Y	Well	OIN	N	NA	NA	NA	NA	NA	NA	NA	NA	NA	NA	NA	NA	2015	4	7202015	8052015	217	16	2.29	CC	50	Pasture
E4-5	E	400	4	15	MM	WS	MBM	N	N	N	3Days	3	CT	Daily	Y	MBM	N	N	N	Y	Y	Y	N	Y	Well	OIN	N	NA	NA	NA	NA	NA	NA	NA	NA	NA	NA	NA	NA	2015	4	7202015	8052015	217	16	2.29	CC	50	Pasture
E4-6	E	400	4	15	MM	WS	MBM	N	N	N	3Days	3	CT	Daily	Y	MBM	N	N	N	Y	Y	Y	N	Y	Well	OIN	N	NA	NA	NA	NA	NA	NA	NA	NA	NA	NA	NA	NA	2015	4	7202015	8052015	217	16	2.29	CC	50	Pasture
E4-7	E	400	4	15	MM	WS	MBM	N	N	N	3Days	3	CT	Daily	Y	MBM	N	N	N	Y	Y	Y	N	Y	Well	OIN	N	NA	NA	NA	NA	NA	NA	NA	NA	NA	NA	NA	NA	2015	4	7202015	8052015	217	16	2.29	CC	50	Pasture
E4-8	E	400	4	15	MM	WS	MBM	N	N	N	3Days	3	CT	Daily	Y	MBM	N	N	N	Y	Y	Y	N	Y	Well	OIN	N	NA	NA	NA	NA	NA	NA	NA	NA	NA	NA	NA	NA	2015	4	7202015	8052015	217	16	2.29	CC	50	Pasture
E4-9	E	400	4	15	MM	WS	MBM	N	N	N	3Days	3	CT	Daily	Y	MBM	N	N	N	Y	Y	Y	N	Y	Well	OIN	N	NA	NA	NA	NA	NA	NA	NA	NA	NA	NA	NA	NA	2015	4	7202015	8052015	217	16	2.29	CC	50	Pasture
E4-10	E	400	4	15	MM	WS	MBM	N	N	N	3Days	3	CT	Daily	Y	MBM	N	N	N	Y	Y	Y	N	Y	Well	OIN	N	NA	NA	NA	NA	NA	NA	NA	NA	NA	NA	NA	NA	2015	4	7202015	8052015	217	16	2.29	CC	50	Pasture
EE1-1	E	400	4	15	MM	WS	MBM	N	N	N	3Days	3	CT	Daily	Y	MBM	N	N	N	Y	Y	Y	N	Y	Well	OIN	N	NA	NA	NA	NA	NA	NA	NA	NA	NA	NA	NA	NA	2015	4	7202015	8052015	217	16	2.29	CC	50	Pasture
EE1-2	E	400	4	15	MM	WS	MBM	N	N	N	3Days	3	CT	Daily	Y	MBM	N	N	N	Y	Y	Y	N	Y	Well	OIN	N	NA	NA	NA	NA	NA	NA	NA	NA	NA	NA	NA	NA	2015	4	7202015	8052015	217	16	2.29	CC	50	Pasture
EE1-3	E	400	4	15	MM	WS	MBM	N	N	N	3Days	3	CT	Daily	Y	MBM	N	N	N	Y	Y	Y	N	Y	Well	OIN	N	NA	NA	NA	NA	NA	NA	NA	NA	NA	NA	NA	NA	2015	4	7202015	8052015	217	16	2.29	CC	50	Pasture
EE1-4	E	400	4	15	MM	WS	MBM	N	N	N	3Days	3	CT	Daily	Y	MBM	N	N	N	Y	Y	Y	N	Y	Well	OIN	N	NA	NA	NA	NA	NA	NA	NA	NA	NA	NA	NA	NA	2015	4	7202015	8052015	217	16	2.29	CC	50	Pasture
EE1-5	E	400	4	15	MM	WS	MBM	N	N	N	3Days	3	CT	Daily	Y	MBM	N	N	N	Y	Y	Y	N	Y	Well	OIN	N	NA	NA	NA	NA	NA	NA	NA	NA	NA	NA	NA	NA	2015	4	7202015	8052015	217	16	2.29	CC	50	Pasture
EE1-6	E	400	4	15	MM	WS	MBM	N	N	N	3Days	3	CT	Daily	Y	MBM	N	N	N	Y	Y	Y	N	Y	Well	OIN	N	NA	NA	NA	NA	NA	NA	NA	NA	NA	NA	NA	NA	2015	4	7202015	8052015	217	16	2.29	CC	50	Pasture
EE1-7	E	400	4	15	MM	WS	MBM	N	N	N	3Days	3	CT	Daily	Y	MBM	N	N	N	Y	Y	Y	N	Y	Well	OIN	N	NA	NA	NA	NA	NA	NA	NA	NA	NA	NA	NA	NA	2015	4	7202015	8052015	217	16	2.29	CC	50	Pasture
EE1-8	E	400	4	15	MM	WS	MBM	N	N	N	3Days	3	CT	Daily	Y	MBM	N	N	N	Y	Y	Y	N	Y	Well	OIN	N	NA	NA	NA	NA	NA	NA	NA	NA	NA	NA	NA	NA	2015	4	7202015	8052015	217	16	2.29	CC	50	Pasture
EE1-9	E	400	4	15	MM	WS	MBM	N	N	N	3Days	3	CT	Daily	Y	MBM	N	N	N	Y	Y	Y	N	Y	Well	OIN	N	NA	NA	NA	NA	NA	NA	NA	NA	NA	NA	NA	NA	2015	4	7202015	8052015	217	16	2.29	CC	50	Pasture
EE1-10	E	400	4	15	MM	WS	MBM	N	N	N	3Days	3	CT	Daily	Y	MBM	N	N	N	Y	Y	Y	N	Y	Well	OIN	N	NA	NA	NA	NA	NA	NA	NA	NA	NA	NA	NA	NA	2015	4	7202015	8052015	217	16	2.29	CC	50	Pasture
EP1-1	E	400	4	15	MM	WS	MBM	N	N	N	3Days	3	CT	Daily	Y	MBM	N	N	N	Y	Y	Y	N	Y	Well	OIN	N	NA	NA	NA	NA	NA	NA	NA	NA	NA	NA	NA	NA	2015	4	7202015	8052015	217	16	2.29	CC	50	Pasture
EP1-2	E	400	4	15	MM	WS	MBM	N	N	N	3Days	3	CT	Daily	Y	MBM	N	N	N	Y	Y	Y	N	Y	Well	OIN	N	NA	NA	NA	NA	NA	NA	NA	NA	NA	NA	NA	NA	2015	4	7202015	8052015	217	16	2.29	CC	50	Pasture
EP1-3	E	400	4	15	MM	WS	MBM	N	N	N	3Days	3	CT	Daily	Y	MBM	N	N	N	Y	Y	Y	N	Y	Well	OIN	N	NA	NA	NA	NA	NA	NA	NA	NA	NA	NA	NA	NA	2015	4	7202015	8052015	217	16	2.29	CC	50	Pasture
EP1-4	E	400	4	15	MM	WS	MBM	N	N	N	3Days	3	CT	Daily	Y	MBM	N	N	N	Y	Y	Y	N	Y	Well	OIN	N	NA	NA	NA	NA	NA	NA	NA	NA	NA	NA	NA	NA	2015	4	7202015	8052015	217	16	2.29	CC	50	Pasture
EP1-5	E	400	4	15	MM	WS	MBM	N	N	N	3Days	3	CT	Daily	Y	MBM	N	N	N	Y	Y	Y	N	Y	Well	OIN	N	NA	NA	NA	NA	NA	NA	NA	NA	NA	NA	NA	NA	2015	4	7202015	8052015	217	16	2.29	CC	50	Pasture
EP1-6	E	400	4	15	MM	WS	MBM	N	N	N	3Days	3	CT	Daily	Y	MBM	N	N	N	Y	Y	Y	N	Y	Well	OIN	N	NA	NA	NA	NA	NA	NA	NA	NA	NA	NA	NA	NA	2015	4	7202015	8052015	217	16	2.29	CC	50	Pasture
EP1-7	E	400	4	15	MM	WS	MBM	N	N	N	3Days	3	CT	Daily	Y	MBM	N	N	N	Y	Y	Y	N	Y	Well	OIN	N	NA	NA	NA	NA	NA	NA	NA	NA	NA	NA	NA	NA	2015	4	7202015	8052015	217	16	2.29	CC	50	Pasture
EP1-8	E	400	4	15	MM	WS	MBM	N	N	N	3Days	3	CT	Daily	Y	MBM	N	N	N	Y	Y	Y	N	Y	Well	OIN	N	NA	NA	NA	NA	NA	NA	NA	NA	NA	NA	NA	NA	2015	4	7202015	8052015	217	16	2.29	CC	50	Pasture
EP1-9	E	400	4	15	MM	WS	MBM	N	N	N	3Days	3	CT	Daily	Y	MBM	N	N	N	Y	Y	Y	N	Y	Well	OIN	N	NA	NA	NA	NA	NA	NA	NA	NA	NA	NA	NA	NA	2015	4	7202015	8052015	217	16	2.29	CC	50	Pasture
EP1-10	E	400	4	15	MM	WS	MBM	N	N	N	3Days	3	CT	Daily	Y	MBM	N	N	N	Y	Y	Y	N	Y	Well	OIN	N	NA	NA	NA	NA	NA	NA	NA	NA	NA	NA	NA	NA	2015	4	7202015	8052015	217	16	2.29	CC	50	Pasture
EB1-1	E	400	4	15	MM	WS	MBM	N	N	N	3Days	3	CT	Daily	Y	MBM	N	N	N	Y	Y	Y	N	Y	Well	OIN	N	NA	NA	NA	NA	NA	NA	NA	NA	NA	NA	NA	NA	2015	4	7202015	8052015	217	16	2.29	CC	50	Pasture
EB1-2	E	400	4	15	MM	WS	MBM	N	N	N	3Days	3	CT	Daily	Y	MBM	N	N	N	Y	Y	Y	N	Y	Well	OIN	N	NA	NA	NA	NA	NA	NA	NA	NA	NA	NA	NA	NA	2015	4	7202015	8052015	217	16	2.29	CC	50	Pasture
EB1-3	E	400	4	15	MM	WS	MBM	N	N	N	3Days	3	CT	Daily	Y	MBM	N	N	N	Y	Y	Y	N	Y	Well	OIN	N	NA	NA	NA	NA	NA	NA	NA	NA	NA	NA	NA	NA	2015	4	7202015	8052015	217	16	2.29	CC	50	Pasture
EB1-4	E	400	4	15	MM	WS	MBM	N	N	N	3Days	3	CT	Daily	Y	MBM	N	N	N	Y	Y	Y	N	Y	Well	OIN	N	NA	NA	NA	NA	NA	NA	NA	NA	NA	NA	NA	NA	2015	4	7202015	8052015	217	16	2.29	CC	50	Pasture
EB1-5	E	400	4	15	MM	WS	MBM	N	N	N	3Days	3	CT	Daily	Y	MBM	N	N	N	Y	Y	Y	N	Y	Well	OIN	N	NA	NA	NA	NA	NA	NA	NA	NA	NA	NA	NA	NA	2015	4	7202015	8052015	217	16	2.29	CC	50	Pasture
EB1-6	E	400	4	15	MM	WS	MBM	N	N	N	3Days	3	CT	Daily	Y	MBM	N	N	N	Y	Y	Y	N	Y	Well	OIN	N	NA	NA	NA	NA	NA	NA	NA	NA	NA	NA	NA	NA	2015	4	7202015	8052015	217	16	2.29	CC	50	Pasture
EB1-7	E	400	4	15	MM	WS	MBM	N	N	N	3Days	3	CT	Daily	Y	MBM	N	N	N	Y	Y	Y	N	Y	Well	OIN	N	NA	NA	NA	NA	NA	NA	NA	NA	NA	NA	NA	NA	2015	4	7202015	8052015	217	16	2.29	CC	50	Pasture
EB1-8	E	400	4	15	MM	WS	MBM	N	N	N	3Days	3	CT	Daily	Y	MBM	N	N	N	Y	Y	Y	N	Y	Well	OIN	N	NA	NA	NA	NA	NA	NA	NA	NA	NA	NA	NA	NA	2015	4	7202015	8052015	217	16	2.29	CC	50	Pasture
EB1-9	E	400	4	15	MM	WS	MBM	N	N	N	3Days	3	CT	Daily	Y	MBM	N	N	N	Y	Y	Y	N	Y	Well	OIN	N	NA	NA	NA	NA	NA	NA	NA	NA	NA	NA	NA	NA	2015	4	7202015	8052015	217	16	2.29	CC	50	Pasture
EB1-10	E	400	4	15	MM	WS	MBM	N	N	N	3Days	3	CT	Daily	Y	MBM	N	N	N	Y	Y	Y	N	Y	Well	OIN	N	NA	NA	NA	NA	NA	NA	NA	NA	NA	NA	NA	NA	2015	4	7202015	8052015	217	16	2.29	CC	50	Pasture
A5-1	A	14000	16	7	FRH	WS	BWO	Y	Y	N	DLM	3	CTF	Daily	Y	BWO	Y	Y	N	Y	Y	Y	N	Y	Public	OIN	N	NA	NA	NA	NA	NA	NA	NA	NA	NA	NA	NA	NA	2014	5	6202014	7212014	202	31	4.43	FR	800	Pasture
A5-2	A	14000	16	7	FRH	WS	BWO	Y	Y	N	DLM	3	CTF	Daily	Y	BWO	Y	Y	N	Y	Y	Y	N	Y	Public	OIN	N	NA	NA	NA	NA	NA	NA	NA	NA	NA	NA	NA	NA	2014	5	6202014	7212014	202	31	4.43	FR	800	Pasture
A5-3	A	14000	16	7	FRH	WS	BWO	Y	Y	N	DLM	3	CTF	Daily	Y	BWO	Y	Y	N	Y	Y	Y	N	Y	Public	OIN	N	NA	NA	NA	NA	NA	NA	NA	NA	NA	NA	NA	NA	2014	5	6202014	7212014	202	31	4.43	FR	800	Pasture
A5-4	A	14000	16	7	FRH	WS	BWO	Y	Y	N	DLM	3	CTF	Daily	Y	BWO	Y	Y	N	Y	Y	Y	N	Y	Public	OIN	N	NA	NA	NA	NA	NA	NA	NA	NA	NA	NA	NA	NA	2014	5	6202014	7212014	202	31	4.43	FR	800	Pasture
A5-5	A	14000	16	7	FRH	WS	BWO	Y	Y	N	DLM	3	CTF	Daily	Y	BWO	Y	Y	N	Y	Y	Y	N	Y	Public	OIN	N	NA	NA	NA	NA	NA	NA	NA	NA	NA	NA	NA	NA	2014	5	6202014	7212014	202	31	4.43	FR	800	Pasture
A5-6	A	14000	16	7	FRH	WS	BWO	Y	Y	N	DLM	3	CTF	Daily	Y	BWO	Y	Y	N	Y	Y	Y	N	Y	Public	OIN	N	NA	NA	NA	NA	NA	NA	NA	NA	NA	NA	NA	NA	2014	5	6202014	7212014	202	31	4.43	FR	800	Pasture
A5-7	A	14000	16	7	FRH	WS	BWO	Y	Y	N	DLM	3	CTF	Daily	Y	BWO	Y	Y	N	Y	Y	Y	N	Y	Public	OIN	N	NA	NA	NA	NA	NA	NA	NA	NA	NA	NA	NA	NA	2014	5	6202014	7212014	202	31	4.43	FR	800	Pasture
A5-8	A	14000	16	7	FRH	WS	BWO	Y	Y	N	DLM	3	CTF	Daily	Y	BWO	Y	Y	N	Y	Y	Y	N	Y	Public	OIN	N	NA	NA	NA	NA	NA	NA	NA	NA	NA	NA	NA	NA	2014	5	6202014	7212014	202	31	4.43	FR	800	Pasture
A5-9	A	14000	16	7	FRH	WS	BWO	Y	Y	N	DLM	3	CTF	Daily	Y	BWO	Y	Y	N	Y	Y	Y	N	Y	Public	OIN	N	NA	NA	NA	NA	NA	NA	NA	NA	NA	NA	NA	NA	2014	5	6202014	7212014	202	31	4.43	FR	800	Pasture
A5-10	A	14000	16	7	FRH	WS	BWO	Y	Y	N	DLM	3	CTF	Daily	Y	BWO	Y	Y	N	Y	Y	Y	N	Y	Public	OIN	N	NA	NA	NA	NA	NA	NA	NA	NA	NA	NA	NA	NA	2014	5	6202014	7212014	202	31	4.43	FR	800	Pasture
A9-1	A	14000	16	8	FRH	WS	BWO	Y	N	N	DLM	3	CTF	Daily	Y	BWO	Y	Y	N	Y	Y	Y	N	Y	Public	OIN	N	NA	NA	NA	NA	NA	NA	NA	NA	NA	NA	NA	NA	2015	9	6172015	7202015	201	33	4.71	FR	800	Pasture
A9-2	A	14000	16	8	FRH	WS	BWO	Y	N	N	DLM	3	CTF	Daily	Y	BWO	Y	Y	N	Y	Y	Y	N	Y	Public	OIN	N	NA	NA	NA	NA	NA	NA	NA	NA	NA	NA	NA	NA	2015	9	6172015	7202015	201	33	4.71	FR	800	Pasture
A9-3	A	14000	16	8	FRH	WS	BWO	Y	N	N	DLM	3	CTF	Daily	Y	BWO	Y	Y	N	Y	Y	Y	N	Y	Public	OIN	N	NA	NA	NA	NA	NA	NA	NA	NA	NA	NA	NA	NA	2015	9	6172015	7202015	201	33	4.71	FR	800	Pasture
A9-4	A	14000	16	8	FRH	WS	BWO	Y	N	N	DLM	3	CTF	Daily	Y	BWO	Y	Y	N	Y	Y	Y	N	Y	Public	OIN	N	NA	NA	NA	NA	NA	NA	NA	NA	NA	NA	NA	NA	2015	9	6172015	7202015	201	33	4.71	FR	800	Pasture
A9-5	A	14000	16	8	FRH	WS	BWO	Y	N	N	DLM	3	CTF	Daily	Y	BWO	Y	Y	N	Y	Y	Y	N	Y	Public	OIN	N	NA	NA	NA	NA	NA	NA	NA	NA	NA	NA	NA	NA	2015	9	6172015	7202015	201	33	4.71	FR	800	Pasture
A9-6	A	14000	16	8	FRH	WS	BWO	Y	N	N	DLM	3	CTF	Daily	Y	BWO	Y	Y	N	Y	Y	Y	N	Y	Public	OIN	N	NA	NA	NA	NA	NA	NA	NA	NA	NA	NA	NA	NA	2015	9	6172015	7202015	201	33	4.71	FR	800	Pasture
A9-7	A	14000	16	8	FRH	WS	BWO	Y	N	N	DLM	3	CTF	Daily	Y	BWO	Y	Y	N	Y	Y	Y	N	Y	Public	OIN	N	NA	NA	NA	NA	NA	NA	NA	NA	NA	NA	NA	NA	2015	9	6172015	7202015	201	33	4.71	FR	800	Pasture
A9-8	A	14000	16	8	FRH	WS	BWO	Y	N	N	DLM	3	CTF	Daily	Y	BWO	Y	Y	N	Y	Y	Y	N	Y	Public	OIN	N	NA	NA	NA	NA	NA	NA	NA	NA	NA	NA	NA	NA	2015	9	6172015	7202015	201	33	4.71	FR	800	Pasture
A9-9	A	14000	16	8	FRH	WS	BWO	Y	N	N	DLM	3	CTF	Daily	Y	BWO	Y	Y	N	Y	Y	Y	N	Y	Public	OIN	N	NA	NA	NA	NA	NA	NA	NA	NA	NA	NA	NA	NA	2015	9	6172015	7202015	201	33	4.71	FR	800	Pasture
A9-10	A	14000	16	8	FRH	WS	BWO	Y	N	N	DLM	3	CTF	Daily	Y	BWO	Y	Y	N	Y	Y	Y	N	Y	Public	OIN	N	NA	NA	NA	NA	NA	NA	NA	NA	NA	NA	NA	NA	2015	9	6172015	7202015	201	33	4.71	FR	800	Pasture
I4-1	I	1500	5	5	MH	WS	SF1	Y	N	N	DLM	4	CT	Daily	Y	SF1	Y	N	N	Y	N	Y	Y	N	Well	OIN	N	NA	NA	NA	NA	NA	NA	NA	NA	NA	NA	NA	NA	2014	3	6182014	71520141	196	27	3.86	CC	200	Pasture
I4-2	I	1500	5	5	MH	WS	SF1	Y	N	N	DLM	4	CT	Daily	Y	SF1	Y	N	N	Y	N	Y	Y	N	Well	OIN	N	NA	NA	NA	NA	NA	NA	NA	NA	NA	NA	NA	NA	2014	3	6182014	71520141	196	27	3.86	CC	200	Pasture
I4-3	I	1500	5	5	MH	WS	SF1	Y	N	N	DLM	4	CT	Daily	Y	SF1	Y	N	N	Y	N	Y	Y	N	Well	OIN	N	NA	NA	NA	NA	NA	NA	NA	NA	NA	NA	NA	NA	2014	3	6182014	71520141	196	27	3.86	CC	200	Pasture
I4-4	I	1500	5	5	MH	WS	SF1	Y	N	N	DLM	4	CT	Daily	Y	SF1	Y	N	N	Y	N	Y	Y	N	Well	OIN	N	NA	NA	NA	NA	NA	NA	NA	NA	NA	NA	NA	NA	2014	3	6182014	71520141	196	27	3.86	CC	200	Pasture
I4-5	I	1500	5	5	MH	WS	SF1	Y	N	N	DLM	4	CT	Daily	Y	SF1	Y	N	N	Y	N	Y	Y	N	Well	OIN	N	NA	NA	NA	NA	NA	NA	NA	NA	NA	NA	NA	NA	2014	3	6182014	71520141	196	27	3.86	CC	200	Pasture
I4-6	I	1500	5	5	MH	WS	SF1	Y	N	N	DLM	4	CT	Daily	Y	SF1	Y	N	N	Y	N	Y	Y	N	Well	OIN	N	NA	NA	NA	NA	NA	NA	NA	NA	NA	NA	NA	NA	2014	3	6182014	71520141	196	27	3.86	CC	200	Pasture
I4-7	I	1500	5	5	MH	WS	SF1	Y	N	N	DLM	4	CT	Daily	Y	SF1	Y	N	N	Y	N	Y	Y	N	Well	OIN	N	NA	NA	NA	NA	NA	NA	NA	NA	NA	NA	NA	NA	2014	3	6182014	71520141	196	27	3.86	CC	200	Pasture
I4-8	I	1500	5	5	MH	WS	SF1	Y	N	N	DLM	4	CT	Daily	Y	SF1	Y	N	N	Y	N	Y	Y	N	Well	OIN	N	NA	NA	NA	NA	NA	NA	NA	NA	NA	NA	NA	NA	2014	3	6182014	71520141	196	27	3.86	CC	200	Pasture
I4-9	I	1500	5	5	MH	WS	SF1	Y	N	N	DLM	4	CT	Daily	Y	SF1	Y	N	N	Y	N	Y	Y	N	Well	OIN	N	NA	NA	NA	NA	NA	NA	NA	NA	NA	NA	NA	NA	2014	3	6182014	71520141	196	27	3.86	CC	200	Pasture
I4-10	I	1500	5	5	MH	WS	SF1	Y	N	N	DLM	4	CT	Daily	Y	SF1	Y	N	N	Y	N	Y	Y	N	Well	OIN	N	NA	NA	NA	NA	NA	NA	NA	NA	NA	NA	NA	NA	2014	3	6182014	71520141	196	27	3.86	CC	200	Pasture
L2-1	L	14000	16	9	FRH	WS	BWO	Y	N	N	DLM	3	CTF	Daily	Y	BWO	Y	Y	N	Y	Y	Y	N	Y	Public	OIN	N	NA	NA	NA	NA	NA	NA	NA	NA	NA	NA	NA	NA	2016	2	6082016	7112016	193	33	4.71	FR	800	Pasture
L2-2	L	14000	16	9	FRH	WS	BWO	Y	N	N	DLM	3	CTF	Daily	Y	BWO	Y	Y	N	Y	Y	Y	N	Y	Public	OIN	N	NA	NA	NA	NA	NA	NA	NA	NA	NA	NA	NA	NA	2016	2	6082016	7112016	193	33	4.71	FR	800	Pasture
L2-3	L	14000	16	9	FRH	WS	BWO	Y	N	N	DLM	3	CTF	Daily	Y	BWO	Y	Y	N	Y	Y	Y	N	Y	Public	OIN	N	NA	NA	NA	NA	NA	NA	NA	NA	NA	NA	NA	NA	2016	2	6082016	7112016	193	33	4.71	FR	800	Pasture
L2-4	L	14000	16	9	FRH	WS	BWO	Y	N	N	DLM	3	CTF	Daily	Y	BWO	Y	Y	N	Y	Y	Y	N	Y	Public	OIN	N	NA	NA	NA	NA	NA	NA	NA	NA	NA	NA	NA	NA	2016	2	6082016	7112016	193	33	4.71	FR	800	Pasture
L2-5	L	14000	16	9	FRH	WS	BWO	Y	N	N	DLM	3	CTF	Daily	Y	BWO	Y	Y	N	Y	Y	Y	N	Y	Public	OIN	N	NA	NA	NA	NA	NA	NA	NA	NA	NA	NA	NA	NA	2016	2	6082016	7112016	193	33	4.71	FR	800	Pasture
L2-6	L	14000	16	9	FRH	WS	BWO	Y	N	N	DLM	3	CTF	Daily	Y	BWO	Y	Y	N	Y	Y	Y	N	Y	Public	OIN	N	NA	NA	NA	NA	NA	NA	NA	NA	NA	NA	NA	NA	2016	2	6082016	7112016	193	33	4.71	FR	800	Pasture
L2-7	L	14000	16	9	FRH	WS	BWO	Y	N	N	DLM	3	CTF	Daily	Y	BWO	Y	Y	N	Y	Y	Y	N	Y	Public	OIN	N	NA	NA	NA	NA	NA	NA	NA	NA	NA	NA	NA	NA	2016	2	6082016	7112016	193	33	4.71	FR	800	Pasture
L2-8	L	14000	16	9	FRH	WS	BWO	Y	N	N	DLM	3	CTF	Daily	Y	BWO	Y	Y	N	Y	Y	Y	N	Y	Public	OIN	N	NA	NA	NA	NA	NA	NA	NA	NA	NA	NA	NA	NA	2016	2	6082016	7112016	193	33	4.71	FR	800	Pasture
L2-9	L	14000	16	9	FRH	WS	BWO	Y	N	N	DLM	3	CTF	Daily	Y	BWO	Y	Y	N	Y	Y	Y	N	Y	Public	OIN	N	NA	NA	NA	NA	NA	NA	NA	NA	NA	NA	NA	NA	2016	2	6082016	7112016	193	33	4.71	FR	800	Pasture
L2-10	L	14000	16	9	FRH	WS	BWO	Y	N	N	DLM	3	CTF	Daily	Y	BWO	Y	Y	N	Y	Y	Y	N	Y	Public	OIN	N	NA	NA	NA	NA	NA	NA	NA	NA	NA	NA	NA	NA	2016	2	6082016	7112016	193	33	4.71	FR	800	Pasture
H2-1	H	28000	16	10	FRH	WS	BWO	Y	N	N	DLM	3	CTF2	Daily	Y	BWO	Y	Y	N	Y	N	Y	N	N	Public	OIN	N	NA	NA	NA	NA	NA	NA	NA	NA	NA	NA	NA	NA	2017	1	6132017	7112017	192	28	4	FR	1500	Pasture
H2-2	H	28000	16	10	FRH	WS	BWO	Y	N	N	DLM	3	CTF2	Daily	Y	BWO	Y	Y	N	Y	N	Y	N	N	Public	OIN	N	NA	NA	NA	NA	NA	NA	NA	NA	NA	NA	NA	NA	2017	1	6132017	7112017	192	28	4	FR	1500	Pasture
H2-3	H	28000	16	10	FRH	WS	BWO	Y	N	N	DLM	3	CTF2	Daily	Y	BWO	Y	Y	N	Y	N	Y	N	N	Public	OIN	N	NA	NA	NA	NA	NA	NA	NA	NA	NA	NA	NA	NA	2017	1	6132017	7112017	192	28	4	FR	1500	Pasture
H2-4	H	28000	16	10	FRH	WS	BWO	Y	N	N	DLM	3	CTF2	Daily	Y	BWO	Y	Y	N	Y	N	Y	N	N	Public	OIN	N	NA	NA	NA	NA	NA	NA	NA	NA	NA	NA	NA	NA	2017	1	6132017	7112017	192	28	4	FR	1500	Pasture
H2-5	H	28000	16	10	FRH	WS	BWO	Y	N	N	DLM	3	CTF2	Daily	Y	BWO	Y	Y	N	Y	N	Y	N	N	Public	OIN	N	NA	NA	NA	NA	NA	NA	NA	NA	NA	NA	NA	NA	2017	1	6132017	7112017	192	28	4	FR	1500	Pasture
H2-6	H	28000	16	10	FRH	WS	BWO	Y	N	N	DLM	3	CTF2	Daily	Y	BWO	Y	Y	N	Y	N	Y	N	N	Public	OIN	N	NA	NA	NA	NA	NA	NA	NA	NA	NA	NA	NA	NA	2017	1	6132017	7112017	192	28	4	FR	1500	Pasture
H2-7	H	28000	16	10	FRH	WS	BWO	Y	N	N	DLM	3	CTF2	Daily	Y	BWO	Y	Y	N	Y	N	Y	N	N	Public	OIN	N	NA	NA	NA	NA	NA	NA	NA	NA	NA	NA	NA	NA	2017	1	6132017	7112017	192	28	4	FR	1500	Pasture
H2-8	H	28000	16	10	FRH	WS	BWO	Y	N	N	DLM	3	CTF2	Daily	Y	BWO	Y	Y	N	Y	N	Y	N	N	Public	OIN	N	NA	NA	NA	NA	NA	NA	NA	NA	NA	NA	NA	NA	2017	1	6132017	7112017	192	28	4	FR	1500	Pasture
H2-9	H	28000	16	10	FRH	WS	BWO	Y	N	N	DLM	3	CTF2	Daily	Y	BWO	Y	Y	N	Y	N	Y	N	N	Public	OIN	N	NA	NA	NA	NA	NA	NA	NA	NA	NA	NA	NA	NA	2017	1	6132017	7112017	192	28	4	FR	1500	Pasture
H2-10	H	28000	16	10	FRH	WS	BWO	Y	N	N	DLM	3	CTF2	Daily	Y	BWO	Y	Y	N	Y	N	Y	N	N	Public	OIN	N	NA	NA	NA	NA	NA	NA	NA	NA	NA	NA	NA	NA	2017	1	6132017	7112017	192	28	4	FR	1500	Pasture
E1-1	E	600	4	14	FRH	WS	SS	N	N	N	3Days	3	CT	Daily	Y	SS	N	N	N	Y	Y	Y	N	Y	Well	OIN	N	NA	NA	NA	NA	NA	NA	NA	NA	NA	NA	NA	NA	2014	1	611204	7072014	188	26	3.71	FR	50	Pasture
E1-2	E	600	4	14	FRH	WS	SS	N	N	N	3Days	3	CT	Daily	Y	SS	N	N	N	Y	Y	Y	N	Y	Well	OIN	N	NA	NA	NA	NA	NA	NA	NA	NA	NA	NA	NA	NA	2014	1	611204	7072014	188	26	3.71	FR	50	Pasture
E1-2	E	600	4	14	FRH	WS	SS	N	N	N	3Days	3	CT	Daily	Y	SS	N	N	N	Y	Y	Y	N	Y	Well	OIN	N	NA	NA	NA	NA	NA	NA	NA	NA	NA	NA	NA	NA	2014	1	611204	7072014	188	26	3.71	FR	50	Pasture
E1-3	E	600	4	14	FRH	WS	SS	N	N	N	3Days	3	CT	Daily	Y	SS	N	N	N	Y	Y	Y	N	Y	Well	OIN	N	NA	NA	NA	NA	NA	NA	NA	NA	NA	NA	NA	NA	2014	1	611204	7072014	188	26	3.71	FR	50	Pasture
E1-4	E	600	4	14	FRH	WS	SS	N	N	N	3Days	3	CT	Daily	Y	SS	N	N	N	Y	Y	Y	N	Y	Well	OIN	N	NA	NA	NA	NA	NA	NA	NA	NA	NA	NA	NA	NA	2014	1	611204	7072014	188	26	3.71	FR	50	Pasture
E1-5	E	600	4	14	FRH	WS	SS	N	N	N	3Days	3	CT	Daily	Y	SS	N	N	N	Y	Y	Y	N	Y	Well	OIN	N	NA	NA	NA	NA	NA	NA	NA	NA	NA	NA	NA	NA	2014	1	611204	7072014	188	26	3.71	FR	50	Pasture
E1-6	E	600	4	14	FRH	WS	SS	N	N	N	3Days	3	CT	Daily	Y	SS	N	N	N	Y	Y	Y	N	Y	Well	OIN	N	NA	NA	NA	NA	NA	NA	NA	NA	NA	NA	NA	NA	2014	1	611204	7072014	188	26	3.71	FR	50	Pasture
E1-7	E	600	4	14	FRH	WS	SS	N	N	N	3Days	3	CT	Daily	Y	SS	N	N	N	Y	Y	Y	N	Y	Well	OIN	N	NA	NA	NA	NA	NA	NA	NA	NA	NA	NA	NA	NA	2014	1	611204	7072014	188	26	3.71	FR	50	Pasture
E1-8	E	600	4	14	FRH	WS	SS	N	N	N	3Days	3	CT	Daily	Y	SS	N	N	N	Y	Y	Y	N	Y	Well	OIN	N	NA	NA	NA	NA	NA	NA	NA	NA	NA	NA	NA	NA	2014	1	611204	7072014	188	26	3.71	FR	50	Pasture
E1-9	E	600	4	14	FRH	WS	SS	N	N	N	3Days	3	CT	Daily	Y	SS	N	N	N	Y	Y	Y	N	Y	Well	OIN	N	NA	NA	NA	NA	NA	NA	NA	NA	NA	NA	NA	NA	2014	1	611204	7072014	188	26	3.71	FR	50	Pasture
E1-10	E	600	4	14	FRH	WS	SS	N	N	N	3Days	3	CT	Daily	Y	SS	N	N	N	Y	Y	Y	N	Y	Well	OIN	N	NA	NA	NA	NA	NA	NA	NA	NA	NA	NA	NA	NA	2014	1	611204	7072014	188	26	3.71	FR	50	Pasture
I9-1	I	1500	5	6	FRH	WS	SF2	Y	Y	N	DLM	4	CT	Daily	Y	SF2	Y	Y	N	Y	N	Y	Y	N	Well	OIN	N	NA	NA	NA	NA	NA	NA	NA	NA	NA	NA	NA	NA	2015	7	6102015	7062015	187	26	3.71	FR	350	Pasture
I9-2	I	1500	5	6	FRH	WS	SF2	Y	Y	N	DLM	4	CT	Daily	Y	SF2	Y	Y	N	Y	N	Y	Y	N	Well	OIN	N	NA	NA	NA	NA	NA	NA	NA	NA	NA	NA	NA	NA	2015	7	6102015	7062015	187	26	3.71	FR	350	Pasture
I9-3	I	1500	5	6	FRH	WS	SF2	Y	Y	N	DLM	4	CT	Daily	Y	SF2	Y	Y	N	Y	N	Y	Y	N	Well	OIN	N	NA	NA	NA	NA	NA	NA	NA	NA	NA	NA	NA	NA	2015	7	6102015	7062015	187	26	3.71	FR	350	Pasture
I9-4	I	1500	5	6	FRH	WS	SF2	Y	Y	N	DLM	4	CT	Daily	Y	SF2	Y	Y	N	Y	N	Y	Y	N	Well	OIN	N	NA	NA	NA	NA	NA	NA	NA	NA	NA	NA	NA	NA	2015	7	6102015	7062015	187	26	3.71	FR	350	Pasture
I9-5	I	1500	5	6	FRH	WS	SF2	Y	Y	N	DLM	4	CT	Daily	Y	SF2	Y	Y	N	Y	N	Y	Y	N	Well	OIN	N	NA	NA	NA	NA	NA	NA	NA	NA	NA	NA	NA	NA	2015	7	6102015	7062015	187	26	3.71	FR	350	Pasture
I9-6	I	1500	5	6	FRH	WS	SF2	Y	Y	N	DLM	4	CT	Daily	Y	SF2	Y	Y	N	Y	N	Y	Y	N	Well	OIN	N	NA	NA	NA	NA	NA	NA	NA	NA	NA	NA	NA	NA	2015	7	6102015	7062015	187	26	3.71	FR	350	Pasture
I9-7	I	1500	5	6	FRH	WS	SF2	Y	Y	N	DLM	4	CT	Daily	Y	SF2	Y	Y	N	Y	N	Y	Y	N	Well	OIN	N	NA	NA	NA	NA	NA	NA	NA	NA	NA	NA	NA	NA	2015	7	6102015	7062015	187	26	3.71	FR	350	Pasture
I9-8	I	1500	5	6	FRH	WS	SF2	Y	Y	N	DLM	4	CT	Daily	Y	SF2	Y	Y	N	Y	N	Y	Y	N	Well	OIN	N	NA	NA	NA	NA	NA	NA	NA	NA	NA	NA	NA	NA	2015	7	6102015	7062015	187	26	3.71	FR	350	Pasture
I9-9	I	1500	5	6	FRH	WS	SF2	Y	Y	N	DLM	4	CT	Daily	Y	SF2	Y	Y	N	Y	N	Y	Y	N	Well	OIN	N	NA	NA	NA	NA	NA	NA	NA	NA	NA	NA	NA	NA	2015	7	6102015	7062015	187	26	3.71	FR	350	Pasture
I9-10	I	1500	5	6	FRH	WS	SF2	Y	Y	N	DLM	4	CT	Daily	Y	SF2	Y	Y	N	Y	N	Y	Y	N	Well	OIN	N	NA	NA	NA	NA	NA	NA	NA	NA	NA	NA	NA	NA	2015	7	6102015	7062015	187	26	3.71	FR	350	Pasture
I3-1	I	1500	5	5	FRH	WS	SF1	Y	N	N	DLM	4	CT	Daily	Y	SF1	Y	N	N	Y	N	Y	Y	N	Well	OIN	N	NA	NA	NA	NA	NA	NA	NA	NA	NA	NA	NA	NA	2014	2	6042014	6242014	175	20	2.86	FR	200	Pasture
I3-2	I	1500	5	5	FRH	WS	SF1	Y	N	N	DLM	4	CT	Daily	Y	SF1	Y	N	N	Y	N	Y	Y	N	Well	OIN	N	NA	NA	NA	NA	NA	NA	NA	NA	NA	NA	NA	NA	2014	2	6042014	6242014	175	20	2.86	FR	200	Pasture
I3-3	I	1500	5	5	FRH	WS	SF1	Y	N	N	DLM	4	CT	Daily	Y	SF1	Y	N	N	Y	N	Y	Y	N	Well	OIN	N	NA	NA	NA	NA	NA	NA	NA	NA	NA	NA	NA	NA	2014	2	6042014	6242014	175	20	2.86	FR	200	Pasture
I3-4	I	1500	5	5	FRH	WS	SF1	Y	N	N	DLM	4	CT	Daily	Y	SF1	Y	N	N	Y	N	Y	Y	N	Well	OIN	N	NA	NA	NA	NA	NA	NA	NA	NA	NA	NA	NA	NA	2014	2	6042014	6242014	175	20	2.86	FR	200	Pasture
I3-5	I	1500	5	5	FRH	WS	SF1	Y	N	N	DLM	4	CT	Daily	Y	SF1	Y	N	N	Y	N	Y	Y	N	Well	OIN	N	NA	NA	NA	NA	NA	NA	NA	NA	NA	NA	NA	NA	2014	2	6042014	6242014	175	20	2.86	FR	200	Pasture
I3-6	I	1500	5	5	FRH	WS	SF1	Y	N	N	DLM	4	CT	Daily	Y	SF1	Y	N	N	Y	N	Y	Y	N	Well	OIN	N	NA	NA	NA	NA	NA	NA	NA	NA	NA	NA	NA	NA	2014	2	6042014	6242014	175	20	2.86	FR	200	Pasture
I3-7	I	1500	5	5	FRH	WS	SF1	Y	N	N	DLM	4	CT	Daily	Y	SF1	Y	N	N	Y	N	Y	Y	N	Well	OIN	N	NA	NA	NA	NA	NA	NA	NA	NA	NA	NA	NA	NA	2014	2	6042014	6242014	175	20	2.86	FR	200	Pasture
I3-8	I	1500	5	5	FRH	WS	SF1	Y	N	N	DLM	4	CT	Daily	Y	SF1	Y	N	N	Y	N	Y	Y	N	Well	OIN	N	NA	NA	NA	NA	NA	NA	NA	NA	NA	NA	NA	NA	2014	2	6042014	6242014	175	20	2.86	FR	200	Pasture
I3-9	I	1500	5	5	FRH	WS	SF1	Y	N	N	DLM	4	CT	Daily	Y	SF1	Y	N	N	Y	N	Y	Y	N	Well	OIN	N	NA	NA	NA	NA	NA	NA	NA	NA	NA	NA	NA	NA	2014	2	6042014	6242014	175	20	2.86	FR	200	Pasture
I3-10	I	1500	5	5	FRH	WS	SF1	Y	N	N	DLM	4	CT	Daily	Y	SF1	Y	N	N	Y	N	Y	Y	N	Well	OIN	N	NA	NA	NA	NA	NA	NA	NA	NA	NA	NA	NA	NA	2014	2	6042014	6242014	175	20	2.86	FR	200	Pasture
K1-1	K	1000	3	6	MC	PB	H22	Y	N	N	NA	4	CT	Daily	Y	H22+C	Y	N	N	Y	Y	N	Y	N	Rain	OIN	N	NA	NA	NA	NA	NA	NA	NA	NA	NA	NA	NA	NA	2016	1	5192016	6202016	172	32	4.57	FR	325	Pasture
K1-2	K	1000	3	6	MC	PB	H22	Y	N	N	NA	4	CT	Daily	Y	H22+C	Y	N	N	Y	Y	N	Y	N	Rain	OIN	N	NA	NA	NA	NA	NA	NA	NA	NA	NA	NA	NA	NA	2016	1	5192016	6202016	172	32	4.57	FR	325	Pasture
K1-3	K	1000	3	6	MC	PB	H22	Y	N	N	NA	4	CT	Daily	Y	H22+C	Y	N	N	Y	Y	N	Y	N	Rain	OIN	N	NA	NA	NA	NA	NA	NA	NA	NA	NA	NA	NA	NA	2016	1	5192016	6202016	172	32	4.57	FR	325	Pasture
K1-4	K	1000	3	6	MC	PB	H22	Y	N	N	NA	4	CT	Daily	Y	H22+C	Y	N	N	Y	Y	N	Y	N	Rain	OIN	N	NA	NA	NA	NA	NA	NA	NA	NA	NA	NA	NA	NA	2016	1	5192016	6202016	172	32	4.57	FR	325	Pasture
K1-5	K	1000	3	6	MC	PB	H22	Y	N	N	NA	4	CT	Daily	Y	H22+C	Y	N	N	Y	Y	N	Y	N	Rain	OIN	N	NA	NA	NA	NA	NA	NA	NA	NA	NA	NA	NA	NA	2016	1	5192016	6202016	172	32	4.57	FR	325	Pasture
K1-6	K	1000	3	6	MC	PB	H22	Y	N	N	NA	4	CT	Daily	Y	H22+C	Y	N	N	Y	Y	N	Y	N	Rain	OIN	N	NA	NA	NA	NA	NA	NA	NA	NA	NA	NA	NA	NA	2016	1	5192016	6202016	172	32	4.57	FR	325	Pasture
K1-7	K	1000	3	6	MC	PB	H22	Y	N	N	NA	4	CT	Daily	Y	H22+C	Y	N	N	Y	Y	N	Y	N	Rain	OIN	N	NA	NA	NA	NA	NA	NA	NA	NA	NA	NA	NA	NA	2016	1	5192016	6202016	172	32	4.57	FR	325	Pasture
K1-8	K	1000	3	6	MC	PB	H22	Y	N	N	NA	4	CT	Daily	Y	H22+C	Y	N	N	Y	Y	N	Y	N	Rain	OIN	N	NA	NA	NA	NA	NA	NA	NA	NA	NA	NA	NA	NA	2016	1	5192016	6202016	172	32	4.57	FR	325	Pasture
K1-9	K	1000	3	6	MC	PB	H22	Y	N	N	NA	4	CT	Daily	Y	H22+C	Y	N	N	Y	Y	N	Y	N	Rain	OIN	N	NA	NA	NA	NA	NA	NA	NA	NA	NA	NA	NA	NA	2016	1	5192016	6202016	172	32	4.57	FR	325	Pasture
K1-10	K	1000	3	6	MC	PB	H22	Y	N	N	NA	4	CT	Daily	Y	H22+C	Y	N	N	Y	Y	N	Y	N	Rain	OIN	N	NA	NA	NA	NA	NA	NA	NA	NA	NA	NA	NA	NA	2016	1	5192016	6202016	172	32	4.57	FR	325	Pasture
E3-1	E	400	4	15	MM	WS	SS	N	N	N	3Days	3	CT	Daily	Y	SS	N	N	N	Y	Y	Y	N	Y	Well	OIN	N	NA	NA	NA	NA	NA	NA	NA	NA	NA	NA	NA	NA	2015	3	6012015	6172015	168	16	2.29	CC	50	Pasture
E3-2	E	400	4	15	MM	WS	SS	N	N	N	3Days	3	CT	Daily	Y	SS	N	N	N	Y	Y	Y	N	Y	Well	OIN	N	NA	NA	NA	NA	NA	NA	NA	NA	NA	NA	NA	NA	2015	3	6012015	6172015	168	16	2.29	CC	50	Pasture
E3-3	E	400	4	15	MM	WS	SS	N	N	N	3Days	3	CT	Daily	Y	SS	N	N	N	Y	Y	Y	N	Y	Well	OIN	N	NA	NA	NA	NA	NA	NA	NA	NA	NA	NA	NA	NA	2015	3	6012015	6172015	168	16	2.29	CC	50	Pasture
E3-4	E	400	4	15	MM	WS	SS	N	N	N	3Days	3	CT	Daily	Y	SS	N	N	N	Y	Y	Y	N	Y	Well	OIN	N	NA	NA	NA	NA	NA	NA	NA	NA	NA	NA	NA	NA	2015	3	6012015	6172015	168	16	2.29	CC	50	Pasture
E3-5	E	400	4	15	MM	WS	SS	N	N	N	3Days	3	CT	Daily	Y	SS	N	N	N	Y	Y	Y	N	Y	Well	OIN	N	NA	NA	NA	NA	NA	NA	NA	NA	NA	NA	NA	NA	2015	3	6012015	6172015	168	16	2.29	CC	50	Pasture
E3-6	E	400	4	15	MM	WS	SS	N	N	N	3Days	3	CT	Daily	Y	SS	N	N	N	Y	Y	Y	N	Y	Well	OIN	N	NA	NA	NA	NA	NA	NA	NA	NA	NA	NA	NA	NA	2015	3	6012015	6172015	168	16	2.29	CC	50	Pasture
E3-7	E	400	4	15	MM	WS	SS	N	N	N	3Days	3	CT	Daily	Y	SS	N	N	N	Y	Y	Y	N	Y	Well	OIN	N	NA	NA	NA	NA	NA	NA	NA	NA	NA	NA	NA	NA	2015	3	6012015	6172015	168	16	2.29	CC	50	Pasture
E3-8	E	400	4	15	MM	WS	SS	N	N	N	3Days	3	CT	Daily	Y	SS	N	N	N	Y	Y	Y	N	Y	Well	OIN	N	NA	NA	NA	NA	NA	NA	NA	NA	NA	NA	NA	NA	2015	3	6012015	6172015	168	16	2.29	CC	50	Pasture
E3-9	E	400	4	15	MM	WS	SS	N	N	N	3Days	3	CT	Daily	Y	SS	N	N	N	Y	Y	Y	N	Y	Well	OIN	N	NA	NA	NA	NA	NA	NA	NA	NA	NA	NA	NA	NA	2015	3	6012015	6172015	168	16	2.29	CC	50	Pasture
E3-10	E	400	4	15	MM	WS	SS	N	N	N	3Days	3	CT	Daily	Y	SS	N	N	N	Y	Y	Y	N	Y	Well	OIN	N	NA	NA	NA	NA	NA	NA	NA	NA	NA	NA	NA	NA	2015	3	6012015	6172015	168	16	2.29	CC	50	Pasture
A4-1	A	14000	16	7	FRH	WS	BWO	Y	Y	N	DLM	3	CTF	Daily	Y	BWO	Y	Y	N	Y	Y	Y	N	Y	Public	OIN	N	NA	NA	NA	NA	NA	NA	NA	NA	NA	NA	NA	NA	2014	4	5212014	6172014	168	27	3.86	FR	800	Pasture
A4-2	A	14000	16	7	FRH	WS	BWO	Y	Y	N	DLM	3	CTF	Daily	Y	BWO	Y	Y	N	Y	Y	Y	N	Y	Public	OIN	N	NA	NA	NA	NA	NA	NA	NA	NA	NA	NA	NA	NA	2014	4	5212014	6172014	168	27	3.86	FR	800	Pasture
A4-3	A	14000	16	7	FRH	WS	BWO	Y	Y	N	DLM	3	CTF	Daily	Y	BWO	Y	Y	N	Y	Y	Y	N	Y	Public	OIN	N	NA	NA	NA	NA	NA	NA	NA	NA	NA	NA	NA	NA	2014	4	5212014	6172014	168	27	3.86	FR	800	Pasture
A4-4	A	14000	16	7	FRH	WS	BWO	Y	Y	N	DLM	3	CTF	Daily	Y	BWO	Y	Y	N	Y	Y	Y	N	Y	Public	OIN	N	NA	NA	NA	NA	NA	NA	NA	NA	NA	NA	NA	NA	2014	4	5212014	6172014	168	27	3.86	FR	800	Pasture
A4-5	A	14000	16	7	FRH	WS	BWO	Y	Y	N	DLM	3	CTF	Daily	Y	BWO	Y	Y	N	Y	Y	Y	N	Y	Public	OIN	N	NA	NA	NA	NA	NA	NA	NA	NA	NA	NA	NA	NA	2014	4	5212014	6172014	168	27	3.86	FR	800	Pasture
A4-6	A	14000	16	7	FRH	WS	BWO	Y	Y	N	DLM	3	CTF	Daily	Y	BWO	Y	Y	N	Y	Y	Y	N	Y	Public	OIN	N	NA	NA	NA	NA	NA	NA	NA	NA	NA	NA	NA	NA	2014	4	5212014	6172014	168	27	3.86	FR	800	Pasture
A4-7	A	14000	16	7	FRH	WS	BWO	Y	Y	N	DLM	3	CTF	Daily	Y	BWO	Y	Y	N	Y	Y	Y	N	Y	Public	OIN	N	NA	NA	NA	NA	NA	NA	NA	NA	NA	NA	NA	NA	2014	4	5212014	6172014	168	27	3.86	FR	800	Pasture
A4-8	A	14000	16	7	FRH	WS	BWO	Y	Y	N	DLM	3	CTF	Daily	Y	BWO	Y	Y	N	Y	Y	Y	N	Y	Public	OIN	N	NA	NA	NA	NA	NA	NA	NA	NA	NA	NA	NA	NA	2014	4	5212014	6172014	168	27	3.86	FR	800	Pasture
A4-9	A	14000	16	7	FRH	WS	BWO	Y	Y	N	DLM	3	CTF	Daily	Y	BWO	Y	Y	N	Y	Y	Y	N	Y	Public	OIN	N	NA	NA	NA	NA	NA	NA	NA	NA	NA	NA	NA	NA	2014	4	5212014	6172014	168	27	3.86	FR	800	Pasture
A4-10	A	14000	16	7	FRH	WS	BWO	Y	Y	N	DLM	3	CTF	Daily	Y	BWO	Y	Y	N	Y	Y	Y	N	Y	Public	OIN	N	NA	NA	NA	NA	NA	NA	NA	NA	NA	NA	NA	NA	2014	4	5212014	6172014	168	27	3.86	FR	800	Pasture
A8-1	A	14000	16	8	FRH	WS	BWO	Y	N	N	DLM	3	CTF	Daily	Y	BWO	Y	Y	N	Y	Y	Y	N	Y	Public	OIN	N	NA	NA	NA	NA	NA	NA	NA	NA	NA	NA	NA	NA	2015	8	5202015	6162015	167	27	3.86	FR	800	Pasture
A8-2	A	14000	16	8	FRH	WS	BWO	Y	N	N	DLM	3	CTF	Daily	Y	BWO	Y	Y	N	Y	Y	Y	N	Y	Public	OIN	N	NA	NA	NA	NA	NA	NA	NA	NA	NA	NA	NA	NA	2015	8	5202015	6162015	167	27	3.86	FR	800	Pasture
A8-3	A	14000	16	8	FRH	WS	BWO	Y	N	N	DLM	3	CTF	Daily	Y	BWO	Y	Y	N	Y	Y	Y	N	Y	Public	OIN	N	NA	NA	NA	NA	NA	NA	NA	NA	NA	NA	NA	NA	2015	8	5202015	6162015	167	27	3.86	FR	800	Pasture
A8-4	A	14000	16	8	FRH	WS	BWO	Y	N	N	DLM	3	CTF	Daily	Y	BWO	Y	Y	N	Y	Y	Y	N	Y	Public	OIN	N	NA	NA	NA	NA	NA	NA	NA	NA	NA	NA	NA	NA	2015	8	5202015	6162015	167	27	3.86	FR	800	Pasture
A8-5	A	14000	16	8	FRH	WS	BWO	Y	N	N	DLM	3	CTF	Daily	Y	BWO	Y	Y	N	Y	Y	Y	N	Y	Public	OIN	N	NA	NA	NA	NA	NA	NA	NA	NA	NA	NA	NA	NA	2015	8	5202015	6162015	167	27	3.86	FR	800	Pasture
A8-6	A	14000	16	8	FRH	WS	BWO	Y	N	N	DLM	3	CTF	Daily	Y	BWO	Y	Y	N	Y	Y	Y	N	Y	Public	OIN	N	NA	NA	NA	NA	NA	NA	NA	NA	NA	NA	NA	NA	2015	8	5202015	6162015	167	27	3.86	FR	800	Pasture
A8-7	A	14000	16	8	FRH	WS	BWO	Y	N	N	DLM	3	CTF	Daily	Y	BWO	Y	Y	N	Y	Y	Y	N	Y	Public	OIN	N	NA	NA	NA	NA	NA	NA	NA	NA	NA	NA	NA	NA	2015	8	5202015	6162015	167	27	3.86	FR	800	Pasture
A8-8	A	14000	16	8	FRH	WS	BWO	Y	N	N	DLM	3	CTF	Daily	Y	BWO	Y	Y	N	Y	Y	Y	N	Y	Public	OIN	N	NA	NA	NA	NA	NA	NA	NA	NA	NA	NA	NA	NA	2015	8	5202015	6162015	167	27	3.86	FR	800	Pasture
A8-9	A	14000	16	8	FRH	WS	BWO	Y	N	N	DLM	3	CTF	Daily	Y	BWO	Y	Y	N	Y	Y	Y	N	Y	Public	OIN	N	NA	NA	NA	NA	NA	NA	NA	NA	NA	NA	NA	NA	2015	8	5202015	6162015	167	27	3.86	FR	800	Pasture
A8-10	A	14000	16	8	FRH	WS	BWO	Y	N	N	DLM	3	CTF	Daily	Y	BWO	Y	Y	N	Y	Y	Y	N	Y	Public	OIN	N	NA	NA	NA	NA	NA	NA	NA	NA	NA	NA	NA	NA	2015	8	5202015	6162015	167	27	3.86	FR	800	Pasture
B3-1	B	50	2	13	FRH	WS	D20	N	N	N	AIAO	4	CTFR	Daily	N	D16	N	N	N	Y	N	Y	Y	N	Public	Daily	N	NA	NA	NA	NA	NA	NA	NA	NA	NA	NA	NA	NA	2015	3	5132015	6152015	166	33	4.71	FR	25	Pasture
B3-2	B	50	2	13	FRH	WS	D20	N	N	N	AIAO	4	CTFR	Daily	N	D16	N	N	N	Y	N	Y	Y	N	Public	Daily	N	NA	NA	NA	NA	NA	NA	NA	NA	NA	NA	NA	NA	2015	3	5132015	6152015	166	33	4.71	FR	25	Pasture
B3-3	B	50	2	13	FRH	WS	D20	N	N	N	AIAO	4	CTFR	Daily	N	D16	N	N	N	Y	N	Y	Y	N	Public	Daily	N	NA	NA	NA	NA	NA	NA	NA	NA	NA	NA	NA	NA	2015	3	5132015	6152015	166	33	4.71	FR	25	Pasture
B3-4	B	50	2	13	FRH	WS	D20	N	N	N	AIAO	4	CTFR	Daily	N	D16	N	N	N	Y	N	Y	Y	N	Public	Daily	N	NA	NA	NA	NA	NA	NA	NA	NA	NA	NA	NA	NA	2015	3	5132015	6152015	166	33	4.71	FR	25	Pasture
B3-5	B	50	2	13	FRH	WS	D20	N	N	N	AIAO	4	CTFR	Daily	N	D16	N	N	N	Y	N	Y	Y	N	Public	Daily	N	NA	NA	NA	NA	NA	NA	NA	NA	NA	NA	NA	NA	2015	3	5132015	6152015	166	33	4.71	FR	25	Pasture
B3-6	B	50	2	13	FRH	WS	D20	N	N	N	AIAO	4	CTFR	Daily	N	D16	N	N	N	Y	N	Y	Y	N	Public	Daily	N	NA	NA	NA	NA	NA	NA	NA	NA	NA	NA	NA	NA	2015	3	5132015	6152015	166	33	4.71	FR	25	Pasture
B3-7	B	50	2	13	FRH	WS	D20	N	N	N	AIAO	4	CTFR	Daily	N	D16	N	N	N	Y	N	Y	Y	N	Public	Daily	N	NA	NA	NA	NA	NA	NA	NA	NA	NA	NA	NA	NA	2015	3	5132015	6152015	166	33	4.71	FR	25	Pasture
B3-8	B	50	2	13	FRH	WS	D20	N	N	N	AIAO	4	CTFR	Daily	N	D16	N	N	N	Y	N	Y	Y	N	Public	Daily	N	NA	NA	NA	NA	NA	NA	NA	NA	NA	NA	NA	NA	2015	3	5132015	6152015	166	33	4.71	FR	25	Pasture
B3-9	B	50	2	13	FRH	WS	D20	N	N	N	AIAO	4	CTFR	Daily	N	D16	N	N	N	Y	N	Y	Y	N	Public	Daily	N	NA	NA	NA	NA	NA	NA	NA	NA	NA	NA	NA	NA	2015	3	5132015	6152015	166	33	4.71	FR	25	Pasture
B3-10	B	50	2	13	FRH	WS	D20	N	N	N	AIAO	4	CTFR	Daily	N	D16	N	N	N	Y	N	Y	Y	N	Public	Daily	N	NA	NA	NA	NA	NA	NA	NA	NA	NA	NA	NA	NA	2015	3	5132015	6152015	166	33	4.71	FR	25	Pasture
H1-1	H	28000	16	10	FRH	WS	BWO	Y	N	N	DLM	3	CTF2	Daily	Y	BWO	Y	Y	N	Y	N	N	N	N	Public	OIN	N	NA	NA	NA	NA	NA	NA	NA	NA	NA	NA	NA	NA	2017	1	5172017	6132017	164	27	3.85714	FR	1500	Pasture
H1-2	H	28000	16	10	FRH	WS	BWO	Y	N	N	DLM	3	CTF2	Daily	Y	BWO	Y	Y	N	Y	N	N	N	N	Public	OIN	N	NA	NA	NA	NA	NA	NA	NA	NA	NA	NA	NA	NA	2017	1	5172017	6132017	164	27	3.85714	FR	1500	Pasture
H1-3	H	28000	16	10	FRH	WS	BWO	Y	N	N	DLM	3	CTF2	Daily	Y	BWO	Y	Y	N	Y	N	N	N	N	Public	OIN	N	NA	NA	NA	NA	NA	NA	NA	NA	NA	NA	NA	NA	2017	1	5172017	6132017	164	27	3.85714	FR	1500	Pasture
H1-4	H	28000	16	10	FRH	WS	BWO	Y	N	N	DLM	3	CTF2	Daily	Y	BWO	Y	Y	N	Y	N	N	N	N	Public	OIN	N	NA	NA	NA	NA	NA	NA	NA	NA	NA	NA	NA	NA	2017	1	5172017	6132017	164	27	3.85714	FR	1500	Pasture
H1-5	H	28000	16	10	FRH	WS	BWO	Y	N	N	DLM	3	CTF2	Daily	Y	BWO	Y	Y	N	Y	N	N	N	N	Public	OIN	N	NA	NA	NA	NA	NA	NA	NA	NA	NA	NA	NA	NA	2017	1	5172017	6132017	164	27	3.85714	FR	1500	Pasture
H1-6	H	28000	16	10	FRH	WS	BWO	Y	N	N	DLM	3	CTF2	Daily	Y	BWO	Y	Y	N	Y	N	N	N	N	Public	OIN	N	NA	NA	NA	NA	NA	NA	NA	NA	NA	NA	NA	NA	2017	1	5172017	6132017	164	27	3.85714	FR	1500	Pasture
H1-7	H	28000	16	10	FRH	WS	BWO	Y	N	N	DLM	3	CTF2	Daily	Y	BWO	Y	Y	N	Y	N	N	N	N	Public	OIN	N	NA	NA	NA	NA	NA	NA	NA	NA	NA	NA	NA	NA	2017	1	5172017	6132017	164	27	3.85714	FR	1500	Pasture
H1-8	H	28000	16	10	FRH	WS	BWO	Y	N	N	DLM	3	CTF2	Daily	Y	BWO	Y	Y	N	Y	N	N	N	N	Public	OIN	N	NA	NA	NA	NA	NA	NA	NA	NA	NA	NA	NA	NA	2017	1	5172017	6132017	164	27	3.85714	FR	1500	Pasture
H1-9	H	28000	16	10	FRH	WS	BWO	Y	N	N	DLM	3	CTF2	Daily	Y	BWO	Y	Y	N	Y	N	N	N	N	Public	OIN	N	NA	NA	NA	NA	NA	NA	NA	NA	NA	NA	NA	NA	2017	1	5172017	6132017	164	27	3.85714	FR	1500	Pasture
H1-10	H	28000	16	10	FRH	WS	BWO	Y	N	N	DLM	3	CTF2	Daily	Y	BWO	Y	Y	N	Y	N	N	N	N	Public	OIN	N	NA	NA	NA	NA	NA	NA	NA	NA	NA	NA	NA	NA	2017	1	5172017	6132017	164	27	3.85714	FR	1500	Pasture
E5-1	E	200	2	16	MM	WS	MBM	N	N	N	3Days	3	CT	Daily	Y	MBM	N	N	N	Y	Y	Y	N	Y	Well	OIN	N	NA	NA	NA	NA	NA	NA	NA	NA	NA	NA	NA	NA	2016	5	5162016	6062016	158	21	3	CC	75	Pasture
E5-2	E	200	2	16	MM	WS	MBM	N	N	N	3Days	3	CT	Daily	Y	MBM	N	N	N	Y	Y	Y	N	Y	Well	OIN	N	NA	NA	NA	NA	NA	NA	NA	NA	NA	NA	NA	NA	2016	5	5162016	6062016	158	21	3	CC	75	Pasture
E5-3	E	200	2	16	MM	WS	MBM	N	N	N	3Days	3	CT	Daily	Y	MBM	N	N	N	Y	Y	Y	N	Y	Well	OIN	N	NA	NA	NA	NA	NA	NA	NA	NA	NA	NA	NA	NA	2016	5	5162016	6062016	158	21	3	CC	75	Pasture
E5-4	E	200	2	16	MM	WS	MBM	N	N	N	3Days	3	CT	Daily	Y	MBM	N	N	N	Y	Y	Y	N	Y	Well	OIN	N	NA	NA	NA	NA	NA	NA	NA	NA	NA	NA	NA	NA	2016	5	5162016	6062016	158	21	3	CC	75	Pasture
E5-5	E	200	2	16	MM	WS	MBM	N	N	N	3Days	3	CT	Daily	Y	MBM	N	N	N	Y	Y	Y	N	Y	Well	OIN	N	NA	NA	NA	NA	NA	NA	NA	NA	NA	NA	NA	NA	2016	5	5162016	6062016	158	21	3	CC	75	Pasture
E5-6	E	200	2	16	MM	WS	MBM	N	N	N	3Days	3	CT	Daily	Y	MBM	N	N	N	Y	Y	Y	N	Y	Well	OIN	N	NA	NA	NA	NA	NA	NA	NA	NA	NA	NA	NA	NA	2016	5	5162016	6062016	158	21	3	CC	75	Pasture
E5-7	E	200	2	16	MM	WS	MBM	N	N	N	3Days	3	CT	Daily	Y	MBM	N	N	N	Y	Y	Y	N	Y	Well	OIN	N	NA	NA	NA	NA	NA	NA	NA	NA	NA	NA	NA	NA	2016	5	5162016	6062016	158	21	3	CC	75	Pasture
E5-8	E	200	2	16	MM	WS	MBM	N	N	N	3Days	3	CT	Daily	Y	MBM	N	N	N	Y	Y	Y	N	Y	Well	OIN	N	NA	NA	NA	NA	NA	NA	NA	NA	NA	NA	NA	NA	2016	5	5162016	6062016	158	21	3	CC	75	Pasture
E5-9	E	200	2	16	MM	WS	MBM	N	N	N	3Days	3	CT	Daily	Y	MBM	N	N	N	Y	Y	Y	N	Y	Well	OIN	N	NA	NA	NA	NA	NA	NA	NA	NA	NA	NA	NA	NA	2016	5	5162016	6062016	158	21	3	CC	75	Pasture
E5-10	E	200	2	16	MM	WS	MBM	N	N	N	3Days	3	CT	Daily	Y	MBM	N	N	N	Y	Y	Y	N	Y	Well	OIN	N	NA	NA	NA	NA	NA	NA	NA	NA	NA	NA	NA	NA	2016	5	5162016	6062016	158	21	3	CC	75	Pasture
J2-1	J	50	1	5	FRH	WS	KCS	Y	N	N	DLM	3	CT	Daily	Y	KLP	Y	N	N	Y	N	N	N	N	Well	OIN	N	NA	NA	NA	NA	NA	NA	NA	NA	NA	NA	NA	NA	2016	2	4262016	6022016	154	37	5.29	FR	50	Pasture
J2-2	J	50	1	5	FRH	WS	KCS	Y	N	N	DLM	3	CT	Daily	Y	KLP	Y	N	N	Y	N	N	N	N	Well	OIN	N	NA	NA	NA	NA	NA	NA	NA	NA	NA	NA	NA	NA	2016	2	4262016	6022016	154	37	5.29	FR	50	Pasture
J2-3	J	50	1	5	FRH	WS	KCS	Y	N	N	DLM	3	CT	Daily	Y	KLP	Y	N	N	Y	N	N	N	N	Well	OIN	N	NA	NA	NA	NA	NA	NA	NA	NA	NA	NA	NA	NA	2016	2	4262016	6022016	154	37	5.29	FR	50	Pasture
J2-4	J	50	1	5	FRH	WS	KCS	Y	N	N	DLM	3	CT	Daily	Y	KLP	Y	N	N	Y	N	N	N	N	Well	OIN	N	NA	NA	NA	NA	NA	NA	NA	NA	NA	NA	NA	NA	2016	2	4262016	6022016	154	37	5.29	FR	50	Pasture
J2-5	J	50	1	5	FRH	WS	KCS	Y	N	N	DLM	3	CT	Daily	Y	KLP	Y	N	N	Y	N	N	N	N	Well	OIN	N	NA	NA	NA	NA	NA	NA	NA	NA	NA	NA	NA	NA	2016	2	4262016	6022016	154	37	5.29	FR	50	Pasture
J2-6	J	50	1	5	FRH	WS	KCS	Y	N	N	DLM	3	CT	Daily	Y	KLP	Y	N	N	Y	N	N	N	N	Well	OIN	N	NA	NA	NA	NA	NA	NA	NA	NA	NA	NA	NA	NA	2016	2	4262016	6022016	154	37	5.29	FR	50	Pasture
J2-7	J	50	1	5	FRH	WS	KCS	Y	N	N	DLM	3	CT	Daily	Y	KLP	Y	N	N	Y	N	N	N	N	Well	OIN	N	NA	NA	NA	NA	NA	NA	NA	NA	NA	NA	NA	NA	2016	2	4262016	6022016	154	37	5.29	FR	50	Pasture
J2-8	J	50	1	5	FRH	WS	KCS	Y	N	N	DLM	3	CT	Daily	Y	KLP	Y	N	N	Y	N	N	N	N	Well	OIN	N	NA	NA	NA	NA	NA	NA	NA	NA	NA	NA	NA	NA	2016	2	4262016	6022016	154	37	5.29	FR	50	Pasture
J2-9	J	50	1	5	FRH	WS	KCS	Y	N	N	DLM	3	CT	Daily	Y	KLP	Y	N	N	Y	N	N	N	N	Well	OIN	N	NA	NA	NA	NA	NA	NA	NA	NA	NA	NA	NA	NA	2016	2	4262016	6022016	154	37	5.29	FR	50	Pasture
J2-10	J	50	1	5	FRH	WS	KCS	Y	N	N	DLM	3	CT	Daily	Y	KLP	Y	N	N	Y	N	N	N	N	Well	OIN	N	NA	NA	NA	NA	NA	NA	NA	NA	NA	NA	NA	NA	2016	2	4262016	6022016	154	37	5.29	FR	50	Pasture
J1-1	J	50	1	5	MM	WS	KCS	Y	N	N	DLM	3	CT	Daily	Y	KLP	Y	N	N	Y	N	N	N	N	Well	OIN	N	NA	NA	NA	NA	NA	NA	NA	NA	NA	NA	NA	NA	2016	1	4242016	5312016	152	37	5.29	CC	50	Pasture
J1-2	J	50	1	5	MM	WS	KCS	Y	N	N	DLM	3	CT	Daily	Y	KLP	Y	N	N	Y	N	N	N	N	Well	OIN	N	NA	NA	NA	NA	NA	NA	NA	NA	NA	NA	NA	NA	2016	1	4242016	5312016	152	37	5.29	CC	50	Pasture
J1-3	J	50	1	5	MM	WS	KCS	Y	N	N	DLM	3	CT	Daily	Y	KLP	Y	N	N	Y	N	N	N	N	Well	OIN	N	NA	NA	NA	NA	NA	NA	NA	NA	NA	NA	NA	NA	2016	1	4242016	5312016	152	37	5.29	CC	50	Pasture
J1-4	J	50	1	5	MM	WS	KCS	Y	N	N	DLM	3	CT	Daily	Y	KLP	Y	N	N	Y	N	N	N	N	Well	OIN	N	NA	NA	NA	NA	NA	NA	NA	NA	NA	NA	NA	NA	2016	1	4242016	5312016	152	37	5.29	CC	50	Pasture
J1-5	J	50	1	5	MM	WS	KCS	Y	N	N	DLM	3	CT	Daily	Y	KLP	Y	N	N	Y	N	N	N	N	Well	OIN	N	NA	NA	NA	NA	NA	NA	NA	NA	NA	NA	NA	NA	2016	1	4242016	5312016	152	37	5.29	CC	50	Pasture
J1-6	J	50	1	5	MM	WS	KCS	Y	N	N	DLM	3	CT	Daily	Y	KLP	Y	N	N	Y	N	N	N	N	Well	OIN	N	NA	NA	NA	NA	NA	NA	NA	NA	NA	NA	NA	NA	2016	1	4242016	5312016	152	37	5.29	CC	50	Pasture
J1-7	J	50	1	5	MM	WS	KCS	Y	N	N	DLM	3	CT	Daily	Y	KLP	Y	N	N	Y	N	N	N	N	Well	OIN	N	NA	NA	NA	NA	NA	NA	NA	NA	NA	NA	NA	NA	2016	1	4242016	5312016	152	37	5.29	CC	50	Pasture
J1-8	J	50	1	5	MM	WS	KCS	Y	N	N	DLM	3	CT	Daily	Y	KLP	Y	N	N	Y	N	N	N	N	Well	OIN	N	NA	NA	NA	NA	NA	NA	NA	NA	NA	NA	NA	NA	2016	1	4242016	5312016	152	37	5.29	CC	50	Pasture
J1-9	J	50	1	5	MM	WS	KCS	Y	N	N	DLM	3	CT	Daily	Y	KLP	Y	N	N	Y	N	N	N	N	Well	OIN	N	NA	NA	NA	NA	NA	NA	NA	NA	NA	NA	NA	NA	2016	1	4242016	5312016	152	37	5.29	CC	50	Pasture
J1-10	J	50	1	5	MM	WS	KCS	Y	N	N	DLM	3	CT	Daily	Y	KLP	Y	N	N	Y	N	N	N	N	Well	OIN	N	NA	NA	NA	NA	NA	NA	NA	NA	NA	NA	NA	NA	2016	1	4242016	5312016	152	37	5.29	CC	50	Pasture
A7-1	A	14000	16	8	FRH	WS	BWO	Y	N	N	DLM	3	CTF	Daily	Y	BWO	Y	Y	N	Y	Y	Y	N	Y	Public	OIN	N	NA	NA	NA	NA	NA	NA	NA	NA	NA	NA	NA	NA	2015	7	4222015	6012015	152	40	5.71	FR	800	Pasture
A7-2	A	14000	16	8	FRH	WS	BWO	Y	N	N	DLM	3	CTF	Daily	Y	BWO	Y	Y	N	Y	Y	Y	N	Y	Public	OIN	N	NA	NA	NA	NA	NA	NA	NA	NA	NA	NA	NA	NA	2015	7	4222015	6012015	152	40	5.71	FR	800	Pasture
A7-3	A	14000	16	8	FRH	WS	BWO	Y	N	N	DLM	3	CTF	Daily	Y	BWO	Y	Y	N	Y	Y	Y	N	Y	Public	OIN	N	NA	NA	NA	NA	NA	NA	NA	NA	NA	NA	NA	NA	2015	7	4222015	6012015	152	40	5.71	FR	800	Pasture
A7-4	A	14000	16	8	FRH	WS	BWO	Y	N	N	DLM	3	CTF	Daily	Y	BWO	Y	Y	N	Y	Y	Y	N	Y	Public	OIN	N	NA	NA	NA	NA	NA	NA	NA	NA	NA	NA	NA	NA	2015	7	4222015	6012015	152	40	5.71	FR	800	Pasture
A7-5	A	14000	16	8	FRH	WS	BWO	Y	N	N	DLM	3	CTF	Daily	Y	BWO	Y	Y	N	Y	Y	Y	N	Y	Public	OIN	N	NA	NA	NA	NA	NA	NA	NA	NA	NA	NA	NA	NA	2015	7	4222015	6012015	152	40	5.71	FR	800	Pasture
A7-6	A	14000	16	8	FRH	WS	BWO	Y	N	N	DLM	3	CTF	Daily	Y	BWO	Y	Y	N	Y	Y	Y	N	Y	Public	OIN	N	NA	NA	NA	NA	NA	NA	NA	NA	NA	NA	NA	NA	2015	7	4222015	6012015	152	40	5.71	FR	800	Pasture
A7-7	A	14000	16	8	FRH	WS	BWO	Y	N	N	DLM	3	CTF	Daily	Y	BWO	Y	Y	N	Y	Y	Y	N	Y	Public	OIN	N	NA	NA	NA	NA	NA	NA	NA	NA	NA	NA	NA	NA	2015	7	4222015	6012015	152	40	5.71	FR	800	Pasture
A7-8	A	14000	16	8	FRH	WS	BWO	Y	N	N	DLM	3	CTF	Daily	Y	BWO	Y	Y	N	Y	Y	Y	N	Y	Public	OIN	N	NA	NA	NA	NA	NA	NA	NA	NA	NA	NA	NA	NA	2015	7	4222015	6012015	152	40	5.71	FR	800	Pasture
A7-9	A	14000	16	8	FRH	WS	BWO	Y	N	N	DLM	3	CTF	Daily	Y	BWO	Y	Y	N	Y	Y	Y	N	Y	Public	OIN	N	NA	NA	NA	NA	NA	NA	NA	NA	NA	NA	NA	NA	2015	7	4222015	6012015	152	40	5.71	FR	800	Pasture
A7-10	A	14000	16	8	FRH	WS	BWO	Y	N	N	DLM	3	CTF	Daily	Y	BWO	Y	Y	N	Y	Y	Y	N	Y	Public	OIN	N	NA	NA	NA	NA	NA	NA	NA	NA	NA	NA	NA	NA	2015	7	4222015	6012015	152	40	5.71	FR	800	Pasture
A3-1	A	14000	16	7	FRH	WS	BWO	Y	Y	N	DLM	3	CTF	Daily	Y	BWO	Y	Y	N	Y	Y	Y	N	Y	Public	OIN	N	NA	NA	NA	NA	NA	NA	NA	NA	NA	NA	NA	NA	2014	3	4232014	5222014	142	26	4.14	FR	800	Pasture
A3-2	A	14000	16	7	FRH	WS	BWO	Y	Y	N	DLM	3	CTF	Daily	Y	BWO	Y	Y	N	Y	Y	Y	N	Y	Public	OIN	N	NA	NA	NA	NA	NA	NA	NA	NA	NA	NA	NA	NA	2014	3	4232014	5222014	142	26	4.14	FR	800	Pasture
A3-2	A	14000	16	7	FRH	WS	BWO	Y	Y	N	DLM	3	CTF	Daily	Y	BWO	Y	Y	N	Y	Y	Y	N	Y	Public	OIN	N	NA	NA	NA	NA	NA	NA	NA	NA	NA	NA	NA	NA	2014	3	4232014	5222014	142	26	4.14	FR	800	Pasture
A3-3	A	14000	16	7	FRH	WS	BWO	Y	Y	N	DLM	3	CTF	Daily	Y	BWO	Y	Y	N	Y	Y	Y	N	Y	Public	OIN	N	NA	NA	NA	NA	NA	NA	NA	NA	NA	NA	NA	NA	2014	3	4232014	5222014	142	26	4.14	FR	800	Pasture
A3-4	A	14000	16	7	FRH	WS	BWO	Y	Y	N	DLM	3	CTF	Daily	Y	BWO	Y	Y	N	Y	Y	Y	N	Y	Public	OIN	N	NA	NA	NA	NA	NA	NA	NA	NA	NA	NA	NA	NA	2014	3	4232014	5222014	142	26	4.14	FR	800	Pasture
A3-5	A	14000	16	7	FRH	WS	BWO	Y	Y	N	DLM	3	CTF	Daily	Y	BWO	Y	Y	N	Y	Y	Y	N	Y	Public	OIN	N	NA	NA	NA	NA	NA	NA	NA	NA	NA	NA	NA	NA	2014	3	4232014	5222014	142	26	4.14	FR	800	Pasture
A3-6	A	14000	16	7	FRH	WS	BWO	Y	Y	N	DLM	3	CTF	Daily	Y	BWO	Y	Y	N	Y	Y	Y	N	Y	Public	OIN	N	NA	NA	NA	NA	NA	NA	NA	NA	NA	NA	NA	NA	2014	3	4232014	5222014	142	26	4.14	FR	800	Pasture
A3-7	A	14000	16	7	FRH	WS	BWO	Y	Y	N	DLM	3	CTF	Daily	Y	BWO	Y	Y	N	Y	Y	Y	N	Y	Public	OIN	N	NA	NA	NA	NA	NA	NA	NA	NA	NA	NA	NA	NA	2014	3	4232014	5222014	142	26	4.14	FR	800	Pasture
A3-8	A	14000	16	7	FRH	WS	BWO	Y	Y	N	DLM	3	CTF	Daily	Y	BWO	Y	Y	N	Y	Y	Y	N	Y	Public	OIN	N	NA	NA	NA	NA	NA	NA	NA	NA	NA	NA	NA	NA	2014	3	4232014	5222014	142	26	4.14	FR	800	Pasture
A3-9	A	14000	16	7	FRH	WS	BWO	Y	Y	N	DLM	3	CTF	Daily	Y	BWO	Y	Y	N	Y	Y	Y	N	Y	Public	OIN	N	NA	NA	NA	NA	NA	NA	NA	NA	NA	NA	NA	NA	2014	3	4232014	5222014	142	26	4.14	FR	800	Pasture
A3-10	A	14000	16	7	FRH	WS	BWO	Y	Y	N	DLM	3	CTF	Daily	Y	BWO	Y	Y	N	Y	Y	Y	N	Y	Public	OIN	N	NA	NA	NA	NA	NA	NA	NA	NA	NA	NA	NA	NA	2014	3	4232014	5222014	142	26	4.14	FR	800	Pasture
I7-1	I	1500	5	6	MH	WS	SF2	Y	Y	N	DLM	4	CT	Daily	Y	SF2	Y	Y	N	Y	N	Y	Y	N	Well	OIN	N	NA	NA	NA	NA	NA	NA	NA	NA	NA	NA	NA	NA	2015	5	4062015	5042015	124	28	4	RR	175	Pasture
I7-2	I	1500	5	6	MH	WS	SF2	Y	Y	N	DLM	4	CT	Daily	Y	SF2	Y	Y	N	Y	N	Y	Y	N	Well	OIN	N	NA	NA	NA	NA	NA	NA	NA	NA	NA	NA	NA	NA	2015	5	4062015	5042015	124	28	4	RR	175	Pasture
I7-3	I	1500	5	6	MH	WS	SF2	Y	Y	N	DLM	4	CT	Daily	Y	SF2	Y	Y	N	Y	N	Y	Y	N	Well	OIN	N	NA	NA	NA	NA	NA	NA	NA	NA	NA	NA	NA	NA	2015	5	4062015	5042015	124	28	4	RR	175	Pasture
I7-4	I	1500	5	6	MH	WS	SF2	Y	Y	N	DLM	4	CT	Daily	Y	SF2	Y	Y	N	Y	N	Y	Y	N	Well	OIN	N	NA	NA	NA	NA	NA	NA	NA	NA	NA	NA	NA	NA	2015	5	4062015	5042015	124	28	4	RR	175	Pasture
I7-5	I	1500	5	6	MH	WS	SF2	Y	Y	N	DLM	4	CT	Daily	Y	SF2	Y	Y	N	Y	N	Y	Y	N	Well	OIN	N	NA	NA	NA	NA	NA	NA	NA	NA	NA	NA	NA	NA	2015	5	4062015	5042015	124	28	4	RR	175	Pasture
I7-6	I	1500	5	6	MH	WS	SF2	Y	Y	N	DLM	4	CT	Daily	Y	SF2	Y	Y	N	Y	N	Y	Y	N	Well	OIN	N	NA	NA	NA	NA	NA	NA	NA	NA	NA	NA	NA	NA	2015	5	4062015	5042015	124	28	4	RR	175	Pasture
I7-7	I	1500	5	6	MH	WS	SF2	Y	Y	N	DLM	4	CT	Daily	Y	SF2	Y	Y	N	Y	N	Y	Y	N	Well	OIN	N	NA	NA	NA	NA	NA	NA	NA	NA	NA	NA	NA	NA	2015	5	4062015	5042015	124	28	4	RR	175	Pasture
I7-8	I	1500	5	6	MH	WS	SF2	Y	Y	N	DLM	4	CT	Daily	Y	SF2	Y	Y	N	Y	N	Y	Y	N	Well	OIN	N	NA	NA	NA	NA	NA	NA	NA	NA	NA	NA	NA	NA	2015	5	4062015	5042015	124	28	4	RR	175	Pasture
I7-9	I	1500	5	6	MH	WS	SF2	Y	Y	N	DLM	4	CT	Daily	Y	SF2	Y	Y	N	Y	N	Y	Y	N	Well	OIN	N	NA	NA	NA	NA	NA	NA	NA	NA	NA	NA	NA	NA	2015	5	4062015	5042015	124	28	4	RR	175	Pasture
I7-10	I	1500	5	6	MH	WS	SF2	Y	Y	N	DLM	4	CT	Daily	Y	SF2	Y	Y	N	Y	N	Y	Y	N	Well	OIN	N	NA	NA	NA	NA	NA	NA	NA	NA	NA	NA	NA	NA	2015	5	4062015	5042015	124	28	4	RR	175	Pasture
I8-1	I	1500	5	6	MH	WS	SF1	Y	N	N	DLM	4	CT	Daily	Y	SF1	Y	N	N	Y	N	Y	Y	N	Well	OIN	N	NA	NA	NA	NA	NA	NA	NA	NA	NA	NA	NA	NA	2015	6	4062015	5042015	124	28	4	RR	175	Pasture
I8-2	I	1500	5	6	MH	WS	SF1	Y	N	N	DLM	4	CT	Daily	Y	SF1	Y	N	N	Y	N	Y	Y	N	Well	OIN	N	NA	NA	NA	NA	NA	NA	NA	NA	NA	NA	NA	NA	2015	6	4062015	5042015	124	28	4	RR	175	Pasture
I8-3	I	1500	5	6	MH	WS	SF1	Y	N	N	DLM	4	CT	Daily	Y	SF1	Y	N	N	Y	N	Y	Y	N	Well	OIN	N	NA	NA	NA	NA	NA	NA	NA	NA	NA	NA	NA	NA	2015	6	4062015	5042015	124	28	4	RR	175	Pasture
I8-4	I	1500	5	6	MH	WS	SF1	Y	N	N	DLM	4	CT	Daily	Y	SF1	Y	N	N	Y	N	Y	Y	N	Well	OIN	N	NA	NA	NA	NA	NA	NA	NA	NA	NA	NA	NA	NA	2015	6	4062015	5042015	124	28	4	RR	175	Pasture
I8-5	I	1500	5	6	MH	WS	SF1	Y	N	N	DLM	4	CT	Daily	Y	SF1	Y	N	N	Y	N	Y	Y	N	Well	OIN	N	NA	NA	NA	NA	NA	NA	NA	NA	NA	NA	NA	NA	2015	6	4062015	5042015	124	28	4	RR	175	Pasture
I8-6	I	1500	5	6	MH	WS	SF1	Y	N	N	DLM	4	CT	Daily	Y	SF1	Y	N	N	Y	N	Y	Y	N	Well	OIN	N	NA	NA	NA	NA	NA	NA	NA	NA	NA	NA	NA	NA	2015	6	4062015	5042015	124	28	4	RR	175	Pasture
I8-7	I	1500	5	6	MH	WS	SF1	Y	N	N	DLM	4	CT	Daily	Y	SF1	Y	N	N	Y	N	Y	Y	N	Well	OIN	N	NA	NA	NA	NA	NA	NA	NA	NA	NA	NA	NA	NA	2015	6	4062015	5042015	124	28	4	RR	175	Pasture
I8-8	I	1500	5	6	MH	WS	SF1	Y	N	N	DLM	4	CT	Daily	Y	SF1	Y	N	N	Y	N	Y	Y	N	Well	OIN	N	NA	NA	NA	NA	NA	NA	NA	NA	NA	NA	NA	NA	2015	6	4062015	5042015	124	28	4	RR	175	Pasture
I8-9	I	1500	5	6	MH	WS	SF1	Y	N	N	DLM	4	CT	Daily	Y	SF1	Y	N	N	Y	N	Y	Y	N	Well	OIN	N	NA	NA	NA	NA	NA	NA	NA	NA	NA	NA	NA	NA	2015	6	4062015	5042015	124	28	4	RR	175	Pasture
I8-10	I	1500	5	6	MH	WS	SF1	Y	N	N	DLM	4	CT	Daily	Y	SF1	Y	N	N	Y	N	Y	Y	N	Well	OIN	N	NA	NA	NA	NA	NA	NA	NA	NA	NA	NA	NA	NA	2015	6	4062015	5042015	124	28	4	RR	175	Pasture
A2-1	A	14000	16	7	FRH	WS	BWO	Y	Y	N	DLM	3	CTF	Daily	Y	BWO	Y	Y	N	Y	Y	Y	N	Y	Public	OIN	N	NA	NA	NA	NA	NA	NA	NA	NA	NA	NA	NA	NA	2014	2	3262014	4282014	118	33	4.71	FR	800	Pasture
A2-2	A	14000	16	7	FRH	WS	BWO	Y	Y	N	DLM	3	CTF	Daily	Y	BWO	Y	Y	N	Y	Y	Y	N	Y	Public	OIN	N	NA	NA	NA	NA	NA	NA	NA	NA	NA	NA	NA	NA	2014	2	3262014	4282014	118	33	4.71	FR	800	Pasture
A2-3	A	14000	16	7	FRH	WS	BWO	Y	Y	N	DLM	3	CTF	Daily	Y	BWO	Y	Y	N	Y	Y	Y	N	Y	Public	OIN	N	NA	NA	NA	NA	NA	NA	NA	NA	NA	NA	NA	NA	2014	2	3262014	4282014	118	33	4.71	FR	800	Pasture
A2-4	A	14000	16	7	FRH	WS	BWO	Y	Y	N	DLM	3	CTF	Daily	Y	BWO	Y	Y	N	Y	Y	Y	N	Y	Public	OIN	N	NA	NA	NA	NA	NA	NA	NA	NA	NA	NA	NA	NA	2014	2	3262014	4282014	118	33	4.71	FR	800	Pasture
A2-5	A	14000	16	7	FRH	WS	BWO	Y	Y	N	DLM	3	CTF	Daily	Y	BWO	Y	Y	N	Y	Y	Y	N	Y	Public	OIN	N	NA	NA	NA	NA	NA	NA	NA	NA	NA	NA	NA	NA	2014	2	3262014	4282014	118	33	4.71	FR	800	Pasture
A2-6	A	14000	16	7	FRH	WS	BWO	Y	Y	N	DLM	3	CTF	Daily	Y	BWO	Y	Y	N	Y	Y	Y	N	Y	Public	OIN	N	NA	NA	NA	NA	NA	NA	NA	NA	NA	NA	NA	NA	2014	2	3262014	4282014	118	33	4.71	FR	800	Pasture
A2-7	A	14000	16	7	FRH	WS	BWO	Y	Y	N	DLM	3	CTF	Daily	Y	BWO	Y	Y	N	Y	Y	Y	N	Y	Public	OIN	N	NA	NA	NA	NA	NA	NA	NA	NA	NA	NA	NA	NA	2014	2	3262014	4282014	118	33	4.71	FR	800	Pasture
A2-8	A	14000	16	7	FRH	WS	BWO	Y	Y	N	DLM	3	CTF	Daily	Y	BWO	Y	Y	N	Y	Y	Y	N	Y	Public	OIN	N	NA	NA	NA	NA	NA	NA	NA	NA	NA	NA	NA	NA	2014	2	3262014	4282014	118	33	4.71	FR	800	Pasture
A2-9	A	14000	16	7	FRH	WS	BWO	Y	Y	N	DLM	3	CTF	Daily	Y	BWO	Y	Y	N	Y	Y	Y	N	Y	Public	OIN	N	NA	NA	NA	NA	NA	NA	NA	NA	NA	NA	NA	NA	2014	2	3262014	4282014	118	33	4.71	FR	800	Pasture
A2-10	A	14000	16	7	FRH	WS	BWO	Y	Y	N	DLM	3	CTF	Daily	Y	BWO	Y	Y	N	Y	Y	Y	N	Y	Public	OIN	N	NA	NA	NA	NA	NA	NA	NA	NA	NA	NA	NA	NA	2014	2	3262014	4282014	118	33	4.71	FR	800	Pasture
A6-1	A	14000	16	8	FRH	WS	BWO	Y	N	N	DLM	3	CTF	Daily	Y	BWO	Y	Y	N	Y	Y	Y	N	Y	Public	OIN	N	NA	NA	NA	NA	NA	NA	NA	NA	NA	NA	NA	NA	2015	6	3252015	4222015	112	28	4	FR	800	Pasture
A6-2	A	14000	16	8	FRH	WS	BWO	Y	N	N	DLM	3	CTF	Daily	Y	BWO	Y	Y	N	Y	Y	Y	N	Y	Public	OIN	N	NA	NA	NA	NA	NA	NA	NA	NA	NA	NA	NA	NA	2015	6	3252015	4222015	112	28	4	FR	800	Pasture
A6-3	A	14000	16	8	FRH	WS	BWO	Y	N	N	DLM	3	CTF	Daily	Y	BWO	Y	Y	N	Y	Y	Y	N	Y	Public	OIN	N	NA	NA	NA	NA	NA	NA	NA	NA	NA	NA	NA	NA	2015	6	3252015	4222015	112	28	4	FR	800	Pasture
A6-4	A	14000	16	8	FRH	WS	BWO	Y	N	N	DLM	3	CTF	Daily	Y	BWO	Y	Y	N	Y	Y	Y	N	Y	Public	OIN	N	NA	NA	NA	NA	NA	NA	NA	NA	NA	NA	NA	NA	2015	6	3252015	4222015	112	28	4	FR	800	Pasture
A6-5	A	14000	16	8	FRH	WS	BWO	Y	N	N	DLM	3	CTF	Daily	Y	BWO	Y	Y	N	Y	Y	Y	N	Y	Public	OIN	N	NA	NA	NA	NA	NA	NA	NA	NA	NA	NA	NA	NA	2015	6	3252015	4222015	112	28	4	FR	800	Pasture
A6-6	A	14000	16	8	FRH	WS	BWO	Y	N	N	DLM	3	CTF	Daily	Y	BWO	Y	Y	N	Y	Y	Y	N	Y	Public	OIN	N	NA	NA	NA	NA	NA	NA	NA	NA	NA	NA	NA	NA	2015	6	3252015	4222015	112	28	4	FR	800	Pasture
A6-7	A	14000	16	8	FRH	WS	BWO	Y	N	N	DLM	3	CTF	Daily	Y	BWO	Y	Y	N	Y	Y	Y	N	Y	Public	OIN	N	NA	NA	NA	NA	NA	NA	NA	NA	NA	NA	NA	NA	2015	6	3252015	4222015	112	28	4	FR	800	Pasture
A6-8	A	14000	16	8	FRH	WS	BWO	Y	N	N	DLM	3	CTF	Daily	Y	BWO	Y	Y	N	Y	Y	Y	N	Y	Public	OIN	N	NA	NA	NA	NA	NA	NA	NA	NA	NA	NA	NA	NA	2015	6	3252015	4222015	112	28	4	FR	800	Pasture
A6-9	A	14000	16	8	FRH	WS	BWO	Y	N	N	DLM	3	CTF	Daily	Y	BWO	Y	Y	N	Y	Y	Y	N	Y	Public	OIN	N	NA	NA	NA	NA	NA	NA	NA	NA	NA	NA	NA	NA	2015	6	3252015	4222015	112	28	4	FR	800	Pasture
A6-10	A	14000	16	8	FRH	WS	BWO	Y	N	N	DLM	3	CTF	Daily	Y	BWO	Y	Y	N	Y	Y	Y	N	Y	Public	OIN	N	NA	NA	NA	NA	NA	NA	NA	NA	NA	NA	NA	NA	2015	6	3252015	4222015	112	28	4	FR	800	Pasture
L1-1	L	14000	16	9	FRH	WS	BWO	Y	N	N	DLM	3	CTF	Daily	Y	BWO	Y	Y	N	Y	Y	Y	N	Y	Public	OIN	N	NA	NA	NA	NA	NA	NA	NA	NA	NA	NA	NA	NA	2016	1	3132016	4182016	109	36	5.14	FR	800	Pasture
L1-2	L	14000	16	9	FRH	WS	BWO	Y	N	N	DLM	3	CTF	Daily	Y	BWO	Y	Y	N	Y	Y	Y	N	Y	Public	OIN	N	NA	NA	NA	NA	NA	NA	NA	NA	NA	NA	NA	NA	2016	1	3132016	4182016	109	36	5.14	FR	800	Pasture
L1-3	L	14000	16	9	FRH	WS	BWO	Y	N	N	DLM	3	CTF	Daily	Y	BWO	Y	Y	N	Y	Y	Y	N	Y	Public	OIN	N	NA	NA	NA	NA	NA	NA	NA	NA	NA	NA	NA	NA	2016	1	3132016	4182016	109	36	5.14	FR	800	Pasture
L1-4	L	14000	16	9	FRH	WS	BWO	Y	N	N	DLM	3	CTF	Daily	Y	BWO	Y	Y	N	Y	Y	Y	N	Y	Public	OIN	N	NA	NA	NA	NA	NA	NA	NA	NA	NA	NA	NA	NA	2016	1	3132016	4182016	109	36	5.14	FR	800	Pasture
L1-5	L	14000	16	9	FRH	WS	BWO	Y	N	N	DLM	3	CTF	Daily	Y	BWO	Y	Y	N	Y	Y	Y	N	Y	Public	OIN	N	NA	NA	NA	NA	NA	NA	NA	NA	NA	NA	NA	NA	2016	1	3132016	4182016	109	36	5.14	FR	800	Pasture
L1-6	L	14000	16	9	FRH	WS	BWO	Y	N	N	DLM	3	CTF	Daily	Y	BWO	Y	Y	N	Y	Y	Y	N	Y	Public	OIN	N	NA	NA	NA	NA	NA	NA	NA	NA	NA	NA	NA	NA	2016	1	3132016	4182016	109	36	5.14	FR	800	Pasture
L1-7	L	14000	16	9	FRH	WS	BWO	Y	N	N	DLM	3	CTF	Daily	Y	BWO	Y	Y	N	Y	Y	Y	N	Y	Public	OIN	N	NA	NA	NA	NA	NA	NA	NA	NA	NA	NA	NA	NA	2016	1	3132016	4182016	109	36	5.14	FR	800	Pasture
L1-8	L	14000	16	9	FRH	WS	BWO	Y	N	N	DLM	3	CTF	Daily	Y	BWO	Y	Y	N	Y	Y	Y	N	Y	Public	OIN	N	NA	NA	NA	NA	NA	NA	NA	NA	NA	NA	NA	NA	2016	1	3132016	4182016	109	36	5.14	FR	800	Pasture
L1-9	L	14000	16	9	FRH	WS	BWO	Y	N	N	DLM	3	CTF	Daily	Y	BWO	Y	Y	N	Y	Y	Y	N	Y	Public	OIN	N	NA	NA	NA	NA	NA	NA	NA	NA	NA	NA	NA	NA	2016	1	3132016	4182016	109	36	5.14	FR	800	Pasture
L1-10	L	14000	16	9	FRH	WS	BWO	Y	N	N	DLM	3	CTF	Daily	Y	BWO	Y	Y	N	Y	Y	Y	N	Y	Public	OIN	N	NA	NA	NA	NA	NA	NA	NA	NA	NA	NA	NA	NA	2016	1	3132016	4182016	109	36	5.14	FR	800	Pasture
B1-1	B	50	1	12	FRH	WS	D20	N	N	N	AIAO	4	CTFR	Daily	N	D16	N	N	N	Y	N	Y	Y	N	Public	Daily	N	NA	NA	NA	NA	NA	NA	NA	NA	NA	NA	NA	NA	2014	1	3052014	4142014	104	40	5.71	FR	50	Pasture
B1-2	B	50	1	12	FRH	WS	D20	N	N	N	AIAO	4	CTFR	Daily	N	D16	N	N	N	Y	N	Y	Y	N	Public	Daily	N	NA	NA	NA	NA	NA	NA	NA	NA	NA	NA	NA	NA	2014	1	3052014	4142014	104	40	5.71	FR	50	Pasture
B1-3	B	50	1	12	FRH	WS	D20	N	N	N	AIAO	4	CTFR	Daily	N	D16	N	N	N	Y	N	Y	Y	N	Public	Daily	N	NA	NA	NA	NA	NA	NA	NA	NA	NA	NA	NA	NA	2014	1	3052014	4142014	104	40	5.71	FR	50	Pasture
B1-4	B	50	1	12	FRH	WS	D20	N	N	N	AIAO	4	CTFR	Daily	N	D16	N	N	N	Y	N	Y	Y	N	Public	Daily	N	NA	NA	NA	NA	NA	NA	NA	NA	NA	NA	NA	NA	2014	1	3052014	4142014	104	40	5.71	FR	50	Pasture
B1-5	B	50	1	12	FRH	WS	D20	N	N	N	AIAO	4	CTFR	Daily	N	D16	N	N	N	Y	N	Y	Y	N	Public	Daily	N	NA	NA	NA	NA	NA	NA	NA	NA	NA	NA	NA	NA	2014	1	3052014	4142014	104	40	5.71	FR	50	Pasture
B1-6	B	50	1	12	FRH	WS	D20	N	N	N	AIAO	4	CTFR	Daily	N	D16	N	N	N	Y	N	Y	Y	N	Public	Daily	N	NA	NA	NA	NA	NA	NA	NA	NA	NA	NA	NA	NA	2014	1	3052014	4142014	104	40	5.71	FR	50	Pasture
B1-7	B	50	1	12	FRH	WS	D20	N	N	N	AIAO	4	CTFR	Daily	N	D16	N	N	N	Y	N	Y	Y	N	Public	Daily	N	NA	NA	NA	NA	NA	NA	NA	NA	NA	NA	NA	NA	2014	1	3052014	4142014	104	40	5.71	FR	50	Pasture
B1-8	B	50	1	12	FRH	WS	D20	N	N	N	AIAO	4	CTFR	Daily	N	D16	N	N	N	Y	N	Y	Y	N	Public	Daily	N	NA	NA	NA	NA	NA	NA	NA	NA	NA	NA	NA	NA	2014	1	3052014	4142014	104	40	5.71	FR	50	Pasture
B1-9	B	50	1	12	FRH	WS	D20	N	N	N	AIAO	4	CTFR	Daily	N	D16	N	N	N	Y	N	Y	Y	N	Public	Daily	N	NA	NA	NA	NA	NA	NA	NA	NA	NA	NA	NA	NA	2014	1	3052014	4142014	104	40	5.71	FR	50	Pasture
B1-10	B	50	1	12	FRH	WS	D20	N	N	N	AIAO	4	CTFR	Daily	N	D16	N	N	N	Y	N	Y	Y	N	Public	Daily	N	NA	NA	NA	NA	NA	NA	NA	NA	NA	NA	NA	NA	2014	1	3052014	4142014	104	40	5.71	FR	50	Pasture
M2-1	M	175	2	6	HH	WS	FFCS	N	N	N	Daily	3	CT	Daily	Y	PGF	N	N	N	Y	N	Y	N	N	Well	OIN	N	NA	NA	NA	NA	NA	NA	NA	NA	NA	NA	NA	NA	2017	2	3142017	4102017	100	27	3.85714	CC	85	Pasture
M2-2a	M	175	2	6	HH	WS	FFCS	N	N	N	Daily	3	CT	Daily	Y	PGF	N	N	N	Y	N	Y	N	N	Well	OIN	N	NA	NA	NA	NA	NA	NA	NA	NA	NA	NA	NA	NA	2017	2	3142017	4102017	100	27	3.85714	CC	85	Pasture
M2-2b	M	175	2	6	HH	WS	FFCS	N	N	N	Daily	3	CT	Daily	Y	PGF	N	N	N	Y	N	Y	N	N	Well	OIN	N	NA	NA	NA	NA	NA	NA	NA	NA	NA	NA	NA	NA	2017	2	3142017	4102017	100	27	3.85714	CC	85	Pasture
M2-3	M	175	2	6	HH	WS	FFCS	N	N	N	Daily	3	CT	Daily	Y	PGF	N	N	N	Y	N	Y	N	N	Well	OIN	N	NA	NA	NA	NA	NA	NA	NA	NA	NA	NA	NA	NA	2017	2	3142017	4102017	100	27	3.85714	CC	85	Pasture
M2-4	M	175	2	6	HH	WS	FFCS	N	N	N	Daily	3	CT	Daily	Y	PGF	N	N	N	Y	N	Y	N	N	Well	OIN	N	NA	NA	NA	NA	NA	NA	NA	NA	NA	NA	NA	NA	2017	2	3142017	4102017	100	27	3.85714	CC	85	Pasture
M2-5	M	175	2	6	HH	WS	FFCS	N	N	N	Daily	3	CT	Daily	Y	PGF	N	N	N	Y	N	Y	N	N	Well	OIN	N	NA	NA	NA	NA	NA	NA	NA	NA	NA	NA	NA	NA	2017	2	3142017	4102017	100	27	3.85714	CC	85	Pasture
M2-6	M	175	2	6	HH	WS	FFCS	N	N	N	Daily	3	CT	Daily	Y	PGF	N	N	N	Y	N	Y	N	N	Well	OIN	N	NA	NA	NA	NA	NA	NA	NA	NA	NA	NA	NA	NA	2017	2	3142017	4102017	100	27	3.85714	CC	85	Pasture
M2-7	M	175	2	6	HH	WS	FFCS	N	N	N	Daily	3	CT	Daily	Y	PGF	N	N	N	Y	N	Y	N	N	Well	OIN	N	NA	NA	NA	NA	NA	NA	NA	NA	NA	NA	NA	NA	2017	2	3142017	4102017	100	27	3.85714	CC	85	Pasture
M2-8	M	175	2	6	HH	WS	FFCS	N	N	N	Daily	3	CT	Daily	Y	PGF	N	N	N	Y	N	Y	N	N	Well	OIN	N	NA	NA	NA	NA	NA	NA	NA	NA	NA	NA	NA	NA	2017	2	3142017	4102017	100	27	3.85714	CC	85	Pasture
M2-9	M	175	2	6	HH	WS	FFCS	N	N	N	Daily	3	CT	Daily	Y	PGF	N	N	N	Y	N	Y	N	N	Well	OIN	N	NA	NA	NA	NA	NA	NA	NA	NA	NA	NA	NA	NA	2017	2	3142017	4102017	100	27	3.85714	CC	85	Pasture
M2-10	M	175	2	6	HH	WS	FFCS	N	N	N	Daily	3	CT	Daily	Y	PGF	N	N	N	Y	N	Y	N	N	Well	OIN	N	NA	NA	NA	NA	NA	NA	NA	NA	NA	NA	NA	NA	2017	2	3142017	4102017	100	27	3.85714	CC	85	Pasture
K3-1	K	1000	3	7	MC	PB	H22	Y	N	N	NA	4	CT	Daily	Y	H22+C	Y	N	N	Y	Y	N	Y	N	Rain	OIN	N	NA	NA	NA	NA	NA	NA	NA	NA	NA	NA	NA	NA	2017	3	2282017	4102017	100	41	5.85714	FR	325	Pasture
K3-2	K	1000	3	7	MC	PB	H22	Y	N	N	NA	4	CT	Daily	Y	H22+C	Y	N	N	Y	Y	N	Y	N	Rain	OIN	N	NA	NA	NA	NA	NA	NA	NA	NA	NA	NA	NA	NA	2017	3	2282017	4102017	100	41	5.85714	FR	325	Pasture
K3-3	K	1000	3	7	MC	PB	H22	Y	N	N	NA	4	CT	Daily	Y	H22+C	Y	N	N	Y	Y	N	Y	N	Rain	OIN	N	NA	NA	NA	NA	NA	NA	NA	NA	NA	NA	NA	NA	2017	3	2282017	4102017	100	41	5.85714	FR	325	Pasture
K3-4	K	1000	3	7	MC	PB	H22	Y	N	N	NA	4	CT	Daily	Y	H22+C	Y	N	N	Y	Y	N	Y	N	Rain	OIN	N	NA	NA	NA	NA	NA	NA	NA	NA	NA	NA	NA	NA	2017	3	2282017	4102017	100	41	5.85714	FR	325	Pasture
K3-5	K	1000	3	7	MC	PB	H22	Y	N	N	NA	4	CT	Daily	Y	H22+C	Y	N	N	Y	Y	N	Y	N	Rain	OIN	N	NA	NA	NA	NA	NA	NA	NA	NA	NA	NA	NA	NA	2017	3	2282017	4102017	100	41	5.85714	FR	325	Pasture
K3-6	K	1000	3	7	MC	PB	H22	Y	N	N	NA	4	CT	Daily	Y	H22+C	Y	N	N	Y	Y	N	Y	N	Rain	OIN	N	NA	NA	NA	NA	NA	NA	NA	NA	NA	NA	NA	NA	2017	3	2282017	4102017	100	41	5.85714	FR	325	Pasture
K3-7	K	1000	3	7	MC	PB	H22	Y	N	N	NA	4	CT	Daily	Y	H22+C	Y	N	N	Y	Y	N	Y	N	Rain	OIN	N	NA	NA	NA	NA	NA	NA	NA	NA	NA	NA	NA	NA	2017	3	2282017	4102017	100	41	5.85714	FR	325	Pasture
K3-8	K	1000	3	7	MC	PB	H22	Y	N	N	NA	4	CT	Daily	Y	H22+C	Y	N	N	Y	Y	N	Y	N	Rain	OIN	N	NA	NA	NA	NA	NA	NA	NA	NA	NA	NA	NA	NA	2017	3	2282017	4102017	100	41	5.85714	FR	325	Pasture
K3-9	K	1000	3	7	MC	PB	H22	Y	N	N	NA	4	CT	Daily	Y	H22+C	Y	N	N	Y	Y	N	Y	N	Rain	OIN	N	NA	NA	NA	NA	NA	NA	NA	NA	NA	NA	NA	NA	2017	3	2282017	4102017	100	41	5.85714	FR	325	Pasture
K3-10	K	1000	3	7	MC	PB	H22	Y	N	N	NA	4	CT	Daily	Y	H22+C	Y	N	N	Y	Y	N	Y	N	Rain	OIN	N	NA	NA	NA	NA	NA	NA	NA	NA	NA	NA	NA	NA	2017	3	2282017	4102017	100	41	5.85714	FR	325	Pasture
I1-1	I	1500	5	5	MH	WS	SF1	Y	N	N	DLM	4	CT	Daily	Y	SF1	Y	N	N	Y	N	Y	Y	N	Well	OIN	N	NA	NA	NA	NA	NA	NA	NA	NA	NA	NA	NA	NA	2014	1	3122014	402014	97	26	3.71	CC	375	Pasture
I1-2	I	1500	5	5	MH	WS	SF1	Y	N	N	DLM	4	CT	Daily	Y	SF1	Y	N	N	Y	N	Y	Y	N	Well	OIN	N	NA	NA	NA	NA	NA	NA	NA	NA	NA	NA	NA	NA	2014	1	3122014	402014	97	26	3.71	CC	375	Pasture
I1-3	I	1500	5	5	MH	WS	SF1	Y	N	N	DLM	4	CT	Daily	Y	SF1	Y	N	N	Y	N	Y	Y	N	Well	OIN	N	NA	NA	NA	NA	NA	NA	NA	NA	NA	NA	NA	NA	2014	1	3122014	402014	97	26	3.71	CC	375	Pasture
I1-4	I	1500	5	5	MH	WS	SF1	Y	N	N	DLM	4	CT	Daily	Y	SF1	Y	N	N	Y	N	Y	Y	N	Well	OIN	N	NA	NA	NA	NA	NA	NA	NA	NA	NA	NA	NA	NA	2014	1	3122014	402014	97	26	3.71	CC	375	Pasture
I1-5	I	1500	5	5	MH	WS	SF1	Y	N	N	DLM	4	CT	Daily	Y	SF1	Y	N	N	Y	N	Y	Y	N	Well	OIN	N	NA	NA	NA	NA	NA	NA	NA	NA	NA	NA	NA	NA	2014	1	3122014	402014	97	26	3.71	CC	375	Pasture
I1-6	I	1500	5	5	MH	WS	SF1	Y	N	N	DLM	4	CT	Daily	Y	SF1	Y	N	N	Y	N	Y	Y	N	Well	OIN	N	NA	NA	NA	NA	NA	NA	NA	NA	NA	NA	NA	NA	2014	1	3122014	402014	97	26	3.71	CC	375	Pasture
I1-7	I	1500	5	5	MH	WS	SF1	Y	N	N	DLM	4	CT	Daily	Y	SF1	Y	N	N	Y	N	Y	Y	N	Well	OIN	N	NA	NA	NA	NA	NA	NA	NA	NA	NA	NA	NA	NA	2014	1	3122014	402014	97	26	3.71	CC	375	Pasture
I1-8	I	1500	5	5	MH	WS	SF1	Y	N	N	DLM	4	CT	Daily	Y	SF1	Y	N	N	Y	N	Y	Y	N	Well	OIN	N	NA	NA	NA	NA	NA	NA	NA	NA	NA	NA	NA	NA	2014	1	3122014	402014	97	26	3.71	CC	375	Pasture
I1-9	I	1500	5	5	MH	WS	SF1	Y	N	N	DLM	4	CT	Daily	Y	SF1	Y	N	N	Y	N	Y	Y	N	Well	OIN	N	NA	NA	NA	NA	NA	NA	NA	NA	NA	NA	NA	NA	2014	1	3122014	402014	97	26	3.71	CC	375	Pasture
I1-10	I	1500	5	5	MH	WS	SF1	Y	N	N	DLM	4	CT	Daily	Y	SF1	Y	N	N	Y	N	Y	Y	N	Well	OIN	N	NA	NA	NA	NA	NA	NA	NA	NA	NA	NA	NA	NA	2014	1	3122014	402014	97	26	3.71	CC	375	Pasture
C1-1	C	175	4	3	FRH	SDSP	PP1	N	N	Bac	Yearly	3	CTF	Daily	Y	CMPP2	N	N	N	N	N	N	N	N	Public	OIN	N	NA	NA	NA	NA	NA	NA	NA	NA	NA	NA	NA	NA	2014	1	2262014	4072014	97	40	5.71	FR	40	Pasture
C1-2	C	175	4	3	FRH	SDSP	PP1	N	N	Bac	Yearly	3	CTF	Daily	Y	CMPP2	N	N	N	N	N	N	N	N	Public	OIN	N	NA	NA	NA	NA	NA	NA	NA	NA	NA	NA	NA	NA	2014	1	2262014	4072014	97	40	5.71	FR	40	Pasture
C1-3	C	175	4	3	FRH	SDSP	PP1	N	N	Bac	Yearly	3	CTF	Daily	Y	CMPP2	N	N	N	N	N	N	N	N	Public	OIN	N	NA	NA	NA	NA	NA	NA	NA	NA	NA	NA	NA	NA	2014	1	2262014	4072014	97	40	5.71	FR	40	Pasture
C1-4	C	175	4	3	FRH	SDSP	PP1	N	N	Bac	Yearly	3	CTF	Daily	Y	CMPP2	N	N	N	N	N	N	N	N	Public	OIN	N	NA	NA	NA	NA	NA	NA	NA	NA	NA	NA	NA	NA	2014	1	2262014	4072014	97	40	5.71	FR	40	Pasture
C1-5	C	175	4	3	FRH	SDSP	PP1	N	N	Bac	Yearly	3	CTF	Daily	Y	CMPP2	N	N	N	N	N	N	N	N	Public	OIN	N	NA	NA	NA	NA	NA	NA	NA	NA	NA	NA	NA	NA	2014	1	2262014	4072014	97	40	5.71	FR	40	Pasture
C1-6	C	175	4	3	FRH	SDSP	PP1	N	N	Bac	Yearly	3	CTF	Daily	Y	CMPP2	N	N	N	N	N	N	N	N	Public	OIN	N	NA	NA	NA	NA	NA	NA	NA	NA	NA	NA	NA	NA	2014	1	2262014	4072014	97	40	5.71	FR	40	Pasture
C1-7	C	175	4	3	FRH	SDSP	PP1	N	N	Bac	Yearly	3	CTF	Daily	Y	CMPP2	N	N	N	N	N	N	N	N	Public	OIN	N	NA	NA	NA	NA	NA	NA	NA	NA	NA	NA	NA	NA	2014	1	2262014	4072014	97	40	5.71	FR	40	Pasture
C1-8	C	175	4	3	FRH	SDSP	PP1	N	N	Bac	Yearly	3	CTF	Daily	Y	CMPP2	N	N	N	N	N	N	N	N	Public	OIN	N	NA	NA	NA	NA	NA	NA	NA	NA	NA	NA	NA	NA	2014	1	2262014	4072014	97	40	5.71	FR	40	Pasture
C1-9	C	175	4	3	FRH	SDSP	PP1	N	N	Bac	Yearly	3	CTF	Daily	Y	CMPP2	N	N	N	N	N	N	N	N	Public	OIN	N	NA	NA	NA	NA	NA	NA	NA	NA	NA	NA	NA	NA	2014	1	2262014	4072014	97	40	5.71	FR	40	Pasture
C1-10	C	175	4	3	FRH	SDSP	PP1	N	N	Bac	Yearly	3	CTF	Daily	Y	CMPP2	N	N	N	N	N	N	N	N	Public	OIN	N	NA	NA	NA	NA	NA	NA	NA	NA	NA	NA	NA	NA	2014	1	2262014	4072014	97	40	5.71	FR	40	Pasture
B5-1	B	50	2	14	BG	WS	KCS	Y	N	N	AIAO	4	CTFR	Daily	N	KLP	Y	N	N	Y	N	N	Y	N	Public	Daily	N	NA	NA	NA	NA	NA	NA	NA	NA	NA	NA	NA	NA	2016	5	3012016	4042016	95	34	4.86	CC	35	Pasture
B5-2	B	50	2	14	BG	WS	KCS	Y	N	N	AIAO	4	CTFR	Daily	N	KLP	Y	N	N	Y	N	N	Y	N	Public	Daily	N	NA	NA	NA	NA	NA	NA	NA	NA	NA	NA	NA	NA	2016	5	3012016	4042016	95	34	4.86	CC	35	Pasture
B5-3	B	50	2	14	BG	WS	KCS	Y	N	N	AIAO	4	CTFR	Daily	N	KLP	Y	N	N	Y	N	N	Y	N	Public	Daily	N	NA	NA	NA	NA	NA	NA	NA	NA	NA	NA	NA	NA	2016	5	3012016	4042016	95	34	4.86	CC	35	Pasture
B5-4	B	50	2	14	BG	WS	KCS	Y	N	N	AIAO	4	CTFR	Daily	N	KLP	Y	N	N	Y	N	N	Y	N	Public	Daily	N	NA	NA	NA	NA	NA	NA	NA	NA	NA	NA	NA	NA	2016	5	3012016	4042016	95	34	4.86	CC	35	Pasture
B5-5	B	50	2	14	BG	WS	KCS	Y	N	N	AIAO	4	CTFR	Daily	N	KLP	Y	N	N	Y	N	N	Y	N	Public	Daily	N	NA	NA	NA	NA	NA	NA	NA	NA	NA	NA	NA	NA	2016	5	3012016	4042016	95	34	4.86	CC	35	Pasture
B5-6	B	50	2	14	BG	WS	KCS	Y	N	N	AIAO	4	CTFR	Daily	N	KLP	Y	N	N	Y	N	N	Y	N	Public	Daily	N	NA	NA	NA	NA	NA	NA	NA	NA	NA	NA	NA	NA	2016	5	3012016	4042016	95	34	4.86	CC	35	Pasture
B5-7	B	50	2	14	BG	WS	KCS	Y	N	N	AIAO	4	CTFR	Daily	N	KLP	Y	N	N	Y	N	N	Y	N	Public	Daily	N	NA	NA	NA	NA	NA	NA	NA	NA	NA	NA	NA	NA	2016	5	3012016	4042016	95	34	4.86	CC	35	Pasture
B5-8	B	50	2	14	BG	WS	KCS	Y	N	N	AIAO	4	CTFR	Daily	N	KLP	Y	N	N	Y	N	N	Y	N	Public	Daily	N	NA	NA	NA	NA	NA	NA	NA	NA	NA	NA	NA	NA	2016	5	3012016	4042016	95	34	4.86	CC	35	Pasture
B5-9	B	50	2	14	BG	WS	KCS	Y	N	N	AIAO	4	CTFR	Daily	N	KLP	Y	N	N	Y	N	N	Y	N	Public	Daily	N	NA	NA	NA	NA	NA	NA	NA	NA	NA	NA	NA	NA	2016	5	3012016	4042016	95	34	4.86	CC	35	Pasture
B5-10	B	50	2	14	BG	WS	KCS	Y	N	N	AIAO	4	CTFR	Daily	N	KLP	Y	N	N	Y	N	N	Y	N	Public	Daily	N	NA	NA	NA	NA	NA	NA	NA	NA	NA	NA	NA	NA	2016	5	3012016	4042016	95	34	4.86	CC	35	Pasture
D1-1	D	50	1	2	FRH	WS	D20	N	N	N	Weekly	3	CTF	2Days	Y	D16	N	N	N	N	N	N	N	N	Well	OIN	Y	NA	NA	NA	NA	NA	NA	NA	NA	NA	NA	NA	NA	2014	1	3052014	4022014	92	28	4	FR	50	Pasture
D1-2	D	50	1	2	FRH	WS	D20	N	N	N	Weekly	3	CTF	2Days	Y	D16	N	N	N	N	N	N	N	N	Well	OIN	Y	NA	NA	NA	NA	NA	NA	NA	NA	NA	NA	NA	NA	2014	1	3052014	4022014	92	28	4	FR	50	Pasture
D1-3	D	50	1	2	FRH	WS	D20	N	N	N	Weekly	3	CTF	2Days	Y	D16	N	N	N	N	N	N	N	N	Well	OIN	Y	NA	NA	NA	NA	NA	NA	NA	NA	NA	NA	NA	NA	2014	1	3052014	4022014	92	28	4	FR	50	Pasture
D1-4	D	50	1	2	FRH	WS	D20	N	N	N	Weekly	3	CTF	2Days	Y	D16	N	N	N	N	N	N	N	N	Well	OIN	Y	NA	NA	NA	NA	NA	NA	NA	NA	NA	NA	NA	NA	2014	1	3052014	4022014	92	28	4	FR	50	Pasture
D1-5	D	50	1	2	FRH	WS	D20	N	N	N	Weekly	3	CTF	2Days	Y	D16	N	N	N	N	N	N	N	N	Well	OIN	Y	NA	NA	NA	NA	NA	NA	NA	NA	NA	NA	NA	NA	2014	1	3052014	4022014	92	28	4	FR	50	Pasture
D1-6	D	50	1	2	FRH	WS	D20	N	N	N	Weekly	3	CTF	2Days	Y	D16	N	N	N	N	N	N	N	N	Well	OIN	Y	NA	NA	NA	NA	NA	NA	NA	NA	NA	NA	NA	NA	2014	1	3052014	4022014	92	28	4	FR	50	Pasture
D1-7	D	50	1	2	FRH	WS	D20	N	N	N	Weekly	3	CTF	2Days	Y	D16	N	N	N	N	N	N	N	N	Well	OIN	Y	NA	NA	NA	NA	NA	NA	NA	NA	NA	NA	NA	NA	2014	1	3052014	4022014	92	28	4	FR	50	Pasture
D1-8	D	50	1	2	FRH	WS	D20	N	N	N	Weekly	3	CTF	2Days	Y	D16	N	N	N	N	N	N	N	N	Well	OIN	Y	NA	NA	NA	NA	NA	NA	NA	NA	NA	NA	NA	NA	2014	1	3052014	4022014	92	28	4	FR	50	Pasture
D1-9	D	50	1	2	FRH	WS	D20	N	N	N	Weekly	3	CTF	2Days	Y	D16	N	N	N	N	N	N	N	N	Well	OIN	Y	NA	NA	NA	NA	NA	NA	NA	NA	NA	NA	NA	NA	2014	1	3052014	4022014	92	28	4	FR	50	Pasture
D1-10	D	50	1	2	FRH	WS	D20	N	N	N	Weekly	3	CTF	2Days	Y	D16	N	N	N	N	N	N	N	N	Well	OIN	Y	NA	NA	NA	NA	NA	NA	NA	NA	NA	NA	NA	NA	2014	1	3052014	4022014	92	28	4	FR	50	Pasture
A1-1	A	14000	16	7	FRH	WS	BWO	Y	Y	N	DLM	3	CTF	Daily	Y	BWO	Y	Y	N	Y	Y	Y	N	Y	Public	OIN	N	NA	NA	NA	NA	NA	NA	NA	NA	NA	NA	NA	NA	2014	1	2262014	3312014	90	33	4.71	FR	800	Pasture
A1-2	A	14000	16	7	FRH	WS	BWO	Y	Y	N	DLM	3	CTF	Daily	Y	BWO	Y	Y	N	Y	Y	Y	N	Y	Public	OIN	N	NA	NA	NA	NA	NA	NA	NA	NA	NA	NA	NA	NA	2014	1	2262014	3312014	90	33	4.71	FR	800	Pasture
A1-3	A	14000	16	7	FRH	WS	BWO	Y	Y	N	DLM	3	CTF	Daily	Y	BWO	Y	Y	N	Y	Y	Y	N	Y	Public	OIN	N	NA	NA	NA	NA	NA	NA	NA	NA	NA	NA	NA	NA	2014	1	2262014	3312014	90	33	4.71	FR	800	Pasture
A1-4	A	14000	16	7	FRH	WS	BWO	Y	Y	N	DLM	3	CTF	Daily	Y	BWO	Y	Y	N	Y	Y	Y	N	Y	Public	OIN	N	NA	NA	NA	NA	NA	NA	NA	NA	NA	NA	NA	NA	2014	1	2262014	3312014	90	33	4.71	FR	800	Pasture
A1-5	A	14000	16	7	FRH	WS	BWO	Y	Y	N	DLM	3	CTF	Daily	Y	BWO	Y	Y	N	Y	Y	Y	N	Y	Public	OIN	N	NA	NA	NA	NA	NA	NA	NA	NA	NA	NA	NA	NA	2014	1	2262014	3312014	90	33	4.71	FR	800	Pasture
A1-6	A	14000	16	7	FRH	WS	BWO	Y	Y	N	DLM	3	CTF	Daily	Y	BWO	Y	Y	N	Y	Y	Y	N	Y	Public	OIN	N	NA	NA	NA	NA	NA	NA	NA	NA	NA	NA	NA	NA	2014	1	2262014	3312014	90	33	4.71	FR	800	Pasture
A1-7	A	14000	16	7	FRH	WS	BWO	Y	Y	N	DLM	3	CTF	Daily	Y	BWO	Y	Y	N	Y	Y	Y	N	Y	Public	OIN	N	NA	NA	NA	NA	NA	NA	NA	NA	NA	NA	NA	NA	2014	1	2262014	3312014	90	33	4.71	FR	800	Pasture
A1-8	A	14000	16	7	FRH	WS	BWO	Y	Y	N	DLM	3	CTF	Daily	Y	BWO	Y	Y	N	Y	Y	Y	N	Y	Public	OIN	N	NA	NA	NA	NA	NA	NA	NA	NA	NA	NA	NA	NA	2014	1	2262014	3312014	90	33	4.71	FR	800	Pasture
A1-9	A	14000	16	7	FRH	WS	BWO	Y	Y	N	DLM	3	CTF	Daily	Y	BWO	Y	Y	N	Y	Y	Y	N	Y	Public	OIN	N	NA	NA	NA	NA	NA	NA	NA	NA	NA	NA	NA	NA	2014	1	2262014	3312014	90	33	4.71	FR	800	Pasture
A1-10	A	14000	16	7	FRH	WS	BWO	Y	Y	N	DLM	3	CTF	Daily	Y	BWO	Y	Y	N	Y	Y	Y	N	Y	Public	OIN	N	NA	NA	NA	NA	NA	NA	NA	NA	NA	NA	NA	NA	2014	1	2262014	3312014	90	33	4.71	FR	800	Pasture
I6-41	I	1500	5	5	FRH	WS	SF1	Y	N	N	DLM	4	CT	Daily	Y	SF1	Y	N	N	Y	N	Y	Y	N	Well	OIN	N	18	Plant	Off	55	Public	OA	Air	NA	NA	3	-20	28	2014	4	8132014	12162014	350	125	17.86	FR	200	Final Product
I6-42	I	1500	5	5	FRH	WS	SF1	Y	N	N	DLM	4	CT	Daily	Y	SF1	Y	N	N	Y	N	Y	Y	N	Well	OIN	N	18	Plant	Off	55	Public	OA	Air	NA	NA	3	-20	28	2014	4	8132014	12162014	350	125	17.86	FR	200	Final Product
I6-43	I	1500	5	5	FRH	WS	SF1	Y	N	N	DLM	4	CT	Daily	Y	SF1	Y	N	N	Y	N	Y	Y	N	Well	OIN	N	18	Plant	Off	55	Public	OA	Air	NA	NA	3	-20	28	2014	4	8132014	12162014	350	125	17.86	FR	200	Final Product
I6-44	I	1500	5	5	FRH	WS	SF1	Y	N	N	DLM	4	CT	Daily	Y	SF1	Y	N	N	Y	N	Y	Y	N	Well	OIN	N	18	Plant	Off	55	Public	OA	Air	NA	NA	3	-20	28	2014	4	8132014	12162014	350	125	17.86	FR	200	Final Product
I6-45	I	1500	5	5	FRH	WS	SF1	Y	N	N	DLM	4	CT	Daily	Y	SF1	Y	N	N	Y	N	Y	Y	N	Well	OIN	N	18	Plant	Off	55	Public	OA	Air	NA	NA	3	-20	28	2014	4	8132014	12162014	350	125	17.86	FR	200	Final Product
K2-41	K	1000	3	6	MC	PB	H22	Y	N	N	NA	4	CT	Daily	Y	H22+C	Y	N	N	Y	Y	N	Y	N	Rain	OIN	N	24	Plant	Off	55	Public	OA	Air	NA	NA	3.5	-20	7	2016	2	9202016	12142016	349	85	12.14	FR	325	Final Product
K2-42	K	1000	3	6	MC	PB	H22	Y	N	N	NA	4	CT	Daily	Y	H22+C	Y	N	N	Y	Y	N	Y	N	Rain	OIN	N	24	Plant	Off	55	Public	OA	Air	NA	NA	3.5	-20	7	2016	2	9202016	12142016	349	85	12.14	FR	325	Final Product
K2-43	K	1000	3	6	MC	PB	H22	Y	N	N	NA	4	CT	Daily	Y	H22+C	Y	N	N	Y	Y	N	Y	N	Rain	OIN	N	24	Plant	Off	55	Public	OA	Air	NA	NA	3.5	-20	7	2016	2	9202016	12142016	349	85	12.14	FR	325	Final Product
K2-44	K	1000	3	6	MC	PB	H22	Y	N	N	NA	4	CT	Daily	Y	H22+C	Y	N	N	Y	Y	N	Y	N	Rain	OIN	N	24	Plant	Off	55	Public	OA	Air	NA	NA	3.5	-20	7	2016	2	9202016	12142016	349	85	12.14	FR	325	Final Product
K2-45	K	1000	3	6	MC	PB	H22	Y	N	N	NA	4	CT	Daily	Y	H22+C	Y	N	N	Y	Y	N	Y	N	Rain	OIN	N	24	Plant	Off	55	Public	OA	Air	NA	NA	3.5	-20	7	2016	2	9202016	12142016	349	85	12.14	FR	325	Final Product
I6-31	I	1500	5	5	FRH	WS	SF1	Y	N	N	DLM	4	CT	Daily	Y	SF1	Y	N	N	Y	N	Y	Y	N	Well	OIN	N	18	Plant	Off	55	Public	OA	NA	NA	NA	3	NA	NA	2014	4	8132014	11182014	322	97	13.86	FR	200	Processing
I6-32	I	1500	5	5	FRH	WS	SF1	Y	N	N	DLM	4	CT	Daily	Y	SF1	Y	N	N	Y	N	Y	Y	N	Well	OIN	N	18	Plant	Off	55	Public	OA	NA	NA	NA	3	NA	NA	2014	4	8132014	11182014	322	97	13.86	FR	200	Processing
I6-33	I	1500	5	5	FRH	WS	SF1	Y	N	N	DLM	4	CT	Daily	Y	SF1	Y	N	N	Y	N	Y	Y	N	Well	OIN	N	18	Plant	Off	55	Public	OA	NA	NA	NA	3	NA	NA	2014	4	8132014	11182014	322	97	13.86	FR	200	Processing
I6-34	I	1500	5	5	FRH	WS	SF1	Y	N	N	DLM	4	CT	Daily	Y	SF1	Y	N	N	Y	N	Y	Y	N	Well	OIN	N	18	Plant	Off	55	Public	OA	NA	NA	NA	3	NA	NA	2014	4	8132014	11182014	322	97	13.86	FR	200	Processing
I6-35	I	1500	5	5	FRH	WS	SF1	Y	N	N	DLM	4	CT	Daily	Y	SF1	Y	N	N	Y	N	Y	Y	N	Well	OIN	N	18	Plant	Off	55	Public	OA	NA	NA	NA	3	NA	NA	2014	4	8132014	11182014	322	97	13.86	FR	200	Processing
I6-36	I	1500	5	5	FRH	WS	SF1	Y	N	N	DLM	4	CT	Daily	Y	SF1	Y	N	N	Y	N	Y	Y	N	Well	OIN	N	18	Plant	Off	55	Public	OA	Air	NA	NA	3	NA	NA	2014	4	8132014	11182014	322	97	13.86	FR	200	Processing
I6-37	I	1500	5	5	FRH	WS	SF1	Y	N	N	DLM	4	CT	Daily	Y	SF1	Y	N	N	Y	N	Y	Y	N	Well	OIN	N	18	Plant	Off	55	Public	OA	Air	NA	NA	3	NA	NA	2014	4	8132014	11182014	322	97	13.86	FR	200	Processing
I6-38	I	1500	5	5	FRH	WS	SF1	Y	N	N	DLM	4	CT	Daily	Y	SF1	Y	N	N	Y	N	Y	Y	N	Well	OIN	N	18	Plant	Off	55	Public	OA	Air	NA	NA	3	NA	NA	2014	4	8132014	11182014	322	97	13.86	FR	200	Processing
I6-39	I	1500	5	5	FRH	WS	SF1	Y	N	N	DLM	4	CT	Daily	Y	SF1	Y	N	N	Y	N	Y	Y	N	Well	OIN	N	18	Plant	Off	55	Public	OA	Air	NA	NA	3	NA	NA	2014	4	8132014	11182014	322	97	13.86	FR	200	Processing
I6-40	I	1500	5	5	FRH	WS	SF1	Y	N	N	DLM	4	CT	Daily	Y	SF1	Y	N	N	Y	N	Y	Y	N	Well	OIN	N	18	Plant	Off	55	Public	OA	Air	NA	NA	3	NA	NA	2014	4	8132014	11182014	322	97	13.86	FR	200	Processing
I10-41	I	200	1	7	MH	WS	SF1	Y	N	N	DLM	4	CT	Daily	Y	SF1	Y	N	N	Y	N	Y	N	N	Well	OIN	N	18	Plant	Off	55	Public	OA	Air	NA	NA	3	-20	31	2016	8	8102016	11142016	319	96	13.71	CC	150	Final Product
I10-42	I	200	1	7	MH	WS	SF1	Y	N	N	DLM	4	CT	Daily	Y	SF1	Y	N	N	Y	N	Y	N	N	Well	OIN	N	18	Plant	Off	55	Public	OA	Air	NA	NA	3	-20	31	2016	8	8102016	11142016	319	96	13.71	CC	150	Final Product
I10-43	I	200	1	7	MH	WS	SF1	Y	N	N	DLM	4	CT	Daily	Y	SF1	Y	N	N	Y	N	Y	N	N	Well	OIN	N	18	Plant	Off	55	Public	OA	Air	NA	NA	3	-20	31	2016	8	8102016	11142016	319	96	13.71	CC	150	Final Product
I10-44	I	200	1	7	MH	WS	SF1	Y	N	N	DLM	4	CT	Daily	Y	SF1	Y	N	N	Y	N	Y	N	N	Well	OIN	N	18	Plant	Off	55	Public	OA	Air	NA	NA	3	-20	31	2016	8	8102016	11142016	319	96	13.71	CC	150	Final Product
I10-45	I	200	1	7	MH	WS	SF1	Y	N	N	DLM	4	CT	Daily	Y	SF1	Y	N	N	Y	N	Y	N	N	Well	OIN	N	18	Plant	Off	55	Public	OA	Air	NA	NA	3	-20	31	2016	8	8102016	11142016	319	96	13.71	CC	150	Final Product
K4-41	K	1000	3	7	MC	PB	H22	Y	N	N	NA	4	CT	Daily	Y	H22+C	Y	N	N	Y	Y	N	Y	N	Rain	OIN	N	24	Plant	Off	55	Public	OA	Air	NA	N	3.5	-20	10	2017	4	8202017	11012017	305	73	10.4286	FR	325	Final Product
K4-42	K	1000	3	7	MC	PB	H22	Y	N	N	NA	4	CT	Daily	Y	H22+C	Y	N	N	Y	Y	N	Y	N	Rain	OIN	N	24	Plant	Off	55	Public	OA	Air	NA	N	3.5	-20	10	2017	4	8202017	11012017	305	73	10.4286	FR	325	Final Product
K4-43	K	1000	3	7	MC	PB	H22	Y	N	N	NA	4	CT	Daily	Y	H22+C	Y	N	N	Y	Y	N	Y	N	Rain	OIN	N	24	Plant	Off	55	Public	OA	Air	NA	N	3.5	-20	10	2017	4	8202017	11012017	305	73	10.4286	FR	325	Final Product
K4-44	K	1000	3	7	MC	PB	H22	Y	N	N	NA	4	CT	Daily	Y	H22+C	Y	N	N	Y	Y	N	Y	N	Rain	OIN	N	24	Plant	Off	55	Public	OA	Air	NA	N	3.5	-20	10	2017	4	8202017	11012017	305	73	10.4286	FR	325	Final Product
K4-45	K	1000	3	7	MC	PB	H22	Y	N	N	NA	4	CT	Daily	Y	H22+C	Y	N	N	Y	Y	N	Y	N	Rain	OIN	N	24	Plant	Off	55	Public	OA	Air	NA	N	3.5	-20	10	2017	4	8202017	11012017	305	73	10.4286	FR	325	Final Product
I10-31	I	200	1	7	MH	WS	SF1	Y	N	N	DLM	4	CT	Daily	Y	SF1	Y	N	N	Y	N	Y	N	N	Well	OIN	N	18	Plant	Off	55	Public	OA	NA	NA	NA	3	NA	NA	2016	8	8102016	10142016	288	65	9.29	CC	150	Processing
I10-32	I	200	1	7	MH	WS	SF1	Y	N	N	DLM	4	CT	Daily	Y	SF1	Y	N	N	Y	N	Y	N	N	Well	OIN	N	18	Plant	Off	55	Public	OA	NA	NA	NA	3	NA	NA	2016	8	8102016	10142016	288	65	9.29	CC	150	Processing
I10-33	I	200	1	7	MH	WS	SF1	Y	N	N	DLM	4	CT	Daily	Y	SF1	Y	N	N	Y	N	Y	N	N	Well	OIN	N	18	Plant	Off	55	Public	OA	NA	NA	NA	3	NA	NA	2016	8	8102016	10142016	288	65	9.29	CC	150	Processing
I10-34	I	200	1	7	MH	WS	SF1	Y	N	N	DLM	4	CT	Daily	Y	SF1	Y	N	N	Y	N	Y	N	N	Well	OIN	N	18	Plant	Off	55	Public	OA	NA	NA	NA	3	NA	NA	2016	8	8102016	10142016	288	65	9.29	CC	150	Processing
I10-35	I	200	1	7	MH	WS	SF1	Y	N	N	DLM	4	CT	Daily	Y	SF1	Y	N	N	Y	N	Y	N	N	Well	OIN	N	18	Plant	Off	55	Public	OA	NA	NA	NA	3	NA	NA	2016	8	8102016	10142016	288	65	9.29	CC	150	Processing
I10-36	I	200	1	7	MH	WS	SF1	Y	N	N	DLM	4	CT	Daily	Y	SF1	Y	N	N	Y	N	Y	N	N	Well	OIN	N	18	Plant	Off	55	Public	OA	Air	NA	NA	3	NA	NA	2016	8	8102016	10142016	288	65	9.29	CC	150	Processing
I10-37	I	200	1	7	MH	WS	SF1	Y	N	N	DLM	4	CT	Daily	Y	SF1	Y	N	N	Y	N	Y	N	N	Well	OIN	N	18	Plant	Off	55	Public	OA	Air	NA	NA	3	NA	NA	2016	8	8102016	10142016	288	65	9.29	CC	150	Processing
I10-38	I	200	1	7	MH	WS	SF1	Y	N	N	DLM	4	CT	Daily	Y	SF1	Y	N	N	Y	N	Y	N	N	Well	OIN	N	18	Plant	Off	55	Public	OA	Air	NA	NA	3	NA	NA	2016	8	8102016	10142016	288	65	9.29	CC	150	Processing
I10-39	I	200	1	7	MH	WS	SF1	Y	N	N	DLM	4	CT	Daily	Y	SF1	Y	N	N	Y	N	Y	N	N	Well	OIN	N	18	Plant	Off	55		OA	Air	NA	NA	3	NA	NA	2016	8	8102016	10142016	288	65	9.29	CC	150	Processing
I10-40	I	200	1	7	MH	WS	SF1	Y	N	N	DLM	4	CT	Daily	Y	SF1	Y	N	N	Y	N	Y	N	N	Well	OIN	N	18	Plant	Off	55	Public	OA	Air	NA	NA	3	NA	NA	2016	8	8102016	10142016	288	65	9.29	CC	150	Processing
I9-41	I	1500	5	6	FRH	WS	SF2	Y	Y	N	DLM	4	CT	Daily	Y	SF2	Y	Y	N	Y	N	Y	Y	N	Well	OIN	N	18	Plant	Off	55	Public	OA	Air	NA	NA	3	-20	32	2015	7	6102015	10052015	278	117	16.71	FR	350	Final Product
I9-42	I	1500	5	6	FRH	WS	SF2	Y	Y	N	DLM	4	CT	Daily	Y	SF2	Y	Y	N	Y	N	Y	Y	N	Well	OIN	N	18	Plant	Off	55	Public	OA	Air	NA	NA	3	-20	32	2015	7	6102015	10052015	278	117	16.71	FR	350	Final Product
I9-43	I	1500	5	6	FRH	WS	SF2	Y	Y	N	DLM	4	CT	Daily	Y	SF2	Y	Y	N	Y	N	Y	Y	N	Well	OIN	N	18	Plant	Off	55	Public	OA	Air	NA	NA	3	-20	32	2015	7	6102015	10052015	278	117	16.71	FR	350	Final Product
I9-44	I	1500	5	6	FRH	WS	SF2	Y	Y	N	DLM	4	CT	Daily	Y	SF2	Y	Y	N	Y	N	Y	Y	N	Well	OIN	N	18	Plant	Off	55	Public	OA	Air	NA	NA	3	-20	32	2015	7	6102015	10052015	278	117	16.71	FR	350	Final Product
I9-45	I	1500	5	6	FRH	WS	SF2	Y	Y	N	DLM	4	CT	Daily	Y	SF2	Y	Y	N	Y	N	Y	Y	N	Well	OIN	N	18	Plant	Off	55	Public	OA	Air	NA	NA	3	-20	32	2015	7	6102015	10052015	278	117	16.71	FR	350	Final Product
A10-41	A	14000	16	8	FRH	WS	BWO	Y	N	N	DLM	3	CTF	Daily	Y	BWO	Y	Y	N	Y	Y	Y	N	Y	Public	OIN	N	12	Plant	Off	55	Public	OA	Air	NA	NA	3.5	4	1	2015	10	7152015	9242015	267	71	10.14	FR	800	Final
A10-42	A	14000	16	8	FRH	WS	BWO	Y	N	N	DLM	3	CTF	Daily	Y	BWO	Y	Y	N	Y	Y	Y	N	Y	Public	OIN	N	12	Plant	Off	55	Public	OA	Air	NA	NA	3.5	4	1	2015	10	7152015	9242015	267	71	10.14	FR	800	Final
A10-43	A	14000	16	8	FRH	WS	BWO	Y	N	N	DLM	3	CTF	Daily	Y	BWO	Y	Y	N	Y	Y	Y	N	Y	Public	OIN	N	12	Plant	Off	55	Public	OA	Air	NA	NA	3.5	4	1	2015	10	7152015	9242015	267	71	10.14	FR	800	Final
A10-44	A	14000	16	8	FRH	WS	BWO	Y	N	N	DLM	3	CTF	Daily	Y	BWO	Y	Y	N	Y	Y	Y	N	Y	Public	OIN	N	12	Plant	Off	55	Public	OA	Air	NA	NA	3.5	4	1	2015	10	7152015	9242015	267	71	10.14	FR	800	Final
A10-45	A	14000	16	8	FRH	WS	BWO	Y	N	N	DLM	3	CTF	Daily	Y	BWO	Y	Y	N	Y	Y	Y	N	Y	Public	OIN	N	12	Plant	Off	55	Public	OA	Air	NA	NA	3.5	4	1	2015	10	7152015	9242015	267	71	10.14	FR	800	Final
A10-31	A	14000	16	8	FRH	WS	BWO	Y	N	N	DLM	3	CTF	Daily	Y	BWO	Y	Y	N	Y	Y	Y	N	Y	Public	OIN	N	12	Plant	Off	55	Public	OA	NA	NA	NA	3.5	NA	NA	2015	10	7152015	9222015	265	69	9.86	FR	800	Processing
A10-32	A	14000	16	8	FRH	WS	BWO	Y	N	N	DLM	3	CTF	Daily	Y	BWO	Y	Y	N	Y	Y	Y	N	Y	Public	OIN	N	12	Plant	Off	55	Public	OA	NA	NA	NA	3.5	NA	NA	2015	10	7152015	9222015	265	69	9.86	FR	800	Processing
A10-33	A	14000	16	8	FRH	WS	BWO	Y	N	N	DLM	3	CTF	Daily	Y	BWO	Y	Y	N	Y	Y	Y	N	Y	Public	OIN	N	12	Plant	Off	55	Public	OA	NA	NA	NA	3.5	NA	NA	2015	10	7152015	9222015	265	69	9.86	FR	800	Processing
A10-34	A	14000	16	8	FRH	WS	BWO	Y	N	N	DLM	3	CTF	Daily	Y	BWO	Y	Y	N	Y	Y	Y	N	Y	Public	OIN	N	12	Plant	Off	55	Public	OA	NA	NA	NA	3.5	NA	NA	2015	10	7152015	9222015	265	69	9.86	FR	800	Processing
A10-35	A	14000	16	8	FRH	WS	BWO	Y	N	N	DLM	3	CTF	Daily	Y	BWO	Y	Y	N	Y	Y	Y	N	Y	Public	OIN	N	12	Plant	Off	55	Public	OA	NA	NA	NA	3.5	NA	NA	2015	10	7152015	9222015	265	69	9.86	FR	800	Processing
A10-36	A	14000	16	8	FRH	WS	BWO	Y	N	N	DLM	3	CTF	Daily	Y	BWO	Y	Y	N	Y	Y	Y	N	Y	Public	OIN	N	12	Plant	Off	55	Public	OA	Air	NA	NA	3.5	NA	NA	2015	10	7152015	9222015	265	69	9.86	FR	800	Processing
A10-37	A	14000	16	8	FRH	WS	BWO	Y	N	N	DLM	3	CTF	Daily	Y	BWO	Y	Y	N	Y	Y	Y	N	Y	Public	OIN	N	12	Plant	Off	55	Public	OA	Air	NA	NA	3.5	NA	NA	2015	10	7152015	9222015	265	69	9.86	FR	800	Processing
A10-38	A	14000	16	8	FRH	WS	BWO	Y	N	N	DLM	3	CTF	Daily	Y	BWO	Y	Y	N	Y	Y	Y	N	Y	Public	OIN	N	12	Plant	Off	55	Public	OA	Air	NA	NA	3.5	NA	NA	2015	10	7152015	9222015	265	69	9.86	FR	800	Processing
A10-39	A	14000	16	8	FRH	WS	BWO	Y	N	N	DLM	3	CTF	Daily	Y	BWO	Y	Y	N	Y	Y	Y	N	Y	Public	OIN	N	12	Plant	Off	55	Public	OA	Air	NA	NA	3.5	NA	NA	2015	10	7152015	9222015	265	69	9.86	FR	800	Processing
A10-40	A	14000	16	8	FRH	WS	BWO	Y	N	N	DLM	3	CTF	Daily	Y	BWO	Y	Y	N	Y	Y	Y	N	Y	Public	OIN	N	12	Plant	Off	55	Public	OA	Air	NA	NA	3.5	NA	NA	2015	10	7152015	9222015	265	69	9.86	FR	800	Processing
A10-46	A	14000	16	8	FRH	WS	BWO	Y	N	N	DLM	3	CTF	Daily	Y	BWO	Y	Y	N	Y	Y	Y	N	Y	Public	OIN	N	12	Plant	Off	55	NA	NA	Air	NA	NA	3.5	4	1	2015	10	7152015	9222015	265	69	9.86	FR	800	Processing
A10-47	A	14000	16	8	FRH	WS	BWO	Y	N	N	DLM	3	CTF	Daily	Y	BWO	Y	Y	N	Y	Y	Y	N	Y	Public	OIN	N	12	Plant	Off	55	NA	NA	Air	NA	NA	3.5	4	1	2015	10	7152015	9222015	265	69	9.86	FR	800	Processing
A10-48	A	14000	16	8	FRH	WS	BWO	Y	N	N	DLM	3	CTF	Daily	Y	BWO	Y	Y	N	Y	Y	Y	N	Y	Public	OIN	N	12	Plant	Off	55	NA	NA	Air	NA	NA	3.5	4	1	2015	10	7152015	9222015	265	69	9.86	FR	800	Processing
A10-49	A	14000	16	8	FRH	WS	BWO	Y	N	N	DLM	3	CTF	Daily	Y	BWO	Y	Y	N	Y	Y	Y	N	Y	Public	OIN	N	12	Plant	Off	55	NA	NA	Air	NA	NA	3.5	4	1	2015	10	7152015	9222015	265	69	9.86	FR	800	Processing
A10-50	A	14000	16	8	FRH	WS	BWO	Y	N	N	DLM	3	CTF	Daily	Y	BWO	Y	Y	N	Y	Y	Y	N	Y	Public	OIN	N	12	Plant	Off	55	NA	NA	Air	NA	NA	3.5	4	1	2015	10	7152015	9222015	265	69	9.86	FR	800	Processing
L2-41	L	14000	16	9	FRH	WS	BWO	Y	N	N	DLM	3	CTF	Daily	Y	BWO	Y	Y	N	Y	Y	Y	N	Y	Public	OIN	N	12	Plant	Off	55	Public	OA	Air	NA	NA	3.5	4	1	2016	2	6082016	9192016	263	103	14.71	FR	800	Final Product
L2-42	L	14000	16	9	FRH	WS	BWO	Y	N	N	DLM	3	CTF	Daily	Y	BWO	Y	Y	N	Y	Y	Y	N	Y	Public	OIN	N	12	Plant	Off	55	Public	OA	Air	NA	NA	3.5	4	1	2016	2	6082016	9192016	263	103	14.71	FR	800	Final Product
L2-43	L	14000	16	9	FRH	WS	BWO	Y	N	N	DLM	3	CTF	Daily	Y	BWO	Y	Y	N	Y	Y	Y	N	Y	Public	OIN	N	12	Plant	Off	55	Public	OA	Air	NA	NA	3.5	4	1	2016	2	6082016	9192016	263	103	14.71	FR	800	Final Product
L2-44	L	14000	16	9	FRH	WS	BWO	Y	N	N	DLM	3	CTF	Daily	Y	BWO	Y	Y	N	Y	Y	Y	N	Y	Public	OIN	N	12	Plant	Off	55	Public	OA	Air	NA	NA	3.5	4	1	2016	2	6082016	9192016	263	103	14.71	FR	800	Final Product
L2-45	L	14000	16	9	FRH	WS	BWO	Y	N	N	DLM	3	CTF	Daily	Y	BWO	Y	Y	N	Y	Y	Y	N	Y	Public	OIN	N	12	Plant	Off	55	Public	OA	Air	NA	NA	3.5	4	1	2016	2	6082016	9192016	263	103	14.71	FR	800	Final Product
I4-41	I	1500	5	5	MH	WS	SF1	Y	N	N	DLM	4	CT	Daily	Y	SF1	Y	N	N	Y	N	Y	Y	N	Well	OIN	N	18	Plant	Off	55	Public	OA	Air	NA	NA	3	-20	28	2014	3	6182014	9152014	258	89	12.71	CC	200	Final Product
I4-42	I	1500	5	5	MH	WS	SF1	Y	N	N	DLM	4	CT	Daily	Y	SF1	Y	N	N	Y	N	Y	Y	N	Well	OIN	N	18	Plant	Off	55	Public	OA	Air	NA	NA	3	-20	28	2014	3	6182014	9152014	258	89	12.71	CC	200	Final Product
I4-43	I	1500	5	5	MH	WS	SF1	Y	N	N	DLM	4	CT	Daily	Y	SF1	Y	N	N	Y	N	Y	Y	N	Well	OIN	N	18	Plant	Off	55	Public	OA	Air	NA	NA	3	-20	28	2014	3	6182014	9152014	258	89	12.71	CC	200	Final Product
I4-44	I	1500	5	5	MH	WS	SF1	Y	N	N	DLM	4	CT	Daily	Y	SF1	Y	N	N	Y	N	Y	Y	N	Well	OIN	N	18	Plant	Off	55	Public	OA	Air	NA	NA	3	-20	28	2014	3	6182014	9152014	258	89	12.71	CC	200	Final Product
I4-45	I	1500	5	5	MH	WS	SF1	Y	N	N	DLM	4	CT	Daily	Y	SF1	Y	N	N	Y	N	Y	Y	N	Well	OIN	N	18	Plant	Off	55	Public	OA	Air	NA	NA	3	-20	28	2014	3	6182014	9152014	258	89	12.71	CC	200	Final Product
I3-41	I	1500	5	5	FRH	WS	SF1	Y	N	N	DLM	4	CT	Daily	Y	SF1	Y	N	N	Y	N	Y	Y	N	Well	OIN	N	18	Plant	Off	55	Public	OA	Air	NA	NA	3	-20	28	2014	2	6042014	9152014	258	103	14.71	FR	200	Final Product
I3-42	I	1500	5	5	FRH	WS	SF1	Y	N	N	DLM	4	CT	Daily	Y	SF1	Y	N	N	Y	N	Y	Y	N	Well	OIN	N	18	Plant	Off	55	Public	OA	Air	NA	NA	3	-20	28	2014	2	6042014	9152014	258	103	14.71	FR	200	Final Product
I3-43	I	1500	5	5	FRH	WS	SF1	Y	N	N	DLM	4	CT	Daily	Y	SF1	Y	N	N	Y	N	Y	Y	N	Well	OIN	N	18	Plant	Off	55	Public	OA	Air	NA	NA	3	-20	28	2014	2	6042014	9152014	258	103	14.71	FR	200	Final Product
I3-44	I	1500	5	5	FRH	WS	SF1	Y	N	N	DLM	4	CT	Daily	Y	SF1	Y	N	N	Y	N	Y	Y	N	Well	OIN	N	18	Plant	Off	55	Public	OA	Air	NA	NA	3	-20	28	2014	2	6042014	9152014	258	103	14.71	FR	200	Final Product
I3-45	I	1500	5	5	FRH	WS	SF1	Y	N	N	DLM	4	CT	Daily	Y	SF1	Y	N	N	Y	N	Y	Y	N	Well	OIN	N	18	Plant	Off	55	Public	OA	Air	NA	NA	3	-20	28	2014	2	6042014	9152014	258	103	14.71	FR	200	Final Product
L2-31	L	14000	16	9	FRH	WS	BWO	Y	N	N	DLM	3	CTF	Daily	Y	BWO	Y	Y	N	Y	Y	Y	N	Y	Public	OIN	N	12	Plant	Off	55	Public	OA	NA	NA	NA	3.5	NA	NA	2016	2	6082016	9132016	257	97	13.86	FR	800	Processing
L2-32	L	14000	16	9	FRH	WS	BWO	Y	N	N	DLM	3	CTF	Daily	Y	BWO	Y	Y	N	Y	Y	Y	N	Y	Public	OIN	N	12	Plant	Off	55	Public	OA	NA	NA	NA	3.5	NA	NA	2016	2	6082016	9132016	257	97	13.86	FR	800	Processing
L2-33	L	14000	16	9	FRH	WS	BWO	Y	N	N	DLM	3	CTF	Daily	Y	BWO	Y	Y	N	Y	Y	Y	N	Y	Public	OIN	N	12	Plant	Off	55	Public	OA	NA	NA	NA	3.5	NA	NA	2016	2	6082016	9132016	257	97	13.86	FR	800	Processing
L2-34	L	14000	16	9	FRH	WS	BWO	Y	N	N	DLM	3	CTF	Daily	Y	BWO	Y	Y	N	Y	Y	Y	N	Y	Public	OIN	N	12	Plant	Off	55	Public	OA	NA	NA	NA	3.5	NA	NA	2016	2	6082016	9132016	257	97	13.86	FR	800	Processing
L2-35	L	14000	16	9	FRH	WS	BWO	Y	N	N	DLM	3	CTF	Daily	Y	BWO	Y	Y	N	Y	Y	Y	N	Y	Public	OIN	N	12	Plant	Off	55	Public	OA	NA	NA	NA	3.5	NA	NA	2016	2	6082016	9132016	257	97	13.86	FR	800	Processing
L2-36	L	14000	16	9	FRH	WS	BWO	Y	N	N	DLM	3	CTF	Daily	Y	BWO	Y	Y	N	Y	Y	Y	N	Y	Public	OIN	N	12	Plant	Off	55	Public	OA	Air	NA	NA	3.5	NA	NA	2016	2	6082016	9132016	257	97	13.86	FR	800	Processing
L2-37	L	14000	16	9	FRH	WS	BWO	Y	N	N	DLM	3	CTF	Daily	Y	BWO	Y	Y	N	Y	Y	Y	N	Y	Public	OIN	N	12	Plant	Off	55	Public	OA	Air	NA	NA	3.5	NA	NA	2016	2	6082016	9132016	257	97	13.86	FR	800	Processing
L2-38	L	14000	16	9	FRH	WS	BWO	Y	N	N	DLM	3	CTF	Daily	Y	BWO	Y	Y	N	Y	Y	Y	N	Y	Public	OIN	N	12	Plant	Off	55	Public	OA	Air	NA	NA	3.5	NA	NA	2016	2	6082016	9132016	257	97	13.86	FR	800	Processing
L2-39	L	14000	16	9	FRH	WS	BWO	Y	N	N	DLM	3	CTF	Daily	Y	BWO	Y	Y	N	Y	Y	Y	N	Y	Public	OIN	N	12	Plant	Off	55	Public	OA	Air	NA	NA	3.5	NA	NA	2016	2	6082016	9132016	257	97	13.86	FR	800	Processing
L2-40	L	14000	16	9	FRH	WS	BWO	Y	N	N	DLM	3	CTF	Daily	Y	BWO	Y	Y	N	Y	Y	Y	N	Y	Public	OIN	N	12	Plant	Off	55	Public	OA	Air	NA	NA	3.5	NA	NA	2016	2	6082016	9132016	257	97	13.86	FR	800	Processing
A5-41	A	14000	16	7	FRH	WS	BWO	Y	Y	N	DLM	3	CTF	Daily	Y	BWO	Y	Y	N	Y	Y	Y	N	Y	Public	OIN	N	12	Plant	Off	55	Public	OA	Air	NA	NA	3.5	4	1	2014	5	6202014	8102014	253	82	11.71	FR	800	Final
A5-42	A	14000	16	7	FRH	WS	BWO	Y	Y	N	DLM	3	CTF	Daily	Y	BWO	Y	Y	N	Y	Y	Y	N	Y	Public	OIN	N	12	Plant	Off	55	Public	OA	Air	NA	NA	3.5	4	1	2014	5	6202014	8102014	253	82	11.71	FR	800	Final
A5-43	A	14000	16	7	FRH	WS	BWO	Y	Y	N	DLM	3	CTF	Daily	Y	BWO	Y	Y	N	Y	Y	Y	N	Y	Public	OIN	N	12	Plant	Off	55	Public	OA	Air	NA	NA	3.5	4	1	2014	5	6202014	8102014	253	82	11.71	FR	800	Final
A5-44	A	14000	16	7	FRH	WS	BWO	Y	Y	N	DLM	3	CTF	Daily	Y	BWO	Y	Y	N	Y	Y	Y	N	Y	Public	OIN	N	12	Plant	Off	55	Public	OA	Air	NA	NA	3.5	4	1	2014	5	6202014	8102014	253	82	11.71	FR	800	Final
A5-45	A	14000	16	7	FRH	WS	BWO	Y	Y	N	DLM	3	CTF	Daily	Y	BWO	Y	Y	N	Y	Y	Y	N	Y	Public	OIN	N	12	Plant	Off	55	Public	OA	Air	NA	NA	3.5	4	1	2014	5	6202014	8102014	253	82	11.71	FR	800	Final
A5-31	A	14000	16	7	FRH	WS	BWO	Y	Y	N	DLM	3	CTF	Daily	Y	BWO	Y	Y	N	Y	Y	Y	N	Y	Public	OIN	N	12	Plant	Off	55	Public	OA	NA	NA	NA	3.5	NA	NA	2014	5	6202014	9082014	251	80	11.43	FR	800	Processing
A5-32	A	14000	16	7	FRH	WS	BWO	Y	Y	N	DLM	3	CTF	Daily	Y	BWO	Y	Y	N	Y	Y	Y	N	Y	Public	OIN	N	12	Plant	Off	55	Public	OA	NA	NA	NA	3.5	NA	NA	2014	5	6202014	9082014	251	80	11.43	FR	800	Processing
A5-33	A	14000	16	7	FRH	WS	BWO	Y	Y	N	DLM	3	CTF	Daily	Y	BWO	Y	Y	N	Y	Y	Y	N	Y	Public	OIN	N	12	Plant	Off	55	Public	OA	NA	NA	NA	3.5	NA	NA	2014	5	6202014	9082014	251	80	11.43	FR	800	Processing
A5-34	A	14000	16	7	FRH	WS	BWO	Y	Y	N	DLM	3	CTF	Daily	Y	BWO	Y	Y	N	Y	Y	Y	N	Y	Public	OIN	N	12	Plant	Off	55	Public	OA	NA	NA	NA	3.5	NA	NA	2014	5	6202014	9082014	251	80	11.43	FR	800	Processing
A5-35	A	14000	16	7	FRH	WS	BWO	Y	Y	N	DLM	3	CTF	Daily	Y	BWO	Y	Y	N	Y	Y	Y	N	Y	Public	OIN	N	12	Plant	Off	55	Public	OA	NA	NA	NA	3.5	NA	NA	2014	5	6202014	9082014	251	80	11.43	FR	800	Processing
A5-36	A	14000	16	7	FRH	WS	BWO	Y	Y	N	DLM	3	CTF	Daily	Y	BWO	Y	Y	N	Y	Y	Y	N	Y	Public	OIN	N	12	Plant	Off	55	Public	OA	Air	NA	NA	3.5	NA	NA	2014	5	6202014	9082014	251	80	11.43	FR	800	Processing
A5-37	A	14000	16	7	FRH	WS	BWO	Y	Y	N	DLM	3	CTF	Daily	Y	BWO	Y	Y	N	Y	Y	Y	N	Y	Public	OIN	N	12	Plant	Off	55	Public	OA	Air	NA	NA	3.5	NA	NA	2014	5	6202014	9082014	251	80	11.43	FR	800	Processing
A5-38	A	14000	16	7	FRH	WS	BWO	Y	Y	N	DLM	3	CTF	Daily	Y	BWO	Y	Y	N	Y	Y	Y	N	Y	Public	OIN	N	12	Plant	Off	55	Public	OA	Air	NA	NA	3.5	NA	NA	2014	5	6202014	9082014	251	80	11.43	FR	800	Processing
A5-39	A	14000	16	7	FRH	WS	BWO	Y	Y	N	DLM	3	CTF	Daily	Y	BWO	Y	Y	N	Y	Y	Y	N	Y	Public	OIN	N	12	Plant	Off	55	Public	OA	Air	NA	NA	3.5	NA	NA	2014	5	6202014	9082014	251	80	11.43	FR	800	Processing
A5-40	A	14000	16	7	FRH	WS	BWO	Y	Y	N	DLM	3	CTF	Daily	Y	BWO	Y	Y	N	Y	Y	Y	N	Y	Public	OIN	N	12	Plant	Off	55	Public	OA	Air	NA	NA	3.5	NA	NA	2014	5	6202014	9082014	251	80	11.43	FR	800	Processing
I9-31	I	1500	5	6	FRH	WS	SF2	Y	Y	N	DLM	4	CT	Daily	Y	SF2	Y	Y	N	Y	N	Y	Y	N	Well	OIN	N	18	Plant	Off	55	Public	OA	NA	NA	NA	3	NA	NA	2015	7	6102015	9032015	246	85	12.14	FR	350	Processing
I9-32	I	1500	5	6	FRH	WS	SF2	Y	Y	N	DLM	4	CT	Daily	Y	SF2	Y	Y	N	Y	N	Y	Y	N	Well	OIN	N	18	Plant	Off	55	Public	OA	NA	NA	NA	3	NA	NA	2015	7	6102015	9032015	246	85	12.14	FR	350	Processing
I9-33	I	1500	5	6	FRH	WS	SF2	Y	Y	N	DLM	4	CT	Daily	Y	SF2	Y	Y	N	Y	N	Y	Y	N	Well	OIN	N	18	Plant	Off	55	Public	OA	NA	NA	NA	3	NA	NA	2015	7	6102015	9032015	246	85	12.14	FR	350	Processing
I9-34	I	1500	5	6	FRH	WS	SF2	Y	Y	N	DLM	4	CT	Daily	Y	SF2	Y	Y	N	Y	N	Y	Y	N	Well	OIN	N	18	Plant	Off	55	Public	OA	NA	NA	NA	3	NA	NA	2015	7	6102015	9032015	246	85	12.14	FR	350	Processing
I9-35	I	1500	5	6	FRH	WS	SF2	Y	Y	N	DLM	4	CT	Daily	Y	SF2	Y	Y	N	Y	N	Y	Y	N	Well	OIN	N	18	Plant	Off	55	Public	OA	NA	NA	NA	3	NA	NA	2015	7	6102015	9032015	246	85	12.14	FR	350	Processing
I9-36	I	1500	5	6	FRH	WS	SF2	Y	Y	N	DLM	4	CT	Daily	Y	SF2	Y	Y	N	Y	N	Y	Y	N	Well	OIN	N	18	Plant	Off	55	Public	OA	Air	NA	NA	3	NA	NA	2015	7	6102015	9032015	246	85	12.14	FR	350	Processing
I9-37	I	1500	5	6	FRH	WS	SF2	Y	Y	N	DLM	4	CT	Daily	Y	SF2	Y	Y	N	Y	N	Y	Y	N	Well	OIN	N	18	Plant	Off	55	Public	OA	Air	NA	NA	3	NA	NA	2015	7	6102015	9032015	246	85	12.14	FR	350	Processing
I9-38	I	1500	5	6	FRH	WS	SF2	Y	Y	N	DLM	4	CT	Daily	Y	SF2	Y	Y	N	Y	N	Y	Y	N	Well	OIN	N	18	Plant	Off	55	Public	OA	Air	NA	NA	3	NA	NA	2015	7	6102015	9032015	246	85	12.14	FR	350	Processing
I9-39	I	1500	5	6	FRH	WS	SF2	Y	Y	N	DLM	4	CT	Daily	Y	SF2	Y	Y	N	Y	N	Y	Y	N	Well	OIN	N	18	Plant	Off	55	Public	OA	Air	NA	NA	3	NA	NA	2015	7	6102015	9032015	246	85	12.14	FR	350	Processing
I9-40	I	1500	5	6	FRH	WS	SF2	Y	Y	N	DLM	4	CT	Daily	Y	SF2	Y	Y	N	Y	N	Y	Y	N	Well	OIN	N	18	Plant	Off	55	Public	OA	Air	NA	NA	3	NA	NA	2015	7	6102015	9032015	246	85	12.14	FR	350	Processing
H2-41	H	28000	16	10	FRH	WS	BWO	Y	N	N	DLM	3	CTF2	Daily	Y	BWO	Y	Y	N	Y	N	Y	N	N	Public	OIN	N	12	Plant	Off	55	Public	OA	Air	NA	NA	0.5	4	1	2017	1	6132017	8312017	243	79	11.2857	FR	1500	Final Product
H2-42	H	28000	16	10	FRH	WS	BWO	Y	N	N	DLM	3	CTF2	Daily	Y	BWO	Y	Y	N	Y	N	Y	N	N	Public	OIN	N	12	Plant	Off	55	Public	OA	Air	NA	NA	0.5	4	1	2017	1	6132017	8312017	243	79	11.2857	FR	1500	Final Product
H2-43	H	28000	16	10	FRH	WS	BWO	Y	N	N	DLM	3	CTF2	Daily	Y	BWO	Y	Y	N	Y	N	Y	N	N	Public	OIN	N	12	Plant	Off	55	Public	OA	Air	NA	NA	0.5	4	1	2017	1	6132017	8312017	243	79	11.2857	FR	1500	Final Product
H2-44	H	28000	16	10	FRH	WS	BWO	Y	N	N	DLM	3	CTF2	Daily	Y	BWO	Y	Y	N	Y	N	Y	N	N	Public	OIN	N	12	Plant	Off	55	Public	OA	Air	NA	NA	0.5	4	1	2017	1	6132017	8312017	243	79	11.2857	FR	1500	Final Product
H2-45	H	28000	16	10	FRH	WS	BWO	Y	N	N	DLM	3	CTF2	Daily	Y	BWO	Y	Y	N	Y	N	Y	N	N	Public	OIN	N	12	Plant	Off	55	Public	OA	Air	NA	NA	0.5	4	1	2017	1	6132017	8312017	243	79	11.2857	FR	1500	Final Product
H2-31	H	28000	16	10	FRH	WS	BWO	Y	N	N	DLM	3	CTF2	Daily	Y	BWO	Y	Y	N	Y	N	Y	N	N	Public	OIN	N	12	Plant	Off	55	Public	OA	NA	NA	NA	0.5	NA	NA	2017	1	6132017	8292017	241	77	11	FR	1500	Processing
H2-32	H	28000	16	10	FRH	WS	BWO	Y	N	N	DLM	3	CTF2	Daily	Y	BWO	Y	Y	N	Y	N	Y	N	N	Public	OIN	N	12	Plant	Off	55	Public	OA	NA	NA	NA	0.5	NA	NA	2017	1	6132017	8292017	241	77	11	FR	1500	Processing
H2-33	H	28000	16	10	FRH	WS	BWO	Y	N	N	DLM	3	CTF2	Daily	Y	BWO	Y	Y	N	Y	N	Y	N	N	Public	OIN	N	12	Plant	Off	55	Public	OA	NA	NA	NA	0.5	NA	NA	2017	1	6132017	8292017	241	77	11	FR	1500	Processing
H2-34	H	28000	16	10	FRH	WS	BWO	Y	N	N	DLM	3	CTF2	Daily	Y	BWO	Y	Y	N	Y	N	Y	N	N	Public	OIN	N	12	Plant	Off	55	Public	OA	NA	NA	NA	0.5	NA	NA	2017	1	6132017	8292017	241	77	11	FR	1500	Processing
H2-35	H	28000	16	10	FRH	WS	BWO	Y	N	N	DLM	3	CTF2	Daily	Y	BWO	Y	Y	N	Y	N	Y	N	N	Public	OIN	N	12	Plant	Off	55	Public	OA	NA	NA	NA	0.5	NA	NA	2017	1	6132017	8292017	241	77	11	FR	1500	Processing
H2-36	H	28000	16	10	FRH	WS	BWO	Y	N	N	DLM	3	CTF2	Daily	Y	BWO	Y	Y	N	Y	N	Y	N	N	Public	OIN	N	12	Plant	Off	55	Public	OA	Air	NA	NA	0.5	NA	NA	2017	1	6132017	8292017	241	77	11	FR	1500	Processing
H2-37	H	28000	16	10	FRH	WS	BWO	Y	N	N	DLM	3	CTF2	Daily	Y	BWO	Y	Y	N	Y	N	Y	N	N	Public	OIN	N	12	Plant	Off	55	Public	OA	Air	NA	NA	0.5	NA	NA	2017	1	6132017	8292017	241	77	11	FR	1500	Processing
H2-38	H	28000	16	10	FRH	WS	BWO	Y	N	N	DLM	3	CTF2	Daily	Y	BWO	Y	Y	N	Y	N	Y	N	N	Public	OIN	N	12	Plant	Off	55	Public	OA	Air	NA	NA	0.5	NA	NA	2017	1	6132017	8292017	241	77	11	FR	1500	Processing
H2-39	H	28000	16	10	FRH	WS	BWO	Y	N	N	DLM	3	CTF2	Daily	Y	BWO	Y	Y	N	Y	N	Y	N	N	Public	OIN	N	12	Plant	Off	55	Public	OA	Air	NA	NA	0.5	NA	NA	2017	1	6132017	8292017	241	77	11	FR	1500	Processing
H2-40	H	28000	16	10	FRH	WS	BWO	Y	N	N	DLM	3	CTF2	Daily	Y	BWO	Y	Y	N	Y	N	Y	N	N	Public	OIN	N	12	Plant	Off	55	Public	OA	Air	NA	NA	0.5	NA	NA	2017	1	6132017	8292017	241	77	11	FR	1500	Processing
A9-41	A	14000	16	8	FRH	WS	BWO	Y	N	N	DLM	3	CTF	Daily	Y	BWO	Y	Y	N	Y	Y	Y	N	Y	Public	OIN	N	12	Plant	Off	55	Public	OA	Air	NA	NA	3.5	4	1	2015	9	6172015	8262015	238	70	10	FR	800	Final
A9-42	A	14000	16	8	FRH	WS	BWO	Y	N	N	DLM	3	CTF	Daily	Y	BWO	Y	Y	N	Y	Y	Y	N	Y	Public	OIN	N	12	Plant	Off	55	Public	OA	Air	NA	NA	3.5	4	1	2015	9	6172015	8262015	238	70	10	FR	800	Final
A9-43	A	14000	16	8	FRH	WS	BWO	Y	N	N	DLM	3	CTF	Daily	Y	BWO	Y	Y	N	Y	Y	Y	N	Y	Public	OIN	N	12	Plant	Off	55	Public	OA	Air	NA	NA	3.5	4	1	2015	9	6172015	8262015	238	70	10	FR	800	Final
A9-44	A	14000	16	8	FRH	WS	BWO	Y	N	N	DLM	3	CTF	Daily	Y	BWO	Y	Y	N	Y	Y	Y	N	Y	Public	OIN	N	12	Plant	Off	55	Public	OA	Air	NA	NA	3.5	4	1	2015	9	6172015	8262015	238	70	10	FR	800	Final
A9-45	A	14000	16	8	FRH	WS	BWO	Y	N	N	DLM	3	CTF	Daily	Y	BWO	Y	Y	N	Y	Y	Y	N	Y	Public	OIN	N	12	Plant	Off	55	Public	OA	Air	NA	NA	3.5	4	1	2015	9	6172015	8262015	238	70	10	FR	800	Final
A9-31	A	14000	16	8	FRH	WS	BWO	Y	N	N	DLM	3	CTF	Daily	Y	BWO	Y	Y	N	Y	Y	Y	N	Y	Public	OIN	N	12	Plant	Off	55	Public	OA	NA	NA	NA	3.5	NA	NA	2015	9	6172015	8252015	237	69	9.86	FR	800	Processing
A9-32	A	14000	16	8	FRH	WS	BWO	Y	N	N	DLM	3	CTF	Daily	Y	BWO	Y	Y	N	Y	Y	Y	N	Y	Public	OIN	N	12	Plant	Off	55	Public	OA	NA	NA	NA	3.5	NA	NA	2015	9	6172015	8252015	237	69	9.86	FR	800	Processing
A9-33	A	14000	16	8	FRH	WS	BWO	Y	N	N	DLM	3	CTF	Daily	Y	BWO	Y	Y	N	Y	Y	Y	N	Y	Public	OIN	N	12	Plant	Off	55	Public	OA	NA	NA	NA	3.5	NA	NA	2015	9	6172015	8252015	237	69	9.86	FR	800	Processing
A9-34	A	14000	16	8	FRH	WS	BWO	Y	N	N	DLM	3	CTF	Daily	Y	BWO	Y	Y	N	Y	Y	Y	N	Y	Public	OIN	N	12	Plant	Off	55	Public	OA	NA	NA	NA	3.5	NA	NA	2015	9	6172015	8252015	237	69	9.86	FR	800	Processing
A9-35	A	14000	16	8	FRH	WS	BWO	Y	N	N	DLM	3	CTF	Daily	Y	BWO	Y	Y	N	Y	Y	Y	N	Y	Public	OIN	N	12	Plant	Off	55	Public	OA	NA	NA	NA	3.5	NA	NA	2015	9	6172015	8252015	237	69	9.86	FR	800	Processing
A9-36	A	14000	16	8	FRH	WS	BWO	Y	N	N	DLM	3	CTF	Daily	Y	BWO	Y	Y	N	Y	Y	Y	N	Y	Public	OIN	N	12	Plant	Off	55	Public	OA	Air	NA	NA	3.5	NA	NA	2015	9	6172015	8252015	237	69	9.86	FR	800	Processing
A9-37	A	14000	16	8	FRH	WS	BWO	Y	N	N	DLM	3	CTF	Daily	Y	BWO	Y	Y	N	Y	Y	Y	N	Y	Public	OIN	N	12	Plant	Off	55	Public	OA	Air	NA	NA	3.5	NA	NA	2015	9	6172015	8252015	237	69	9.86	FR	800	Processing
A9-38	A	14000	16	8	FRH	WS	BWO	Y	N	N	DLM	3	CTF	Daily	Y	BWO	Y	Y	N	Y	Y	Y	N	Y	Public	OIN	N	12	Plant	Off	55	Public	OA	Air	NA	NA	3.5	NA	NA	2015	9	6172015	8252015	237	69	9.86	FR	800	Processing
A9-39	A	14000	16	8	FRH	WS	BWO	Y	N	N	DLM	3	CTF	Daily	Y	BWO	Y	Y	N	Y	Y	Y	N	Y	Public	OIN	N	12	Plant	Off	55	Public	OA	Air	NA	NA	3.5	NA	NA	2015	9	6172015	8252015	237	69	9.86	FR	800	Processing
A9-40	A	14000	16	8	FRH	WS	BWO	Y	N	N	DLM	3	CTF	Daily	Y	BWO	Y	Y	N	Y	Y	Y	N	Y	Public	OIN	N	12	Plant	Off	55	Public	OA	Air	NA	NA	3.5	NA	NA	2015	9	6172015	8252015	237	69	9.86	FR	800	Processing
A9-46	A	14000	16	8	FRH	WS	BWO	Y	N	N	DLM	3	CTF	Daily	Y	BWO	Y	Y	N	Y	Y	Y	N	Y	Public	OIN	N	12	Plant	Off	55	NA	NA	Air	NA	NA	3.5	4	1	2015	9	6172015	8252015	237	69	9.86	FR	800	Processing
A9-47	A	14000	16	8	FRH	WS	BWO	Y	N	N	DLM	3	CTF	Daily	Y	BWO	Y	Y	N	Y	Y	Y	N	Y	Public	OIN	N	12	Plant	Off	55	NA	NA	Air	NA	NA	3.5	4	1	2015	9	6172015	8252015	237	69	9.86	FR	800	Processing
A9-48	A	14000	16	8	FRH	WS	BWO	Y	N	N	DLM	3	CTF	Daily	Y	BWO	Y	Y	N	Y	Y	Y	N	Y	Public	OIN	N	12	Plant	Off	55	NA	NA	Air	NA	NA	3.5	4	1	2015	9	6172015	8252015	237	69	9.86	FR	800	Processing
A9-49	A	14000	16	8	FRH	WS	BWO	Y	N	N	DLM	3	CTF	Daily	Y	BWO	Y	Y	N	Y	Y	Y	N	Y	Public	OIN	N	12	Plant	Off	55	NA	NA	Air	NA	NA	3.5	4	1	2015	9	6172015	8252015	237	69	9.86	FR	800	Processing
A9-50	A	14000	16	8	FRH	WS	BWO	Y	N	N	DLM	3	CTF	Daily	Y	BWO	Y	Y	N	Y	Y	Y	N	Y	Public	OIN	N	12	Plant	Off	55	NA	NA	Air	NA	NA	3.5	4	1	2015	9	6172015	8252015	237	69	9.86	FR	800	Processing
I4-31	I	1500	5	5	MH	WS	SF1	Y	N	N	DLM	4	CT	Daily	Y	SF1	Y	N	N	Y	N	Y	Y	N	Well	OIN	N	18	Plant	Off	55	Public	OA	NA	NA	NA	3	NA	NA	2014	3	6182014	8182014	230	61	8.71	CC	200	Processing
I4-32	I	1500	5	5	MH	WS	SF1	Y	N	N	DLM	4	CT	Daily	Y	SF1	Y	N	N	Y	N	Y	Y	N	Well	OIN	N	18	Plant	Off	55	Public	OA	NA	NA	NA	3	NA	NA	2014	3	6182014	8182014	230	61	8.71	CC	200	Processing
I4-33	I	1500	5	5	MH	WS	SF1	Y	N	N	DLM	4	CT	Daily	Y	SF1	Y	N	N	Y	N	Y	Y	N	Well	OIN	N	18	Plant	Off	55	Public	OA	NA	NA	NA	3	NA	NA	2014	3	6182014	8182014	230	61	8.71	CC	200	Processing
I4-34	I	1500	5	5	MH	WS	SF1	Y	N	N	DLM	4	CT	Daily	Y	SF1	Y	N	N	Y	N	Y	Y	N	Well	OIN	N	18	Plant	Off	55	Public	OA	NA	NA	NA	3	NA	NA	2014	3	6182014	8182014	230	61	8.71	CC	200	Processing
I4-35	I	1500	5	5	MH	WS	SF1	Y	N	N	DLM	4	CT	Daily	Y	SF1	Y	N	N	Y	N	Y	Y	N	Well	OIN	N	18	Plant	Off	55	Public	OA	NA	NA	NA	3	NA	NA	2014	3	6182014	8182014	230	61	8.71	CC	200	Processing
I4-36	I	1500	5	5	MH	WS	SF1	Y	N	N	DLM	4	CT	Daily	Y	SF1	Y	N	N	Y	N	Y	Y	N	Well	OIN	N	18	Plant	Off	55	Public	OA	Air	NA	NA	3	NA	NA	2014	3	6182014	8182014	230	61	8.71	CC	200	Processing
I4-37	I	1500	5	5	MH	WS	SF1	Y	N	N	DLM	4	CT	Daily	Y	SF1	Y	N	N	Y	N	Y	Y	N	Well	OIN	N	18	Plant	Off	55	Public	OA	Air	NA	NA	3	NA	NA	2014	3	6182014	8182014	230	61	8.71	CC	200	Processing
I4-38	I	1500	5	5	MH	WS	SF1	Y	N	N	DLM	4	CT	Daily	Y	SF1	Y	N	N	Y	N	Y	Y	N	Well	OIN	N	18	Plant	Off	55	Public	OA	Air	NA	NA	3	NA	NA	2014	3	6182014	8182014	230	61	8.71	CC	200	Processing
I4-39	I	1500	5	5	MH	WS	SF1	Y	N	N	DLM	4	CT	Daily	Y	SF1	Y	N	N	Y	N	Y	Y	N	Well	OIN	N	18	Plant	Off	55	Public	OA	Air	NA	NA	3	NA	NA	2014	3	6182014	8182014	230	61	8.71	CC	200	Processing
I4-40	I	1500	5	5	MH	WS	SF1	Y	N	N	DLM	4	CT	Daily	Y	SF1	Y	N	N	Y	N	Y	Y	N	Well	OIN	N	18	Plant	Off	55	Public	OA	Air	NA	NA	3	NA	NA	2014	3	6182014	8182014	230	61	8.71	CC	200	Processing
I3-31	I	1500	5	5	FRH	WS	SF1	Y	N	N	DLM	4	CT	Daily	Y	SF1	Y	N	N	Y	N	Y	Y	N	Well	OIN	N	18	Plant	Off	55	Public	OA	NA	NA	NA	3	NA	NA	2014	2	6042014	8182014	230	75	10.71	FR	200	Processing
I3-32	I	1500	5	5	FRH	WS	SF1	Y	N	N	DLM	4	CT	Daily	Y	SF1	Y	N	N	Y	N	Y	Y	N	Well	OIN	N	18	Plant	Off	55	Public	OA	NA	NA	NA	3	NA	NA	2014	2	6042014	8182014	230	75	10.71	FR	200	Processing
I3-33	I	1500	5	5	FRH	WS	SF1	Y	N	N	DLM	4	CT	Daily	Y	SF1	Y	N	N	Y	N	Y	Y	N	Well	OIN	N	18	Plant	Off	55	Public	OA	NA	NA	NA	3	NA	NA	2014	2	6042014	8182014	230	75	10.71	FR	200	Processing
I3-34	I	1500	5	5	FRH	WS	SF1	Y	N	N	DLM	4	CT	Daily	Y	SF1	Y	N	N	Y	N	Y	Y	N	Well	OIN	N	18	Plant	Off	55	Public	OA	NA	NA	NA	3	NA	NA	2014	2	6042014	8182014	230	75	10.71	FR	200	Processing
I3-35	I	1500	5	5	FRH	WS	SF1	Y	N	N	DLM	4	CT	Daily	Y	SF1	Y	N	N	Y	N	Y	Y	N	Well	OIN	N	18	Plant	Off	55	Public	OA	NA	NA	NA	3	NA	NA	2014	2	6042014	8182014	230	75	10.71	FR	200	Processing
I3-36	I	1500	5	5	FRH	WS	SF1	Y	N	N	DLM	4	CT	Daily	Y	SF1	Y	N	N	Y	N	Y	Y	N	Well	OIN	N	18	Plant	Off	55	Public	OA	Air	NA	NA	3	NA	NA	2014	2	6042014	8182014	230	75	10.71	FR	200	Processing
I3-37	I	1500	5	5	FRH	WS	SF1	Y	N	N	DLM	4	CT	Daily	Y	SF1	Y	N	N	Y	N	Y	Y	N	Well	OIN	N	18	Plant	Off	55	Public	OA	Air	NA	NA	3	NA	NA	2014	2	6042014	8182014	230	75	10.71	FR	200	Processing
I3-38	I	1500	5	5	FRH	WS	SF1	Y	N	N	DLM	4	CT	Daily	Y	SF1	Y	N	N	Y	N	Y	Y	N	Well	OIN	N	18	Plant	Off	55	Public	OA	Air	NA	NA	3	NA	NA	2014	2	6042014	8182014	230	75	10.71	FR	200	Processing
I3-39	I	1500	5	5	FRH	WS	SF1	Y	N	N	DLM	4	CT	Daily	Y	SF1	Y	N	N	Y	N	Y	Y	N	Well	OIN	N	18	Plant	Off	55	Public	OA	Air	NA	NA	3	NA	NA	2014	2	6042014	8182014	230	75	10.71	FR	200	Processing
I3-40	I	1500	5	5	FRH	WS	SF1	Y	N	N	DLM	4	CT	Daily	Y	SF1	Y	N	N	Y	N	Y	Y	N	Well	OIN	N	18	Plant	Off	55	Public	OA	Air	NA	NA	3	NA	NA	2014	2	6042014	8182014	230	75	10.71	FR	200	Processing
A4-41	A	14000	16	7	FRH	WS	BWO	Y	Y	N	DLM	3	CTF	Daily	Y	BWO	Y	Y	N	Y	Y	Y	N	Y	Public	OIN	N	12	Plant	Off	55	Public	OA	Air	NA	NA	3.5	4	1	2014	4	5212014	8122014	224	83	11.86	FR	800	Final
A4-42	A	14000	16	7	FRH	WS	BWO	Y	Y	N	DLM	3	CTF	Daily	Y	BWO	Y	Y	N	Y	Y	Y	N	Y	Public	OIN	N	12	Plant	Off	55	Public	OA	Air	NA	NA	3.5	4	1	2014	4	5212014	8122014	224	83	11.86	FR	800	Final
A4-43	A	14000	16	7	FRH	WS	BWO	Y	Y	N	DLM	3	CTF	Daily	Y	BWO	Y	Y	N	Y	Y	Y	N	Y	Public	OIN	N	12	Plant	Off	55	Public	OA	Air	NA	NA	3.5	4	1	2014	4	5212014	8122014	224	83	11.86	FR	800	Final
A4-44	A	14000	16	7	FRH	WS	BWO	Y	Y	N	DLM	3	CTF	Daily	Y	BWO	Y	Y	N	Y	Y	Y	N	Y	Public	OIN	N	12	Plant	Off	55	Public	OA	Air	NA	NA	3.5	4	1	2014	4	5212014	8122014	224	83	11.86	FR	800	Final
A4-45	A	14000	16	7	FRH	WS	BWO	Y	Y	N	DLM	3	CTF	Daily	Y	BWO	Y	Y	N	Y	Y	Y	N	Y	Public	OIN	N	12	Plant	Off	55	Public	OA	Air	NA	NA	3.5	4	1	2014	4	5212014	8122014	224	83	11.86	FR	800	Final
A4-31	A	14000	16	7	FRH	WS	BWO	Y	Y	N	DLM	3	CTF	Daily	Y	BWO	Y	Y	N	Y	Y	Y	N	Y	Public	OIN	N	12	Plant	Off	55	Public	OA	NA	NA	NA	3.5	NA	NA	2014	4	5212014	8112014	223	82	11.71	FR	800	Processing
A4-32	A	14000	16	7	FRH	WS	BWO	Y	Y	N	DLM	3	CTF	Daily	Y	BWO	Y	Y	N	Y	Y	Y	N	Y	Public	OIN	N	12	Plant	Off	55	Public	OA	NA	NA	NA	3.5	NA	NA	2014	4	5212014	8112014	223	82	11.71	FR	800	Processing
A4-33	A	14000	16	7	FRH	WS	BWO	Y	Y	N	DLM	3	CTF	Daily	Y	BWO	Y	Y	N	Y	Y	Y	N	Y	Public	OIN	N	12	Plant	Off	55	Public	OA	NA	NA	NA	3.5	NA	NA	2014	4	5212014	8112014	223	82	11.71	FR	800	Processing
A4-34	A	14000	16	7	FRH	WS	BWO	Y	Y	N	DLM	3	CTF	Daily	Y	BWO	Y	Y	N	Y	Y	Y	N	Y	Public	OIN	N	12	Plant	Off	55	Public	OA	NA	NA	NA	3.5	NA	NA	2014	4	5212014	8112014	223	82	11.71	FR	800	Processing
A4-35	A	14000	16	7	FRH	WS	BWO	Y	Y	N	DLM	3	CTF	Daily	Y	BWO	Y	Y	N	Y	Y	Y	N	Y	Public	OIN	N	12	Plant	Off	55	Public	OA	NA	NA	NA	3.5	NA	NA	2014	4	5212014	8112014	223	82	11.71	FR	800	Processing
A4-36	A	14000	16	7	FRH	WS	BWO	Y	Y	N	DLM	3	CTF	Daily	Y	BWO	Y	Y	N	Y	Y	Y	N	Y	Public	OIN	N	12	Plant	Off	55	Public	OA	Air	NA	NA	3.5	NA	NA	2014	4	5212014	8112014	223	82	11.71	FR	800	Processing
A4-37	A	14000	16	7	FRH	WS	BWO	Y	Y	N	DLM	3	CTF	Daily	Y	BWO	Y	Y	N	Y	Y	Y	N	Y	Public	OIN	N	12	Plant	Off	55	Public	OA	Air	NA	NA	3.5	NA	NA	2014	4	5212014	8112014	223	82	11.71	FR	800	Processing
A4-38	A	14000	16	7	FRH	WS	BWO	Y	Y	N	DLM	3	CTF	Daily	Y	BWO	Y	Y	N	Y	Y	Y	N	Y	Public	OIN	N	12	Plant	Off	55	Public	OA	Air	NA	NA	3.5	NA	NA	2014	4	5212014	8112014	223	82	11.71	FR	800	Processing
A4-39	A	14000	16	7	FRH	WS	BWO	Y	Y	N	DLM	3	CTF	Daily	Y	BWO	Y	Y	N	Y	Y	Y	N	Y	Public	OIN	N	12	Plant	Off	55	Public	OA	Air	NA	NA	3.5	NA	NA	2014	4	5212014	8112014	223	82	11.71	FR	800	Processing
A4-40	A	14000	16	7	FRH	WS	BWO	Y	Y	N	DLM	3	CTF	Daily	Y	BWO	Y	Y	N	Y	Y	Y	N	Y	Public	OIN	N	12	Plant	Off	55	Public	OA	Air	NA	NA	3.5	NA	NA	2014	4	5212014	8112014	223	82	11.71	FR	800	Processing
K1-41	K	1000	3	6	MC	PB	H22	Y	N	N	NA	4	CT	Daily	Y	H22+C	Y	N	N	Y	Y	N	Y	N	Rain	OIN	N	24	Plant	Off	55	Public	N	Air	NA	NA	5	-20	11	2016	1	5192016	8042016	217	77	11	FR	325	Final Product
K1-42	K	1000	3	6	MC	PB	H22	Y	N	N	NA	4	CT	Daily	Y	H22+C	Y	N	N	Y	Y	N	Y	N	Rain	OIN	N	24	Plant	Off	55	Public	N	Air	NA	NA	5	-20	11	2016	1	5192016	8042016	217	77	11	FR	325	Final Product
K1-43	K	1000	3	6	MC	PB	H22	Y	N	N	NA	4	CT	Daily	Y	H22+C	Y	N	N	Y	Y	N	Y	N	Rain	OIN	N	24	Plant	Off	55	Public	N	Air	NA	NA	5	-20	11	2016	1	5192016	8042016	217	77	11	FR	325	Final Product
K1-44	K	1000	3	6	MC	PB	H22	Y	N	N	NA	4	CT	Daily	Y	H22+C	Y	N	N	Y	Y	N	Y	N	Rain	OIN	N	24	Plant	Off	55	Public	N	Air	NA	NA	5	-20	11	2016	1	5192016	8042016	217	77	11	FR	325	Final Product
K1-45	K	1000	3	6	MC	PB	H22	Y	N	N	NA	4	CT	Daily	Y	H22+C	Y	N	N	Y	Y	N	Y	N	Rain	OIN	N	24	Plant	Off	55	Public	N	Air	NA	NA	5	-20	11	2016	1	5192016	8042016	217	77	11	FR	325	Final Product
H1-41	H	28000	16	10	FRH	WS	BWO	Y	N	N	DLM	3	CTF2	Daily	Y	BWO	Y	Y	N	Y	N	N	N	N	Public	OIN	N	12	Plant	Off	55	Public	OA	Air	NA	NA	0.5	4	1	2017	1	5172017	8022017	214	77	11	FR	1500	Final Product
H1-42	H	28000	16	10	FRH	WS	BWO	Y	N	N	DLM	3	CTF2	Daily	Y	BWO	Y	Y	N	Y	N	N	N	N	Public	OIN	N	12	Plant	Off	55	Public	OA	Air	NA	NA	0.5	4	1	2017	1	5172017	8022017	214	77	11	FR	1500	Final Product
H1-43	H	28000	16	10	FRH	WS	BWO	Y	N	N	DLM	3	CTF2	Daily	Y	BWO	Y	Y	N	Y	N	N	N	N	Public	OIN	N	12	Plant	Off	55	Public	OA	Air	NA	NA	0.5	4	1	2017	1	5172017	8022017	214	77	11	FR	1500	Final Product
H1-44	H	28000	16	10	FRH	WS	BWO	Y	N	N	DLM	3	CTF2	Daily	Y	BWO	Y	Y	N	Y	N	N	N	N	Public	OIN	N	12	Plant	Off	55	Public	OA	Air	NA	NA	0.5	4	1	2017	1	5172017	8022017	214	77	11	FR	1500	Final Product
H1-45	H	28000	16	10	FRH	WS	BWO	Y	N	N	DLM	3	CTF2	Daily	Y	BWO	Y	Y	N	Y	N	N	N	N	Public	OIN	N	12	Plant	Off	55	Public	OA	Air	NA	NA	0.5	4	1	2017	1	5172017	8022017	214	77	11	FR	1500	Final Product
H1-31	H	28000	16	10	FRH	WS	BWO	Y	N	N	DLM	3	CTF2	Daily	Y	BWO	Y	Y	N	Y	N	N	N	N	Public	OIN	N	12	Plant	Off	55	Public	OA	NA	NA	NA	0.5	NA	NA	2017	1	5172017	7312017	212	75	10.7143	FR	1500	Processing
H1-32	H	28000	16	10	FRH	WS	BWO	Y	N	N	DLM	3	CTF2	Daily	Y	BWO	Y	Y	N	Y	N	N	N	N	Public	OIN	N	12	Plant	Off	55	Public	OA	NA	NA	NA	0.5	NA	NA	2017	1	5172017	7312017	212	75	10.7143	FR	1500	Processing
H1-33	H	28000	16	10	FRH	WS	BWO	Y	N	N	DLM	3	CTF2	Daily	Y	BWO	Y	Y	N	Y	N	N	N	N	Public	OIN	N	12	Plant	Off	55	Public	OA	NA	NA	NA	0.5	NA	NA	2017	1	5172017	7312017	212	75	10.7143	FR	1500	Processing
H1-34	H	28000	16	10	FRH	WS	BWO	Y	N	N	DLM	3	CTF2	Daily	Y	BWO	Y	Y	N	Y	N	N	N	N	Public	OIN	N	12	Plant	Off	55	Public	OA	NA	NA	NA	0.5	NA	NA	2017	1	5172017	7312017	212	75	10.7143	FR	1500	Processing
H1-35	H	28000	16	10	FRH	WS	BWO	Y	N	N	DLM	3	CTF2	Daily	Y	BWO	Y	Y	N	Y	N	N	N	N	Public	OIN	N	12	Plant	Off	55	Public	OA	NA	NA	NA	0.5	NA	NA	2017	1	5172017	7312017	212	75	10.7143	FR	1500	Processing
H1-36	H	28000	16	10	FRH	WS	BWO	Y	N	N	DLM	3	CTF2	Daily	Y	BWO	Y	Y	N	Y	N	N	N	N	Public	OIN	N	12	Plant	Off	55	Public	OA	Air	NA	NA	0.5	NA	NA	2017	1	5172017	7312017	212	75	10.7143	FR	1500	Processing
H1-37	H	28000	16	10	FRH	WS	BWO	Y	N	N	DLM	3	CTF2	Daily	Y	BWO	Y	Y	N	Y	N	N	N	N	Public	OIN	N	12	Plant	Off	55	Public	OA	Air	NA	NA	0.5	NA	NA	2017	1	5172017	7312017	212	75	10.7143	FR	1500	Processing
H1-38	H	28000	16	10	FRH	WS	BWO	Y	N	N	DLM	3	CTF2	Daily	Y	BWO	Y	Y	N	Y	N	N	N	N	Public	OIN	N	12	Plant	Off	55	Public	OA	Air	NA	NA	0.5	NA	NA	2017	1	5172017	7312017	212	75	10.7143	FR	1500	Processing
H1-39	H	28000	16	10	FRH	WS	BWO	Y	N	N	DLM	3	CTF2	Daily	Y	BWO	Y	Y	N	Y	N	N	N	N	Public	OIN	N	12	Plant	Off	55	Public	OA	Air	NA	NA	0.5	NA	NA	2017	1	5172017	7312017	212	75	10.7143	FR	1500	Processing
H1-40	H	28000	16	10	FRH	WS	BWO	Y	N	N	DLM	3	CTF2	Daily	Y	BWO	Y	Y	N	Y	N	N	N	N	Public	OIN	N	12	Plant	Off	55	Public	OA	Air	NA	NA	0.5	NA	NA	2017	1	5172017	7312017	212	75	10.7143	FR	1500	Processing
I7-41	I	1500	5	6	MH	WS	SF2	Y	Y	N	DLM	4	CT	Daily	Y	SF2	Y	Y	N	Y	N	Y	Y	N	Well	OIN	N	18	Plant	Off	55	Public	OA	Air	NA	NA	3	-20	33	2015	5	4062015	7272015	208	112	16	RR	175	Final Product
I7-42	I	1500	5	6	MH	WS	SF2	Y	Y	N	DLM	4	CT	Daily	Y	SF2	Y	Y	N	Y	N	Y	Y	N	Well	OIN	N	18	Plant	Off	55	Public	OA	Air	NA	NA	3	-20	33	2015	5	4062015	7272015	208	112	16	RR	175	Final Product
I7-43	I	1500	5	6	MH	WS	SF2	Y	Y	N	DLM	4	CT	Daily	Y	SF2	Y	Y	N	Y	N	Y	Y	N	Well	OIN	N	18	Plant	Off	55	Public	OA	Air	NA	NA	3	-20	33	2015	5	4062015	7272015	208	112	16	RR	175	Final Product
I7-44	I	1500	5	6	MH	WS	SF2	Y	Y	N	DLM	4	CT	Daily	Y	SF2	Y	Y	N	Y	N	Y	Y	N	Well	OIN	N	18	Plant	Off	55	Public	OA	Air	NA	NA	3	-20	33	2015	5	4062015	7272015	208	112	16	RR	175	Final Product
I7-45	I	1500	5	6	MH	WS	SF2	Y	Y	N	DLM	4	CT	Daily	Y	SF2	Y	Y	N	Y	N	Y	Y	N	Well	OIN	N	18	Plant	Off	55	Public	OA	Air	NA	NA	3	-20	33	2015	5	4062015	7272015	208	112	16	RR	175	Final Product
I8-41	I	1500	5	6	MH	WS	SF1	Y	N	N	DLM	4	CT	Daily	Y	SF1	Y	N	N	Y	N	Y	Y	N	Well	OIN	N	18	Plant	Off	55	Public	OA	Air	NA	NA	3	-20	33	2015	6	4062015	7272015	208	112	16	RR	175	Final Product
I8-42	I	1500	5	6	MH	WS	SF1	Y	N	N	DLM	4	CT	Daily	Y	SF1	Y	N	N	Y	N	Y	Y	N	Well	OIN	N	18	Plant	Off	55	Public	OA	Air	NA	NA	3	-20	33	2015	6	4062015	7272015	208	112	16	RR	175	Final Product
I8-43	I	1500	5	6	MH	WS	SF1	Y	N	N	DLM	4	CT	Daily	Y	SF1	Y	N	N	Y	N	Y	Y	N	Well	OIN	N	18	Plant	Off	55	Public	OA	Air	NA	NA	3	-20	33	2015	6	4062015	7272015	208	112	16	RR	175	Final Product
I8-44	I	1500	5	6	MH	WS	SF1	Y	N	N	DLM	4	CT	Daily	Y	SF1	Y	N	N	Y	N	Y	Y	N	Well	OIN	N	18	Plant	Off	55	Public	OA	Air	NA	NA	3	-20	33	2015	6	4062015	7272015	208	112	16	RR	175	Final Product
I8-45	I	1500	5	6	MH	WS	SF1	Y	N	N	DLM	4	CT	Daily	Y	SF1	Y	N	N	Y	N	Y	Y	N	Well	OIN	N	18	Plant	Off	55	Public	OA	Air	NA	NA	3	-20	33	2015	6	4062015	7272015	208	112	16	RR	175	Final Product
A3-41	A	14000	16	7	FRH	WS	BWO	Y	Y	N	DLM	3	CTF	Daily	Y	BWO	Y	Y	N	Y	Y	Y	N	Y	Public	OIN	N	12	Plant	Off	55	Public	OA	Air	NA	NA	3.5	4	1	2014	3	4232014	7162014	197	84	12	FR	800	Final
A3-42	A	14000	16	7	FRH	WS	BWO	Y	Y	N	DLM	3	CTF	Daily	Y	BWO	Y	Y	N	Y	Y	Y	N	Y	Public	OIN	N	12	Plant	Off	55	Public	OA	Air	NA	NA	3.5	4	1	2014	3	4232014	7162014	197	84	12	FR	800	Final
A3-43	A	14000	16	7	FRH	WS	BWO	Y	Y	N	DLM	3	CTF	Daily	Y	BWO	Y	Y	N	Y	Y	Y	N	Y	Public	OIN	N	12	Plant	Off	55	Public	OA	Air	NA	NA	3.5	4	1	2014	3	4232014	7162014	197	84	12	FR	800	Final
A3-44	A	14000	16	7	FRH	WS	BWO	Y	Y	N	DLM	3	CTF	Daily	Y	BWO	Y	Y	N	Y	Y	Y	N	Y	Public	OIN	N	12	Plant	Off	55	Public	OA	Air	NA	NA	3.5	4	1	2014	3	4232014	7162014	197	84	12	FR	800	Final
A3-45	A	14000	16	7	FRH	WS	BWO	Y	Y	N	DLM	3	CTF	Daily	Y	BWO	Y	Y	N	Y	Y	Y	N	Y	Public	OIN	N	12	Plant	Off	55	Public	OA	Air	NA	NA	3.5	4	1	2014	3	4232014	7162014	197	84	12	FR	800	Final
A8-41	A	14000	16	8	FRH	WS	BWO	Y	N	N	DLM	3	CTF	Daily	Y	BWO	Y	Y	N	Y	Y	Y	N	Y	Public	OIN	N	12	Plant	Off	55	Public	OA	Air	NA	NA	3.5	4	1	2015	8	5202015	7152015	196	56	8	FR	800	Final
A8-42	A	14000	16	8	FRH	WS	BWO	Y	N	N	DLM	3	CTF	Daily	Y	BWO	Y	Y	N	Y	Y	Y	N	Y	Public	OIN	N	12	Plant	Off	55	Public	OA	Air	NA	NA	3.5	4	1	2015	8	5202015	7152015	196	56	8	FR	800	Final
A8-43	A	14000	16	8	FRH	WS	BWO	Y	N	N	DLM	3	CTF	Daily	Y	BWO	Y	Y	N	Y	Y	Y	N	Y	Public	OIN	N	12	Plant	Off	55	Public	OA	Air	NA	NA	3.5	4	1	2015	8	5202015	7152015	196	56	8	FR	800	Final
A8-44	A	14000	16	8	FRH	WS	BWO	Y	N	N	DLM	3	CTF	Daily	Y	BWO	Y	Y	N	Y	Y	Y	N	Y	Public	OIN	N	12	Plant	Off	55	Public	OA	Air	NA	NA	3.5	4	1	2015	8	5202015	7152015	196	56	8	FR	800	Final
A8-45	A	14000	16	8	FRH	WS	BWO	Y	N	N	DLM	3	CTF	Daily	Y	BWO	Y	Y	N	Y	Y	Y	N	Y	Public	OIN	N	12	Plant	Off	55	Public	OA	Air	NA	NA	3.5	4	1	2015	8	5202015	7152015	196	56	8	FR	800	Final
A8-31	A	14000	16	8	FRH	WS	BWO	Y	N	N	DLM	3	CTF	Daily	Y	BWO	Y	Y	N	Y	Y	Y	N	Y	Public	OIN	N	12	Plant	Off	55	Public	OA	NA	NA	NA	3.5	NA	NA	2015	8	5202015	7142015	195	55	7.86	FR	800	Processing
A8-32	A	14000	16	8	FRH	WS	BWO	Y	N	N	DLM	3	CTF	Daily	Y	BWO	Y	Y	N	Y	Y	Y	N	Y	Public	OIN	N	12	Plant	Off	55	Public	OA	NA	NA	NA	3.5	NA	NA	2015	8	5202015	7142015	195	55	7.86	FR	800	Processing
A8-33	A	14000	16	8	FRH	WS	BWO	Y	N	N	DLM	3	CTF	Daily	Y	BWO	Y	Y	N	Y	Y	Y	N	Y	Public	OIN	N	12	Plant	Off	55	Public	OA	NA	NA	NA	3.5	NA	NA	2015	8	5202015	7142015	195	55	7.86	FR	800	Processing
A8-34	A	14000	16	8	FRH	WS	BWO	Y	N	N	DLM	3	CTF	Daily	Y	BWO	Y	Y	N	Y	Y	Y	N	Y	Public	OIN	N	12	Plant	Off	55	Public	OA	NA	NA	NA	3.5	NA	NA	2015	8	5202015	7142015	195	55	7.86	FR	800	Processing
A8-35	A	14000	16	8	FRH	WS	BWO	Y	N	N	DLM	3	CTF	Daily	Y	BWO	Y	Y	N	Y	Y	Y	N	Y	Public	OIN	N	12	Plant	Off	55	Public	OA	NA	NA	NA	3.5	NA	NA	2015	8	5202015	7142015	195	55	7.86	FR	800	Processing
A8-36	A	14000	16	8	FRH	WS	BWO	Y	N	N	DLM	3	CTF	Daily	Y	BWO	Y	Y	N	Y	Y	Y	N	Y	Public	OIN	N	12	Plant	Off	55	Public	OA	Air	NA	NA	3.5	NA	NA	2015	8	5202015	7142015	195	55	7.86	FR	800	Processing
A8-37	A	14000	16	8	FRH	WS	BWO	Y	N	N	DLM	3	CTF	Daily	Y	BWO	Y	Y	N	Y	Y	Y	N	Y	Public	OIN	N	12	Plant	Off	55	Public	OA	Air	NA	NA	3.5	NA	NA	2015	8	5202015	7142015	195	55	7.86	FR	800	Processing
A8-38	A	14000	16	8	FRH	WS	BWO	Y	N	N	DLM	3	CTF	Daily	Y	BWO	Y	Y	N	Y	Y	Y	N	Y	Public	OIN	N	12	Plant	Off	55	Public	OA	Air	NA	NA	3.5	NA	NA	2015	8	5202015	7142015	195	55	7.86	FR	800	Processing
A8-39	A	14000	16	8	FRH	WS	BWO	Y	N	N	DLM	3	CTF	Daily	Y	BWO	Y	Y	N	Y	Y	Y	N	Y	Public	OIN	N	12	Plant	Off	55	Public	OA	Air	NA	NA	3.5	NA	NA	2015	8	5202015	7142015	195	55	7.86	FR	800	Processing
A8-40	A	14000	16	8	FRH	WS	BWO	Y	N	N	DLM	3	CTF	Daily	Y	BWO	Y	Y	N	Y	Y	Y	N	Y	Public	OIN	N	12	Plant	Off	55	Public	OA	Air	NA	NA	3.5	NA	NA	2015	8	5202015	7142015	195	55	7.86	FR	800	Processing
A8-46	A	14000	16	8	FRH	WS	BWO	Y	N	N	DLM	3	CTF	Daily	Y	BWO	Y	Y	N	Y	Y	Y	N	Y	Public	OIN	N	12	Plant	Off	55	NA	NA	Air	NA	NA	3.5	4	1	2015	8	5202015	7142015	195	55	7.86	FR	800	Processing
A8-47	A	14000	16	8	FRH	WS	BWO	Y	N	N	DLM	3	CTF	Daily	Y	BWO	Y	Y	N	Y	Y	Y	N	Y	Public	OIN	N	12	Plant	Off	55	NA	NA	Air	NA	NA	3.5	4	1	2015	8	5202015	7142015	195	55	7.86	FR	800	Processing
A8-48	A	14000	16	8	FRH	WS	BWO	Y	N	N	DLM	3	CTF	Daily	Y	BWO	Y	Y	N	Y	Y	Y	N	Y	Public	OIN	N	12	Plant	Off	55	NA	NA	Air	NA	NA	3.5	4	1	2015	8	5202015	7142015	195	55	7.86	FR	800	Processing
A8-49	A	14000	16	8	FRH	WS	BWO	Y	N	N	DLM	3	CTF	Daily	Y	BWO	Y	Y	N	Y	Y	Y	N	Y	Public	OIN	N	12	Plant	Off	55	NA	NA	Air	NA	NA	3.5	4	1	2015	8	5202015	7142015	195	55	7.86	FR	800	Processing
A8-50	A	14000	16	8	FRH	WS	BWO	Y	N	N	DLM	3	CTF	Daily	Y	BWO	Y	Y	N	Y	Y	Y	N	Y	Public	OIN	N	12	Plant	Off	55	NA	NA	Air	NA	NA	3.5	4	1	2015	8	5202015	7142015	195	55	7.86	FR	800	Processing
A3-31	A	14000	16	7	FRH	WS	BWO	Y	Y	N	DLM	3	CTF	Daily	Y	BWO	Y	Y	N	Y	Y	Y	N	Y	Public	OIN	N	12	Plant	Off	55	Public	OA	NA	NA	NA	3.5	NA	NA	2014	3	4232014	7142014	195	82	11.71	FR	800	Processing
A3-32	A	14000	16	7	FRH	WS	BWO	Y	Y	N	DLM	3	CTF	Daily	Y	BWO	Y	Y	N	Y	Y	Y	N	Y	Public	OIN	N	12	Plant	Off	55	Public	OA	NA	NA	NA	3.5	NA	NA	2014	3	4232014	7142014	195	82	11.71	FR	800	Processing
A3-33	A	14000	16	7	FRH	WS	BWO	Y	Y	N	DLM	3	CTF	Daily	Y	BWO	Y	Y	N	Y	Y	Y	N	Y	Public	OIN	N	12	Plant	Off	55	Public	OA	NA	NA	NA	3.5	NA	NA	2014	3	4232014	7142014	195	82	11.71	FR	800	Processing
A3-34	A	14000	16	7	FRH	WS	BWO	Y	Y	N	DLM	3	CTF	Daily	Y	BWO	Y	Y	N	Y	Y	Y	N	Y	Public	OIN	N	12	Plant	Off	55	Public	OA	NA	NA	NA	3.5	NA	NA	2014	3	4232014	7142014	195	82	11.71	FR	800	Processing
A3-35	A	14000	16	7	FRH	WS	BWO	Y	Y	N	DLM	3	CTF	Daily	Y	BWO	Y	Y	N	Y	Y	Y	N	Y	Public	OIN	N	12	Plant	Off	55	Public	OA	NA	NA	NA	3.5	NA	NA	2014	3	4232014	7142014	195	82	11.71	FR	800	Processing
A3-36	A	14000	16	7	FRH	WS	BWO	Y	Y	N	DLM	3	CTF	Daily	Y	BWO	Y	Y	N	Y	Y	Y	N	Y	Public	OIN	N	12	Plant	Off	55	Public	OA	Air	NA	NA	3.5	NA	NA	2014	3	4232014	7142014	195	82	11.71	FR	800	Processing
A3-37	A	14000	16	7	FRH	WS	BWO	Y	Y	N	DLM	3	CTF	Daily	Y	BWO	Y	Y	N	Y	Y	Y	N	Y	Public	OIN	N	12	Plant	Off	55	Public	OA	Air	NA	NA	3.5	NA	NA	2014	3	4232014	7142014	195	82	11.71	FR	800	Processing
A3-38	A	14000	16	7	FRH	WS	BWO	Y	Y	N	DLM	3	CTF	Daily	Y	BWO	Y	Y	N	Y	Y	Y	N	Y	Public	OIN	N	12	Plant	Off	55	Public	OA	Air	NA	NA	3.5	NA	NA	2014	3	4232014	7142014	195	82	11.71	FR	800	Processing
A3-39	A	14000	16	7	FRH	WS	BWO	Y	Y	N	DLM	3	CTF	Daily	Y	BWO	Y	Y	N	Y	Y	Y	N	Y	Public	OIN	N	12	Plant	Off	55	Public	OA	Air	NA	NA	3.5	NA	NA	2014	3	4232014	7142014	195	82	11.71	FR	800	Processing
A3-40	A	14000	16	7	FRH	WS	BWO	Y	Y	N	DLM	3	CTF	Daily	Y	BWO	Y	Y	N	Y	Y	Y	N	Y	Public	OIN	N	12	Plant	Off	55	Public	OA	Air	NA	NA	3.5	NA	NA	2014	3	4232014	7142014	195	82	11.71	FR	800	Processing
A7-41	A	14000	16	8	FRH	WS	BWO	Y	N	N	DLM	3	CTF	Daily	Y	BWO	Y	Y	N	Y	Y	Y	N	Y	Public	OIN	N	12	Plant	Off	55	Public	OA	Air	NA	NA	3.5	4	1	2015	7	4222015	7022015	183	71	10.14	FR	800	Final
A7-42	A	14000	16	8	FRH	WS	BWO	Y	N	N	DLM	3	CTF	Daily	Y	BWO	Y	Y	N	Y	Y	Y	N	Y	Public	OIN	N	12	Plant	Off	55	Public	OA	Air	NA	NA	3.5	4	1	2015	7	4222015	7022015	183	71	10.14	FR	800	Final
A7-43	A	14000	16	8	FRH	WS	BWO	Y	N	N	DLM	3	CTF	Daily	Y	BWO	Y	Y	N	Y	Y	Y	N	Y	Public	OIN	N	12	Plant	Off	55	Public	OA	Air	NA	NA	3.5	4	1	2015	7	4222015	7022015	183	71	10.14	FR	800	Final
A7-44	A	14000	16	8	FRH	WS	BWO	Y	N	N	DLM	3	CTF	Daily	Y	BWO	Y	Y	N	Y	Y	Y	N	Y	Public	OIN	N	12	Plant	Off	55	Public	OA	Air	NA	NA	3.5	4	1	2015	7	4222015	7022015	183	71	10.14	FR	800	Final
A7-45	A	14000	16	8	FRH	WS	BWO	Y	N	N	DLM	3	CTF	Daily	Y	BWO	Y	Y	N	Y	Y	Y	N	Y	Public	OIN	N	12	Plant	Off	55	Public	OA	Air	NA	NA	3.5	4	1	2015	7	4222015	7022015	183	71	10.14	FR	800	Final
A7-31	A	14000	16	8	FRH	WS	BWO	Y	N	N	DLM	3	CTF	Daily	Y	BWO	Y	Y	N	Y	Y	Y	N	Y	Public	OIN	N	12	Plant	Off	55	Public	OA	NA	NA	NA	3.5	NA	NA	2015	7	4222015	6302015	181	69	9.86	FR	800	Processing
A7-32	A	14000	16	8	FRH	WS	BWO	Y	N	N	DLM	3	CTF	Daily	Y	BWO	Y	Y	N	Y	Y	Y	N	Y	Public	OIN	N	12	Plant	Off	55	Public	OA	NA	NA	NA	3.5	NA	NA	2015	7	4222015	6302015	181	69	9.86	FR	800	Processing
A7-33	A	14000	16	8	FRH	WS	BWO	Y	N	N	DLM	3	CTF	Daily	Y	BWO	Y	Y	N	Y	Y	Y	N	Y	Public	OIN	N	12	Plant	Off	55	Public	OA	NA	NA	NA	3.5	NA	NA	2015	7	4222015	6302015	181	69	9.86	FR	800	Processing
A7-34	A	14000	16	8	FRH	WS	BWO	Y	N	N	DLM	3	CTF	Daily	Y	BWO	Y	Y	N	Y	Y	Y	N	Y	Public	OIN	N	12	Plant	Off	55	Public	OA	NA	NA	NA	3.5	NA	NA	2015	7	4222015	6302015	181	69	9.86	FR	800	Processing
A7-35	A	14000	16	8	FRH	WS	BWO	Y	N	N	DLM	3	CTF	Daily	Y	BWO	Y	Y	N	Y	Y	Y	N	Y	Public	OIN	N	12	Plant	Off	55	Public	OA	NA	NA	NA	3.5	NA	NA	2015	7	4222015	6302015	181	69	9.86	FR	800	Processing
A7-36	A	14000	16	8	FRH	WS	BWO	Y	N	N	DLM	3	CTF	Daily	Y	BWO	Y	Y	N	Y	Y	Y	N	Y	Public	OIN	N	12	Plant	Off	55	Public	OA	Air	NA	NA	3.5	NA	NA	2015	7	4222015	6302015	181	69	9.86	FR	800	Processing
A7-37	A	14000	16	8	FRH	WS	BWO	Y	N	N	DLM	3	CTF	Daily	Y	BWO	Y	Y	N	Y	Y	Y	N	Y	Public	OIN	N	12	Plant	Off	55	Public	OA	Air	NA	NA	3.5	NA	NA	2015	7	4222015	6302015	181	69	9.86	FR	800	Processing
A7-38	A	14000	16	8	FRH	WS	BWO	Y	N	N	DLM	3	CTF	Daily	Y	BWO	Y	Y	N	Y	Y	Y	N	Y	Public	OIN	N	12	Plant	Off	55	Public	OA	Air	NA	NA	3.5	NA	NA	2015	7	4222015	6302015	181	69	9.86	FR	800	Processing
A7-39	A	14000	16	8	FRH	WS	BWO	Y	N	N	DLM	3	CTF	Daily	Y	BWO	Y	Y	N	Y	Y	Y	N	Y	Public	OIN	N	12	Plant	Off	55	Public	OA	Air	NA	NA	3.5	NA	NA	2015	7	4222015	6302015	181	69	9.86	FR	800	Processing
A7-40	A	14000	16	8	FRH	WS	BWO	Y	N	N	DLM	3	CTF	Daily	Y	BWO	Y	Y	N	Y	Y	Y	N	Y	Public	OIN	N	12	Plant	Off	55	Public	OA	Air	NA	NA	3.5	NA	NA	2015	7	4222015	6302015	181	69	9.86	FR	800	Processing
A7-46	A	14000	16	8	FRH	WS	BWO	Y	N	N	DLM	3	CTF	Daily	Y	BWO	Y	Y	N	Y	Y	Y	N	Y	Public	OIN	N	12	Plant	Off	55	NA	NA	Air	NA	NA	3.5	4	1	2015	7	4222015	6302015	181	69	9.86	FR	800	Processing
A7-47	A	14000	16	8	FRH	WS	BWO	Y	N	N	DLM	3	CTF	Daily	Y	BWO	Y	Y	N	Y	Y	Y	N	Y	Public	OIN	N	12	Plant	Off	55	NA	NA	Air	NA	NA	3.5	4	1	2015	7	4222015	6302015	181	69	9.86	FR	800	Processing
A7-48	A	14000	16	8	FRH	WS	BWO	Y	N	N	DLM	3	CTF	Daily	Y	BWO	Y	Y	N	Y	Y	Y	N	Y	Public	OIN	N	12	Plant	Off	55	NA	NA	Air	NA	NA	3.5	4	1	2015	7	4222015	6302015	181	69	9.86	FR	800	Processing
A7-49	A	14000	16	8	FRH	WS	BWO	Y	N	N	DLM	3	CTF	Daily	Y	BWO	Y	Y	N	Y	Y	Y	N	Y	Public	OIN	N	12	Plant	Off	55	NA	NA	Air	NA	NA	3.5	4	1	2015	7	4222015	6302015	181	69	9.86	FR	800	Processing
A7-50	A	14000	16	8	FRH	WS	BWO	Y	N	N	DLM	3	CTF	Daily	Y	BWO	Y	Y	N	Y	Y	Y	N	Y	Public	OIN	N	12	Plant	Off	55	NA	NA	Air	NA	NA	3.5	4	1	2015	7	4222015	6302015	181	69	9.86	FR	800	Processing
I7-31	I	1500	5	6	MH	WS	SF2	Y	Y	N	DLM	4	CT	Daily	Y	SF2	Y	Y	N	Y	N	Y	Y	N	Well	OIN	N	18	Plant	Off	55	Public	OA	NA	NA	NA	3	NA	NA	2015	5	4062015	6252015	175	79	11.29	RR	175	Processing
I7-32	I	1500	5	6	MH	WS	SF2	Y	Y	N	DLM	4	CT	Daily	Y	SF2	Y	Y	N	Y	N	Y	Y	N	Well	OIN	N	18	Plant	Off	55	Public	OA	NA	NA	NA	3	NA	NA	2015	5	4062015	6252015	175	79	11.29	RR	175	Processing
I7-33	I	1500	5	6	MH	WS	SF2	Y	Y	N	DLM	4	CT	Daily	Y	SF2	Y	Y	N	Y	N	Y	Y	N	Well	OIN	N	18	Plant	Off	55	Public	OA	NA	NA	NA	3	NA	NA	2015	5	4062015	6252015	175	79	11.29	RR	175	Processing
I7-34	I	1500	5	6	MH	WS	SF2	Y	Y	N	DLM	4	CT	Daily	Y	SF2	Y	Y	N	Y	N	Y	Y	N	Well	OIN	N	18	Plant	Off	55	Public	OA	NA	NA	NA	3	NA	NA	2015	5	4062015	6252015	175	79	11.29	RR	175	Processing
I7-35	I	1500	5	6	MH	WS	SF2	Y	Y	N	DLM	4	CT	Daily	Y	SF2	Y	Y	N	Y	N	Y	Y	N	Well	OIN	N	18	Plant	Off	55	Public	OA	NA	NA	NA	3	NA	NA	2015	5	4062015	6252015	175	79	11.29	RR	175	Processing
I7-36	I	1500	5	6	MH	WS	SF2	Y	Y	N	DLM	4	CT	Daily	Y	SF2	Y	Y	N	Y	N	Y	Y	N	Well	OIN	N	18	Plant	Off	55	Public	OA	Air	NA	NA	3	NA	NA	2015	5	4062015	6252015	175	79	11.29	RR	175	Processing
I7-37	I	1500	5	6	MH	WS	SF2	Y	Y	N	DLM	4	CT	Daily	Y	SF2	Y	Y	N	Y	N	Y	Y	N	Well	OIN	N	18	Plant	Off	55	Public	OA	Air	NA	NA	3	NA	NA	2015	5	4062015	6252015	175	79	11.29	RR	175	Processing
I7-38	I	1500	5	6	MH	WS	SF2	Y	Y	N	DLM	4	CT	Daily	Y	SF2	Y	Y	N	Y	N	Y	Y	N	Well	OIN	N	18	Plant	Off	55	Public	OA	Air	NA	NA	3	NA	NA	2015	5	4062015	6252015	175	79	11.29	RR	175	Processing
I7-39	I	1500	5	6	MH	WS	SF2	Y	Y	N	DLM	4	CT	Daily	Y	SF2	Y	Y	N	Y	N	Y	Y	N	Well	OIN	N	18	Plant	Off	55	Public	OA	Air	NA	NA	3	NA	NA	2015	5	4062015	6252015	175	79	11.29	RR	175	Processing
I7-40	I	1500	5	6	MH	WS	SF2	Y	Y	N	DLM	4	CT	Daily	Y	SF2	Y	Y	N	Y	N	Y	Y	N	Well	OIN	N	18	Plant	Off	55	Public	OA	Air	NA	NA	3	NA	NA	2015	5	4062015	6252015	175	79	11.29	RR	175	Processing
I8-31	I	1500	5	6	MH	WS	SF1	Y	N	N	DLM	4	CT	Daily	Y	SF1	Y	N	N	Y	N	Y	Y	N	Well	OIN	N	18	Plant	Off	55	Public	OA	NA	NA	NA	3	NA	NA	2015	6	4062015	6252015	175	79	11.29	RR	175	Processing
I8-32	I	1500	5	6	MH	WS	SF1	Y	N	N	DLM	4	CT	Daily	Y	SF1	Y	N	N	Y	N	Y	Y	N	Well	OIN	N	18	Plant	Off	55	Public	OA	NA	NA	NA	3	NA	NA	2015	6	4062015	6252015	175	79	11.29	RR	175	Processing
I8-33	I	1500	5	6	MH	WS	SF1	Y	N	N	DLM	4	CT	Daily	Y	SF1	Y	N	N	Y	N	Y	Y	N	Well	OIN	N	18	Plant	Off	55	Public	OA	NA	NA	NA	3	NA	NA	2015	6	4062015	6252015	175	79	11.29	RR	175	Processing
I8-34	I	1500	5	6	MH	WS	SF1	Y	N	N	DLM	4	CT	Daily	Y	SF1	Y	N	N	Y	N	Y	Y	N	Well	OIN	N	18	Plant	Off	55	Public	OA	NA	NA	NA	3	NA	NA	2015	6	4062015	6252015	175	79	11.29	RR	175	Processing
I8-35	I	1500	5	6	MH	WS	SF1	Y	N	N	DLM	4	CT	Daily	Y	SF1	Y	N	N	Y	N	Y	Y	N	Well	OIN	N	18	Plant	Off	55	Public	OA	NA	NA	NA	3	NA	NA	2015	6	4062015	6252015	175	79	11.29	RR	175	Processing
I8-36	I	1500	5	6	MH	WS	SF1	Y	N	N	DLM	4	CT	Daily	Y	SF1	Y	N	N	Y	N	Y	Y	N	Well	OIN	N	18	Plant	Off	55	Public	OA	Air	NA	NA	3	NA	NA	2015	6	4062015	6252015	175	79	11.29	RR	175	Processing
I8-37	I	1500	5	6	MH	WS	SF1	Y	N	N	DLM	4	CT	Daily	Y	SF1	Y	N	N	Y	N	Y	Y	N	Well	OIN	N	18	Plant	Off	55	Public	OA	Air	NA	NA	3	NA	NA	2015	6	4062015	6252015	175	79	11.29	RR	175	Processing
I8-38	I	1500	5	6	MH	WS	SF1	Y	N	N	DLM	4	CT	Daily	Y	SF1	Y	N	N	Y	N	Y	Y	N	Well	OIN	N	18	Plant	Off	55	Public	OA	Air	NA	NA	3	NA	NA	2015	6	4062015	6252015	175	79	11.29	RR	175	Processing
I8-39	I	1500	5	6	MH	WS	SF1	Y	N	N	DLM	4	CT	Daily	Y	SF1	Y	N	N	Y	N	Y	Y	N	Well	OIN	N	18	Plant	Off	55	Public	OA	Air	NA	NA	3	NA	NA	2015	6	4062015	6252015	175	79	11.29	RR	175	Processing
I8-40	I	1500	5	6	MH	WS	SF1	Y	N	N	DLM	4	CT	Daily	Y	SF1	Y	N	N	Y	N	Y	Y	N	Well	OIN	N	18	Plant	Off	55	Public	OA	Air	NA	NA	3	NA	NA	2015	6	4062015	6252015	175	79	11.29	RR	175	Processing
A2-41	A	14000	16	7	FRH	WS	BWO	Y	Y	N	DLM	3	CTF	Daily	Y	BWO	Y	Y	N	Y	Y	Y	N	Y	Public	OIN	N	12	Plant	Off	55	Public	OA	Air	NA	NA	3.5	4	1	2014	2	3262014	6172014	168	83	11.86	FR	800	Final
A2-42	A	14000	16	7	FRH	WS	BWO	Y	Y	N	DLM	3	CTF	Daily	Y	BWO	Y	Y	N	Y	Y	Y	N	Y	Public	OIN	N	12	Plant	Off	55	Public	OA	Air	NA	NA	3.5	4	1	2014	2	3262014	6172014	168	83	11.86	FR	800	Final
A2-43	A	14000	16	7	FRH	WS	BWO	Y	Y	N	DLM	3	CTF	Daily	Y	BWO	Y	Y	N	Y	Y	Y	N	Y	Public	OIN	N	12	Plant	Off	55	Public	OA	Air	NA	NA	3.5	4	1	2014	2	3262014	6172014	168	83	11.86	FR	800	Final
A2-44	A	14000	16	7	FRH	WS	BWO	Y	Y	N	DLM	3	CTF	Daily	Y	BWO	Y	Y	N	Y	Y	Y	N	Y	Public	OIN	N	12	Plant	Off	55	Public	OA	Air	NA	NA	3.5	4	1	2014	2	3262014	6172014	168	83	11.86	FR	800	Final
A2-45	A	14000	16	7	FRH	WS	BWO	Y	Y	N	DLM	3	CTF	Daily	Y	BWO	Y	Y	N	Y	Y	Y	N	Y	Public	OIN	N	12	Plant	Off	55	Public	OA	Air	NA	NA	3.5	4	1	2014	2	3262014	6172014	168	83	11.86	FR	800	Final
A2-31	A	14000	16	7	FRH	WS	BWO	Y	Y	N	DLM	3	CTF	Daily	Y	BWO	Y	Y	N	Y	Y	Y	N	Y	Public	OIN	N	12	Plant	Off	55	Public	OA	NA	NA	NA	3.5	NA	NA	2014	2	3262014	6162014	167	82	11.71	FR	800	Processing
A2-32	A	14000	16	7	FRH	WS	BWO	Y	Y	N	DLM	3	CTF	Daily	Y	BWO	Y	Y	N	Y	Y	Y	N	Y	Public	OIN	N	12	Plant	Off	55	Public	OA	NA	NA	NA	3.5	NA	NA	2014	2	3262014	6162014	167	82	11.71	FR	800	Processing
A2-33	A	14000	16	7	FRH	WS	BWO	Y	Y	N	DLM	3	CTF	Daily	Y	BWO	Y	Y	N	Y	Y	Y	N	Y	Public	OIN	N	12	Plant	Off	55	Public	OA	NA	NA	NA	3.5	NA	NA	2014	2	3262014	6162014	167	82	11.71	FR	800	Processing
A2-34	A	14000	16	7	FRH	WS	BWO	Y	Y	N	DLM	3	CTF	Daily	Y	BWO	Y	Y	N	Y	Y	Y	N	Y	Public	OIN	N	12	Plant	Off	55	Public	OA	NA	NA	NA	3.5	NA	NA	2014	2	3262014	6162014	167	82	11.71	FR	800	Processing
A2-35	A	14000	16	7	FRH	WS	BWO	Y	Y	N	DLM	3	CTF	Daily	Y	BWO	Y	Y	N	Y	Y	Y	N	Y	Public	OIN	N	12	Plant	Off	55	Public	OA	NA	NA	NA	3.5	NA	NA	2014	2	3262014	6162014	167	82	11.71	FR	800	Processing
A2-36	A	14000	16	7	FRH	WS	BWO	Y	Y	N	DLM	3	CTF	Daily	Y	BWO	Y	Y	N	Y	Y	Y	N	Y	Public	OIN	N	12	Plant	Off	55	Public	OA	Air	NA	NA	3.5	NA	NA	2014	2	3262014	6162014	167	82	11.71	FR	800	Processing
A2-37	A	14000	16	7	FRH	WS	BWO	Y	Y	N	DLM	3	CTF	Daily	Y	BWO	Y	Y	N	Y	Y	Y	N	Y	Public	OIN	N	12	Plant	Off	55	Public	OA	Air	NA	NA	3.5	NA	NA	2014	2	3262014	6162014	167	82	11.71	FR	800	Processing
A2-38	A	14000	16	7	FRH	WS	BWO	Y	Y	N	DLM	3	CTF	Daily	Y	BWO	Y	Y	N	Y	Y	Y	N	Y	Public	OIN	N	12	Plant	Off	55	Public	OA	Air	NA	NA	3.5	NA	NA	2014	2	3262014	6162014	167	82	11.71	FR	800	Processing
A2-39	A	14000	16	7	FRH	WS	BWO	Y	Y	N	DLM	3	CTF	Daily	Y	BWO	Y	Y	N	Y	Y	Y	N	Y	Public	OIN	N	12	Plant	Off	55	Public	OA	Air	NA	NA	3.5	NA	NA	2014	2	3262014	6162014	167	82	11.71	FR	800	Processing
A2-40	A	14000	16	7	FRH	WS	BWO	Y	Y	N	DLM	3	CTF	Daily	Y	BWO	Y	Y	N	Y	Y	Y	N	Y	Public	OIN	N	12	Plant	Off	55	Public	OA	Air	NA	NA	3.5	NA	NA	2014	2	3262014	6162014	167	82	11.71	FR	800	Processing
I1-41	I	1500	5	5	MH	WS	SF1	Y	N	N	DLM	4	CT	Daily	Y	SF1	Y	N	N	Y	N	Y	Y	N	Well	OIN	N	18	Plant	Off	55	Public	OA	Air	NA	NA	3	-20	29	2014	1	3122014	6102014	161	90	12.86	CC	375	Final Product
I1-42	I	1500	5	5	MH	WS	SF1	Y	N	N	DLM	4	CT	Daily	Y	SF1	Y	N	N	Y	N	Y	Y	N	Well	OIN	N	18	Plant	Off	55	Public	OA	Air	NA	NA	3	-20	29	2014	1	3122014	6102014	161	90	12.86	CC	375	Final Product
I1-43	I	1500	5	5	MH	WS	SF1	Y	N	N	DLM	4	CT	Daily	Y	SF1	Y	N	N	Y	N	Y	Y	N	Well	OIN	N	18	Plant	Off	55	Public	OA	Air	NA	NA	3	-20	29	2014	1	3122014	6102014	161	90	12.86	CC	375	Final Product
I1-44	I	1500	5	5	MH	WS	SF1	Y	N	N	DLM	4	CT	Daily	Y	SF1	Y	N	N	Y	N	Y	Y	N	Well	OIN	N	18	Plant	Off	55	Public	OA	Air	NA	NA	3	-20	29	2014	1	3122014	6102014	161	90	12.86	CC	375	Final Product
I1-45	I	1500	5	5	MH	WS	SF1	Y	N	N	DLM	4	CT	Daily	Y	SF1	Y	N	N	Y	N	Y	Y	N	Well	OIN	N	18	Plant	Off	55	Public	OA	Air	NA	NA	3	-20	29	2014	1	3122014	6102014	161	90	12.86	CC	375	Final Product
A6-41	A	14000	16	8	FRH	WS	BWO	Y	N	N	DLM	3	CTF	Daily	Y	BWO	Y	Y	N	Y	Y	Y	N	Y	Public	OIN	N	12	Plant	Off	55	Public	OA	Air	NA	NA	3.5	4	1	2015	6	3252015	6032015	154	70	10	FR	800	Final
A6-42	A	14000	16	8	FRH	WS	BWO	Y	N	N	DLM	3	CTF	Daily	Y	BWO	Y	Y	N	Y	Y	Y	N	Y	Public	OIN	N	12	Plant	Off	55	Public	OA	Air	NA	NA	3.5	4	1	2015	6	3252015	6032015	154	70	10	FR	800	Final
A6-43	A	14000	16	8	FRH	WS	BWO	Y	N	N	DLM	3	CTF	Daily	Y	BWO	Y	Y	N	Y	Y	Y	N	Y	Public	OIN	N	12	Plant	Off	55	Public	OA	Air	NA	NA	3.5	4	1	2015	6	3252015	6032015	154	70	10	FR	800	Final
A6-44	A	14000	16	8	FRH	WS	BWO	Y	N	N	DLM	3	CTF	Daily	Y	BWO	Y	Y	N	Y	Y	Y	N	Y	Public	OIN	N	12	Plant	Off	55	Public	OA	Air	NA	NA	3.5	4	1	2015	6	3252015	6032015	154	70	10	FR	800	Final
A6-45	A	14000	16	8	FRH	WS	BWO	Y	N	N	DLM	3	CTF	Daily	Y	BWO	Y	Y	N	Y	Y	Y	N	Y	Public	OIN	N	12	Plant	Off	55	Public	OA	Air	NA	NA	3.5	4	1	2015	6	3252015	6032015	154	70	10	FR	800	Final
A6-31	A	14000	16	8	FRH	WS	BWO	Y	N	N	DLM	3	CTF	Daily	Y	BWO	Y	Y	N	Y	Y	Y	N	Y	Public	OIN	N	12	Plant	Off	55	Public	OA	NA	NA	NA	3.5	NA	NA	2015	6	3252015	6022015	153	69	9.86	FR	800	Processing
A6-32	A	14000	16	8	FRH	WS	BWO	Y	N	N	DLM	3	CTF	Daily	Y	BWO	Y	Y	N	Y	Y	Y	N	Y	Public	OIN	N	12	Plant	Off	55	Public	OA	NA	NA	NA	3.5	NA	NA	2015	6	3252015	6022015	153	69	9.86	FR	800	Processing
A6-33	A	14000	16	8	FRH	WS	BWO	Y	N	N	DLM	3	CTF	Daily	Y	BWO	Y	Y	N	Y	Y	Y	N	Y	Public	OIN	N	12	Plant	Off	55	Public	OA	NA	NA	NA	3.5	NA	NA	2015	6	3252015	6022015	153	69	9.86	FR	800	Processing
A6-34	A	14000	16	8	FRH	WS	BWO	Y	N	N	DLM	3	CTF	Daily	Y	BWO	Y	Y	N	Y	Y	Y	N	Y	Public	OIN	N	12	Plant	Off	55	Public	OA	NA	NA	NA	3.5	NA	NA	2015	6	3252015	6022015	153	69	9.86	FR	800	Processing
A6-35	A	14000	16	8	FRH	WS	BWO	Y	N	N	DLM	3	CTF	Daily	Y	BWO	Y	Y	N	Y	Y	Y	N	Y	Public	OIN	N	12	Plant	Off	55	Public	OA	NA	NA	NA	3.5	NA	NA	2015	6	3252015	6022015	153	69	9.86	FR	800	Processing
A6-36	A	14000	16	8	FRH	WS	BWO	Y	N	N	DLM	3	CTF	Daily	Y	BWO	Y	Y	N	Y	Y	Y	N	Y	Public	OIN	N	12	Plant	Off	55	Public	OA	Air	NA	NA	3.5	NA	NA	2015	6	3252015	6022015	153	69	9.86	FR	800	Processing
A6-37	A	14000	16	8	FRH	WS	BWO	Y	N	N	DLM	3	CTF	Daily	Y	BWO	Y	Y	N	Y	Y	Y	N	Y	Public	OIN	N	12	Plant	Off	55	Public	OA	Air	NA	NA	3.5	NA	NA	2015	6	3252015	6022015	153	69	9.86	FR	800	Processing
A6-38	A	14000	16	8	FRH	WS	BWO	Y	N	N	DLM	3	CTF	Daily	Y	BWO	Y	Y	N	Y	Y	Y	N	Y	Public	OIN	N	12	Plant	Off	55	Public	OA	Air	NA	NA	3.5	NA	NA	2015	6	3252015	6022015	153	69	9.86	FR	800	Processing
A6-39	A	14000	16	8	FRH	WS	BWO	Y	N	N	DLM	3	CTF	Daily	Y	BWO	Y	Y	N	Y	Y	Y	N	Y	Public	OIN	N	12	Plant	Off	55	Public	OA	Air	NA	NA	3.5	NA	NA	2015	6	3252015	6022015	153	69	9.86	FR	800	Processing
A6-40	A	14000	16	8	FRH	WS	BWO	Y	N	N	DLM	3	CTF	Daily	Y	BWO	Y	Y	N	Y	Y	Y	N	Y	Public	OIN	N	12	Plant	Off	55	Public	OA	Air	NA	NA	3.5	NA	NA	2015	6	3252015	6022015	153	69	9.86	FR	800	Processing
A6-46	A	14000	16	8	FRH	WS	BWO	Y	N	N	DLM	3	CTF	Daily	Y	BWO	Y	Y	N	Y	Y	Y	N	Y	Public	OIN	N	12	Plant	Off	55	NA	NA	Air	NA	NA	3.5	4	1	2015	6	3252015	6022015	153	69	9.86	FR	800	Processing
A6-47	A	14000	16	8	FRH	WS	BWO	Y	N	N	DLM	3	CTF	Daily	Y	BWO	Y	Y	N	Y	Y	Y	N	Y	Public	OIN	N	12	Plant	Off	55	NA	NA	Air	NA	NA	3.5	4	1	2015	6	3252015	6022015	153	69	9.86	FR	800	Processing
A6-48	A	14000	16	8	FRH	WS	BWO	Y	N	N	DLM	3	CTF	Daily	Y	BWO	Y	Y	N	Y	Y	Y	N	Y	Public	OIN	N	12	Plant	Off	55	NA	NA	Air	NA	NA	3.5	4	1	2015	6	3252015	6022015	153	69	9.86	FR	800	Processing
A6-49	A	14000	16	8	FRH	WS	BWO	Y	N	N	DLM	3	CTF	Daily	Y	BWO	Y	Y	N	Y	Y	Y	N	Y	Public	OIN	N	12	Plant	Off	55	NA	NA	Air	NA	NA	3.5	4	1	2015	6	3252015	6022015	153	69	9.86	FR	800	Processing
A6-50	A	14000	16	8	FRH	WS	BWO	Y	N	N	DLM	3	CTF	Daily	Y	BWO	Y	Y	N	Y	Y	Y	N	Y	Public	OIN	N	12	Plant	Off	55	NA	NA	Air	NA	NA	3.5	4	1	2015	6	3252015	6022015	153	69	9.86	FR	800	Processing
L1-41	L	14000	16	9	FRH	WS	BWO	Y	N	N	DLM	3	CTF	Daily	Y	BWO	Y	Y	N	Y	Y	Y	N	Y	Public	OIN	N	12	Plant	Off	55	Public	OA	Air	NA	NA	3.5	4	1	2016	1	3132016	5272016	148	75	10.71	FR	800	Final Product
L1-42	L	14000	16	9	FRH	WS	BWO	Y	N	N	DLM	3	CTF	Daily	Y	BWO	Y	Y	N	Y	Y	Y	N	Y	Public	OIN	N	12	Plant	Off	55	Public	OA	Air	NA	NA	3.5	4	1	2016	1	3132016	5272016	148	75	10.71	FR	800	Final Product
L1-43	L	14000	16	9	FRH	WS	BWO	Y	N	N	DLM	3	CTF	Daily	Y	BWO	Y	Y	N	Y	Y	Y	N	Y	Public	OIN	N	12	Plant	Off	55	Public	OA	Air	NA	NA	3.5	4	1	2016	1	3132016	5272016	148	75	10.71	FR	800	Final Product
L1-44	L	14000	16	9	FRH	WS	BWO	Y	N	N	DLM	3	CTF	Daily	Y	BWO	Y	Y	N	Y	Y	Y	N	Y	Public	OIN	N	12	Plant	Off	55	Public	OA	Air	NA	NA	3.5	4	1	2016	1	3132016	5272016	148	75	10.71	FR	800	Final Product
L1-45	L	14000	16	9	FRH	WS	BWO	Y	N	N	DLM	3	CTF	Daily	Y	BWO	Y	Y	N	Y	Y	Y	N	Y	Public	OIN	N	12	Plant	Off	55	Public	OA	Air	NA	NA	3.5	4	1	2016	1	3132016	5272016	148	75	10.71	FR	800	Final Product
L1-31	L	14000	16	9	FRH	WS	BWO	Y	N	N	DLM	3	CTF	Daily	Y	BWO	Y	Y	N	Y	Y	Y	N	Y	Public	OIN	N	12	Plant	Off	55	Public	OA	NA	NA	NA	3.5	NA	NA	2016	1	3132016	5242016	145	72	10.29	FR	800	Processing
L1-32	L	14000	16	9	FRH	WS	BWO	Y	N	N	DLM	3	CTF	Daily	Y	BWO	Y	Y	N	Y	Y	Y	N	Y	Public	OIN	N	12	Plant	Off	55	Public	OA	NA	NA	NA	3.5	NA	NA	2016	1	3132016	5242016	145	72	10.29	FR	800	Processing
L1-33	L	14000	16	9	FRH	WS	BWO	Y	N	N	DLM	3	CTF	Daily	Y	BWO	Y	Y	N	Y	Y	Y	N	Y	Public	OIN	N	12	Plant	Off	55	Public	OA	NA	NA	NA	3.5	NA	NA	2016	1	3132016	5242016	145	72	10.29	FR	800	Processing
L1-34	L	14000	16	9	FRH	WS	BWO	Y	N	N	DLM	3	CTF	Daily	Y	BWO	Y	Y	N	Y	Y	Y	N	Y	Public	OIN	N	12	Plant	Off	55	Public	OA	NA	NA	NA	3.5	NA	NA	2016	1	3132016	5242016	145	72	10.29	FR	800	Processing
L1-35	L	14000	16	9	FRH	WS	BWO	Y	N	N	DLM	3	CTF	Daily	Y	BWO	Y	Y	N	Y	Y	Y	N	Y	Public	OIN	N	12	Plant	Off	55	Public	OA	NA	NA	NA	3.5	NA	NA	2016	1	3132016	5242016	145	72	10.29	FR	800	Processing
L1-36	L	14000	16	9	FRH	WS	BWO	Y	N	N	DLM	3	CTF	Daily	Y	BWO	Y	Y	N	Y	Y	Y	N	Y	Public	OIN	N	12	Plant	Off	55	Public	OA	Air	NA	NA	3.5	NA	NA	2016	1	3132016	5242016	145	72	10.29	FR	800	Processing
L1-37	L	14000	16	9	FRH	WS	BWO	Y	N	N	DLM	3	CTF	Daily	Y	BWO	Y	Y	N	Y	Y	Y	N	Y	Public	OIN	N	12	Plant	Off	55	Public	OA	Air	NA	NA	3.5	NA	NA	2016	1	3132016	5242016	145	72	10.29	FR	800	Processing
L1-38	L	14000	16	9	FRH	WS	BWO	Y	N	N	DLM	3	CTF	Daily	Y	BWO	Y	Y	N	Y	Y	Y	N	Y	Public	OIN	N	12	Plant	Off	55	Public	OA	Air	NA	NA	3.5	NA	NA	2016	1	3132016	5242016	145	72	10.29	FR	800	Processing
L1-39	L	14000	16	9	FRH	WS	BWO	Y	N	N	DLM	3	CTF	Daily	Y	BWO	Y	Y	N	Y	Y	Y	N	Y	Public	OIN	N	12	Plant	Off	55	Public	OA	Air	NA	NA	3.5	NA	NA	2016	1	3132016	5242016	145	72	10.29	FR	800	Processing
L1-40	L	14000	16	9	FRH	WS	BWO	Y	N	N	DLM	3	CTF	Daily	Y	BWO	Y	Y	N	Y	Y	Y	N	Y	Public	OIN	N	12	Plant	Off	55	Public	OA	Air	NA	NA	3.5	NA	NA	2016	1	3132016	5242016	145	72	10.29	FR	800	Processing
K3-41	K	1000	3	7	MC	PB	H22	Y	N	N	NA	4	CT	Daily	Y	H22+C	Y	N	N	Y	Y	N	Y	N	Rain	OIN	N	24	Plant	Off	55	Public	N	Air	NA	N	5	-20	7	2017	3	2282017	5242017	144	85	12.1429	FR	325	Final Product
K3-42	K	1000	3	7	MC	PB	H22	Y	N	N	NA	4	CT	Daily	Y	H22+C	Y	N	N	Y	Y	N	Y	N	Rain	OIN	N	24	Plant	Off	55	Public	N	Air	NA	N	5	-20	7	2017	3	2282017	5242017	144	85	12.1429	FR	325	Final Product
K3-43	K	1000	3	7	MC	PB	H22	Y	N	N	NA	4	CT	Daily	Y	H22+C	Y	N	N	Y	Y	N	Y	N	Rain	OIN	N	24	Plant	Off	55	Public	N	Air	NA	N	5	-20	7	2017	3	2282017	5242017	144	85	12.1429	FR	325	Final Product
K3-44	K	1000	3	7	MC	PB	H22	Y	N	N	NA	4	CT	Daily	Y	H22+C	Y	N	N	Y	Y	N	Y	N	Rain	OIN	N	24	Plant	Off	55	Public	N	Air	NA	N	5	-20	7	2017	3	2282017	5242017	144	85	12.1429	FR	325	Final Product
K3-45	K	1000	3	7	MC	PB	H22	Y	N	N	NA	4	CT	Daily	Y	H22+C	Y	N	N	Y	Y	N	Y	N	Rain	OIN	N	24	Plant	Off	55	Public	N	Air	NA	N	5	-20	7	2017	3	2282017	5242017	144	85	12.1429	FR	325	Final Product
A1-41	A	14000	16	7	FRH	WS	BWO	Y	Y	N	DLM	3	CTF	Daily	Y	BWO	Y	Y	N	Y	Y	Y	N	Y	Public	OIN	N	12	Plant	Off	55	Public	OA	Air	NA	NA	3.5	4	1	2014	1	2262014	5202014	140	83	NA	FR	800	Final
A1-42	A	14000	16	7	FRH	WS	BWO	Y	Y	N	DLM	3	CTF	Daily	Y	BWO	Y	Y	N	Y	Y	Y	N	Y	Public	OIN	N	12	Plant	Off	55	Public	OA	Air	NA	NA	3.5	4	1	2014	1	2262014	5202014	140	83	NA	FR	800	Final
A1-43	A	14000	16	7	FRH	WS	BWO	Y	Y	N	DLM	3	CTF	Daily	Y	BWO	Y	Y	N	Y	Y	Y	N	Y	Public	OIN	N	12	Plant	Off	55	Public	OA	Air	NA	NA	3.5	4	1	2014	1	2262014	5202014	140	83	NA	FR	800	Final
A1-44	A	14000	16	7	FRH	WS	BWO	Y	Y	N	DLM	3	CTF	Daily	Y	BWO	Y	Y	N	Y	Y	Y	N	Y	Public	OIN	N	12	Plant	Off	55	Public	OA	Air	NA	NA	3.5	4	1	2014	1	2262014	5202014	140	83	NA	FR	800	Final
A1-45	A	14000	16	7	FRH	WS	BWO	Y	Y	N	DLM	3	CTF	Daily	Y	BWO	Y	Y	N	Y	Y	Y	N	Y	Public	OIN	N	12	Plant	Off	55	Public	OA	Air	NA	NA	3.5	4	1	2014	1	2262014	5202014	140	83	NA	FR	800	Final
A1-31	A	14000	16	7	FRH	WS	BWO	Y	Y	N	DLM	3	CTF	Daily	Y	BWO	Y	Y	N	Y	Y	Y	N	Y	Public	OIN	N	12	Plant	Off	55	Public	OA	NA	NA	NA	3.5	NA	NA	2014	1	2262014	5192014	139	82	11.71	FR	800	Processing
A1-32	A	14000	16	7	FRH	WS	BWO	Y	Y	N	DLM	3	CTF	Daily	Y	BWO	Y	Y	N	Y	Y	Y	N	Y	Public	OIN	N	12	Plant	Off	55	Public	OA	NA	NA	NA	3.5	NA	NA	2014	1	2262014	5192014	139	82	11.71	FR	800	Processing
A1-33	A	14000	16	7	FRH	WS	BWO	Y	Y	N	DLM	3	CTF	Daily	Y	BWO	Y	Y	N	Y	Y	Y	N	Y	Public	OIN	N	12	Plant	Off	55	Public	OA	NA	NA	NA	3.5	NA	NA	2014	1	2262014	5192014	139	82	11.71	FR	800	Processing
A1-34	A	14000	16	7	FRH	WS	BWO	Y	Y	N	DLM	3	CTF	Daily	Y	BWO	Y	Y	N	Y	Y	Y	N	Y	Public	OIN	N	12	Plant	Off	55	Public	OA	NA	NA	NA	3.5	NA	NA	2014	1	2262014	5192014	139	82	11.71	FR	800	Processing
A1-35	A	14000	16	7	FRH	WS	BWO	Y	Y	N	DLM	3	CTF	Daily	Y	BWO	Y	Y	N	Y	Y	Y	N	Y	Public	OIN	N	12	Plant	Off	55	Public	OA	NA	NA	NA	3.5	NA	NA	2014	1	2262014	5192014	139	82	11.71	FR	800	Processing
A1-36	A	14000	16	7	FRH	WS	BWO	Y	Y	N	DLM	3	CTF	Daily	Y	BWO	Y	Y	N	Y	Y	Y	N	Y	Public	OIN	N	12	Plant	Off	55	Public	OA	Air	NA	NA	3.5	NA	NA	2014	1	2262014	5192014	139	82	11.71	FR	800	Processing
A1-37	A	14000	16	7	FRH	WS	BWO	Y	Y	N	DLM	3	CTF	Daily	Y	BWO	Y	Y	N	Y	Y	Y	N	Y	Public	OIN	N	12	Plant	Off	55	Public	OA	Air	NA	NA	3.5	NA	NA	2014	1	2262014	5192014	139	82	11.71	FR	800	Processing
A1-38	A	14000	16	7	FRH	WS	BWO	Y	Y	N	DLM	3	CTF	Daily	Y	BWO	Y	Y	N	Y	Y	Y	N	Y	Public	OIN	N	12	Plant	Off	55	Public	OA	Air	NA	NA	3.5	NA	NA	2014	1	2262014	5192014	139	82	11.71	FR	800	Processing
A1-39	A	14000	16	7	FRH	WS	BWO	Y	Y	N	DLM	3	CTF	Daily	Y	BWO	Y	Y	N	Y	Y	Y	N	Y	Public	OIN	N	12	Plant	Off	55	Public	OA	Air	NA	NA	3.5	NA	NA	2014	1	2262014	5192014	139	82	11.71	FR	800	Processing
A1-40	A	14000	16	7	FRH	WS	BWO	Y	Y	N	DLM	3	CTF	Daily	Y	BWO	Y	Y	N	Y	Y	Y	N	Y	Public	OIN	N	12	Plant	Off	55	Public	OA	Air	NA	NA	3.5	NA	NA	2014	1	2262014	5192014	139	82	11.71	FR	800	Processing
I1-31	I	1500	5	5	MH	WS	SF1	Y	N	N	DLM	4	CT	Daily	Y	SF1	Y	N	N	Y	N	Y	Y	N	Well	OIN	N	18	Plant	Off	55	Public	OA	NA	NA	NA	3	NA	NA	2014	1	3122014	5122014	132	61	8.71	CC	375	Processing
I1-32	I	1500	5	5	MH	WS	SF1	Y	N	N	DLM	4	CT	Daily	Y	SF1	Y	N	N	Y	N	Y	Y	N	Well	OIN	N	18	Plant	Off	55	Public	OA	NA	NA	NA	3	NA	NA	2014	1	3122014	5122014	132	61	8.71	CC	375	Processing
I1-33	I	1500	5	5	MH	WS	SF1	Y	N	N	DLM	4	CT	Daily	Y	SF1	Y	N	N	Y	N	Y	Y	N	Well	OIN	N	18	Plant	Off	55	Public	OA	NA	NA	NA	3	NA	NA	2014	1	3122014	5122014	132	61	8.71	CC	375	Processing
I1-34	I	1500	5	5	MH	WS	SF1	Y	N	N	DLM	4	CT	Daily	Y	SF1	Y	N	N	Y	N	Y	Y	N	Well	OIN	N	18	Plant	Off	55	Public	OA	NA	NA	NA	3	NA	NA	2014	1	3122014	5122014	132	61	8.71	CC	375	Processing
I1-35	I	1500	5	5	MH	WS	SF1	Y	N	N	DLM	4	CT	Daily	Y	SF1	Y	N	N	Y	N	Y	Y	N	Well	OIN	N	18	Plant	Off	55	Public	OA	NA	NA	NA	3	NA	NA	2014	1	3122014	5122014	132	61	8.71	CC	375	Processing
I1-36	I	1500	5	5	MH	WS	SF1	Y	N	N	DLM	4	CT	Daily	Y	SF1	Y	N	N	Y	N	Y	Y	N	Well	OIN	N	18	Plant	Off	55	Public	OA	Air	NA	NA	3	NA	NA	2014	1	3122014	5122014	132	61	8.71	CC	375	Processing
I1-37	I	1500	5	5	MH	WS	SF1	Y	N	N	DLM	4	CT	Daily	Y	SF1	Y	N	N	Y	N	Y	Y	N	Well	OIN	N	18	Plant	Off	55	Public	OA	Air	NA	NA	3	NA	NA	2014	1	3122014	5122014	132	61	8.71	CC	375	Processing
I1-38	I	1500	5	5	MH	WS	SF1	Y	N	N	DLM	4	CT	Daily	Y	SF1	Y	N	N	Y	N	Y	Y	N	Well	OIN	N	18	Plant	Off	55	Public	OA	Air	NA	NA	3	NA	NA	2014	1	3122014	5122014	132	61	8.71	CC	375	Processing
I1-39	I	1500	5	5	MH	WS	SF1	Y	N	N	DLM	4	CT	Daily	Y	SF1	Y	N	N	Y	N	Y	Y	N	Well	OIN	N	18	Plant	Off	55	Public	OA	Air	NA	NA	3	NA	NA	2014	1	3122014	5122014	132	61	8.71	CC	375	Processing
I1-40	I	1500	5	5	MH	WS	SF1	Y	N	N	DLM	4	CT	Daily	Y	SF1	Y	N	N	Y	N	Y	Y	N	Well	OIN	N	18	Plant	Off	55	Public	OA	Air	NA	NA	3	NA	NA	2014	1	3122014	5122014	132	61	8.71	CC	375	Processing
E2-41	E	600	4	14	MM	WS	SS	N	N	N	3Days	3	CT	Daily	Y	SS	N	N	N	Y	Y	Y	N	Y	Well	OIN	N	12	Farm	Off	63	Well	N	Water	Well	N	NA	4	1	2014	2	10012014	12032014	337	63	9	CC	50	Final Product
E2-42	E	600	4	14	MM	WS	SS	N	N	N	3Days	3	CT	Daily	Y	SS	N	N	N	Y	Y	Y	N	Y	Well	OIN	N	12	Farm	Off	63	Well	N	Water	Well	N	NA	4	1	2014	2	10012014	12032014	337	63	9	CC	50	Final Product
E2-43	E	600	4	14	MM	WS	SS	N	N	N	3Days	3	CT	Daily	Y	SS	N	N	N	Y	Y	Y	N	Y	Well	OIN	N	12	Farm	Off	63	Well	N	Water	Well	N	NA	4	1	2014	2	10012014	12032014	337	63	9	CC	50	Final Product
E2-44	E	600	4	14	MM	WS	SS	N	N	N	3Days	3	CT	Daily	Y	SS	N	N	N	Y	Y	Y	N	Y	Well	OIN	N	12	Farm	Off	63	Well	N	Water	Well	N	NA	4	1	2014	2	10012014	12032014	337	63	9	CC	50	Final Product
E2-45	E	600	4	14	MM	WS	SS	N	N	N	3Days	3	CT	Daily	Y	SS	N	N	N	Y	Y	Y	N	Y	Well	OIN	N	12	Farm	Off	63	Well	N	Water	Well	N	NA	4	1	2014	2	10012014	12032014	337	63	9	CC	50	Final Product
E2-31	E	600	4	14	MM	WS	SS	N	N	N	3Days	3	CT	Daily	Y	SS	N	N	N	Y	Y	Y	N	Y	Well	OIN	N	12	Farm	Off	63	Well	N	NA	NA	NA	NA	NA	NA	2014	2	10012014	12022014	336	62	8.86	CC	50	Processing
E2-32	E	600	4	14	MM	WS	SS	N	N	N	3Days	3	CT	Daily	Y	SS	N	N	N	Y	Y	Y	N	Y	Well	OIN	N	12	Farm	Off	63	Well	N	NA	NA	NA	NA	NA	NA	2014	2	10012014	12022014	336	62	8.86	CC	50	Processing
E2-33	E	600	4	14	MM	WS	SS	N	N	N	3Days	3	CT	Daily	Y	SS	N	N	N	Y	Y	Y	N	Y	Well	OIN	N	12	Farm	Off	63	Well	N	NA	NA	NA	NA	NA	NA	2014	2	10012014	12022014	336	62	8.86	CC	50	Processing
E2-34	E	600	4	14	MM	WS	SS	N	N	N	3Days	3	CT	Daily	Y	SS	N	N	N	Y	Y	Y	N	Y	Well	OIN	N	12	Farm	Off	63	Well	N	NA	NA	NA	NA	NA	NA	2014	2	10012014	12022014	336	62	8.86	CC	50	Processing
E2-35	E	600	4	14	MM	WS	SS	N	N	N	3Days	3	CT	Daily	Y	SS	N	N	N	Y	Y	Y	N	Y	Well	OIN	N	12	Farm	Off	63	Well	N	NA	NA	NA	NA	NA	NA	2014	2	10012014	12022014	336	62	8.86	CC	50	Processing
E2-36	E	600	4	14	MM	WS	SS	N	N	N	3Days	3	CT	Daily	Y	SS	N	N	N	Y	Y	Y	N	Y	Well	OIN	N	12	Farm	Off	63	Well	N	Water	Well	N	NA	NA	NA	2014	2	10012014	12022014	336	62	8.86	CC	50	Processing
E2-37	E	600	4	14	MM	WS	SS	N	N	N	3Days	3	CT	Daily	Y	SS	N	N	N	Y	Y	Y	N	Y	Well	OIN	N	12	Farm	Off	63	Well	N	Water	Well	N	NA	NA	NA	2014	2	10012014	12022014	336	62	8.86	CC	50	Processing
E2-38	E	600	4	14	MM	WS	SS	N	N	N	3Days	3	CT	Daily	Y	SS	N	N	N	Y	Y	Y	N	Y	Well	OIN	N	12	Farm	Off	63	Well	N	Water	Well	N	NA	NA	NA	2014	2	10012014	12022014	336	62	8.86	CC	50	Processing
E2-39	E	600	4	14	MM	WS	SS	N	N	N	3Days	3	CT	Daily	Y	SS	N	N	N	Y	Y	Y	N	Y	Well	OIN	N	12	Farm	Off	63	Well	N	Water	Well	N	NA	NA	NA	2014	2	10012014	12022014	336	62	8.86	CC	50	Processing
E2-40	E	600	4	14	MM	WS	SS	N	N	N	3Days	3	CT	Daily	Y	SS	N	N	N	Y	Y	Y	N	Y	Well	OIN	N	12	Farm	Off	63	Well	N	Water	Well	N	NA	NA	NA	2014	2	10012014	12022014	336	62	8.86	CC	50	Processing
M1-31	M	175	2	5	HH	WS	FFCS	N	N	N	Daily	3	CT	Daily	Y	PGF	N	N	N	Y	N	Y	N	N	Well	OIN	N	16	Farm	Off	63	Well	NA	NA	NA	NA	NA	NA	NA	2016	1	7272016	10152016	289	80	11.43	CC	85	Processing
M1-32	M	175	2	5	HH	WS	FFCS	N	N	N	Daily	3	CT	Daily	Y	PGF	N	N	N	Y	N	Y	N	N	Well	OIN	N	16	Farm	Off	63	Well	NA	NA	NA	NA	NA	NA	NA	2016	1	7272016	10152016	289	80	11.43	CC	85	Processing
M1-33	M	175	2	5	HH	WS	FFCS	N	N	N	Daily	3	CT	Daily	Y	PGF	N	N	N	Y	N	Y	N	N	Well	OIN	N	16	Farm	Off	63	Well	NA	NA	NA	NA	NA	NA	NA	2016	1	7272016	10152016	289	80	11.43	CC	85	Processing
M1-34	M	175	2	5	HH	WS	FFCS	N	N	N	Daily	3	CT	Daily	Y	PGF	N	N	N	Y	N	Y	N	N	Well	OIN	N	16	Farm	Off	63	Well	NA	NA	NA	NA	NA	NA	NA	2016	1	7272016	10152016	289	80	11.43	CC	85	Processing
M1-35	M	175	2	5	HH	WS	FFCS	N	N	N	Daily	3	CT	Daily	Y	PGF	N	N	N	Y	N	Y	N	N	Well	OIN	N	16	Farm	Off	63	Well	NA	NA	NA	NA	NA	NA	NA	2016	1	7272016	10152016	289	80	11.43	CC	85	Processing
M1-36	M	175	2	5	HH	WS	FFCS	N	N	N	Daily	3	CT	Daily	Y	PGF	N	N	N	Y	N	Y	N	N	Well	OIN	N	16	Farm	Off	63	Well	N	Water	Well	N	NA	NA	NA	2016	1	7272016	10152016	289	80	11.43	CC	85	Processing
M1-37	M	175	2	5	HH	WS	FFCS	N	N	N	Daily	3	CT	Daily	Y	PGF	N	N	N	Y	N	Y	N	N	Well	OIN	N	16	Farm	Off	63	Well	N	Water	Well	N	NA	NA	NA	2016	1	7272016	10152016	289	80	11.43	CC	85	Processing
M1-38	M	175	2	5	HH	WS	FFCS	N	N	N	Daily	3	CT	Daily	Y	PGF	N	N	N	Y	N	Y	N	N	Well	OIN	N	16	Farm	Off	63	Well	N	Water	Well	N	NA	NA	NA	2016	1	7272016	10152016	289	80	11.43	CC	85	Processing
M1-39	M	175	2	5	HH	WS	FFCS	N	N	N	Daily	3	CT	Daily	Y	PGF	N	N	N	Y	N	Y	N	N	Well	OIN	N	16	Farm	Off	63	Well	N	Water	Well	N	NA	NA	NA	2016	1	7272016	10152016	289	80	11.43	CC	85	Processing
M1-40	M	175	2	5	HH	WS	FFCS	N	N	N	Daily	3	CT	Daily	Y	PGF	N	N	N	Y	N	Y	N	N	Well	OIN	N	16	Farm	Off	63	Well	N	Water	Well	N	NA	NA	NA	2016	1	7272016	10152016	289	80	11.43	CC	85	Processing
M1-41	M	175	2	5	HH	WS	FFCS	N	N	N	Daily	3	CT	Daily	Y	PGF	N	N	N	Y	N	Y	N	N	Well	OIN	N	16	Farm	Off	63	Well	N	Water	Well	N	NA	4	0	2016	1	7272016	10152016	289	80	11.43	CC	85	Final Product
M1-42	M	175	2	5	HH	WS	FFCS	N	N	N	Daily	3	CT	Daily	Y	PGF	N	N	N	Y	N	Y	N	N	Well	OIN	N	16	Farm	Off	63	Well	N	Water	Well	N	NA	4	0	2016	1	7272016	10152016	289	80	11.43	CC	85	Final Product
M1-43	M	175	2	5	HH	WS	FFCS	N	N	N	Daily	3	CT	Daily	Y	PGF	N	N	N	Y	N	Y	N	N	Well	OIN	N	16	Farm	Off	63	Well	N	Water	Well	N	NA	4	0	2016	1	7272016	10152016	289	80	11.43	CC	85	Final Product
M1-44	M	175	2	5	HH	WS	FFCS	N	N	N	Daily	3	CT	Daily	Y	PGF	N	N	N	Y	N	Y	N	N	Well	OIN	N	16	Farm	Off	63	Well	N	Water	Well	N	NA	4	0	2016	1	7272016	10152016	289	80	11.43	CC	85	Final Product
M1-45	M	175	2	5	HH	WS	FFCS	N	N	N	Daily	3	CT	Daily	Y	PGF	N	N	N	Y	N	Y	N	N	Well	OIN	N	16	Farm	Off	63	Well	N	Water	Well	N	NA	4	0	2016	1	7272016	10152016	289	80	11.43	CC	85	Final Product
E4-31	E	400	4	15	MM	WS	MBM	N	N	N	3Days	3	CT	Daily	Y	MBM	N	N	N	Y	Y	Y	N	Y	Well	OIN	N	12	Farm	Off	63	Well	N	NA	NA	NA	NA	NA	NA	2015	4	7202015	10022015	275	74	10.57	CC	50	Processing
E4-32	E	400	4	15	MM	WS	MBM	N	N	N	3Days	3	CT	Daily	Y	MBM	N	N	N	Y	Y	Y	N	Y	Well	OIN	N	12	Farm	Off	63	Well	N	NA	NA	NA	NA	NA	NA	2015	4	7202015	10022015	275	74	10.57	CC	50	Processing
E4-33	E	400	4	15	MM	WS	MBM	N	N	N	3Days	3	CT	Daily	Y	MBM	N	N	N	Y	Y	Y	N	Y	Well	OIN	N	12	Farm	Off	63	Well	N	NA	NA	NA	NA	NA	NA	2015	4	7202015	10022015	275	74	10.57	CC	50	Processing
E4-34	E	400	4	15	MM	WS	MBM	N	N	N	3Days	3	CT	Daily	Y	MBM	N	N	N	Y	Y	Y	N	Y	Well	OIN	N	12	Farm	Off	63	Well	N	NA	NA	NA	NA	NA	NA	2015	4	7202015	10022015	275	74	10.57	CC	50	Processing
E4-35	E	400	4	15	MM	WS	MBM	N	N	N	3Days	3	CT	Daily	Y	MBM	N	N	N	Y	Y	Y	N	Y	Well	OIN	N	12	Farm	Off	63	Well	N	NA	NA	NA	NA	NA	NA	2015	4	7202015	10022015	275	74	10.57	CC	50	Processing
E4-36	E	400	4	15	MM	WS	MBM	N	N	N	3Days	3	CT	Daily	Y	MBM	N	N	N	Y	Y	Y	N	Y	Well	OIN	N	12	Farm	Off	63	Well	N	Water	Well	N	NA	NA	NA	2015	4	7202015	10022015	275	74	10.57	CC	50	Processing
E4-37	E	400	4	15	MM	WS	MBM	N	N	N	3Days	3	CT	Daily	Y	MBM	N	N	N	Y	Y	Y	N	Y	Well	OIN	N	12	Farm	Off	63	Well	N	Water	Well	N	NA	NA	NA	2015	4	7202015	10022015	275	74	10.57	CC	50	Processing
E4-38	E	400	4	15	MM	WS	MBM	N	N	N	3Days	3	CT	Daily	Y	MBM	N	N	N	Y	Y	Y	N	Y	Well	OIN	N	12	Farm	Off	63	Well	N	Water	Well	N	NA	NA	NA	2015	4	7202015	10022015	275	74	10.57	CC	50	Processing
E4-39	E	400	4	15	MM	WS	MBM	N	N	N	3Days	3	CT	Daily	Y	MBM	N	N	N	Y	Y	Y	N	Y	Well	OIN	N	12	Farm	Off	63	Well	N	Water	Well	N	NA	NA	NA	2015	4	7202015	10022015	275	74	10.57	CC	50	Processing
E4-40	E	400	4	15	MM	WS	MBM	N	N	N	3Days	3	CT	Daily	Y	MBM	N	N	N	Y	Y	Y	N	Y	Well	OIN	N	12	Farm	Off	63	Well	N	Water	Well	N	NA	NA	NA	2015	4	7202015	10022015	275	74	10.57	CC	50	Processing
E4-41	E	400	4	15	MM	WS	MBM	N	N	N	3Days	3	CT	Daily	Y	MBM	N	N	N	Y	Y	Y	N	Y	Well	OIN	N	12	Farm	Off	63	Well	N	Water	Well	N	NA	4	0	2015	4	7202015	10022015	275	74	10.57	CC	50	Final Product
E4-42	E	400	4	15	MM	WS	MBM	N	N	N	3Days	3	CT	Daily	Y	MBM	N	N	N	Y	Y	Y	N	Y	Well	OIN	N	12	Farm	Off	63	Well	N	Water	Well	N	NA	4	0	2015	4	7202015	10022015	275	74	10.57	CC	50	Final Product
E4-43	E	400	4	15	MM	WS	MBM	N	N	N	3Days	3	CT	Daily	Y	MBM	N	N	N	Y	Y	Y	N	Y	Well	OIN	N	12	Farm	Off	63	Well	N	Water	Well	N	NA	4	0	2015	4	7202015	10022015	275	74	10.57	CC	50	Final Product
E4-44	E	400	4	15	MM	WS	MBM	N	N	N	3Days	3	CT	Daily	Y	MBM	N	N	N	Y	Y	Y	N	Y	Well	OIN	N	12	Farm	Off	63	Well	N	Water	Well	N	NA	4	0	2015	4	7202015	10022015	275	74	10.57	CC	50	Final Product
E4-45	E	400	4	15	MM	WS	MBM	N	N	N	3Days	3	CT	Daily	Y	MBM	N	N	N	Y	Y	Y	N	Y	Well	OIN	N	12	Farm	Off	63	Well	N	Water	Well	N	NA	4	0	2015	4	7202015	10022015	275	74	10.57	CC	50	Final Product
E1-31	E	600	4	14	FRH	WS	SS	N	N	N	3Days	3	CT	Daily	Y	SS	N	N	N	Y	Y	Y	N	Y	Well	OIN	N	12	Farm	Off	63	Well	N	NA	NA	NA	NA	NA	NA	2014	1	611204	8262014	238	76	10.86	FR	50	Processing
E1-32	E	600	4	14	FRH	WS	SS	N	N	N	3Days	3	CT	Daily	Y	SS	N	N	N	Y	Y	Y	N	Y	Well	OIN	N	12	Farm	Off	63	Well	N	NA	NA	NA	NA	NA	NA	2014	1	611204	8262014	238	76	10.86	FR	50	Processing
E1-33	E	600	4	14	FRH	WS	SS	N	N	N	3Days	3	CT	Daily	Y	SS	N	N	N	Y	Y	Y	N	Y	Well	OIN	N	12	Farm	Off	63	Well	N	NA	NA	NA	NA	NA	NA	2014	1	611204	8262014	238	76	10.86	FR	50	Processing
E1-34	E	600	4	14	FRH	WS	SS	N	N	N	3Days	3	CT	Daily	Y	SS	N	N	N	Y	Y	Y	N	Y	Well	OIN	N	12	Farm	Off	63	Well	N	NA	NA	NA	NA	NA	NA	2014	1	611204	8262014	238	76	10.86	FR	50	Processing
E1-35	E	600	4	14	FRH	WS	SS	N	N	N	3Days	3	CT	Daily	Y	SS	N	N	N	Y	Y	Y	N	Y	Well	OIN	N	12	Farm	Off	63	Well	N	NA	NA	NA	NA	NA	NA	2014	1	611204	8262014	238	76	10.86	FR	50	Processing
E1-36	E	600	4	14	FRH	WS	SS	N	N	N	3Days	3	CT	Daily	Y	SS	N	N	N	Y	Y	Y	N	Y	Well	OIN	N	12	Farm	Off	63	Well	N	Water	Well	N	NA	NA	NA	2014	1	611204	8262014	238	76	10.86	FR	50	Processing
E1-37	E	600	4	14	FRH	WS	SS	N	N	N	3Days	3	CT	Daily	Y	SS	N	N	N	Y	Y	Y	N	Y	Well	OIN	N	12	Farm	Off	63	Well	N	Water	Well	N	NA	NA	NA	2014	1	611204	8262014	238	76	10.86	FR	50	Processing
E1-38	E	600	4	14	FRH	WS	SS	N	N	N	3Days	3	CT	Daily	Y	SS	N	N	N	Y	Y	Y	N	Y	Well	OIN	N	12	Farm	Off	63	Well	N	Water	Well	N	NA	NA	NA	2014	1	611204	8262014	238	76	10.86	FR	50	Processing
E1-39	E	600	4	14	FRH	WS	SS	N	N	N	3Days	3	CT	Daily	Y	SS	N	N	N	Y	Y	Y	N	Y	Well	OIN	N	12	Farm	Off	63	Well	N	Water	Well	N	NA	NA	NA	2014	1	611204	8262014	238	76	10.86	FR	50	Processing
E1-40	E	600	4	14	FRH	WS	SS	N	N	N	3Days	3	CT	Daily	Y	SS	N	N	N	Y	Y	Y	N	Y	Well	OIN	N	12	Farm	Off	63	Well	N	Water	Well	N	NA	NA	NA	2014	1	611204	8262014	238	76	10.86	FR	50	Processing
E1-41	E	600	4	14	FRH	WS	SS	N	N	N	3Days	3	CT	Daily	Y	SS	N	N	N	Y	Y	Y	N	Y	Well	OIN	N	12	Farm	Off	63	Well	N	Water	Well	N	NA	4	0	2014	1	611204	8262014	238	76	10.86	FR	50	Final Product
E1-42	E	600	4	14	FRH	WS	SS	N	N	N	3Days	3	CT	Daily	Y	SS	N	N	N	Y	Y	Y	N	Y	Well	OIN	N	12	Farm	Off	63	Well	N	Water	Well	N	NA	4	0	2014	1	611204	8262014	238	76	10.86	FR	50	Final Product
E1-43	E	600	4	14	FRH	WS	SS	N	N	N	3Days	3	CT	Daily	Y	SS	N	N	N	Y	Y	Y	N	Y	Well	OIN	N	12	Farm	Off	63	Well	N	Water	Well	N	NA	4	0	2014	1	611204	8262014	238	76	10.86	FR	50	Final Product
E1-44	E	600	4	14	FRH	WS	SS	N	N	N	3Days	3	CT	Daily	Y	SS	N	N	N	Y	Y	Y	N	Y	Well	OIN	N	12	Farm	Off	63	Well	N	Water	Well	N	NA	4	0	2014	1	611204	8262014	238	76	10.86	FR	50	Final Product
E1-45	E	600	4	14	FRH	WS	SS	N	N	N	3Days	3	CT	Daily	Y	SS	N	N	N	Y	Y	Y	N	Y	Well	OIN	N	12	Farm	Off	63	Well	N	Water	Well	N	NA	4	0	2014	1	611204	8262014	238	76	10.86	FR	50	Final Product
E3-31	E	400	4	15	MM	WS	SS	N	N	N	3Days	3	CT	Daily	Y	SS	N	N	N	Y	Y	Y	N	Y	Well	OIN	N	12	Farm	Off	63	Well	N	NA	NA	NA	NA	NA	NA	2015	3	6012015	7282015	209	57	8.14	CC	50	Processing
E3-32	E	400	4	15	MM	WS	SS	N	N	N	3Days	3	CT	Daily	Y	SS	N	N	N	Y	Y	Y	N	Y	Well	OIN	N	12	Farm	Off	63	Well	N	NA	NA	NA	NA	NA	NA	2015	3	6012015	7282015	209	57	8.14	CC	50	Processing
E3-33	E	400	4	15	MM	WS	SS	N	N	N	3Days	3	CT	Daily	Y	SS	N	N	N	Y	Y	Y	N	Y	Well	OIN	N	12	Farm	Off	63	Well	N	NA	NA	NA	NA	NA	NA	2015	3	6012015	7282015	209	57	8.14	CC	50	Processing
E3-34	E	400	4	15	MM	WS	SS	N	N	N	3Days	3	CT	Daily	Y	SS	N	N	N	Y	Y	Y	N	Y	Well	OIN	N	12	Farm	Off	63	Well	N	NA	NA	NA	NA	NA	NA	2015	3	6012015	7282015	209	57	8.14	CC	50	Processing
E3-35	E	400	4	15	MM	WS	SS	N	N	N	3Days	3	CT	Daily	Y	SS	N	N	N	Y	Y	Y	N	Y	Well	OIN	N	12	Farm	Off	63	Well	N	NA	NA	NA	NA	NA	NA	2015	3	6012015	7282015	209	57	8.14	CC	50	Processing
E3-36	E	400	4	15	MM	WS	SS	N	N	N	3Days	3	CT	Daily	Y	SS	N	N	N	Y	Y	Y	N	Y	Well	OIN	N	12	Farm	Off	63	Well	N	Water	Well	N	NA	NA	NA	2015	3	6012015	7282015	209	57	8.14	CC	50	Processing
E3-37	E	400	4	15	MM	WS	SS	N	N	N	3Days	3	CT	Daily	Y	SS	N	N	N	Y	Y	Y	N	Y	Well	OIN	N	12	Farm	Off	63	Well	N	Water	Well	N	NA	NA	NA	2015	3	6012015	7282015	209	57	8.14	CC	50	Processing
E3-38	E	400	4	15	MM	WS	SS	N	N	N	3Days	3	CT	Daily	Y	SS	N	N	N	Y	Y	Y	N	Y	Well	OIN	N	12	Farm	Off	63	Well	N	Water	Well	N	NA	NA	NA	2015	3	6012015	7282015	209	57	8.14	CC	50	Processing
E3-39	E	400	4	15	MM	WS	SS	N	N	N	3Days	3	CT	Daily	Y	SS	N	N	N	Y	Y	Y	N	Y	Well	OIN	N	12	Farm	Off	63	Well	N	Water	Well	N	NA	NA	NA	2015	3	6012015	7282015	209	57	8.14	CC	50	Processing
E3-40	E	400	4	15	MM	WS	SS	N	N	N	3Days	3	CT	Daily	Y	SS	N	N	N	Y	Y	Y	N	Y	Well	OIN	N	12	Farm	Off	63	Well	N	Water	Well	N	NA	NA	NA	2015	3	6012015	7282015	209	57	8.14	CC	50	Processing
E3-41	E	400	4	15	MM	WS	SS	N	N	N	3Days	3	CT	Daily	Y	SS	N	N	N	Y	Y	Y	N	Y	Well	OIN	N	12	Farm	Off	63	Well	N	Water	Well	N	NA	4	0	2015	3	6012015	7282015	209	57	8.14	CC	50	Final Product
E3-42	E	400	4	15	MM	WS	SS	N	N	N	3Days	3	CT	Daily	Y	SS	N	N	N	Y	Y	Y	N	Y	Well	OIN	N	12	Farm	Off	63	Well	N	Water	Well	N	NA	4	0	2015	3	6012015	7282015	209	57	8.14	CC	50	Final Product
E3-43	E	400	4	15	MM	WS	SS	N	N	N	3Days	3	CT	Daily	Y	SS	N	N	N	Y	Y	Y	N	Y	Well	OIN	N	12	Farm	Off	63	Well	N	Water	Well	N	NA	4	0	2015	3	6012015	7282015	209	57	8.14	CC	50	Final Product
E3-44	E	400	4	15	MM	WS	SS	N	N	N	3Days	3	CT	Daily	Y	SS	N	N	N	Y	Y	Y	N	Y	Well	OIN	N	12	Farm	Off	63	Well	N	Water	Well	N	NA	4	0	2015	3	6012015	7282015	209	57	8.14	CC	50	Final Product
E3-45	E	400	4	15	MM	WS	SS	N	N	N	3Days	3	CT	Daily	Y	SS	N	N	N	Y	Y	Y	N	Y	Well	OIN	N	12	Farm	Off	63	Well	N	Water	Well	N	NA	4	0	2015	3	6012015	7282015	209	57	8.14	CC	50	Final Product
E5-31	E	200	2	16	MM	WS	MBM	N	N	N	3Days	3	CT	Daily	Y	MBM	N	N	N	Y	Y	Y	N	Y	Well	OIN	N	12	Farm	Off	63	Well	N	NA	NA	NA	NA	NA	NA	2016	5	5162016	7192016	201	64	9.14	CC	75	Processing
E5-32	E	200	2	16	MM	WS	MBM	N	N	N	3Days	3	CT	Daily	Y	MBM	N	N	N	Y	Y	Y	N	Y	Well	OIN	N	12	Farm	Off	63	Well	N	NA	NA	NA	NA	NA	NA	2016	5	5162016	7192016	201	64	9.14	CC	75	Processing
E5-33	E	200	2	16	MM	WS	MBM	N	N	N	3Days	3	CT	Daily	Y	MBM	N	N	N	Y	Y	Y	N	Y	Well	OIN	N	12	Farm	Off	63	Well	N	NA	NA	NA	NA	NA	NA	2016	5	5162016	7192016	201	64	9.14	CC	75	Processing
E5-34	E	200	2	16	MM	WS	MBM	N	N	N	3Days	3	CT	Daily	Y	MBM	N	N	N	Y	Y	Y	N	Y	Well	OIN	N	12	Farm	Off	63	Well	N	NA	NA	NA	NA	NA	NA	2016	5	5162016	7192016	201	64	9.14	CC	75	Processing
E5-35	E	200	2	16	MM	WS	MBM	N	N	N	3Days	3	CT	Daily	Y	MBM	N	N	N	Y	Y	Y	N	Y	Well	OIN	N	12	Farm	Off	63	Well	N	NA	NA	NA	NA	NA	NA	2016	5	5162016	7192016	201	64	9.14	CC	75	Processing
E5-36	E	200	2	16	MM	WS	MBM	N	N	N	3Days	3	CT	Daily	Y	MBM	N	N	N	Y	Y	Y	N	Y	Well	OIN	N	12	Farm	Off	63	Well	N	Water	Well	N	NA	NA	NA	2016	5	5162016	7192016	201	64	9.14	CC	75	Processing
E5-37	E	200	2	16	MM	WS	MBM	N	N	N	3Days	3	CT	Daily	Y	MBM	N	N	N	Y	Y	Y	N	Y	Well	OIN	N	12	Farm	Off	63	Well	N	Water	Well	N	NA	NA	NA	2016	5	5162016	7192016	201	64	9.14	CC	75	Processing
E5-38	E	200	2	16	MM	WS	MBM	N	N	N	3Days	3	CT	Daily	Y	MBM	N	N	N	Y	Y	Y	N	Y	Well	OIN	N	12	Farm	Off	63	Well	N	Water	Well	N	NA	NA	NA	2016	5	5162016	7192016	201	64	9.14	CC	75	Processing
E5-39	E	200	2	16	MM	WS	MBM	N	N	N	3Days	3	CT	Daily	Y	MBM	N	N	N	Y	Y	Y	N	Y	Well	OIN	N	12	Farm	Off	63	Well	N	Water	Well	N	NA	NA	NA	2016	5	5162016	7192016	201	64	9.14	CC	75	Processing
E5-40	E	200	2	16	MM	WS	MBM	N	N	N	3Days	3	CT	Daily	Y	MBM	N	N	N	Y	Y	Y	N	Y	Well	OIN	N	12	Farm	Off	63	Well	N	Water	Well	N	NA	NA	NA	2016	5	5162016	7192016	201	64	9.14	CC	75	Processing
E5-41	E	200	2	16	MM	WS	MBM	N	N	N	3Days	3	CT	Daily	Y	MBM	N	N	N	Y	Y	Y	N	Y	Well	OIN	N	12	Farm	Off	63	Well	N	Water	Well	N	NA	4	0	2016	5	5162016	7192016	201	64	9.14	CC	75	Final Product
E5-42	E	200	2	16	MM	WS	MBM	N	N	N	3Days	3	CT	Daily	Y	MBM	N	N	N	Y	Y	Y	N	Y	Well	OIN	N	12	Farm	Off	63	Well	N	Water	Well	N	NA	4	0	2016	5	5162016	7192016	201	64	9.14	CC	75	Final Product
E5-43	E	200	2	16	MM	WS	MBM	N	N	N	3Days	3	CT	Daily	Y	MBM	N	N	N	Y	Y	Y	N	Y	Well	OIN	N	12	Farm	Off	63	Well	N	Water	Well	N	NA	4	0	2016	5	5162016	7192016	201	64	9.14	CC	75	Final Product
E5-44	E	200	2	16	MM	WS	MBM	N	N	N	3Days	3	CT	Daily	Y	MBM	N	N	N	Y	Y	Y	N	Y	Well	OIN	N	12	Farm	Off	63	Well	N	Water	Well	N	NA	4	0	2016	5	5162016	7192016	201	64	9.14	CC	75	Final Product
E5-45	E	200	2	16	MM	WS	MBM	N	N	N	3Days	3	CT	Daily	Y	MBM	N	N	N	Y	Y	Y	N	Y	Well	OIN	N	12	Farm	Off	63	Well	N	Water	Well	N	NA	4	0	2016	5	5162016	7192016	201	64	9.14	CC	75	Final Product
M2-31	M	175	2	6	HH	WS	FFCS	N	N	N	Daily	3	CT	Daily	Y	PGF	N	N	N	Y	N	Y	N	N	Well	OIN	N	16	Farm	Off	63	Well	NA	NA	NA	NA	NA	NA	NA	2017	2	3142017	6032017	154	81	11.5714	CC	85	Processing
M2-32	M	175	2	6	HH	WS	FFCS	N	N	N	Daily	3	CT	Daily	Y	PGF	N	N	N	Y	N	Y	N	N	Well	OIN	N	16	Farm	Off	63	Well	NA	NA	NA	NA	NA	NA	NA	2017	2	3142017	6032017	154	81	11.5714	CC	85	Processing
M2-33	M	175	2	6	HH	WS	FFCS	N	N	N	Daily	3	CT	Daily	Y	PGF	N	N	N	Y	N	Y	N	N	Well	OIN	N	16	Farm	Off	63	Well	NA	NA	NA	NA	NA	NA	NA	2017	2	3142017	6032017	154	81	11.5714	CC	85	Processing
M2-34	M	175	2	6	HH	WS	FFCS	N	N	N	Daily	3	CT	Daily	Y	PGF	N	N	N	Y	N	Y	N	N	Well	OIN	N	16	Farm	Off	63	Well	NA	NA	NA	NA	NA	NA	NA	2017	2	3142017	6032017	154	81	11.5714	CC	85	Processing
M2-35	M	175	2	6	HH	WS	FFCS	N	N	N	Daily	3	CT	Daily	Y	PGF	N	N	N	Y	N	Y	N	N	Well	OIN	N	16	Farm	Off	63	Well	NA	NA	NA	NA	NA	NA	NA	2017	2	3142017	6032017	154	81	11.5714	CC	85	Processing
M2-36	M	175	2	6	HH	WS	FFCS	N	N	N	Daily	3	CT	Daily	Y	PGF	N	N	N	Y	N	Y	N	N	Well	OIN	N	16	Farm	Off	63	Well	N	Water	Well	N	NA	NA	NA	2017	2	3142017	6032017	154	81	11.5714	CC	85	Processing
M2-37	M	175	2	6	HH	WS	FFCS	N	N	N	Daily	3	CT	Daily	Y	PGF	N	N	N	Y	N	Y	N	N	Well	OIN	N	16	Farm	Off	63	Well	N	Water	Well	N	NA	NA	NA	2017	2	3142017	6032017	154	81	11.5714	CC	85	Processing
M2-38	M	175	2	6	HH	WS	FFCS	N	N	N	Daily	3	CT	Daily	Y	PGF	N	N	N	Y	N	Y	N	N	Well	OIN	N	16	Farm	Off	63	Well	N	Water	Well	N	NA	NA	NA	2017	2	3142017	6032017	154	81	11.5714	CC	85	Processing
M2-39	M	175	2	6	HH	WS	FFCS	N	N	N	Daily	3	CT	Daily	Y	PGF	N	N	N	Y	N	Y	N	N	Well	OIN	N	16	Farm	Off	63	Well	N	Water	Well	N	NA	NA	NA	2017	2	3142017	6032017	154	81	11.5714	CC	85	Processing
M2-40	M	175	2	6	HH	WS	FFCS	N	N	N	Daily	3	CT	Daily	Y	PGF	N	N	N	Y	N	Y	N	N	Well	OIN	N	16	Farm	Off	63	Well	N	Water	Well	N	NA	NA	NA	2017	2	3142017	6032017	154	81	11.5714	CC	85	Processing
M2-41	M	175	2	6	HH	WS	FFCS	N	N	N	Daily	3	CT	Daily	Y	PGF	N	N	N	Y	N	Y	N	N	Well	OIN	N	16	Farm	Off	63	Well	N	Water	Well	N	NA	4	0	2017	2	3142017	6032017	154	81	11.5714	CC	85	Final Product
M2-42	M	175	2	6	HH	WS	FFCS	N	N	N	Daily	3	CT	Daily	Y	PGF	N	N	N	Y	N	Y	N	N	Well	OIN	N	16	Farm	Off	63	Well	N	Water	Well	N	NA	4	0	2017	2	3142017	6032017	154	81	11.5714	CC	85	Final Product
M2-43	M	175	2	6	HH	WS	FFCS	N	N	N	Daily	3	CT	Daily	Y	PGF	N	N	N	Y	N	Y	N	N	Well	OIN	N	16	Farm	Off	63	Well	N	Water	Well	N	NA	4	0	2017	2	3142017	6032017	154	81	11.5714	CC	85	Final Product
M2-44	M	175	2	6	HH	WS	FFCS	N	N	N	Daily	3	CT	Daily	Y	PGF	N	N	N	Y	N	Y	N	N	Well	OIN	N	16	Farm	Off	63	Well	N	Water	Well	N	NA	4	0	2017	2	3142017	6032017	154	81	11.5714	CC	85	Final Product
M2-45	M	175	2	6	HH	WS	FFCS	N	N	N	Daily	3	CT	Daily	Y	PGF	N	N	N	Y	N	Y	N	N	Well	OIN	N	16	Farm	Off	63	Well	N	Water	Well	N	NA	4	0	2017	2	3142017	6032017	154	81	11.5714	CC	85	Final Product
K2-51	K	1000	3	6	MC	PB	H22	Y	N	N	NA	4	CT	Daily	Y	H22+C	Y	N	N	Y	Y	N	Y	N	Rain	OIN	N	24	Farm	Off	65	Well	COR	Water	Well	N	NA	-20	12	2016	2	9202016	12142016	349	85	12.14	FR	325	Final Product
K2-52	K	1000	3	6	MC	PB	H22	Y	N	N	NA	4	CT	Daily	Y	H22+C	Y	N	N	Y	Y	N	Y	N	Rain	OIN	N	24	Farm	Off	65	Well	COR	Water	Well	N	NA	-20	12	2016	2	9202016	12142016	349	85	12.14	FR	325	Final Product
K2-53	K	1000	3	6	MC	PB	H22	Y	N	N	NA	4	CT	Daily	Y	H22+C	Y	N	N	Y	Y	N	Y	N	Rain	OIN	N	24	Farm	Off	65	Well	COR	Water	Well	N	NA	-20	12	2016	2	9202016	12142016	349	85	12.14	FR	325	Final Product
K2-54	K	1000	3	6	MC	PB	H22	Y	N	N	NA	4	CT	Daily	Y	H22+C	Y	N	N	Y	Y	N	Y	N	Rain	OIN	N	24	Farm	Off	65	Well	COR	Water	Well	N	NA	-20	12	2016	2	9202016	12142016	349	85	12.14	FR	325	Final Product
K2-55	K	1000	3	6	MC	PB	H22	Y	N	N	NA	4	CT	Daily	Y	H22+C	Y	N	N	Y	Y	N	Y	N	Rain	OIN	N	24	Farm	Off	65	Well	COR	Water	Well	N	NA	-20	12	2016	2	9202016	12142016	349	85	12.14	FR	325	Final Product
K2-31	K	1000	3	6	MC	PB	H22	Y	N	N	NA	4	CT	Daily	Y	H22+C	Y	N	N	Y	Y	N	Y	N	Rain	OIN	N	24	Farm	Off	65	Well	COR	NA	NA	NA	NA	NA	NA	2016	2	9202016	12022016	337	73	10.43	FR	325	Processing
K2-32	K	1000	3	6	MC	PB	H22	Y	N	N	NA	4	CT	Daily	Y	H22+C	Y	N	N	Y	Y	N	Y	N	Rain	OIN	N	24	Farm	Off	65	Well	COR	NA	NA	NA	NA	NA	NA	2016	2	9202016	12022016	337	73	10.43	FR	325	Processing
K2-33	K	1000	3	6	MC	PB	H22	Y	N	N	NA	4	CT	Daily	Y	H22+C	Y	N	N	Y	Y	N	Y	N	Rain	OIN	N	24	Farm	Off	65	Well	COR	NA	NA	NA	NA	NA	NA	2016	2	9202016	12022016	337	73	10.43	FR	325	Processing
K2-34	K	1000	3	6	MC	PB	H22	Y	N	N	NA	4	CT	Daily	Y	H22+C	Y	N	N	Y	Y	N	Y	N	Rain	OIN	N	24	Farm	Off	65	Well	COR	NA	NA	NA	NA	NA	NA	2016	2	9202016	12022016	337	73	10.43	FR	325	Processing
K2-35	K	1000	3	6	MC	PB	H22	Y	N	N	NA	4	CT	Daily	Y	H22+C	Y	N	N	Y	Y	N	Y	N	Rain	OIN	N	24	Farm	Off	65	Well	COR	NA	NA	NA	NA	NA	NA	2016	2	9202016	12022016	337	73	10.43	FR	325	Processing
K2-36	K	1000	3	6	MC	PB	H22	Y	N	N	NA	4	CT	Daily	Y	H22+C	Y	N	N	Y	Y	N	Y	N	Rain	OIN	N	24	Farm	Off	65	Well	COR	Water	Well	N	NA	NA	NA	2016	2	9202016	12022016	337	73	10.43	FR	325	Processing
K2-37	K	1000	3	6	MC	PB	H22	Y	N	N	NA	4	CT	Daily	Y	H22+C	Y	N	N	Y	Y	N	Y	N	Rain	OIN	N	24	Farm	Off	65	Well	COR	Water	Well	N	NA	NA	NA	2016	2	9202016	12022016	337	73	10.43	FR	325	Processing
K2-38	K	1000	3	6	MC	PB	H22	Y	N	N	NA	4	CT	Daily	Y	H22+C	Y	N	N	Y	Y	N	Y	N	Rain	OIN	N	24	Farm	Off	65	Well	COR	Water	Well	N	NA	NA	NA	2016	2	9202016	12022016	337	73	10.43	FR	325	Processing
K2-39	K	1000	3	6	MC	PB	H22	Y	N	N	NA	4	CT	Daily	Y	H22+C	Y	N	N	Y	Y	N	Y	N	Rain	OIN	N	24	Farm	Off	65	Well	COR	Water	Well	N	NA	NA	NA	2016	2	9202016	12022016	337	73	10.43	FR	325	Processing
K2-40	K	1000	3	6	MC	PB	H22	Y	N	N	NA	4	CT	Daily	Y	H22+C	Y	N	N	Y	Y	N	Y	N	Rain	OIN	N	24	Farm	Off	65	Well	COR	Water	Well	N	NA	NA	NA	2016	2	9202016	12022016	337	73	10.43	FR	325	Processing
K4-51	K	1000	3	7	MC	PB	H22	Y	N	N	NA	4	CT	Daily	Y	H22+C	Y	N	N	Y	Y	N	Y	N	Rain	OIN	N	24	Farm	Off	65	Well	COR	Water	Well	N	NA	-20	7	2017	4	8202017	11132017	317	85	12.1429	FR	325	Final Product
K4-52	K	1000	3	7	MC	PB	H22	Y	N	N	NA	4	CT	Daily	Y	H22+C	Y	N	N	Y	Y	N	Y	N	Rain	OIN	N	24	Farm	Off	65	Well	COR	Water	Well	N	NA	-20	7	2017	4	8202017	11132017	317	85	12.1429	FR	325	Final Product
K4-53	K	1000	3	7	MC	PB	H22	Y	N	N	NA	4	CT	Daily	Y	H22+C	Y	N	N	Y	Y	N	Y	N	Rain	OIN	N	24	Farm	Off	65	Well	COR	Water	Well	N	NA	-20	7	2017	4	8202017	11132017	317	85	12.1429	FR	325	Final Product
K4-54	K	1000	3	7	MC	PB	H22	Y	N	N	NA	4	CT	Daily	Y	H22+C	Y	N	N	Y	Y	N	Y	N	Rain	OIN	N	24	Farm	Off	65	Well	COR	Water	Well	N	NA	-20	7	2017	4	8202017	11132017	317	85	12.1429	FR	325	Final Product
K4-55	K	1000	3	7	MC	PB	H22	Y	N	N	NA	4	CT	Daily	Y	H22+C	Y	N	N	Y	Y	N	Y	N	Rain	OIN	N	24	Farm	Off	65	Well	COR	Water	Well	N	NA	-20	7	2017	4	8202017	11132017	317	85	12.1429	FR	325	Final Product
K4-31	K	1000	3	7	MC	PB	H22	Y	N	N	NA	4	CT	Daily	Y	H22+C	Y	N	N	Y	Y	N	Y	N	Rain	OIN	N	24	Farm	Off	65	Well	COR	NA	NA	NA	NA	NA	NA	2017	4	8202017	11032017	307	75	10.7143	FR	325	Processing
K4-32	K	1000	3	7	MC	PB	H22	Y	N	N	NA	4	CT	Daily	Y	H22+C	Y	N	N	Y	Y	N	Y	N	Rain	OIN	N	24	Farm	Off	65	Well	COR	NA	NA	NA	NA	NA	NA	2017	4	8202017	11032017	307	75	10.7143	FR	325	Processing
K4-33	K	1000	3	7	MC	PB	H22	Y	N	N	NA	4	CT	Daily	Y	H22+C	Y	N	N	Y	Y	N	Y	N	Rain	OIN	N	24	Farm	Off	65	Well	COR	NA	NA	NA	NA	NA	NA	2017	4	8202017	11032017	307	75	10.7143	FR	325	Processing
K4-34	K	1000	3	7	MC	PB	H22	Y	N	N	NA	4	CT	Daily	Y	H22+C	Y	N	N	Y	Y	N	Y	N	Rain	OIN	N	24	Farm	Off	65	Well	COR	NA	NA	NA	NA	NA	NA	2017	4	8202017	11032017	307	75	10.7143	FR	325	Processing
K4-35	K	1000	3	7	MC	PB	H22	Y	N	N	NA	4	CT	Daily	Y	H22+C	Y	N	N	Y	Y	N	Y	N	Rain	OIN	N	24	Farm	Off	65	Well	COR	NA	NA	NA	NA	NA	NA	2017	4	8202017	11032017	307	75	10.7143	FR	325	Processing
K4-36	K	1000	3	7	MC	PB	H22	Y	N	N	NA	4	CT	Daily	Y	H22+C	Y	N	N	Y	Y	N	Y	N	Rain	OIN	N	24	Farm	Off	65	Well	COR	Water	Well	N	NA	NA	NA	2017	4	8202017	11032017	307	75	10.7143	FR	325	Processing
K4-37	K	1000	3	7	MC	PB	H22	Y	N	N	NA	4	CT	Daily	Y	H22+C	Y	N	N	Y	Y	N	Y	N	Rain	OIN	N	24	Farm	Off	65	Well	COR	Water	Well	N	NA	NA	NA	2017	4	8202017	11032017	307	75	10.7143	FR	325	Processing
K4-38	K	1000	3	7	MC	PB	H22	Y	N	N	NA	4	CT	Daily	Y	H22+C	Y	N	N	Y	Y	N	Y	N	Rain	OIN	N	24	Farm	Off	65	Well	COR	Water	Well	N	NA	NA	NA	2017	4	8202017	11032017	307	75	10.7143	FR	325	Processing
K4-39	K	1000	3	7	MC	PB	H22	Y	N	N	NA	4	CT	Daily	Y	H22+C	Y	N	N	Y	Y	N	Y	N	Rain	OIN	N	24	Farm	Off	65	Well	COR	Water	Well	N	NA	NA	NA	2017	4	8202017	11032017	307	75	10.7143	FR	325	Processing
K4-40	K	1000	3	7	MC	PB	H22	Y	N	N	NA	4	CT	Daily	Y	H22+C	Y	N	N	Y	Y	N	Y	N	Rain	OIN	N	24	Farm	Off	65	Well	COR	Water	Well	N	NA	NA	NA	2017	4	8202017	11032017	307	75	10.7143	FR	325	Processing
K1-51	K	1000	3	6	MC	PB	H22	Y	N	N	NA	4	CT	Daily	Y	H22+C	Y	N	N	Y	Y	N	Y	N	Rain	OIN	N	24	Farm	Off	65	Well	COR	Water	Well	N	NA	-20	8	2016	1	5192016	8162016	229	89	12.71	FR	325	Final Product
K1-52	K	1000	3	6	MC	PB	H22	Y	N	N	NA	4	CT	Daily	Y	H22+C	Y	N	N	Y	Y	N	Y	N	Rain	OIN	N	24	Farm	Off	65	Well	COR	Water	Well	N	NA	-20	8	2016	1	5192016	8162016	229	89	12.71	FR	325	Final Product
K1-53	K	1000	3	6	MC	PB	H22	Y	N	N	NA	4	CT	Daily	Y	H22+C	Y	N	N	Y	Y	N	Y	N	Rain	OIN	N	24	Farm	Off	65	Well	COR	Water	Well	N	NA	-20	8	2016	1	5192016	8162016	229	89	12.71	FR	325	Final Product
K1-54	K	1000	3	6	MC	PB	H22	Y	N	N	NA	4	CT	Daily	Y	H22+C	Y	N	N	Y	Y	N	Y	N	Rain	OIN	N	24	Farm	Off	65	Well	COR	Water	Well	N	NA	-20	8	2016	1	5192016	8162016	229	89	12.71	FR	325	Final Product
K1-55	K	1000	3	6	MC	PB	H22	Y	N	N	NA	4	CT	Daily	Y	H22+C	Y	N	N	Y	Y	N	Y	N	Rain	OIN	N	24	Farm	Off	65	Well	COR	Water	Well	N	NA	-20	8	2016	1	5192016	8162016	229	89	12.71	FR	325	Final Product
J2-41	J	50	1	5	FRH	WS	KCS	Y	N	N	DLM	3	CT	Daily	Y	KLP	Y	N	N	Y	N	N	N	N	Well	OIN	N	24	Farm	Off	65	Well	N	Water	Well	N	NA	-20	33	2016	2	4262016	8162016	229	112	16	FR	50	Final Product
J2-42	J	50	1	5	FRH	WS	KCS	Y	N	N	DLM	3	CT	Daily	Y	KLP	Y	N	N	Y	N	N	N	N	Well	OIN	N	24	Farm	Off	65	Well	N	Water	Well	N	NA	-20	33	2016	2	4262016	8162016	229	112	16	FR	50	Final Product
J2-43	J	50	1	5	FRH	WS	KCS	Y	N	N	DLM	3	CT	Daily	Y	KLP	Y	N	N	Y	N	N	N	N	Well	OIN	N	24	Farm	Off	65	Well	N	Water	Well	N	NA	-20	33	2016	2	4262016	8162016	229	112	16	FR	50	Final Product
J2-44	J	50	1	5	FRH	WS	KCS	Y	N	N	DLM	3	CT	Daily	Y	KLP	Y	N	N	Y	N	N	N	N	Well	OIN	N	24	Farm	Off	65	Well	N	Water	Well	N	NA	-20	33	2016	2	4262016	8162016	229	112	16	FR	50	Final Product
J2-45	J	50	1	5	FRH	WS	KCS	Y	N	N	DLM	3	CT	Daily	Y	KLP	Y	N	N	Y	N	N	N	N	Well	OIN	N	24	Farm	Off	65	Well	N	Water	Well	N	NA	-20	33	2016	2	4262016	8162016	229	112	16	FR	50	Final Product
K1-31	K	1000	3	6	MC	PB	H22	Y	N	N	NA	4	CT	Daily	Y	H22+C	Y	N	N	Y	Y	N	Y	N	Rain	OIN	N	24	Farm	Off	65	Well	COR	NA	NA	NA	NA	NA	NA	2016	1	5192016	8052016	218	78	11.14	FR	325	Processing
K1-32	K	1000	3	6	MC	PB	H22	Y	N	N	NA	4	CT	Daily	Y	H22+C	Y	N	N	Y	Y	N	Y	N	Rain	OIN	N	24	Farm	Off	65	Well	COR	NA	NA	NA	NA	NA	NA	2016	1	5192016	8052016	218	78	11.14	FR	325	Processing
K1-33	K	1000	3	6	MC	PB	H22	Y	N	N	NA	4	CT	Daily	Y	H22+C	Y	N	N	Y	Y	N	Y	N	Rain	OIN	N	24	Farm	Off	65	Well	COR	NA	NA	NA	NA	NA	NA	2016	1	5192016	8052016	218	78	11.14	FR	325	Processing
K1-34	K	1000	3	6	MC	PB	H22	Y	N	N	NA	4	CT	Daily	Y	H22+C	Y	N	N	Y	Y	N	Y	N	Rain	OIN	N	24	Farm	Off	65	Well	COR	NA	NA	NA	NA	NA	NA	2016	1	5192016	8052016	218	78	11.14	FR	325	Processing
K1-35	K	1000	3	6	MC	PB	H22	Y	N	N	NA	4	CT	Daily	Y	H22+C	Y	N	N	Y	Y	N	Y	N	Rain	OIN	N	24	Farm	Off	65	Well	COR	NA	NA	NA	NA	NA	NA	2016	1	5192016	8052016	218	78	11.14	FR	325	Processing
K1-36	K	1000	3	6	MC	PB	H22	Y	N	N	NA	4	CT	Daily	Y	H22+C	Y	N	N	Y	Y	N	Y	N	Rain	OIN	N	24	Farm	Off	65	Well	COR	Water	Well	N	NA	NA	NA	2016	1	5192016	8052016	218	78	11.14	FR	325	Processing
K1-37	K	1000	3	6	MC	PB	H22	Y	N	N	NA	4	CT	Daily	Y	H22+C	Y	N	N	Y	Y	N	Y	N	Rain	OIN	N	24	Farm	Off	65	Well	COR	Water	Well	N	NA	NA	NA	2016	1	5192016	8052016	218	78	11.14	FR	325	Processing
K1-38	K	1000	3	6	MC	PB	H22	Y	N	N	NA	4	CT	Daily	Y	H22+C	Y	N	N	Y	Y	N	Y	N	Rain	OIN	N	24	Farm	Off	65	Well	COR	Water	Well	N	NA	NA	NA	2016	1	5192016	8052016	218	78	11.14	FR	325	Processing
K1-39	K	1000	3	6	MC	PB	H22	Y	N	N	NA	4	CT	Daily	Y	H22+C	Y	N	N	Y	Y	N	Y	N	Rain	OIN	N	24	Farm	Off	65	Well	COR	Water	Well	N	NA	NA	NA	2016	1	5192016	8052016	218	78	11.14	FR	325	Processing
K1-40	K	1000	3	6	MC	PB	H22	Y	N	N	NA	4	CT	Daily	Y	H22+C	Y	N	N	Y	Y	N	Y	N	Rain	OIN	N	24	Farm	Off	65	Well	COR	Water	Well	N	NA	NA	NA	2016	1	5192016	8052016	218	78	11.14	FR	325	Processing
J1-41	J	50	1	5	MM	WS	KCS	Y	N	N	DLM	3	CT	Daily	Y	KLP	Y	N	N	Y	N	N	N	N	Well	OIN	N	24	Farm	Off	65	Well	N	Water	Well	N	NA	-20	28	2016	1	4242016	7252016	207	92	13.14	CC	50	Final Product
J1-42	J	50	1	5	MM	WS	KCS	Y	N	N	DLM	3	CT	Daily	Y	KLP	Y	N	N	Y	N	N	N	N	Well	OIN	N	24	Farm	Off	65	Well	N	Water	Well	N	NA	-20	28	2016	1	4242016	7252016	207	92	13.14	CC	50	Final Product
J1-43	J	50	1	5	MM	WS	KCS	Y	N	N	DLM	3	CT	Daily	Y	KLP	Y	N	N	Y	N	N	N	N	Well	OIN	N	24	Farm	Off	65	Well	N	Water	Well	N	NA	-20	28	2016	1	4242016	7252016	207	92	13.14	CC	50	Final Product
J1-44	J	50	1	5	MM	WS	KCS	Y	N	N	DLM	3	CT	Daily	Y	KLP	Y	N	N	Y	N	N	N	N	Well	OIN	N	24	Farm	Off	65	Well	N	Water	Well	N	NA	-20	28	2016	1	4242016	7252016	207	92	13.14	CC	50	Final Product
J1-45	J	50	1	5	MM	WS	KCS	Y	N	N	DLM	3	CT	Daily	Y	KLP	Y	N	N	Y	N	N	N	N	Well	OIN	N	24	Farm	Off	65	Well	N	Water	Well	N	NA	-20	28	2016	1	4242016	7252016	207	92	13.14	CC	50	Final Product
J2-31	J	50	1	5	FRH	WS	KCS	Y	N	N	DLM	3	CT	Daily	Y	KLP	Y	N	N	Y	N	N	N	N	Well	OIN	N	24	Farm	Off	65	Well	N	NA	NA	NA	NA	NA	NA	2016	2	4262016	7142016	196	79	11.29	FR	50	Processing
J2-32	J	50	1	5	FRH	WS	KCS	Y	N	N	DLM	3	CT	Daily	Y	KLP	Y	N	N	Y	N	N	N	N	Well	OIN	N	24	Farm	Off	65	Well	N	NA	NA	NA	NA	NA	NA	2016	2	4262016	7142016	196	79	11.29	FR	50	Processing
J2-33	J	50	1	5	FRH	WS	KCS	Y	N	N	DLM	3	CT	Daily	Y	KLP	Y	N	N	Y	N	N	N	N	Well	OIN	N	24	Farm	Off	65	Well	N	NA	NA	NA	NA	NA	NA	2016	2	4262016	7142016	196	79	11.29	FR	50	Processing
J2-34	J	50	1	5	FRH	WS	KCS	Y	N	N	DLM	3	CT	Daily	Y	KLP	Y	N	N	Y	N	N	N	N	Well	OIN	N	24	Farm	Off	65	Well	N	NA	NA	NA	NA	NA	NA	2016	2	4262016	7142016	196	79	11.29	FR	50	Processing
J2-35	J	50	1	5	FRH	WS	KCS	Y	N	N	DLM	3	CT	Daily	Y	KLP	Y	N	N	Y	N	N	N	N	Well	OIN	N	24	Farm	Off	65	Well	N	NA	NA	NA	NA	NA	NA	2016	2	4262016	7142016	196	79	11.29	FR	50	Processing
J2-36	J	50	1	5	FRH	WS	KCS	Y	N	N	DLM	3	CT	Daily	Y	KLP	Y	N	N	Y	N	N	N	N	Well	OIN	N	24	Farm	Off	65	Well	N	Water	Well	N	NA	NA	NA	2016	2	4262016	7142016	196	79	11.29	FR	50	Processing
J2-37	J	50	1	5	FRH	WS	KCS	Y	N	N	DLM	3	CT	Daily	Y	KLP	Y	N	N	Y	N	N	N	N	Well	OIN	N	24	Farm	Off	65	Well	N	Water	Well	N	NA	NA	NA	2016	2	4262016	7142016	196	79	11.29	FR	50	Processing
J2-38	J	50	1	5	FRH	WS	KCS	Y	N	N	DLM	3	CT	Daily	Y	KLP	Y	N	N	Y	N	N	N	N	Well	OIN	N	24	Farm	Off	65	Well	N	Water	Well	N	NA	NA	NA	2016	2	4262016	7142016	196	79	11.29	FR	50	Processing
J2-39	J	50	1	5	FRH	WS	KCS	Y	N	N	DLM	3	CT	Daily	Y	KLP	Y	N	N	Y	N	N	N	N	Well	OIN	N	24	Farm	Off	65	Well	N	Water	Well	N	NA	NA	NA	2016	2	4262016	7142016	196	79	11.29	FR	50	Processing
J2-40	J	50	1	5	FRH	WS	KCS	Y	N	N	DLM	3	CT	Daily	Y	KLP	Y	N	N	Y	N	N	N	N	Well	OIN	N	24	Farm	Off	65	Well	N	Water	Well	N	NA	NA	NA	2016	2	4262016	7142016	196	79	11.29	FR	50	Processing
J1-31	J	50	1	5	MM	WS	KCS	Y	N	N	DLM	3	CT	Daily	Y	KLP	Y	N	N	Y	N	N	N	N	Well	OIN	N	24	Farm	Off	65	Well	N	NA	NA	NA	NA	NA	NA	2016	1	4242016	6272016	179	64	9.14	CC	50	Processing
J1-32	J	50	1	5	MM	WS	KCS	Y	N	N	DLM	3	CT	Daily	Y	KLP	Y	N	N	Y	N	N	N	N	Well	OIN	N	24	Farm	Off	65	Well	N	NA	NA	NA	NA	NA	NA	2016	1	4242016	6272016	179	64	9.14	CC	50	Processing
J1-33	J	50	1	5	MM	WS	KCS	Y	N	N	DLM	3	CT	Daily	Y	KLP	Y	N	N	Y	N	N	N	N	Well	OIN	N	24	Farm	Off	65	Well	N	NA	NA	NA	NA	NA	NA	2016	1	4242016	6272016	179	64	9.14	CC	50	Processing
J1-34	J	50	1	5	MM	WS	KCS	Y	N	N	DLM	3	CT	Daily	Y	KLP	Y	N	N	Y	N	N	N	N	Well	OIN	N	24	Farm	Off	65	Well	N	NA	NA	NA	NA	NA	NA	2016	1	4242016	6272016	179	64	9.14	CC	50	Processing
J1-35	J	50	1	5	MM	WS	KCS	Y	N	N	DLM	3	CT	Daily	Y	KLP	Y	N	N	Y	N	N	N	N	Well	OIN	N	24	Farm	Off	65	Well	N	NA	NA	NA	NA	NA	NA	2016	1	4242016	6272016	179	64	9.14	CC	50	Processing
J1-36	J	50	1	5	MM	WS	KCS	Y	N	N	DLM	3	CT	Daily	Y	KLP	Y	N	N	Y	N	N	N	N	Well	OIN	N	24	Farm	Off	65	Well	N	Water	Well	N	NA	NA	NA	2016	1	4242016	6272016	179	64	9.14	CC	50	Processing
J1-37	J	50	1	5	MM	WS	KCS	Y	N	N	DLM	3	CT	Daily	Y	KLP	Y	N	N	Y	N	N	N	N	Well	OIN	N	24	Farm	Off	65	Well	N	Water	Well	N	NA	NA	NA	2016	1	4242016	6272016	179	64	9.14	CC	50	Processing
J1-38	J	50	1	5	MM	WS	KCS	Y	N	N	DLM	3	CT	Daily	Y	KLP	Y	N	N	Y	N	N	N	N	Well	OIN	N	24	Farm	Off	65	Well	N	Water	Well	N	NA	NA	NA	2016	1	4242016	6272016	179	64	9.14	CC	50	Processing
J1-39	J	50	1	5	MM	WS	KCS	Y	N	N	DLM	3	CT	Daily	Y	KLP	Y	N	N	Y	N	N	N	N	Well	OIN	N	24	Farm	Off	65	Well	N	Water	Well	N	NA	NA	NA	2016	1	4242016	6272016	179	64	9.14	CC	50	Processing
J1-40	J	50	1	5	MM	WS	KCS	Y	N	N	DLM	3	CT	Daily	Y	KLP	Y	N	N	Y	N	N	N	N	Well	OIN	N	24	Farm	Off	65	Well	N	Water	Well	N	NA	NA	NA	2016	1	4242016	6272016	179	64	9.14	CC	50	Processing
K3-51	K	1000	3	7	MC	PB	H22	Y	N	N	NA	4	CT	Daily	Y	H22+C	Y	N	N	Y	Y	N	Y	N	Rain	OIN	N	24	Farm	Off	65	Well	COR	Water	Well	N	NA	-20	8	2017	3	2282017	6052017	156	97	13.8571	FR	325	Final Product
K3-52	K	1000	3	7	MC	PB	H22	Y	N	N	NA	4	CT	Daily	Y	H22+C	Y	N	N	Y	Y	N	Y	N	Rain	OIN	N	24	Farm	Off	65	Well	COR	Water	Well	N	NA	-20	8	2017	3	2282017	6052017	156	97	13.8571	FR	325	Final Product
K3-53	K	1000	3	7	MC	PB	H22	Y	N	N	NA	4	CT	Daily	Y	H22+C	Y	N	N	Y	Y	N	Y	N	Rain	OIN	N	24	Farm	Off	65	Well	COR	Water	Well	N	NA	-20	8	2017	3	2282017	6052017	156	97	13.8571	FR	325	Final Product
K3-54	K	1000	3	7	MC	PB	H22	Y	N	N	NA	4	CT	Daily	Y	H22+C	Y	N	N	Y	Y	N	Y	N	Rain	OIN	N	24	Farm	Off	65	Well	COR	Water	Well	N	NA	-20	8	2017	3	2282017	6052017	156	97	13.8571	FR	325	Final Product
K3-55	K	1000	3	7	MC	PB	H22	Y	N	N	NA	4	CT	Daily	Y	H22+C	Y	N	N	Y	Y	N	Y	N	Rain	OIN	N	24	Farm	Off	65	Well	COR	Water	Well	N	NA	-20	8	2017	3	2282017	6052017	156	97	13.8571	FR	325	Final Product
K3-31	K	1000	3	7	MC	PB	H22	Y	N	N	NA	4	CT	Daily	Y	H22+C	Y	N	N	Y	Y	N	Y	N	Rain	OIN	N	24	Farm	Off	65	Well	COR	NA	NA	NA	NA	NA	NA	2017	3	2282017	5252017	145	86	12.2857	FR	325	Processing
K3-32	K	1000	3	7	MC	PB	H22	Y	N	N	NA	4	CT	Daily	Y	H22+C	Y	N	N	Y	Y	N	Y	N	Rain	OIN	N	24	Farm	Off	65	Well	COR	NA	NA	NA	NA	NA	NA	2017	3	2282017	5252017	145	86	12.2857	FR	325	Processing
K3-33	K	1000	3	7	MC	PB	H22	Y	N	N	NA	4	CT	Daily	Y	H22+C	Y	N	N	Y	Y	N	Y	N	Rain	OIN	N	24	Farm	Off	65	Well	COR	NA	NA	NA	NA	NA	NA	2017	3	2282017	5252017	145	86	12.2857	FR	325	Processing
K3-34	K	1000	3	7	MC	PB	H22	Y	N	N	NA	4	CT	Daily	Y	H22+C	Y	N	N	Y	Y	N	Y	N	Rain	OIN	N	24	Farm	Off	65	Well	COR	NA	NA	NA	NA	NA	NA	2017	3	2282017	5252017	145	86	12.2857	FR	325	Processing
K3-35	K	1000	3	7	MC	PB	H22	Y	N	N	NA	4	CT	Daily	Y	H22+C	Y	N	N	Y	Y	N	Y	N	Rain	OIN	N	24	Farm	Off	65	Well	COR	NA	NA	NA	NA	NA	NA	2017	3	2282017	5252017	145	86	12.2857	FR	325	Processing
K3-36	K	1000	3	7	MC	PB	H22	Y	N	N	NA	4	CT	Daily	Y	H22+C	Y	N	N	Y	Y	N	Y	N	Rain	OIN	N	24	Farm	Off	65	Well	COR	Water	Well	N	NA	NA	NA	2017	3	2282017	5252017	145	86	12.2857	FR	325	Processing
K3-37	K	1000	3	7	MC	PB	H22	Y	N	N	NA	4	CT	Daily	Y	H22+C	Y	N	N	Y	Y	N	Y	N	Rain	OIN	N	24	Farm	Off	65	Well	COR	Water	Well	N	NA	NA	NA	2017	3	2282017	5252017	145	86	12.2857	FR	325	Processing
K3-38	K	1000	3	7	MC	PB	H22	Y	N	N	NA	4	CT	Daily	Y	H22+C	Y	N	N	Y	Y	N	Y	N	Rain	OIN	N	24	Farm	Off	65	Well	COR	Water	Well	N	NA	NA	NA	2017	3	2282017	5252017	145	86	12.2857	FR	325	Processing
K3-39	K	1000	3	7	MC	PB	H22	Y	N	N	NA	4	CT	Daily	Y	H22+C	Y	N	N	Y	Y	N	Y	N	Rain	OIN	N	24	Farm	Off	65	Well	COR	Water	Well	N	NA	NA	NA	2017	3	2282017	5252017	145	86	12.2857	FR	325	Processing
K3-40	K	1000	3	7	MC	PB	H22	Y	N	N	NA	4	CT	Daily	Y	H22+C	Y	N	N	Y	Y	N	Y	N	Rain	OIN	N	24	Farm	Off	65	Well	COR	Water	Well	N	NA	NA	NA	2017	3	2282017	5252017	145	86	12.2857	FR	325	Processing
C1-41	C	175	4	3	FRH	SDSP	PP1	N	N	Bac	Yearly	3	CTF	Daily	Y	CMPP2	N	N	N	N	N	N	N	N	Public	OIN	N	8	Farm	Off	71	Public	YV	Water	Public	YV	NA	-20	9	2014	1	2262014	6022014	153	96	13.71	FR	40	Final Product
C1-42	C	175	4	3	FRH	SDSP	PP1	N	N	Bac	Yearly	3	CTF	Daily	Y	CMPP2	N	N	N	N	N	N	N	N	Public	OIN	N	8	Farm	Off	71	Public	YV	Water	Public	YV	NA	-20	9	2014	1	2262014	6022014	153	96	13.71	FR	40	Final Product
C1-43	C	175	4	3	FRH	SDSP	PP1	N	N	Bac	Yearly	3	CTF	Daily	Y	CMPP2	N	N	N	N	N	N	N	N	Public	OIN	N	8	Farm	Off	71	Public	YV	Water	Public	YV	NA	-20	9	2014	1	2262014	6022014	153	96	13.71	FR	40	Final Product
C1-44	C	175	4	3	FRH	SDSP	PP1	N	N	Bac	Yearly	3	CTF	Daily	Y	CMPP2	N	N	N	N	N	N	N	N	Public	OIN	N	8	Farm	Off	71	Public	YV	Water	Public	YV	NA	-20	9	2014	1	2262014	6022014	153	96	13.71	FR	40	Final Product
C1-45	C	175	4	3	FRH	SDSP	PP1	N	N	Bac	Yearly	3	CTF	Daily	Y	CMPP2	N	N	N	N	N	N	N	N	Public	OIN	N	8	Farm	Off	71	Public	YV	Water	Public	YV	NA	-20	9	2014	1	2262014	6022014	153	96	13.71	FR	40	Final Product
C1-31	C	175	4	3	FRH	SDSP	PP1	N	N	Bac	Yearly	3	CTF	Daily	Y	CMPP2	N	N	N	N	N	N	N	N	Public	OIN	N	8	Farm	Off	71	Public	YV	NA	NA	NA	NA	NA	NA	2014	1	2262014	5242014	144	87	12.43	FR	40	Processing
C1-32	C	175	4	3	FRH	SDSP	PP1	N	N	Bac	Yearly	3	CTF	Daily	Y	CMPP2	N	N	N	N	N	N	N	N	Public	OIN	N	8	Farm	Off	71	Public	YV	NA	NA	NA	NA	NA	NA	2014	1	2262014	5242014	144	87	12.43	FR	40	Processing
C1-33	C	175	4	3	FRH	SDSP	PP1	N	N	Bac	Yearly	3	CTF	Daily	Y	CMPP2	N	N	N	N	N	N	N	N	Public	OIN	N	8	Farm	Off	71	Public	YV	NA	NA	NA	NA	NA	NA	2014	1	2262014	5242014	144	87	12.43	FR	40	Processing
C1-34	C	175	4	3	FRH	SDSP	PP1	N	N	Bac	Yearly	3	CTF	Daily	Y	CMPP2	N	N	N	N	N	N	N	N	Public	OIN	N	8	Farm	Off	71	Public	YV	NA	NA	NA	NA	NA	NA	2014	1	2262014	5242014	144	87	12.43	FR	40	Processing
C1-35	C	175	4	3	FRH	SDSP	PP1	N	N	Bac	Yearly	3	CTF	Daily	Y	CMPP2	N	N	N	N	N	N	N	N	Public	OIN	N	8	Farm	Off	71	Public	YV	NA	NA	NA	NA	NA	NA	2014	1	2262014	5242014	144	87	12.43	FR	40	Processing
C1-36	C	175	4	3	FRH	SDSP	PP1	N	N	Bac	Yearly	3	CTF	Daily	Y	CMPP2	N	N	N	N	N	N	N	N	Public	OIN	N	8	Farm	Off	71	Public	YV	Water	Public	YV	NA	NA	NA	2014	1	2262014	5242014	144	87	12.43	FR	40	Processing
C1-37	C	175	4	3	FRH	SDSP	PP1	N	N	Bac	Yearly	3	CTF	Daily	Y	CMPP2	N	N	N	N	N	N	N	N	Public	OIN	N	8	Farm	Off	71	Public	YV	Water	Public	YV	NA	NA	NA	2014	1	2262014	5242014	144	87	12.43	FR	40	Processing
C1-38	C	175	4	3	FRH	SDSP	PP1	N	N	Bac	Yearly	3	CTF	Daily	Y	CMPP2	N	N	N	N	N	N	N	N	Public	OIN	N	8	Farm	Off	71	Public	YV	Water	Public	YV	NA	NA	NA	2014	1	2262014	5242014	144	87	12.43	FR	40	Processing
C1-39	C	175	4	3	FRH	SDSP	PP1	N	N	Bac	Yearly	3	CTF	Daily	Y	CMPP2	N	N	N	N	N	N	N	N	Public	OIN	N	8	Farm	Off	71	Public	YV	Water	Public	YV	NA	NA	NA	2014	1	2262014	5242014	144	87	12.43	FR	40	Processing
C1-40	C	175	4	3	FRH	SDSP	PP1	N	N	Bac	Yearly	3	CTF	Daily	Y	CMPP2	N	N	N	N	N	N	N	N	Public	OIN	N	8	Farm	Off	71	Public	YV	Water	Public	YV	NA	NA	NA	2014	1	2262014	5242014	144	87	12.43	FR	40	Processing
D1-41	D	50	1	2	FRH	WS	D20	N	N	N	Weekly	3	CTF	2Days	Y	D16	N	N	N	N	N	N	N	N	Well	OIN	Y	24	Farm	Off	82	Public	Y	Water	Public	Y	NA	-20	13	2014	1	3052014	6022014	153	89	12.71	FR	50	Final Product
D1-42	D	50	1	2	FRH	WS	D20	N	N	N	Weekly	3	CTF	2Days	Y	D16	N	N	N	N	N	N	N	N	Well	OIN	Y	24	Farm	Off	82	Public	Y	Water	Public	Y	NA	-20	13	2014	1	3052014	6022014	153	89	12.71	FR	50	Final Product
D1-43	D	50	1	2	FRH	WS	D20	N	N	N	Weekly	3	CTF	2Days	Y	D16	N	N	N	N	N	N	N	N	Well	OIN	Y	24	Farm	Off	82	Public	Y	Water	Public	Y	NA	-20	13	2014	1	3052014	6022014	153	89	12.71	FR	50	Final Product
D1-44	D	50	1	2	FRH	WS	D20	N	N	N	Weekly	3	CTF	2Days	Y	D16	N	N	N	N	N	N	N	N	Well	OIN	Y	24	Farm	Off	82	Public	Y	Water	Public	Y	NA	-20	13	2014	1	3052014	6022014	153	89	12.71	FR	50	Final Product
D1-45	D	50	1	2	FRH	WS	D20	N	N	N	Weekly	3	CTF	2Days	Y	D16	N	N	N	N	N	N	N	N	Well	OIN	Y	24	Farm	Off	82	Public	Y	Water	Public	Y	NA	-20	13	2014	1	3052014	6022014	153	89	12.71	FR	50	Final Product
D1-31	D	50	1	2	FRH	WS	D20	N	N	N	Weekly	3	CTF	2Days	Y	D16	N	N	N	N	N	N	N	N	Well	OIN	Y	24	Farm	Off	82	Public	Y	NA	NA	NA	NA	NA	NA	2014	1	3052014	5202014	140	76	10.86	FR	50	Processing
D1-32	D	50	1	2	FRH	WS	D20	N	N	N	Weekly	3	CTF	2Days	Y	D16	N	N	N	N	N	N	N	N	Well	OIN	Y	24	Farm	Off	82	Public	Y	NA	NA	NA	NA	NA	NA	2014	1	3052014	5202014	140	76	10.86	FR	50	Processing
D1-33	D	50	1	2	FRH	WS	D20	N	N	N	Weekly	3	CTF	2Days	Y	D16	N	N	N	N	N	N	N	N	Well	OIN	Y	24	Farm	Off	82	Public	Y	NA	NA	NA	NA	NA	NA	2014	1	3052014	5202014	140	76	10.86	FR	50	Processing
D1-34	D	50	1	2	FRH	WS	D20	N	N	N	Weekly	3	CTF	2Days	Y	D16	N	N	N	N	N	N	N	N	Well	OIN	Y	24	Farm	Off	82	Public	Y	NA	NA	NA	NA	NA	NA	2014	1	3052014	5202014	140	76	10.86	FR	50	Processing
D1-35	D	50	1	2	FRH	WS	D20	N	N	N	Weekly	3	CTF	2Days	Y	D16	N	N	N	N	N	N	N	N	Well	OIN	Y	24	Farm	Off	82	Public	Y	NA	NA	NA	NA	NA	NA	2014	1	3052014	5202014	140	76	10.86	FR	50	Processing
D1-36	D	50	1	2	FRH	WS	D20	N	N	N	Weekly	3	CTF	2Days	Y	D16	N	N	N	N	N	N	N	N	Well	OIN	Y	24	Farm	Off	82	Public	Y	Water	Public	Y	NA	NA	NA	2014	1	3052014	5202014	140	76	10.86	FR	50	Processing
D1-37	D	50	1	2	FRH	WS	D20	N	N	N	Weekly	3	CTF	2Days	Y	D16	N	N	N	N	N	N	N	N	Well	OIN	Y	24	Farm	Off	82	Public	Y	Water	Public	Y	NA	NA	NA	2014	1	3052014	5202014	140	76	10.86	FR	50	Processing
D1-38	D	50	1	2	FRH	WS	D20	N	N	N	Weekly	3	CTF	2Days	Y	D16	N	N	N	N	N	N	N	N	Well	OIN	Y	24	Farm	Off	82	Public	Y	Water	Public	Y	NA	NA	NA	2014	1	3052014	5202014	140	76	10.86	FR	50	Processing
D1-39	D	50	1	2	FRH	WS	D20	N	N	N	Weekly	3	CTF	2Days	Y	D16	N	N	N	N	N	N	N	N	Well	OIN	Y	24	Farm	Off	82	Public	Y	Water	Public	Y	NA	NA	NA	2014	1	3052014	5202014	140	76	10.86	FR	50	Processing
D1-40	D	50	1	2	FRH	WS	D20	N	N	N	Weekly	3	CTF	2Days	Y	D16	N	N	N	N	N	N	N	N	Well	OIN	Y	24	Farm	Off	82	Public	Y	Water	Public	Y	NA	NA	NA	2014	1	3052014	5202014	140	76	10.86	FR	50	Processing
B2-41	B	50	1	12	FRH	WS	D20	N	N	N	AIAO	4	CTFR	Daily	N	D16	N	N	N	Y	N	Y	Y	N	Public	Daily	N	12	Farm	On	NA	Public	Y	Air	NA	NA	NA	4	1	2014	2	7232014	10222014	295	91	13	FR	50	Final Product
B2-42	B	50	1	12	FRH	WS	D20	N	N	N	AIAO	4	CTFR	Daily	N	D16	N	N	N	Y	N	Y	Y	N	Public	Daily	N	12	Farm	On	NA	Public	Y	Air	NA	NA	NA	4	1	2014	2	7232014	10222014	295	91	13	FR	50	Final Product
B2-43	B	50	1	12	FRH	WS	D20	N	N	N	AIAO	4	CTFR	Daily	N	D16	N	N	N	Y	N	Y	Y	N	Public	Daily	N	12	Farm	On	NA	Public	Y	Air	NA	NA	NA	4	1	2014	2	7232014	10222014	295	91	13	FR	50	Final Product
B2-44	B	50	1	12	FRH	WS	D20	N	N	N	AIAO	4	CTFR	Daily	N	D16	N	N	N	Y	N	Y	Y	N	Public	Daily	N	12	Farm	On	NA	Public	Y	Air	NA	NA	NA	4	1	2014	2	7232014	10222014	295	91	13	FR	50	Final Product
B2-45	B	50	1	12	FRH	WS	D20	N	N	N	AIAO	4	CTFR	Daily	N	D16	N	N	N	Y	N	Y	Y	N	Public	Daily	N	12	Farm	On	NA	Public	Y	Air	NA	NA	NA	4	1	2014	2	7232014	10222014	295	91	13	FR	50	Final Product
B2-31	B	50	1	12	FRH	WS	D20	N	N	N	AIAO	4	CTFR	Daily	N	D16	N	N	N	Y	N	Y	Y	N	Public	Daily	N	12	Farm	On	NA	Public	Y	Air	NA	NA	NA	NA	NA	2014	2	7232014	10212014	294	90	12.86	FR	50	Processing
B2-32	B	50	1	12	FRH	WS	D20	N	N	N	AIAO	4	CTFR	Daily	N	D16	N	N	N	Y	N	Y	Y	N	Public	Daily	N	12	Farm	On	NA	Public	Y	Air	NA	NA	NA	NA	NA	2014	2	7232014	10212014	294	90	12.86	FR	50	Processing
B2-33	B	50	1	12	FRH	WS	D20	N	N	N	AIAO	4	CTFR	Daily	N	D16	N	N	N	Y	N	Y	Y	N	Public	Daily	N	12	Farm	On	NA	Public	Y	Air	NA	NA	NA	NA	NA	2014	2	7232014	10212014	294	90	12.86	FR	50	Processing
B2-34	B	50	1	12	FRH	WS	D20	N	N	N	AIAO	4	CTFR	Daily	N	D16	N	N	N	Y	N	Y	Y	N	Public	Daily	N	12	Farm	On	NA	Public	Y	Air	NA	NA	NA	NA	NA	2014	2	7232014	10212014	294	90	12.86	FR	50	Processing
B2-35	B	50	1	12	FRH	WS	D20	N	N	N	AIAO	4	CTFR	Daily	N	D16	N	N	N	Y	N	Y	Y	N	Public	Daily	N	12	Farm	On	NA	Public	Y	Air	NA	NA	NA	NA	NA	2014	2	7232014	10212014	294	90	12.86	FR	50	Processing
B2-36	B	50	1	12	FRH	WS	D20	N	N	N	AIAO	4	CTFR	Daily	N	D16	N	N	N	Y	N	Y	Y	N	Public	Daily	N	12	Farm	On	NA	Public	Y	Air	NA	NA	NA	NA	NA	2014	2	7232014	10212014	294	90	12.86	FR	50	Processing
B2-37	B	50	1	12	FRH	WS	D20	N	N	N	AIAO	4	CTFR	Daily	N	D16	N	N	N	Y	N	Y	Y	N	Public	Daily	N	12	Farm	On	NA	Public	Y	Air	NA	NA	NA	NA	NA	2014	2	7232014	10212014	294	90	12.86	FR	50	Processing
B2-38	B	50	1	12	FRH	WS	D20	N	N	N	AIAO	4	CTFR	Daily	N	D16	N	N	N	Y	N	Y	Y	N	Public	Daily	N	12	Farm	On	NA	Public	Y	Air	NA	NA	NA	NA	NA	2014	2	7232014	10212014	294	90	12.86	FR	50	Processing
B2-39	B	50	1	12	FRH	WS	D20	N	N	N	AIAO	4	CTFR	Daily	N	D16	N	N	N	Y	N	Y	Y	N	Public	Daily	N	12	Farm	On	NA	Public	Y	Air	NA	NA	NA	NA	NA	2014	2	7232014	10212014	294	90	12.86	FR	50	Processing
B2-40	B	50	1	12	FRH	WS	D20	N	N	N	AIAO	4	CTFR	Daily	N	D16	N	N	N	Y	N	Y	Y	N	Public	Daily	N	12	Farm	On	NA	Public	Y	Air	NA	NA	NA	NA	NA	2014	2	7232014	10212014	294	90	12.86	FR	50	Processing
B4-41	B	50	2	13	MM	WS	D20	N	N	N	AIAO	4	CTFR	Daily	N	D16	N	N	N	Y	N	Y	Y	N	Public	Daily	N	12	Farm	On	NA	Public	Y	Air	NA	NA	NA	-20	2	2015	4	7062015	9302015	273	86	12.28	CC	25	Final Product
B4-42	B	50	2	13	MM	WS	D20	N	N	N	AIAO	4	CTFR	Daily	N	D16	N	N	N	Y	N	Y	Y	N	Public	Daily	N	12	Farm	On	NA	Public	Y	Air	NA	NA	NA	-20	2	2015	4	7062015	9302015	273	86	12.28	CC	25	Final Product
B4-43	B	50	2	13	MM	WS	D20	N	N	N	AIAO	4	CTFR	Daily	N	D16	N	N	N	Y	N	Y	Y	N	Public	Daily	N	12	Farm	On	NA	Public	Y	Air	NA	NA	NA	-20	2	2015	4	7062015	9302015	273	86	12.28	CC	25	Final Product
B4-44	B	50	2	13	MM	WS	D20	N	N	N	AIAO	4	CTFR	Daily	N	D16	N	N	N	Y	N	Y	Y	N	Public	Daily	N	12	Farm	On	NA	Public	Y	Air	NA	NA	NA	-20	2	2015	4	7062015	9302015	273	86	12.28	CC	25	Final Product
B4-45	B	50	2	13	MM	WS	D20	N	N	N	AIAO	4	CTFR	Daily	N	D16	N	N	N	Y	N	Y	Y	N	Public	Daily	N	12	Farm	On	NA	Public	Y	Air	NA	NA	NA	-20	2	2015	4	7062015	9302015	273	86	12.28	CC	25	Final Product
B4-31	B	50	2	13	MM	WS	D20	N	N	N	AIAO	4	CTFR	Daily	N	D16	N	N	N	Y	N	Y	Y	N	Public	Daily	N	12	Farm	On	NA	Public	Y	Air	NA	NA	NA	NA	NA	2015	4	7062015	9282015	271	84	12	CC	25	Processing
B4-32	B	50	2	13	MM	WS	D20	N	N	N	AIAO	4	CTFR	Daily	N	D16	N	N	N	Y	N	Y	Y	N	Public	Daily	N	12	Farm	On	NA	Public	Y	Air	NA	NA	NA	NA	NA	2015	4	7062015	9282015	271	84	12	CC	25	Processing
B4-33	B	50	2	13	MM	WS	D20	N	N	N	AIAO	4	CTFR	Daily	N	D16	N	N	N	Y	N	Y	Y	N	Public	Daily	N	12	Farm	On	NA	Public	Y	Air	NA	NA	NA	NA	NA	2015	4	7062015	9282015	271	84	12	CC	25	Processing
B4-34	B	50	2	13	MM	WS	D20	N	N	N	AIAO	4	CTFR	Daily	N	D16	N	N	N	Y	N	Y	Y	N	Public	Daily	N	12	Farm	On	NA	Public	Y	Air	NA	NA	NA	NA	NA	2015	4	7062015	9282015	271	84	12	CC	25	Processing
B4-35	B	50	2	13	MM	WS	D20	N	N	N	AIAO	4	CTFR	Daily	N	D16	N	N	N	Y	N	Y	Y	N	Public	Daily	N	12	Farm	On	NA	Public	Y	Air	NA	NA	NA	NA	NA	2015	4	7062015	9282015	271	84	12	CC	25	Processing
B4-36	B	50	2	13	MM	WS	D20	N	N	N	AIAO	4	CTFR	Daily	N	D16	N	N	N	Y	N	Y	Y	N	Public	Daily	N	12	Farm	On	NA	Public	Y	Air	NA	NA	NA	NA	NA	2015	4	7062015	9282015	271	84	12	CC	25	Processing
B4-37	B	50	2	13	MM	WS	D20	N	N	N	AIAO	4	CTFR	Daily	N	D16	N	N	N	Y	N	Y	Y	N	Public	Daily	N	12	Farm	On	NA	Public	Y	Air	NA	NA	NA	NA	NA	2015	4	7062015	9282015	271	84	12	CC	25	Processing
B4-38	B	50	2	13	MM	WS	D20	N	N	N	AIAO	4	CTFR	Daily	N	D16	N	N	N	Y	N	Y	Y	N	Public	Daily	N	12	Farm	On	NA	Public	Y	Air	NA	NA	NA	NA	NA	2015	4	7062015	9282015	271	84	12	CC	25	Processing
B4-39	B	50	2	13	MM	WS	D20	N	N	N	AIAO	4	CTFR	Daily	N	D16	N	N	N	Y	N	Y	Y	N	Public	Daily	N	12	Farm	On	NA	Public	Y	Air	NA	NA	NA	NA	NA	2015	4	7062015	9282015	271	84	12	CC	25	Processing
B4-40	B	50	2	13	MM	WS	D20	N	N	N	AIAO	4	CTFR	Daily	N	D16	N	N	N	Y	N	Y	Y	N	Public	Daily	N	12	Farm	On	NA	Public	Y	Air	NA	NA	NA	NA	NA	2015	4	7062015	9282015	271	84	12	CC	25	Processing
B3-41	B	50	2	13	FRH	WS	D20	N	N	N	AIAO	4	CTFR	Daily	N	D16	N	N	N	Y	N	Y	Y	N	Public	Daily	N	12	Farm	On	NA	Public	Y	Air	NA	NA	NA	4	5	2015	3	5132015	8172015	229	96	13.71	FR	25	Final Product
B3-42	B	50	2	13	FRH	WS	D20	N	N	N	AIAO	4	CTFR	Daily	N	D16	N	N	N	Y	N	Y	Y	N	Public	Daily	N	12	Farm	On	NA	Public	Y	Air	NA	NA	NA	4	5	2015	3	5132015	8172015	229	96	13.71	FR	25	Final Product
B3-43	B	50	2	13	FRH	WS	D20	N	N	N	AIAO	4	CTFR	Daily	N	D16	N	N	N	Y	N	Y	Y	N	Public	Daily	N	12	Farm	On	NA	Public	Y	Air	NA	NA	NA	4	5	2015	3	5132015	8172015	229	96	13.71	FR	25	Final Product
B3-44	B	50	2	13	FRH	WS	D20	N	N	N	AIAO	4	CTFR	Daily	N	D16	N	N	N	Y	N	Y	Y	N	Public	Daily	N	12	Farm	On	NA	Public	Y	Air	NA	NA	NA	4	5	2015	3	5132015	8172015	229	96	13.71	FR	25	Final Product
B3-45	B	50	2	13	FRH	WS	D20	N	N	N	AIAO	4	CTFR	Daily	N	D16	N	N	N	Y	N	Y	Y	N	Public	Daily	N	12	Farm	On	NA	Public	Y	Air	NA	NA	NA	4	5	2015	3	5132015	8172015	229	96	13.71	FR	25	Final Product
B3-31	B	50	2	13	FRH	WS	D20	N	N	N	AIAO	4	CTFR	Daily	N	D16	N	N	N	Y	N	Y	Y	N	Public	Daily	N	12	Farm	On	NA	Public	Y	Air	NA	NA	NA	NA	NA	2015	3	5132015	8122015	224	91	13	FR	25	Processing
B3-32	B	50	2	13	FRH	WS	D20	N	N	N	AIAO	4	CTFR	Daily	N	D16	N	N	N	Y	N	Y	Y	N	Public	Daily	N	12	Farm	On	NA	Public	Y	Air	NA	NA	NA	NA	NA	2015	3	5132015	8122015	224	91	13	FR	25	Processing
B3-33	B	50	2	13	FRH	WS	D20	N	N	N	AIAO	4	CTFR	Daily	N	D16	N	N	N	Y	N	Y	Y	N	Public	Daily	N	12	Farm	On	NA	Public	Y	Air	NA	NA	NA	NA	NA	2015	3	5132015	8122015	224	91	13	FR	25	Processing
B3-34	B	50	2	13	FRH	WS	D20	N	N	N	AIAO	4	CTFR	Daily	N	D16	N	N	N	Y	N	Y	Y	N	Public	Daily	N	12	Farm	On	NA	Public	Y	Air	NA	NA	NA	NA	NA	2015	3	5132015	8122015	224	91	13	FR	25	Processing
B3-35	B	50	2	13	FRH	WS	D20	N	N	N	AIAO	4	CTFR	Daily	N	D16	N	N	N	Y	N	Y	Y	N	Public	Daily	N	12	Farm	On	NA	Public	Y	Air	NA	NA	NA	NA	NA	2015	3	5132015	8122015	224	91	13	FR	25	Processing
B3-36	B	50	2	13	FRH	WS	D20	N	N	N	AIAO	4	CTFR	Daily	N	D16	N	N	N	Y	N	Y	Y	N	Public	Daily	N	12	Farm	On	NA	Public	Y	Air	NA	NA	NA	NA	NA	2015	3	5132015	8122015	224	91	13	FR	25	Processing
B3-37	B	50	2	13	FRH	WS	D20	N	N	N	AIAO	4	CTFR	Daily	N	D16	N	N	N	Y	N	Y	Y	N	Public	Daily	N	12	Farm	On	NA	Public	Y	Air	NA	NA	NA	NA	NA	2015	3	5132015	8122015	224	91	13	FR	25	Processing
B3-38	B	50	2	13	FRH	WS	D20	N	N	N	AIAO	4	CTFR	Daily	N	D16	N	N	N	Y	N	Y	Y	N	Public	Daily	N	12	Farm	On	NA	Public	Y	Air	NA	NA	NA	NA	NA	2015	3	5132015	8122015	224	91	13	FR	25	Processing
B3-39	B	50	2	13	FRH	WS	D20	N	N	N	AIAO	4	CTFR	Daily	N	D16	N	N	N	Y	N	Y	Y	N	Public	Daily	N	12	Farm	On	NA	Public	Y	Air	NA	NA	NA	NA	NA	2015	3	5132015	8122015	224	91	13	FR	25	Processing
B3-40	B	50	2	13	FRH	WS	D20	N	N	N	AIAO	4	CTFR	Daily	N	D16	N	N	N	Y	N	Y	Y	N	Public	Daily	N	12	Farm	On	NA	Public	Y	Air	NA	NA	NA	NA	NA	2015	3	5132015	8122015	224	91	13	FR	25	Processing
B1-40	B	50	1	12	FRH	WS	D20	N	N	N	AIAO	4	CTFR	Daily	N	D16	N	N	N	Y	N	Y	Y	N	Public	Daily	N	12	Farm	On	NA	Public	Y	Air	NA	NA	NA	NA	NA	2014	1	3052014	6042014	155	91	13	FR	50	Processing
B1-41	B	50	1	12	FRH	WS	D20	N	N	N	AIAO	4	CTFR	Daily	N	D16	N	N	N	Y	N	Y	Y	N	Public	Daily	N	12	Farm	On	NA	Public	Y	Air	NA	NA	NA	4	1	2014	1	3052014	6042014	155	91	13	FR	50	Final Product
B1-42	B	50	1	12	FRH	WS	D20	N	N	N	AIAO	4	CTFR	Daily	N	D16	N	N	N	Y	N	Y	Y	N	Public	Daily	N	12	Farm	On	NA	Public	Y	Air	NA	NA	NA	4	1	2014	1	3052014	6042014	155	91	13	FR	50	Final Product
B1-43	B	50	1	12	FRH	WS	D20	N	N	N	AIAO	4	CTFR	Daily	N	D16	N	N	N	Y	N	Y	Y	N	Public	Daily	N	12	Farm	On	NA	Public	Y	Air	NA	NA	NA	4	1	2014	1	3052014	6042014	155	91	13	FR	50	Final Product
B1-44	B	50	1	12	FRH	WS	D20	N	N	N	AIAO	4	CTFR	Daily	N	D16	N	N	N	Y	N	Y	Y	N	Public	Daily	N	12	Farm	On	NA	Public	Y	Air	NA	NA	NA	4	1	2014	1	3052014	6042014	155	91	13	FR	50	Final Product
B1-45	B	50	1	12	FRH	WS	D20	N	N	N	AIAO	4	CTFR	Daily	N	D16	N	N	N	Y	N	Y	Y	N	Public	Daily	N	12	Farm	On	NA	Public	Y	Air	NA	NA	NA	4	1	2014	1	3052014	6042014	155	91	13	FR	50	Final Product
B1-31	B	50	1	12	FRH	WS	D20	N	N	N	AIAO	4	CTFR	Daily	N	D16	N	N	N	Y	N	Y	Y	N	Public	Daily	N	12	Farm	On	NA	Public	Y	Air	NA	NA	NA	NA	NA	2014	1	3052014	6032014	154	90	12.86	FR	50	Processing
B1-32	B	50	1	12	FRH	WS	D20	N	N	N	AIAO	4	CTFR	Daily	N	D16	N	N	N	Y	N	Y	Y	N	Public	Daily	N	12	Farm	On	NA	Public	Y	Air	NA	NA	NA	NA	NA	2014	1	3052014	6032014	154	90	12.86	FR	50	Processing
B1-33	B	50	1	12	FRH	WS	D20	N	N	N	AIAO	4	CTFR	Daily	N	D16	N	N	N	Y	N	Y	Y	N	Public	Daily	N	12	Farm	On	NA	Public	Y	Air	NA	NA	NA	NA	NA	2014	1	3052014	6032014	154	90	12.86	FR	50	Processing
B1-34	B	50	1	12	FRH	WS	D20	N	N	N	AIAO	4	CTFR	Daily	N	D16	N	N	N	Y	N	Y	Y	N	Public	Daily	N	12	Farm	On	NA	Public	Y	Air	NA	NA	NA	NA	NA	2014	1	3052014	6032014	154	90	12.86	FR	50	Processing
B1-35	B	50	1	12	FRH	WS	D20	N	N	N	AIAO	4	CTFR	Daily	N	D16	N	N	N	Y	N	Y	Y	N	Public	Daily	N	12	Farm	On	NA	Public	Y	Air	NA	NA	NA	NA	NA	2014	1	3052014	6032014	154	90	12.86	FR	50	Processing
B1-36	B	50	1	12	FRH	WS	D20	N	N	N	AIAO	4	CTFR	Daily	N	D16	N	N	N	Y	N	Y	Y	N	Public	Daily	N	12	Farm	On	NA	Public	Y	Air	NA	NA	NA	NA	NA	2014	1	3052014	6032014	154	90	12.86	FR	50	Processing
B1-37	B	50	1	12	FRH	WS	D20	N	N	N	AIAO	4	CTFR	Daily	N	D16	N	N	N	Y	N	Y	Y	N	Public	Daily	N	12	Farm	On	NA	Public	Y	Air	NA	NA	NA	NA	NA	2014	1	3052014	6032014	154	90	12.86	FR	50	Processing
B1-38	B	50	1	12	FRH	WS	D20	N	N	N	AIAO	4	CTFR	Daily	N	D16	N	N	N	Y	N	Y	Y	N	Public	Daily	N	12	Farm	On	NA	Public	Y	Air	NA	NA	NA	NA	NA	2014	1	3052014	6032014	154	90	12.86	FR	50	Processing
B1-39	B	50	1	12	FRH	WS	D20	N	N	N	AIAO	4	CTFR	Daily	N	D16	N	N	N	Y	N	Y	Y	N	Public	Daily	N	12	Farm	On	NA	Public	Y	Air	NA	NA	NA	NA	NA	2014	1	3052014	6032014	154	90	12.86	FR	50	Processing
B5-41	B	50	2	14	BG	WS	KCS	Y	N	N	AIAO	4	CTFR	Daily	N	KLP	Y	N	N	Y	N	N	Y	N	Public	Daily	N	12	Farm	On	NA	Public	Y	Air	NA	NA	NA	4	1	2016	5	3012016	6022016	154	93	13.28	CC	35	Final Product
B5-42	B	50	2	14	BG	WS	KCS	Y	N	N	AIAO	4	CTFR	Daily	N	KLP	Y	N	N	Y	N	N	Y	N	Public	Daily	N	12	Farm	On	NA	Public	Y	Air	NA	NA	NA	4	1	2016	5	3012016	6022016	154	93	13.28	CC	35	Final Product
B5-43	B	50	2	14	BG	WS	KCS	Y	N	N	AIAO	4	CTFR	Daily	N	KLP	Y	N	N	Y	N	N	Y	N	Public	Daily	N	12	Farm	On	NA	Public	Y	Air	NA	NA	NA	4	1	2016	5	3012016	6022016	154	93	13.28	CC	35	Final Product
B5-44	B	50	2	14	BG	WS	KCS	Y	N	N	AIAO	4	CTFR	Daily	N	KLP	Y	N	N	Y	N	N	Y	N	Public	Daily	N	12	Farm	On	NA	Public	Y	Air	NA	NA	NA	4	1	2016	5	3012016	6022016	154	93	13.28	CC	35	Final Product
B5-45	B	50	2	14	BG	WS	KCS	Y	N	N	AIAO	4	CTFR	Daily	N	KLP	Y	N	N	Y	N	N	Y	N	Public	Daily	N	12	Farm	On	NA	Public	Y	Air	NA	NA	NA	4	1	2016	5	3012016	6022016	154	93	13.28	CC	35	Final Product
B5-31	B	50	2	14	BG	WS	KCS	Y	N	N	AIAO	4	CTFR	Daily	N	KLP	Y	N	N	Y	N	N	Y	N	Public	Daily	N	12	Farm	On	NA	Public	Y	Air	NA	NA	NA	NA	NA	2016	5	3012016	6012016	153	92	13.14	CC	35	Processing
B5-32	B	50	2	14	BG	WS	KCS	Y	N	N	AIAO	4	CTFR	Daily	N	KLP	Y	N	N	Y	N	N	Y	N	Public	Daily	N	12	Farm	On	NA	Public	Y	Air	NA	NA	NA	NA	NA	2016	5	3012016	6012016	153	92	13.14	CC	35	Processing
B5-33	B	50	2	14	BG	WS	KCS	Y	N	N	AIAO	4	CTFR	Daily	N	KLP	Y	N	N	Y	N	N	Y	N	Public	Daily	N	12	Farm	On	NA	Public	Y	Air	NA	NA	NA	NA	NA	2016	5	3012016	6012016	153	92	13.14	CC	35	Processing
B5-34	B	50	2	14	BG	WS	KCS	Y	N	N	AIAO	4	CTFR	Daily	N	KLP	Y	N	N	Y	N	N	Y	N	Public	Daily	N	12	Farm	On	NA	Public	Y	Air	NA	NA	NA	NA	NA	2016	5	3012016	6012016	153	92	13.14	CC	35	Processing
B5-35	B	50	2	14	BG	WS	KCS	Y	N	N	AIAO	4	CTFR	Daily	N	KLP	Y	N	N	Y	N	N	Y	N	Public	Daily	N	12	Farm	On	NA	Public	Y	Air	NA	NA	NA	NA	NA	2016	5	3012016	6012016	153	92	13.14	CC	35	Processing
B5-36	B	50	2	14	BG	WS	KCS	Y	N	N	AIAO	4	CTFR	Daily	N	KLP	Y	N	N	Y	N	N	Y	N	Public	Daily	N	12	Farm	On	NA	Public	Y	Air	NA	NA	NA	NA	NA	2016	5	3012016	6012016	153	92	13.14	CC	35	Processing
B5-37	B	50	2	14	BG	WS	KCS	Y	N	N	AIAO	4	CTFR	Daily	N	KLP	Y	N	N	Y	N	N	Y	N	Public	Daily	N	12	Farm	On	NA	Public	Y	Air	NA	NA	NA	NA	NA	2016	5	3012016	6012016	153	92	13.14	CC	35	Processing
B5-38	B	50	2	14	BG	WS	KCS	Y	N	N	AIAO	4	CTFR	Daily	N	KLP	Y	N	N	Y	N	N	Y	N	Public	Daily	N	12	Farm	On	NA	Public	Y	Air	NA	NA	NA	NA	NA	2016	5	3012016	6012016	153	92	13.14	CC	35	Processing
B5-39	B	50	2	14	BG	WS	KCS	Y	N	N	AIAO	4	CTFR	Daily	N	KLP	Y	N	N	Y	N	N	Y	N	Public	Daily	N	12	Farm	On	NA	Public	Y	Air	NA	NA	NA	NA	NA	2016	5	3012016	6012016	153	92	13.14	CC	35	Processing
B5-40	B	50	2	14	BG	WS	KCS	Y	N	N	AIAO	4	CTFR	Daily	N	KLP	Y	N	N	Y	N	N	Y	N	Public	Daily	N	12	Farm	On	NA	Public	Y	Air	NA	NA	NA	NA	NA	2016	5	3012016	6012016	153	92	13.14	CC	35	Processing
K2-11	K	1000	3	6	MC	PB	H22	Y	N	N	NA	4	CT	Daily	Y	H22+C	Y	N	N	Y	Y	N	Y	N	Rain	OIN	N	NA	NA	NA	NA	NA	NA	NA	NA	NA	NA	NA	NA	2016	2	9202016	11162016	321	57	8.14	FR	325	Pasture
K2-12	K	1000	3	6	MC	PB	H22	Y	N	N	NA	4	CT	Daily	Y	H22+C	Y	N	N	Y	Y	N	Y	N	Rain	OIN	N	NA	NA	NA	NA	NA	NA	NA	NA	NA	NA	NA	NA	2016	2	9202016	11162016	321	57	8.14	FR	325	Pasture
K2-13	K	1000	3	6	MC	PB	H22	Y	N	N	NA	4	CT	Daily	Y	H22+C	Y	N	N	Y	Y	N	Y	N	Rain	OIN	N	NA	NA	NA	NA	NA	NA	NA	NA	NA	NA	NA	NA	2016	2	9202016	11162016	321	57	8.14	FR	325	Pasture
K2-14	K	1000	3	6	MC	PB	H22	Y	N	N	NA	4	CT	Daily	Y	H22+C	Y	N	N	Y	Y	N	Y	N	Rain	OIN	N	NA	NA	NA	NA	NA	NA	NA	NA	NA	NA	NA	NA	2016	2	9202016	11162016	321	57	8.14	FR	325	Pasture
K2-15	K	1000	3	6	MC	PB	H22	Y	N	N	NA	4	CT	Daily	Y	H22+C	Y	N	N	Y	Y	N	Y	N	Rain	OIN	N	NA	NA	NA	NA	NA	NA	NA	NA	NA	NA	NA	NA	2016	2	9202016	11162016	321	57	8.14	FR	325	Pasture
K2-16	K	1000	3	6	MC	PB	H22	Y	N	N	NA	4	CT	Daily	Y	H22+C	Y	N	N	Y	Y	N	Y	N	Rain	OIN	N	NA	NA	NA	NA	NA	NA	NA	NA	NA	NA	NA	NA	2016	2	9202016	11162016	321	57	8.14	FR	325	Pasture
K2-17	K	1000	3	6	MC	PB	H22	Y	N	N	NA	4	CT	Daily	Y	H22+C	Y	N	N	Y	Y	N	Y	N	Rain	OIN	N	NA	NA	NA	NA	NA	NA	NA	NA	NA	NA	NA	NA	2016	2	9202016	11162016	321	57	8.14	FR	325	Pasture
K2-18	K	1000	3	6	MC	PB	H22	Y	N	N	NA	4	CT	Daily	Y	H22+C	Y	N	N	Y	Y	N	Y	N	Rain	OIN	N	NA	NA	NA	NA	NA	NA	NA	NA	NA	NA	NA	NA	2016	2	9202016	11162016	321	57	8.14	FR	325	Pasture
K2-19	K	1000	3	6	MC	PB	H22	Y	N	N	NA	4	CT	Daily	Y	H22+C	Y	N	N	Y	Y	N	Y	N	Rain	OIN	N	NA	NA	NA	NA	NA	NA	NA	NA	NA	NA	NA	NA	2016	2	9202016	11162016	321	57	8.14	FR	325	Pasture
K2-20	K	1000	3	6	MC	PB	H22	Y	N	N	NA	4	CT	Daily	Y	H22+C	Y	N	N	Y	Y	N	Y	N	Rain	OIN	N	NA	NA	NA	NA	NA	NA	NA	NA	NA	NA	NA	NA	2016	2	9202016	11162016	321	57	8.14	FR	325	Pasture
KE2-1	K	1000	3	6	MC	PB	H22	Y	N	N	NA	4	CT	Daily	Y	H22+C	Y	N	N	Y	Y	N	Y	N	Rain	OIN	N	NA	NA	NA	NA	NA	NA	NA	NA	NA	NA	NA	NA	2016	2	9202016	11162016	321	57	8.14	FR	325	Pasture
KE2-2	K	1000	3	6	MC	PB	H22	Y	N	N	NA	4	CT	Daily	Y	H22+C	Y	N	N	Y	Y	N	Y	N	Rain	OIN	N	NA	NA	NA	NA	NA	NA	NA	NA	NA	NA	NA	NA	2016	2	9202016	11162016	321	57	8.14	FR	325	Pasture
KE2-3	K	1000	3	6	MC	PB	H22	Y	N	N	NA	4	CT	Daily	Y	H22+C	Y	N	N	Y	Y	N	Y	N	Rain	OIN	N	NA	NA	NA	NA	NA	NA	NA	NA	NA	NA	NA	NA	2016	2	9202016	11162016	321	57	8.14	FR	325	Pasture
KE2-4	K	1000	3	6	MC	PB	H22	Y	N	N	NA	4	CT	Daily	Y	H22+C	Y	N	N	Y	Y	N	Y	N	Rain	OIN	N	NA	NA	NA	NA	NA	NA	NA	NA	NA	NA	NA	NA	2016	2	9202016	11162016	321	57	8.14	FR	325	Pasture
KE2-5	K	1000	3	6	MC	PB	H22	Y	N	N	NA	4	CT	Daily	Y	H22+C	Y	N	N	Y	Y	N	Y	N	Rain	OIN	N	NA	NA	NA	NA	NA	NA	NA	NA	NA	NA	NA	NA	2016	2	9202016	11162016	321	57	8.14	FR	325	Pasture
KE2-6	K	1000	3	6	MC	PB	H22	Y	N	N	NA	4	CT	Daily	Y	H22+C	Y	N	N	Y	Y	N	Y	N	Rain	OIN	N	NA	NA	NA	NA	NA	NA	NA	NA	NA	NA	NA	NA	2016	2	9202016	11162016	321	57	8.14	FR	325	Pasture
KE2-7	K	1000	3	6	MC	PB	H22	Y	N	N	NA	4	CT	Daily	Y	H22+C	Y	N	N	Y	Y	N	Y	N	Rain	OIN	N	NA	NA	NA	NA	NA	NA	NA	NA	NA	NA	NA	NA	2016	2	9202016	11162016	321	57	8.14	FR	325	Pasture
KE2-8	K	1000	3	6	MC	PB	H22	Y	N	N	NA	4	CT	Daily	Y	H22+C	Y	N	N	Y	Y	N	Y	N	Rain	OIN	N	NA	NA	NA	NA	NA	NA	NA	NA	NA	NA	NA	NA	2016	2	9202016	11162016	321	57	8.14	FR	325	Pasture
KE2-9	K	1000	3	6	MC	PB	H22	Y	N	N	NA	4	CT	Daily	Y	H22+C	Y	N	N	Y	Y	N	Y	N	Rain	OIN	N	NA	NA	NA	NA	NA	NA	NA	NA	NA	NA	NA	NA	2016	2	9202016	11162016	321	57	8.14	FR	325	Pasture
KE2-10	K	1000	3	6	MC	PB	H22	Y	N	N	NA	4	CT	Daily	Y	H22+C	Y	N	N	Y	Y	N	Y	N	Rain	OIN	N	NA	NA	NA	NA	NA	NA	NA	NA	NA	NA	NA	NA	2016	2	9202016	11162016	321	57	8.14	FR	325	Pasture
KB2-1	K	1000	3	6	MC	PB	H22	Y	N	N	NA	4	CT	Daily	Y	H22+C	Y	N	N	Y	Y	N	Y	N	Rain	OIN	N	NA	NA	NA	NA	NA	NA	NA	NA	NA	NA	NA	NA	2016	2	9202016	11162016	321	57	8.14	FR	325	Pasture
KB2-2	K	1000	3	6	MC	PB	H22	Y	N	N	NA	4	CT	Daily	Y	H22+C	Y	N	N	Y	Y	N	Y	N	Rain	OIN	N	NA	NA	NA	NA	NA	NA	NA	NA	NA	NA	NA	NA	2016	2	9202016	11162016	321	57	8.14	FR	325	Pasture
KB2-3	K	1000	3	6	MC	PB	H22	Y	N	N	NA	4	CT	Daily	Y	H22+C	Y	N	N	Y	Y	N	Y	N	Rain	OIN	N	NA	NA	NA	NA	NA	NA	NA	NA	NA	NA	NA	NA	2016	2	9202016	11162016	321	57	8.14	FR	325	Pasture
KB2-4	K	1000	3	6	MC	PB	H22	Y	N	N	NA	4	CT	Daily	Y	H22+C	Y	N	N	Y	Y	N	Y	N	Rain	OIN	N	NA	NA	NA	NA	NA	NA	NA	NA	NA	NA	NA	NA	2016	2	9202016	11162016	321	57	8.14	FR	325	Pasture
KB2-5	K	1000	3	6	MC	PB	H22	Y	N	N	NA	4	CT	Daily	Y	H22+C	Y	N	N	Y	Y	N	Y	N	Rain	OIN	N	NA	NA	NA	NA	NA	NA	NA	NA	NA	NA	NA	NA	2016	2	9202016	11162016	321	57	8.14	FR	325	Pasture
KB2-6	K	1000	3	6	MC	PB	H22	Y	N	N	NA	4	CT	Daily	Y	H22+C	Y	N	N	Y	Y	N	Y	N	Rain	OIN	N	NA	NA	NA	NA	NA	NA	NA	NA	NA	NA	NA	NA	2016	2	9202016	11162016	321	57	8.14	FR	325	Pasture
KB2-7	K	1000	3	6	MC	PB	H22	Y	N	N	NA	4	CT	Daily	Y	H22+C	Y	N	N	Y	Y	N	Y	N	Rain	OIN	N	NA	NA	NA	NA	NA	NA	NA	NA	NA	NA	NA	NA	2016	2	9202016	11162016	321	57	8.14	FR	325	Pasture
KB2-8	K	1000	3	6	MC	PB	H22	Y	N	N	NA	4	CT	Daily	Y	H22+C	Y	N	N	Y	Y	N	Y	N	Rain	OIN	N	NA	NA	NA	NA	NA	NA	NA	NA	NA	NA	NA	NA	2016	2	9202016	11162016	321	57	8.14	FR	325	Pasture
KB2-9	K	1000	3	6	MC	PB	H22	Y	N	N	NA	4	CT	Daily	Y	H22+C	Y	N	N	Y	Y	N	Y	N	Rain	OIN	N	NA	NA	NA	NA	NA	NA	NA	NA	NA	NA	NA	NA	2016	2	9202016	11162016	321	57	8.14	FR	325	Pasture
KB2-10	K	1000	3	6	MC	PB	H22	Y	N	N	NA	4	CT	Daily	Y	H22+C	Y	N	N	Y	Y	N	Y	N	Rain	OIN	N	NA	NA	NA	NA	NA	NA	NA	NA	NA	NA	NA	NA	2016	2	9202016	11162016	321	57	8.14	FR	325	Pasture
E2-11	E	600	4	14	MM	WS	SS	N	N	N	3Days	3	CT	Daily	Y	SS	N	N	N	Y	Y	Y	N	Y	Well	OIN	N	NA	NA	NA	NA	NA	NA	NA	NA	NA	NA	NA	NA	2014	2	10012014	11062014	310	36	0.14	CC	50	Pasture
E2-12	E	600	4	14	MM	WS	SS	N	N	N	3Days	3	CT	Daily	Y	SS	N	N	N	Y	Y	Y	N	Y	Well	OIN	N	NA	NA	NA	NA	NA	NA	NA	NA	NA	NA	NA	NA	2014	2	10012014	11062014	310	36	0.14	CC	50	Pasture
E2-13	E	600	4	14	MM	WS	SS	N	N	N	3Days	3	CT	Daily	Y	SS	N	N	N	Y	Y	Y	N	Y	Well	OIN	N	NA	NA	NA	NA	NA	NA	NA	NA	NA	NA	NA	NA	2014	2	10012014	11062014	310	36	0.14	CC	50	Pasture
E2-14	E	600	4	14	MM	WS	SS	N	N	N	3Days	3	CT	Daily	Y	SS	N	N	N	Y	Y	Y	N	Y	Well	OIN	N	NA	NA	NA	NA	NA	NA	NA	NA	NA	NA	NA	NA	2014	2	10012014	11062014	310	36	0.14	CC	50	Pasture
E2-15	E	600	4	14	MM	WS	SS	N	N	N	3Days	3	CT	Daily	Y	SS	N	N	N	Y	Y	Y	N	Y	Well	OIN	N	NA	NA	NA	NA	NA	NA	NA	NA	NA	NA	NA	NA	2014	2	10012014	11062014	310	36	0.14	CC	50	Pasture
E2-16	E	600	4	14	MM	WS	SS	N	N	N	3Days	3	CT	Daily	Y	SS	N	N	N	Y	Y	Y	N	Y	Well	OIN	N	NA	NA	NA	NA	NA	NA	NA	NA	NA	NA	NA	NA	2014	2	10012014	11062014	310	36	0.14	CC	50	Pasture
E2-17	E	600	4	14	MM	WS	SS	N	N	N	3Days	3	CT	Daily	Y	SS	N	N	N	Y	Y	Y	N	Y	Well	OIN	N	NA	NA	NA	NA	NA	NA	NA	NA	NA	NA	NA	NA	2014	2	10012014	11062014	310	36	0.14	CC	50	Pasture
E2-18	E	600	4	14	MM	WS	SS	N	N	N	3Days	3	CT	Daily	Y	SS	N	N	N	Y	Y	Y	N	Y	Well	OIN	N	NA	NA	NA	NA	NA	NA	NA	NA	NA	NA	NA	NA	2014	2	10012014	11062014	310	36	0.14	CC	50	Pasture
E2-19	E	600	4	14	MM	WS	SS	N	N	N	3Days	3	CT	Daily	Y	SS	N	N	N	Y	Y	Y	N	Y	Well	OIN	N	NA	NA	NA	NA	NA	NA	NA	NA	NA	NA	NA	NA	2014	2	10012014	11062014	310	36	0.14	CC	50	Pasture
E2-20	E	600	4	14	MM	WS	SS	N	N	N	3Days	3	CT	Daily	Y	SS	N	N	N	Y	Y	Y	N	Y	Well	OIN	N	NA	NA	NA	NA	NA	NA	NA	NA	NA	NA	NA	NA	2014	2	10012014	11062014	310	36	0.14	CC	50	Pasture
K4-11	K	1000	3	7	MC	PB	H22	Y	N	N	NA	4	CT	Daily	Y	H22+C	Y	N	N	Y	Y	N	Y	N	Rain	OIN	N	NA	NA	NA	NA	NA	NA	NA	NA	NA	NA	NA	NA	2017	4	8202017	10162017	289	57	8.14286	FR	325	Pasture
K4-12	K	1000	3	7	MC	PB	H22	Y	N	N	NA	4	CT	Daily	Y	H22+C	Y	N	N	Y	Y	N	Y	N	Rain	OIN	N	NA	NA	NA	NA	NA	NA	NA	NA	NA	NA	NA	NA	2017	4	8202017	10162017	289	57	8.14286	FR	325	Pasture
K4-13	K	1000	3	7	MC	PB	H22	Y	N	N	NA	4	CT	Daily	Y	H22+C	Y	N	N	Y	Y	N	Y	N	Rain	OIN	N	NA	NA	NA	NA	NA	NA	NA	NA	NA	NA	NA	NA	2017	4	8202017	10162017	289	57	8.14286	FR	325	Pasture
K4-14	K	1000	3	7	MC	PB	H22	Y	N	N	NA	4	CT	Daily	Y	H22+C	Y	N	N	Y	Y	N	Y	N	Rain	OIN	N	NA	NA	NA	NA	NA	NA	NA	NA	NA	NA	NA	NA	2017	4	8202017	10162017	289	57	8.14286	FR	325	Pasture
K4-15	K	1000	3	7	MC	PB	H22	Y	N	N	NA	4	CT	Daily	Y	H22+C	Y	N	N	Y	Y	N	Y	N	Rain	OIN	N	NA	NA	NA	NA	NA	NA	NA	NA	NA	NA	NA	NA	2017	4	8202017	10162017	289	57	8.14286	FR	325	Pasture
K4-16	K	1000	3	7	MC	PB	H22	Y	N	N	NA	4	CT	Daily	Y	H22+C	Y	N	N	Y	Y	N	Y	N	Rain	OIN	N	NA	NA	NA	NA	NA	NA	NA	NA	NA	NA	NA	NA	2017	4	8202017	10162017	289	57	8.14286	FR	325	Pasture
K4-17	K	1000	3	7	MC	PB	H22	Y	N	N	NA	4	CT	Daily	Y	H22+C	Y	N	N	Y	Y	N	Y	N	Rain	OIN	N	NA	NA	NA	NA	NA	NA	NA	NA	NA	NA	NA	NA	2017	4	8202017	10162017	289	57	8.14286	FR	325	Pasture
K4-18	K	1000	3	7	MC	PB	H22	Y	N	N	NA	4	CT	Daily	Y	H22+C	Y	N	N	Y	Y	N	Y	N	Rain	OIN	N	NA	NA	NA	NA	NA	NA	NA	NA	NA	NA	NA	NA	2017	4	8202017	10162017	289	57	8.14286	FR	325	Pasture
K4-19	K	1000	3	7	MC	PB	H22	Y	N	N	NA	4	CT	Daily	Y	H22+C	Y	N	N	Y	Y	N	Y	N	Rain	OIN	N	NA	NA	NA	NA	NA	NA	NA	NA	NA	NA	NA	NA	2017	4	8202017	10162017	289	57	8.14286	FR	325	Pasture
K4-20	K	1000	3	7	MC	PB	H22	Y	N	N	NA	4	CT	Daily	Y	H22+C	Y	N	N	Y	Y	N	Y	N	Rain	OIN	N	NA	NA	NA	NA	NA	NA	NA	NA	NA	NA	NA	NA	2017	4	8202017	10162017	289	57	8.14286	FR	325	Pasture
KE4-1	K	1000	3	7	MC	PB	H22	Y	N	N	NA	4	CT	Daily	Y	H22+C	Y	N	N	Y	Y	N	Y	N	Rain	OIN	N	NA	NA	NA	NA	NA	NA	NA	NA	NA	NA	NA	NA	2017	4	8202017	10162017	289	57	8.14286	FR	325	Pasture
KE4-2	K	1000	3	7	MC	PB	H22	Y	N	N	NA	4	CT	Daily	Y	H22+C	Y	N	N	Y	Y	N	Y	N	Rain	OIN	N	NA	NA	NA	NA	NA	NA	NA	NA	NA	NA	NA	NA	2017	4	8202017	10162017	289	57	8.14286	FR	325	Pasture
KE4-3	K	1000	3	7	MC	PB	H22	Y	N	N	NA	4	CT	Daily	Y	H22+C	Y	N	N	Y	Y	N	Y	N	Rain	OIN	N	NA	NA	NA	NA	NA	NA	NA	NA	NA	NA	NA	NA	2017	4	8202017	10162017	289	57	8.14286	FR	325	Pasture
KE4-4	K	1000	3	7	MC	PB	H22	Y	N	N	NA	4	CT	Daily	Y	H22+C	Y	N	N	Y	Y	N	Y	N	Rain	OIN	N	NA	NA	NA	NA	NA	NA	NA	NA	NA	NA	NA	NA	2017	4	8202017	10162017	289	57	8.14286	FR	325	Pasture
KE4-5	K	1000	3	7	MC	PB	H22	Y	N	N	NA	4	CT	Daily	Y	H22+C	Y	N	N	Y	Y	N	Y	N	Rain	OIN	N	NA	NA	NA	NA	NA	NA	NA	NA	NA	NA	NA	NA	2017	4	8202017	10162017	289	57	8.14286	FR	325	Pasture
KE4-6	K	1000	3	7	MC	PB	H22	Y	N	N	NA	4	CT	Daily	Y	H22+C	Y	N	N	Y	Y	N	Y	N	Rain	OIN	N	NA	NA	NA	NA	NA	NA	NA	NA	NA	NA	NA	NA	2017	4	8202017	10162017	289	57	8.14286	FR	325	Pasture
KE4-7	K	1000	3	7	MC	PB	H22	Y	N	N	NA	4	CT	Daily	Y	H22+C	Y	N	N	Y	Y	N	Y	N	Rain	OIN	N	NA	NA	NA	NA	NA	NA	NA	NA	NA	NA	NA	NA	2017	4	8202017	10162017	289	57	8.14286	FR	325	Pasture
KE4-8	K	1000	3	7	MC	PB	H22	Y	N	N	NA	4	CT	Daily	Y	H22+C	Y	N	N	Y	Y	N	Y	N	Rain	OIN	N	NA	NA	NA	NA	NA	NA	NA	NA	NA	NA	NA	NA	2017	4	8202017	10162017	289	57	8.14286	FR	325	Pasture
KE4-9	K	1000	3	7	MC	PB	H22	Y	N	N	NA	4	CT	Daily	Y	H22+C	Y	N	N	Y	Y	N	Y	N	Rain	OIN	N	NA	NA	NA	NA	NA	NA	NA	NA	NA	NA	NA	NA	2017	4	8202017	10162017	289	57	8.14286	FR	325	Pasture
KE4-10	K	1000	3	7	MC	PB	H22	Y	N	N	NA	4	CT	Daily	Y	H22+C	Y	N	N	Y	Y	N	Y	N	Rain	OIN	N	NA	NA	NA	NA	NA	NA	NA	NA	NA	NA	NA	NA	2017	4	8202017	10162017	289	57	8.14286	FR	325	Pasture
KB4-1	K	1000	3	7	MC	PB	H22	Y	N	N	NA	4	CT	Daily	Y	H22+C	Y	N	N	Y	Y	N	Y	N	Rain	OIN	N	NA	NA	NA	NA	NA	NA	NA	NA	NA	NA	NA	NA	2017	4	8202017	10162017	289	57	8.14286	FR	325	Pasture
KB4-2	K	1000	3	7	MC	PB	H22	Y	N	N	NA	4	CT	Daily	Y	H22+C	Y	N	N	Y	Y	N	Y	N	Rain	OIN	N	NA	NA	NA	NA	NA	NA	NA	NA	NA	NA	NA	NA	2017	4	8202017	10162017	289	57	8.14286	FR	325	Pasture
KB4-3	K	1000	3	7	MC	PB	H22	Y	N	N	NA	4	CT	Daily	Y	H22+C	Y	N	N	Y	Y	N	Y	N	Rain	OIN	N	NA	NA	NA	NA	NA	NA	NA	NA	NA	NA	NA	NA	2017	4	8202017	10162017	289	57	8.14286	FR	325	Pasture
KB4-4	K	1000	3	7	MC	PB	H22	Y	N	N	NA	4	CT	Daily	Y	H22+C	Y	N	N	Y	Y	N	Y	N	Rain	OIN	N	NA	NA	NA	NA	NA	NA	NA	NA	NA	NA	NA	NA	2017	4	8202017	10162017	289	57	8.14286	FR	325	Pasture
KB4-5	K	1000	3	7	MC	PB	H22	Y	N	N	NA	4	CT	Daily	Y	H22+C	Y	N	N	Y	Y	N	Y	N	Rain	OIN	N	NA	NA	NA	NA	NA	NA	NA	NA	NA	NA	NA	NA	2017	4	8202017	10162017	289	57	8.14286	FR	325	Pasture
KB4-6	K	1000	3	7	MC	PB	H22	Y	N	N	NA	4	CT	Daily	Y	H22+C	Y	N	N	Y	Y	N	Y	N	Rain	OIN	N	NA	NA	NA	NA	NA	NA	NA	NA	NA	NA	NA	NA	2017	4	8202017	10162017	289	57	8.14286	FR	325	Pasture
KB4-7	K	1000	3	7	MC	PB	H22	Y	N	N	NA	4	CT	Daily	Y	H22+C	Y	N	N	Y	Y	N	Y	N	Rain	OIN	N	NA	NA	NA	NA	NA	NA	NA	NA	NA	NA	NA	NA	2017	4	8202017	10162017	289	57	8.14286	FR	325	Pasture
KB4-8	K	1000	3	7	MC	PB	H22	Y	N	N	NA	4	CT	Daily	Y	H22+C	Y	N	N	Y	Y	N	Y	N	Rain	OIN	N	NA	NA	NA	NA	NA	NA	NA	NA	NA	NA	NA	NA	2017	4	8202017	10162017	289	57	8.14286	FR	325	Pasture
KB4-9	K	1000	3	7	MC	PB	H22	Y	N	N	NA	4	CT	Daily	Y	H22+C	Y	N	N	Y	Y	N	Y	N	Rain	OIN	N	NA	NA	NA	NA	NA	NA	NA	NA	NA	NA	NA	NA	2017	4	8202017	10162017	289	57	8.14286	FR	325	Pasture
KB4-10	K	1000	3	7	MC	PB	H22	Y	N	N	NA	4	CT	Daily	Y	H22+C	Y	N	N	Y	Y	N	Y	N	Rain	OIN	N	NA	NA	NA	NA	NA	NA	NA	NA	NA	NA	NA	NA	2017	4	8202017	10162017	289	57	8.14286	FR	325	Pasture
I6-11	I	1500	5	5	FRH	WS	SF1	Y	N	N	DLM	4	CT	Daily	Y	SF1	Y	N	N	Y	N	Y	Y	N	Well	OIN	N	NA	NA	NA	NA	NA	NA	NA	NA	NA	NA	NA	NA	2014	4	8132014	9292014	272	47	6.71	FR	200	Pasture
I6-12	I	1500	5	5	FRH	WS	SF1	Y	N	N	DLM	4	CT	Daily	Y	SF1	Y	N	N	Y	N	Y	Y	N	Well	OIN	N	NA	NA	NA	NA	NA	NA	NA	NA	NA	NA	NA	NA	2014	4	8132014	9292014	272	47	6.71	FR	200	Pasture
I6-13	I	1500	5	5	FRH	WS	SF1	Y	N	N	DLM	4	CT	Daily	Y	SF1	Y	N	N	Y	N	Y	Y	N	Well	OIN	N	NA	NA	NA	NA	NA	NA	NA	NA	NA	NA	NA	NA	2014	4	8132014	9292014	272	47	6.71	FR	200	Pasture
I6-14	I	1500	5	5	FRH	WS	SF1	Y	N	N	DLM	4	CT	Daily	Y	SF1	Y	N	N	Y	N	Y	Y	N	Well	OIN	N	NA	NA	NA	NA	NA	NA	NA	NA	NA	NA	NA	NA	2014	4	8132014	9292014	272	47	6.71	FR	200	Pasture
I6-15	I	1500	5	5	FRH	WS	SF1	Y	N	N	DLM	4	CT	Daily	Y	SF1	Y	N	N	Y	N	Y	Y	N	Well	OIN	N	NA	NA	NA	NA	NA	NA	NA	NA	NA	NA	NA	NA	2014	4	8132014	9292014	272	47	6.71	FR	200	Pasture
I6-16	I	1500	5	5	FRH	WS	SF1	Y	N	N	DLM	4	CT	Daily	Y	SF1	Y	N	N	Y	N	Y	Y	N	Well	OIN	N	NA	NA	NA	NA	NA	NA	NA	NA	NA	NA	NA	NA	2014	4	8132014	9292014	272	47	6.71	FR	200	Pasture
I6-17	I	1500	5	5	FRH	WS	SF1	Y	N	N	DLM	4	CT	Daily	Y	SF1	Y	N	N	Y	N	Y	Y	N	Well	OIN	N	NA	NA	NA	NA	NA	NA	NA	NA	NA	NA	NA	NA	2014	4	8132014	9292014	272	47	6.71	FR	200	Pasture
I6-18	I	1500	5	5	FRH	WS	SF1	Y	N	N	DLM	4	CT	Daily	Y	SF1	Y	N	N	Y	N	Y	Y	N	Well	OIN	N	NA	NA	NA	NA	NA	NA	NA	NA	NA	NA	NA	NA	2014	4	8132014	9292014	272	47	6.71	FR	200	Pasture
I6-19	I	1500	5	5	FRH	WS	SF1	Y	N	N	DLM	4	CT	Daily	Y	SF1	Y	N	N	Y	N	Y	Y	N	Well	OIN	N	NA	NA	NA	NA	NA	NA	NA	NA	NA	NA	NA	NA	2014	4	8132014	9292014	272	47	6.71	FR	200	Pasture
I6-20	I	1500	5	5	FRH	WS	SF1	Y	N	N	DLM	4	CT	Daily	Y	SF1	Y	N	N	Y	N	Y	Y	N	Well	OIN	N	NA	NA	NA	NA	NA	NA	NA	NA	NA	NA	NA	NA	2014	4	8132014	9292014	272	47	6.71	FR	200	Pasture
I10-11	I	200	1	7	MH	WS	SF1	Y	N	N	DLM	4	CT	Daily	Y	SF1	Y	N	N	Y	N	Y	N	N	Well	OIN	N	NA	NA	NA	NA	NA	NA	NA	NA	NA	NA	NA	NA	2016	8	8102016	9262016	270	47	6.71	CC	150	Pasture
I10-12	I	200	1	7	MH	WS	SF1	Y	N	N	DLM	4	CT	Daily	Y	SF1	Y	N	N	Y	N	Y	N	N	Well	OIN	N	NA	NA	NA	NA	NA	NA	NA	NA	NA	NA	NA	NA	2016	8	8102016	9262016	270	47	6.71	CC	150	Pasture
I10-13	I	200	1	7	MH	WS	SF1	Y	N	N	DLM	4	CT	Daily	Y	SF1	Y	N	N	Y	N	Y	N	N	Well	OIN	N	NA	NA	NA	NA	NA	NA	NA	NA	NA	NA	NA	NA	2016	8	8102016	9262016	270	47	6.71	CC	150	Pasture
I10-14	I	200	1	7	MH	WS	SF1	Y	N	N	DLM	4	CT	Daily	Y	SF1	Y	N	N	Y	N	Y	N	N	Well	OIN	N	NA	NA	NA	NA	NA	NA	NA	NA	NA	NA	NA	NA	2016	8	8102016	9262016	270	47	6.71	CC	150	Pasture
I10-15	I	200	1	7	MH	WS	SF1	Y	N	N	DLM	4	CT	Daily	Y	SF1	Y	N	N	Y	N	Y	N	N	Well	OIN	N	NA	NA	NA	NA	NA	NA	NA	NA	NA	NA	NA	NA	2016	8	8102016	9262016	270	47	6.71	CC	150	Pasture
I10-16	I	200	1	7	MH	WS	SF1	Y	N	N	DLM	4	CT	Daily	Y	SF1	Y	N	N	Y	N	Y	N	N	Well	OIN	N	NA	NA	NA	NA	NA	NA	NA	NA	NA	NA	NA	NA	2016	8	8102016	9262016	270	47	6.71	CC	150	Pasture
I10-17	I	200	1	7	MH	WS	SF1	Y	N	N	DLM	4	CT	Daily	Y	SF1	Y	N	N	Y	N	Y	N	N	Well	OIN	N	NA	NA	NA	NA	NA	NA	NA	NA	NA	NA	NA	NA	2016	8	8102016	9262016	270	47	6.71	CC	150	Pasture
I10-18	I	200	1	7	MH	WS	SF1	Y	N	N	DLM	4	CT	Daily	Y	SF1	Y	N	N	Y	N	Y	N	N	Well	OIN	N	NA	NA	NA	NA	NA	NA	NA	NA	NA	NA	NA	NA	2016	8	8102016	9262016	270	47	6.71	CC	150	Pasture
I10-19	I	200	1	7	MH	WS	SF1	Y	N	N	DLM	4	CT	Daily	Y	SF1	Y	N	N	Y	N	Y	N	N	Well	OIN	N	NA	NA	NA	NA	NA	NA	NA	NA	NA	NA	NA	NA	2016	8	8102016	9262016	270	47	6.71	CC	150	Pasture
I10-20	I	200	1	7	MH	WS	SF1	Y	N	N	DLM	4	CT	Daily	Y	SF1	Y	N	N	Y	N	Y	N	N	Well	OIN	N	NA	NA	NA	NA	NA	NA	NA	NA	NA	NA	NA	NA	2016	8	8102016	9262016	270	47	6.71	CC	150	Pasture
IP2-1	I	200	1	7	MH	WS	SF1	Y	N	N	DLM	4	CT	Daily	Y	SF1	Y	N	N	Y	N	Y	N	N	Well	OIN	N	NA	NA	NA	NA	NA	NA	NA	NA	NA	NA	NA	NA	2016	8	8102016	9262016	270	47	6.71	CC	150	Pasture
IP2-2	I	200	1	7	MH	WS	SF1	Y	N	N	DLM	4	CT	Daily	Y	SF1	Y	N	N	Y	N	Y	N	N	Well	OIN	N	NA	NA	NA	NA	NA	NA	NA	NA	NA	NA	NA	NA	2016	8	8102016	9262016	270	47	6.71	CC	150	Pasture
IP2-3	I	200	1	7	MH	WS	SF1	Y	N	N	DLM	4	CT	Daily	Y	SF1	Y	N	N	Y	N	Y	N	N	Well	OIN	N	NA	NA	NA	NA	NA	NA	NA	NA	NA	NA	NA	NA	2016	8	8102016	9262016	270	47	6.71	CC	150	Pasture
IP2-4	I	200	1	7	MH	WS	SF1	Y	N	N	DLM	4	CT	Daily	Y	SF1	Y	N	N	Y	N	Y	N	N	Well	OIN	N	NA	NA	NA	NA	NA	NA	NA	NA	NA	NA	NA	NA	2016	8	8102016	9262016	270	47	6.71	CC	150	Pasture
IP2-5	I	200	1	7	MH	WS	SF1	Y	N	N	DLM	4	CT	Daily	Y	SF1	Y	N	N	Y	N	Y	N	N	Well	OIN	N	NA	NA	NA	NA	NA	NA	NA	NA	NA	NA	NA	NA	2016	8	8102016	9262016	270	47	6.71	CC	150	Pasture
IP2-6	I	200	1	7	MH	WS	SF1	Y	N	N	DLM	4	CT	Daily	Y	SF1	Y	N	N	Y	N	Y	N	N	Well	OIN	N	NA	NA	NA	NA	NA	NA	NA	NA	NA	NA	NA	NA	2016	8	8102016	9262016	270	47	6.71	CC	150	Pasture
IP2-7	I	200	1	7	MH	WS	SF1	Y	N	N	DLM	4	CT	Daily	Y	SF1	Y	N	N	Y	N	Y	N	N	Well	OIN	N	NA	NA	NA	NA	NA	NA	NA	NA	NA	NA	NA	NA	2016	8	8102016	9262016	270	47	6.71	CC	150	Pasture
IP2-8	I	200	1	7	MH	WS	SF1	Y	N	N	DLM	4	CT	Daily	Y	SF1	Y	N	N	Y	N	Y	N	N	Well	OIN	N	NA	NA	NA	NA	NA	NA	NA	NA	NA	NA	NA	NA	2016	8	8102016	9262016	270	47	6.71	CC	150	Pasture
IP2-9	I	200	1	7	MH	WS	SF1	Y	N	N	DLM	4	CT	Daily	Y	SF1	Y	N	N	Y	N	Y	N	N	Well	OIN	N	NA	NA	NA	NA	NA	NA	NA	NA	NA	NA	NA	NA	2016	8	8102016	9262016	270	47	6.71	CC	150	Pasture
IP2-10	I	200	1	7	MH	WS	SF1	Y	N	N	DLM	4	CT	Daily	Y	SF1	Y	N	N	Y	N	Y	N	N	Well	OIN	N	NA	NA	NA	NA	NA	NA	NA	NA	NA	NA	NA	NA	2016	8	8102016	9262016	270	47	6.71	CC	150	Pasture
B2-11	B	50	1	12	FRH	WS	D20	N	N	N	AIAO	4	CTFR	Daily	N	D16	N	N	N	Y	N	Y	Y	N	Public	Daily	N	NA	NA	NA	NA	NA	NA	NA	NA	NA	NA	NA	NA	2014	2	7232014	9222014	265	61	8.71	FR	50	Pasture
B2-12	B	50	1	12	FRH	WS	D20	N	N	N	AIAO	4	CTFR	Daily	N	D16	N	N	N	Y	N	Y	Y	N	Public	Daily	N	NA	NA	NA	NA	NA	NA	NA	NA	NA	NA	NA	NA	2014	2	7232014	9222014	265	61	8.71	FR	50	Pasture
B2-13	B	50	1	12	FRH	WS	D20	N	N	N	AIAO	4	CTFR	Daily	N	D16	N	N	N	Y	N	Y	Y	N	Public	Daily	N	NA	NA	NA	NA	NA	NA	NA	NA	NA	NA	NA	NA	2014	2	7232014	9222014	265	61	8.71	FR	50	Pasture
B2-14	B	50	1	12	FRH	WS	D20	N	N	N	AIAO	4	CTFR	Daily	N	D16	N	N	N	Y	N	Y	Y	N	Public	Daily	N	NA	NA	NA	NA	NA	NA	NA	NA	NA	NA	NA	NA	2014	2	7232014	9222014	265	61	8.71	FR	50	Pasture
B2-15	B	50	1	12	FRH	WS	D20	N	N	N	AIAO	4	CTFR	Daily	N	D16	N	N	N	Y	N	Y	Y	N	Public	Daily	N	NA	NA	NA	NA	NA	NA	NA	NA	NA	NA	NA	NA	2014	2	7232014	9222014	265	61	8.71	FR	50	Pasture
B2-16	B	50	1	12	FRH	WS	D20	N	N	N	AIAO	4	CTFR	Daily	N	D16	N	N	N	Y	N	Y	Y	N	Public	Daily	N	NA	NA	NA	NA	NA	NA	NA	NA	NA	NA	NA	NA	2014	2	7232014	9222014	265	61	8.71	FR	50	Pasture
B2-17	B	50	1	12	FRH	WS	D20	N	N	N	AIAO	4	CTFR	Daily	N	D16	N	N	N	Y	N	Y	Y	N	Public	Daily	N	NA	NA	NA	NA	NA	NA	NA	NA	NA	NA	NA	NA	2014	2	7232014	9222014	265	61	8.71	FR	50	Pasture
B2-18	B	50	1	12	FRH	WS	D20	N	N	N	AIAO	4	CTFR	Daily	N	D16	N	N	N	Y	N	Y	Y	N	Public	Daily	N	NA	NA	NA	NA	NA	NA	NA	NA	NA	NA	NA	NA	2014	2	7232014	9222014	265	61	8.71	FR	50	Pasture
B2-19	B	50	1	12	FRH	WS	D20	N	N	N	AIAO	4	CTFR	Daily	N	D16	N	N	N	Y	N	Y	Y	N	Public	Daily	N	NA	NA	NA	NA	NA	NA	NA	NA	NA	NA	NA	NA	2014	2	7232014	9222014	265	61	8.71	FR	50	Pasture
B2-20	B	50	1	12	FRH	WS	D20	N	N	N	AIAO	4	CTFR	Daily	N	D16	N	N	N	Y	N	Y	Y	N	Public	Daily	N	NA	NA	NA	NA	NA	NA	NA	NA	NA	NA	NA	NA	2014	2	7232014	9222014	265	61	8.71	FR	50	Pasture
M1-11	M	175	2	5	HH	WS	FFCS	N	N	N	Daily	3	CT	Daily	Y	FFMF	N	N	Bac	Y	N	Y	N	N	Well	OIN	N	NA	NA	NA	NA	NA	NA	NA	NA	NA	NA	NA	NA	2016	1	7272016	9142016	258	49	7	CC	85	Pasture
M1-12	M	175	2	5	HH	WS	FFCS	N	N	N	Daily	3	CT	Daily	Y	FFMF	N	N	Bac	Y	N	Y	N	N	Well	OIN	N	NA	NA	NA	NA	NA	NA	NA	NA	NA	NA	NA	NA	2016	1	7272016	9142016	258	49	7	CC	85	Pasture
M1-13	M	175	2	5	HH	WS	FFCS	N	N	N	Daily	3	CT	Daily	Y	FFMF	N	N	Bac	Y	N	Y	N	N	Well	OIN	N	NA	NA	NA	NA	NA	NA	NA	NA	NA	NA	NA	NA	2016	1	7272016	9142016	258	49	7	CC	85	Pasture
M1-14	M	175	2	5	HH	WS	FFCS	N	N	N	Daily	3	CT	Daily	Y	FFMF	N	N	Bac	Y	N	Y	N	N	Well	OIN	N	NA	NA	NA	NA	NA	NA	NA	NA	NA	NA	NA	NA	2016	1	7272016	9142016	258	49	7	CC	85	Pasture
M1-15	M	175	2	5	HH	WS	FFCS	N	N	N	Daily	3	CT	Daily	Y	FFMF	N	N	Bac	Y	N	Y	N	N	Well	OIN	N	NA	NA	NA	NA	NA	NA	NA	NA	NA	NA	NA	NA	2016	1	7272016	9142016	258	49	7	CC	85	Pasture
M1-16	M	175	2	5	HH	WS	FFCS	N	N	N	Daily	3	CT	Daily	Y	FFMF	N	N	Bac	Y	N	Y	N	N	Well	OIN	N	NA	NA	NA	NA	NA	NA	NA	NA	NA	NA	NA	NA	2016	1	7272016	9142016	258	49	7	CC	85	Pasture
M1-17	M	175	2	5	HH	WS	FFCS	N	N	N	Daily	3	CT	Daily	Y	FFMF	N	N	Bac	Y	N	Y	N	N	Well	OIN	N	NA	NA	NA	NA	NA	NA	NA	NA	NA	NA	NA	NA	2016	1	7272016	9142016	258	49	7	CC	85	Pasture
M1-18	M	175	2	5	HH	WS	FFCS	N	N	N	Daily	3	CT	Daily	Y	FFMF	N	N	Bac	Y	N	Y	N	N	Well	OIN	N	NA	NA	NA	NA	NA	NA	NA	NA	NA	NA	NA	NA	2016	1	7272016	9142016	258	49	7	CC	85	Pasture
M1-19	M	175	2	5	HH	WS	FFCS	N	N	N	Daily	3	CT	Daily	Y	FFMF	N	N	Bac	Y	N	Y	N	N	Well	OIN	N	NA	NA	NA	NA	NA	NA	NA	NA	NA	NA	NA	NA	2016	1	7272016	9142016	258	49	7	CC	85	Pasture
M1-20	M	175	2	5	HH	WS	FFCS	N	N	N	Daily	3	CT	Daily	Y	FFMF	N	N	Bac	Y	N	Y	N	N	Well	OIN	N	NA	NA	NA	NA	NA	NA	NA	NA	NA	NA	NA	NA	2016	1	7272016	9142016	258	49	7	CC	85	Pasture
ME1-1	M	175	2	5	HH	WS	FFCS	N	N	N	Daily	3	CT	Daily	Y	FFMF	N	N	Bac	Y	N	Y	N	N	Well	OIN	N	NA	NA	NA	NA	NA	NA	NA	NA	NA	NA	NA	NA	2016	1	7272016	9142016	258	49	7	CC	85	Pasture
ME1-2	M	175	2	5	HH	WS	FFCS	N	N	N	Daily	3	CT	Daily	Y	FFMF	N	N	Bac	Y	N	Y	N	N	Well	OIN	N	NA	NA	NA	NA	NA	NA	NA	NA	NA	NA	NA	NA	2016	1	7272016	9142016	258	49	7	CC	85	Pasture
ME1-3	M	175	2	5	HH	WS	FFCS	N	N	N	Daily	3	CT	Daily	Y	FFMF	N	N	Bac	Y	N	Y	N	N	Well	OIN	N	NA	NA	NA	NA	NA	NA	NA	NA	NA	NA	NA	NA	2016	1	7272016	9142016	258	49	7	CC	85	Pasture
ME1-4	M	175	2	5	HH	WS	FFCS	N	N	N	Daily	3	CT	Daily	Y	FFMF	N	N	Bac	Y	N	Y	N	N	Well	OIN	N	NA	NA	NA	NA	NA	NA	NA	NA	NA	NA	NA	NA	2016	1	7272016	9142016	258	49	7	CC	85	Pasture
ME1-5	M	175	2	5	HH	WS	FFCS	N	N	N	Daily	3	CT	Daily	Y	FFMF	N	N	Bac	Y	N	Y	N	N	Well	OIN	N	NA	NA	NA	NA	NA	NA	NA	NA	NA	NA	NA	NA	2016	1	7272016	9142016	258	49	7	CC	85	Pasture
ME1-6	M	175	2	5	HH	WS	FFCS	N	N	N	Daily	3	CT	Daily	Y	FFMF	N	N	Bac	Y	N	Y	N	N	Well	OIN	N	NA	NA	NA	NA	NA	NA	NA	NA	NA	NA	NA	NA	2016	1	7272016	9142016	258	49	7	CC	85	Pasture
ME1-7	M	175	2	5	HH	WS	FFCS	N	N	N	Daily	3	CT	Daily	Y	FFMF	N	N	Bac	Y	N	Y	N	N	Well	OIN	N	NA	NA	NA	NA	NA	NA	NA	NA	NA	NA	NA	NA	2016	1	7272016	9142016	258	49	7	CC	85	Pasture
ME1-8	M	175	2	5	HH	WS	FFCS	N	N	N	Daily	3	CT	Daily	Y	FFMF	N	N	Bac	Y	N	Y	N	N	Well	OIN	N	NA	NA	NA	NA	NA	NA	NA	NA	NA	NA	NA	NA	2016	1	7272016	9142016	258	49	7	CC	85	Pasture
ME1-9	M	175	2	5	HH	WS	FFCS	N	N	N	Daily	3	CT	Daily	Y	FFMF	N	N	Bac	Y	N	Y	N	N	Well	OIN	N	NA	NA	NA	NA	NA	NA	NA	NA	NA	NA	NA	NA	2016	1	7272016	9142016	258	49	7	CC	85	Pasture
ME1-10	M	175	2	5	HH	WS	FFCS	N	N	N	Daily	3	CT	Daily	Y	FFMF	N	N	Bac	Y	N	Y	N	N	Well	OIN	N	NA	NA	NA	NA	NA	NA	NA	NA	NA	NA	NA	NA	2016	1	7272016	9142016	258	49	7	CC	85	Pasture
MP1-1	M	175	2	5	HH	WS	FFCS	N	N	N	Daily	3	CT	Daily	Y	FFMF	N	N	Bac	Y	N	Y	N	N	Well	OIN	N	NA	NA	NA	NA	NA	NA	NA	NA	NA	NA	NA	NA	2016	1	7272016	9142016	258	49	7	CC	85	Pasture
MP1-2	M	175	2	5	HH	WS	FFCS	N	N	N	Daily	3	CT	Daily	Y	FFMF	N	N	Bac	Y	N	Y	N	N	Well	OIN	N	NA	NA	NA	NA	NA	NA	NA	NA	NA	NA	NA	NA	2016	1	7272016	9142016	258	49	7	CC	85	Pasture
MP1-3	M	175	2	5	HH	WS	FFCS	N	N	N	Daily	3	CT	Daily	Y	FFMF	N	N	Bac	Y	N	Y	N	N	Well	OIN	N	NA	NA	NA	NA	NA	NA	NA	NA	NA	NA	NA	NA	2016	1	7272016	9142016	258	49	7	CC	85	Pasture
MP1-4	M	175	2	5	HH	WS	FFCS	N	N	N	Daily	3	CT	Daily	Y	FFMF	N	N	Bac	Y	N	Y	N	N	Well	OIN	N	NA	NA	NA	NA	NA	NA	NA	NA	NA	NA	NA	NA	2016	1	7272016	9142016	258	49	7	CC	85	Pasture
MP1-5	M	175	2	5	HH	WS	FFCS	N	N	N	Daily	3	CT	Daily	Y	FFMF	N	N	Bac	Y	N	Y	N	N	Well	OIN	N	NA	NA	NA	NA	NA	NA	NA	NA	NA	NA	NA	NA	2016	1	7272016	9142016	258	49	7	CC	85	Pasture
MP1-6	M	175	2	5	HH	WS	FFCS	N	N	N	Daily	3	CT	Daily	Y	FFMF	N	N	Bac	Y	N	Y	N	N	Well	OIN	N	NA	NA	NA	NA	NA	NA	NA	NA	NA	NA	NA	NA	2016	1	7272016	9142016	258	49	7	CC	85	Pasture
MP1-7	M	175	2	5	HH	WS	FFCS	N	N	N	Daily	3	CT	Daily	Y	FFMF	N	N	Bac	Y	N	Y	N	N	Well	OIN	N	NA	NA	NA	NA	NA	NA	NA	NA	NA	NA	NA	NA	2016	1	7272016	9142016	258	49	7	CC	85	Pasture
MP1-8	M	175	2	5	HH	WS	FFCS	N	N	N	Daily	3	CT	Daily	Y	FFMF	N	N	Bac	Y	N	Y	N	N	Well	OIN	N	NA	NA	NA	NA	NA	NA	NA	NA	NA	NA	NA	NA	2016	1	7272016	9142016	258	49	7	CC	85	Pasture
MP1-9	M	175	2	5	HH	WS	FFCS	N	N	N	Daily	3	CT	Daily	Y	FFMF	N	N	Bac	Y	N	Y	N	N	Well	OIN	N	NA	NA	NA	NA	NA	NA	NA	NA	NA	NA	NA	NA	2016	1	7272016	9142016	258	49	7	CC	85	Pasture
MP1-10	M	175	2	5	HH	WS	FFCS	N	N	N	Daily	3	CT	Daily	Y	FFMF	N	N	Bac	Y	N	Y	N	N	Well	OIN	N	NA	NA	NA	NA	NA	NA	NA	NA	NA	NA	NA	NA	2016	1	7272016	9142016	258	49	7	CC	85	Pasture
A10-11	A	14000	16	8	FRH	WS	BWO	Y	N	N	DLM	3	CTF	Daily	Y	BWO	Y	Y	N	Y	Y	Y	N	Y	Public	OIN	N	NA	NA	NA	NA	NA	NA	NA	NA	NA	NA	NA	NA	2015	10	7152015	9142015	257	61	8.71	FR	800	Pasture
A10-12	A	14000	16	8	FRH	WS	BWO	Y	N	N	DLM	3	CTF	Daily	Y	BWO	Y	Y	N	Y	Y	Y	N	Y	Public	OIN	N	NA	NA	NA	NA	NA	NA	NA	NA	NA	NA	NA	NA	2015	10	7152015	9142015	257	61	8.71	FR	800	Pasture
A10-13	A	14000	16	8	FRH	WS	BWO	Y	N	N	DLM	3	CTF	Daily	Y	BWO	Y	Y	N	Y	Y	Y	N	Y	Public	OIN	N	NA	NA	NA	NA	NA	NA	NA	NA	NA	NA	NA	NA	2015	10	7152015	9142015	257	61	8.71	FR	800	Pasture
A10-14	A	14000	16	8	FRH	WS	BWO	Y	N	N	DLM	3	CTF	Daily	Y	BWO	Y	Y	N	Y	Y	Y	N	Y	Public	OIN	N	NA	NA	NA	NA	NA	NA	NA	NA	NA	NA	NA	NA	2015	10	7152015	9142015	257	61	8.71	FR	800	Pasture
A10-15	A	14000	16	8	FRH	WS	BWO	Y	N	N	DLM	3	CTF	Daily	Y	BWO	Y	Y	N	Y	Y	Y	N	Y	Public	OIN	N	NA	NA	NA	NA	NA	NA	NA	NA	NA	NA	NA	NA	2015	10	7152015	9142015	257	61	8.71	FR	800	Pasture
A10-16	A	14000	16	8	FRH	WS	BWO	Y	N	N	DLM	3	CTF	Daily	Y	BWO	Y	Y	N	Y	Y	Y	N	Y	Public	OIN	N	NA	NA	NA	NA	NA	NA	NA	NA	NA	NA	NA	NA	2015	10	7152015	9142015	257	61	8.71	FR	800	Pasture
A10-17	A	14000	16	8	FRH	WS	BWO	Y	N	N	DLM	3	CTF	Daily	Y	BWO	Y	Y	N	Y	Y	Y	N	Y	Public	OIN	N	NA	NA	NA	NA	NA	NA	NA	NA	NA	NA	NA	NA	2015	10	7152015	9142015	257	61	8.71	FR	800	Pasture
A10-18	A	14000	16	8	FRH	WS	BWO	Y	N	N	DLM	3	CTF	Daily	Y	BWO	Y	Y	N	Y	Y	Y	N	Y	Public	OIN	N	NA	NA	NA	NA	NA	NA	NA	NA	NA	NA	NA	NA	2015	10	7152015	9142015	257	61	8.71	FR	800	Pasture
A10-19	A	14000	16	8	FRH	WS	BWO	Y	N	N	DLM	3	CTF	Daily	Y	BWO	Y	Y	N	Y	Y	Y	N	Y	Public	OIN	N	NA	NA	NA	NA	NA	NA	NA	NA	NA	NA	NA	NA	2015	10	7152015	9142015	257	61	8.71	FR	800	Pasture
A10-20	A	14000	16	8	FRH	WS	BWO	Y	N	N	DLM	3	CTF	Daily	Y	BWO	Y	Y	N	Y	Y	Y	N	Y	Public	OIN	N	NA	NA	NA	NA	NA	NA	NA	NA	NA	NA	NA	NA	2015	10	7152015	9142015	257	61	8.71	FR	800	Pasture
B4-11	B	50	2	13	MM	WS	D20	N	N	N	AIAO	4	CTFR	Daily	N	D16	N	N	N	Y	N	Y	Y	N	Public	Daily	N	NA	NA	NA	NA	NA	NA	NA	NA	NA	NA	NA	NA	2015	4	7062015	9082015	251	64	9.14	CC	25	Pasture
B4-12	B	50	2	13	MM	WS	D20	N	N	N	AIAO	4	CTFR	Daily	N	D16	N	N	N	Y	N	Y	Y	N	Public	Daily	N	NA	NA	NA	NA	NA	NA	NA	NA	NA	NA	NA	NA	2015	4	7062015	9082015	251	64	9.14	CC	25	Pasture
B4-13	B	50	2	13	MM	WS	D20	N	N	N	AIAO	4	CTFR	Daily	N	D16	N	N	N	Y	N	Y	Y	N	Public	Daily	N	NA	NA	NA	NA	NA	NA	NA	NA	NA	NA	NA	NA	2015	4	7062015	9082015	251	64	9.14	CC	25	Pasture
B4-14	B	50	2	13	MM	WS	D20	N	N	N	AIAO	4	CTFR	Daily	N	D16	N	N	N	Y	N	Y	Y	N	Public	Daily	N	NA	NA	NA	NA	NA	NA	NA	NA	NA	NA	NA	NA	2015	4	7062015	9082015	251	64	9.14	CC	25	Pasture
B4-15	B	50	2	13	MM	WS	D20	N	N	N	AIAO	4	CTFR	Daily	N	D16	N	N	N	Y	N	Y	Y	N	Public	Daily	N	NA	NA	NA	NA	NA	NA	NA	NA	NA	NA	NA	NA	2015	4	7062015	9082015	251	64	9.14	CC	25	Pasture
B4-16	B	50	2	13	MM	WS	D20	N	N	N	AIAO	4	CTFR	Daily	N	D16	N	N	N	Y	N	Y	Y	N	Public	Daily	N	NA	NA	NA	NA	NA	NA	NA	NA	NA	NA	NA	NA	2015	4	7062015	9082015	251	64	9.14	CC	25	Pasture
B4-17	B	50	2	13	MM	WS	D20	N	N	N	AIAO	4	CTFR	Daily	N	D16	N	N	N	Y	N	Y	Y	N	Public	Daily	N	NA	NA	NA	NA	NA	NA	NA	NA	NA	NA	NA	NA	2015	4	7062015	9082015	251	64	9.14	CC	25	Pasture
B4-18	B	50	2	13	MM	WS	D20	N	N	N	AIAO	4	CTFR	Daily	N	D16	N	N	N	Y	N	Y	Y	N	Public	Daily	N	NA	NA	NA	NA	NA	NA	NA	NA	NA	NA	NA	NA	2015	4	7062015	9082015	251	64	9.14	CC	25	Pasture
B4-19	B	50	2	13	MM	WS	D20	N	N	N	AIAO	4	CTFR	Daily	N	D16	N	N	N	Y	N	Y	Y	N	Public	Daily	N	NA	NA	NA	NA	NA	NA	NA	NA	NA	NA	NA	NA	2015	4	7062015	9082015	251	64	9.14	CC	25	Pasture
B4-20	B	50	2	13	MM	WS	D20	N	N	N	AIAO	4	CTFR	Daily	N	D16	N	N	N	Y	N	Y	Y	N	Public	Daily	N	NA	NA	NA	NA	NA	NA	NA	NA	NA	NA	NA	NA	2015	4	7062015	9082015	251	64	9.14	CC	25	Pasture
E4-11	E	400	4	15	MM	WS	MBM	N	N	N	3Days	3	CT	Daily	Y	MBM	N	N	N	Y	Y	Y	N	Y	Well	OIN	N	NA	NA	NA	NA	NA	NA	NA	NA	NA	NA	NA	NA	2015	4	7202015	8312015	243	42	6	CC	50	Pasture
E4-12	E	400	4	15	MM	WS	MBM	N	N	N	3Days	3	CT	Daily	Y	MBM	N	N	N	Y	Y	Y	N	Y	Well	OIN	N	NA	NA	NA	NA	NA	NA	NA	NA	NA	NA	NA	NA	2015	4	7202015	8312015	243	42	6	CC	50	Pasture
E4-13	E	400	4	15	MM	WS	MBM	N	N	N	3Days	3	CT	Daily	Y	MBM	N	N	N	Y	Y	Y	N	Y	Well	OIN	N	NA	NA	NA	NA	NA	NA	NA	NA	NA	NA	NA	NA	2015	4	7202015	8312015	243	42	6	CC	50	Pasture
E4-14	E	400	4	15	MM	WS	MBM	N	N	N	3Days	3	CT	Daily	Y	MBM	N	N	N	Y	Y	Y	N	Y	Well	OIN	N	NA	NA	NA	NA	NA	NA	NA	NA	NA	NA	NA	NA	2015	4	7202015	8312015	243	42	6	CC	50	Pasture
E4-15	E	400	4	15	MM	WS	MBM	N	N	N	3Days	3	CT	Daily	Y	MBM	N	N	N	Y	Y	Y	N	Y	Well	OIN	N	NA	NA	NA	NA	NA	NA	NA	NA	NA	NA	NA	NA	2015	4	7202015	8312015	243	42	6	CC	50	Pasture
E4-16	E	400	4	15	MM	WS	MBM	N	N	N	3Days	3	CT	Daily	Y	MBM	N	N	N	Y	Y	Y	N	Y	Well	OIN	N	NA	NA	NA	NA	NA	NA	NA	NA	NA	NA	NA	NA	2015	4	7202015	8312015	243	42	6	CC	50	Pasture
E4-17	E	400	4	15	MM	WS	MBM	N	N	N	3Days	3	CT	Daily	Y	MBM	N	N	N	Y	Y	Y	N	Y	Well	OIN	N	NA	NA	NA	NA	NA	NA	NA	NA	NA	NA	NA	NA	2015	4	7202015	8312015	243	42	6	CC	50	Pasture
E4-18	E	400	4	15	MM	WS	MBM	N	N	N	3Days	3	CT	Daily	Y	MBM	N	N	N	Y	Y	Y	N	Y	Well	OIN	N	NA	NA	NA	NA	NA	NA	NA	NA	NA	NA	NA	NA	2015	4	7202015	8312015	243	42	6	CC	50	Pasture
E4-19	E	400	4	15	MM	WS	MBM	N	N	N	3Days	3	CT	Daily	Y	MBM	N	N	N	Y	Y	Y	N	Y	Well	OIN	N	NA	NA	NA	NA	NA	NA	NA	NA	NA	NA	NA	NA	2015	4	7202015	8312015	243	42	6	CC	50	Pasture
E4-20	E	400	4	15	MM	WS	MBM	N	N	N	3Days	3	CT	Daily	Y	MBM	N	N	N	Y	Y	Y	N	Y	Well	OIN	N	NA	NA	NA	NA	NA	NA	NA	NA	NA	NA	NA	NA	2015	4	7202015	8312015	243	42	6	CC	50	Pasture
L2-11	L	14000	16	9	FRH	WS	BWO	Y	N	N	DLM	3	CTF	Daily	Y	BWO	Y	Y	N	Y	Y	Y	N	Y	Public	OIN	N	NA	NA	NA	NA	NA	NA	NA	NA	NA	NA	NA	NA	2016	2	6082016	8152016	228	68	9.71	FR	800	Pasture
L2-12	L	14000	16	9	FRH	WS	BWO	Y	N	N	DLM	3	CTF	Daily	Y	BWO	Y	Y	N	Y	Y	Y	N	Y	Public	OIN	N	NA	NA	NA	NA	NA	NA	NA	NA	NA	NA	NA	NA	2016	2	6082016	8152016	228	68	9.71	FR	800	Pasture
L2-13	L	14000	16	9	FRH	WS	BWO	Y	N	N	DLM	3	CTF	Daily	Y	BWO	Y	Y	N	Y	Y	Y	N	Y	Public	OIN	N	NA	NA	NA	NA	NA	NA	NA	NA	NA	NA	NA	NA	2016	2	6082016	8152016	228	68	9.71	FR	800	Pasture
L2-14	L	14000	16	9	FRH	WS	BWO	Y	N	N	DLM	3	CTF	Daily	Y	BWO	Y	Y	N	Y	Y	Y	N	Y	Public	OIN	N	NA	NA	NA	NA	NA	NA	NA	NA	NA	NA	NA	NA	2016	2	6082016	8152016	228	68	9.71	FR	800	Pasture
L2-15	L	14000	16	9	FRH	WS	BWO	Y	N	N	DLM	3	CTF	Daily	Y	BWO	Y	Y	N	Y	Y	Y	N	Y	Public	OIN	N	NA	NA	NA	NA	NA	NA	NA	NA	NA	NA	NA	NA	2016	2	6082016	8152016	228	68	9.71	FR	800	Pasture
L2-16	L	14000	16	9	FRH	WS	BWO	Y	N	N	DLM	3	CTF	Daily	Y	BWO	Y	Y	N	Y	Y	Y	N	Y	Public	OIN	N	NA	NA	NA	NA	NA	NA	NA	NA	NA	NA	NA	NA	2016	2	6082016	8152016	228	68	9.71	FR	800	Pasture
L2-17	L	14000	16	9	FRH	WS	BWO	Y	N	N	DLM	3	CTF	Daily	Y	BWO	Y	Y	N	Y	Y	Y	N	Y	Public	OIN	N	NA	NA	NA	NA	NA	NA	NA	NA	NA	NA	NA	NA	2016	2	6082016	8152016	228	68	9.71	FR	800	Pasture
L2-18	L	14000	16	9	FRH	WS	BWO	Y	N	N	DLM	3	CTF	Daily	Y	BWO	Y	Y	N	Y	Y	Y	N	Y	Public	OIN	N	NA	NA	NA	NA	NA	NA	NA	NA	NA	NA	NA	NA	2016	2	6082016	8152016	228	68	9.71	FR	800	Pasture
L2-19	L	14000	16	9	FRH	WS	BWO	Y	N	N	DLM	3	CTF	Daily	Y	BWO	Y	Y	N	Y	Y	Y	N	Y	Public	OIN	N	NA	NA	NA	NA	NA	NA	NA	NA	NA	NA	NA	NA	2016	2	6082016	8152016	228	68	9.71	FR	800	Pasture
L2-20	L	14000	16	9	FRH	WS	BWO	Y	N	N	DLM	3	CTF	Daily	Y	BWO	Y	Y	N	Y	Y	Y	N	Y	Public	OIN	N	NA	NA	NA	NA	NA	NA	NA	NA	NA	NA	NA	NA	2016	2	6082016	8152016	228	68	9.71	FR	800	Pasture
LE2-1	L	14000	16	9	FRH	WS	BWO	Y	N	N	DLM	3	CTF	Daily	Y	BWO	Y	Y	N	Y	Y	Y	N	Y	Public	OIN	N	NA	NA	NA	NA	NA	NA	NA	NA	NA	NA	NA	NA	2016	2	6082016	8152016	228	68	9.71	FR	800	Pasture
LE2-2	L	14000	16	9	FRH	WS	BWO	Y	N	N	DLM	3	CTF	Daily	Y	BWO	Y	Y	N	Y	Y	Y	N	Y	Public	OIN	N	NA	NA	NA	NA	NA	NA	NA	NA	NA	NA	NA	NA	2016	2	6082016	8152016	228	68	9.71	FR	800	Pasture
LE2-3	L	14000	16	9	FRH	WS	BWO	Y	N	N	DLM	3	CTF	Daily	Y	BWO	Y	Y	N	Y	Y	Y	N	Y	Public	OIN	N	NA	NA	NA	NA	NA	NA	NA	NA	NA	NA	NA	NA	2016	2	6082016	8152016	228	68	9.71	FR	800	Pasture
LE2-4	L	14000	16	9	FRH	WS	BWO	Y	N	N	DLM	3	CTF	Daily	Y	BWO	Y	Y	N	Y	Y	Y	N	Y	Public	OIN	N	NA	NA	NA	NA	NA	NA	NA	NA	NA	NA	NA	NA	2016	2	6082016	8152016	228	68	9.71	FR	800	Pasture
LE2-5	L	14000	16	9	FRH	WS	BWO	Y	N	N	DLM	3	CTF	Daily	Y	BWO	Y	Y	N	Y	Y	Y	N	Y	Public	OIN	N	NA	NA	NA	NA	NA	NA	NA	NA	NA	NA	NA	NA	2016	2	6082016	8152016	228	68	9.71	FR	800	Pasture
LE2-6	L	14000	16	9	FRH	WS	BWO	Y	N	N	DLM	3	CTF	Daily	Y	BWO	Y	Y	N	Y	Y	Y	N	Y	Public	OIN	N	NA	NA	NA	NA	NA	NA	NA	NA	NA	NA	NA	NA	2016	2	6082016	8152016	228	68	9.71	FR	800	Pasture
LE2-7	L	14000	16	9	FRH	WS	BWO	Y	N	N	DLM	3	CTF	Daily	Y	BWO	Y	Y	N	Y	Y	Y	N	Y	Public	OIN	N	NA	NA	NA	NA	NA	NA	NA	NA	NA	NA	NA	NA	2016	2	6082016	8152016	228	68	9.71	FR	800	Pasture
LE2-8	L	14000	16	9	FRH	WS	BWO	Y	N	N	DLM	3	CTF	Daily	Y	BWO	Y	Y	N	Y	Y	Y	N	Y	Public	OIN	N	NA	NA	NA	NA	NA	NA	NA	NA	NA	NA	NA	NA	2016	2	6082016	8152016	228	68	9.71	FR	800	Pasture
LE2-9	L	14000	16	9	FRH	WS	BWO	Y	N	N	DLM	3	CTF	Daily	Y	BWO	Y	Y	N	Y	Y	Y	N	Y	Public	OIN	N	NA	NA	NA	NA	NA	NA	NA	NA	NA	NA	NA	NA	2016	2	6082016	8152016	228	68	9.71	FR	800	Pasture
LE2-10	L	14000	16	9	FRH	WS	BWO	Y	N	N	DLM	3	CTF	Daily	Y	BWO	Y	Y	N	Y	Y	Y	N	Y	Public	OIN	N	NA	NA	NA	NA	NA	NA	NA	NA	NA	NA	NA	NA	2016	2	6082016	8152016	228	68	9.71	FR	800	Pasture
LP2-1	L	14000	16	9	FRH	WS	BWO	Y	N	N	DLM	3	CTF	Daily	Y	BWO	Y	Y	N	Y	Y	Y	N	Y	Public	OIN	N	NA	NA	NA	NA	NA	NA	NA	NA	NA	NA	NA	NA	2016	2	6082016	8152016	228	68	9.71	FR	800	Pasture
LP2-2	L	14000	16	9	FRH	WS	BWO	Y	N	N	DLM	3	CTF	Daily	Y	BWO	Y	Y	N	Y	Y	Y	N	Y	Public	OIN	N	NA	NA	NA	NA	NA	NA	NA	NA	NA	NA	NA	NA	2016	2	6082016	8152016	228	68	9.71	FR	800	Pasture
LP2-3	L	14000	16	9	FRH	WS	BWO	Y	N	N	DLM	3	CTF	Daily	Y	BWO	Y	Y	N	Y	Y	Y	N	Y	Public	OIN	N	NA	NA	NA	NA	NA	NA	NA	NA	NA	NA	NA	NA	2016	2	6082016	8152016	228	68	9.71	FR	800	Pasture
LP2-4	L	14000	16	9	FRH	WS	BWO	Y	N	N	DLM	3	CTF	Daily	Y	BWO	Y	Y	N	Y	Y	Y	N	Y	Public	OIN	N	NA	NA	NA	NA	NA	NA	NA	NA	NA	NA	NA	NA	2016	2	6082016	8152016	228	68	9.71	FR	800	Pasture
LP2-5	L	14000	16	9	FRH	WS	BWO	Y	N	N	DLM	3	CTF	Daily	Y	BWO	Y	Y	N	Y	Y	Y	N	Y	Public	OIN	N	NA	NA	NA	NA	NA	NA	NA	NA	NA	NA	NA	NA	2016	2	6082016	8152016	228	68	9.71	FR	800	Pasture
LP2-6	L	14000	16	9	FRH	WS	BWO	Y	N	N	DLM	3	CTF	Daily	Y	BWO	Y	Y	N	Y	Y	Y	N	Y	Public	OIN	N	NA	NA	NA	NA	NA	NA	NA	NA	NA	NA	NA	NA	2016	2	6082016	8152016	228	68	9.71	FR	800	Pasture
LP2-7	L	14000	16	9	FRH	WS	BWO	Y	N	N	DLM	3	CTF	Daily	Y	BWO	Y	Y	N	Y	Y	Y	N	Y	Public	OIN	N	NA	NA	NA	NA	NA	NA	NA	NA	NA	NA	NA	NA	2016	2	6082016	8152016	228	68	9.71	FR	800	Pasture
LP2-8	L	14000	16	9	FRH	WS	BWO	Y	N	N	DLM	3	CTF	Daily	Y	BWO	Y	Y	N	Y	Y	Y	N	Y	Public	OIN	N	NA	NA	NA	NA	NA	NA	NA	NA	NA	NA	NA	NA	2016	2	6082016	8152016	228	68	9.71	FR	800	Pasture
LP2-9	L	14000	16	9	FRH	WS	BWO	Y	N	N	DLM	3	CTF	Daily	Y	BWO	Y	Y	N	Y	Y	Y	N	Y	Public	OIN	N	NA	NA	NA	NA	NA	NA	NA	NA	NA	NA	NA	NA	2016	2	6082016	8152016	228	68	9.71	FR	800	Pasture
LP2-10	L	14000	16	9	FRH	WS	BWO	Y	N	N	DLM	3	CTF	Daily	Y	BWO	Y	Y	N	Y	Y	Y	N	Y	Public	OIN	N	NA	NA	NA	NA	NA	NA	NA	NA	NA	NA	NA	NA	2016	2	6082016	8152016	228	68	9.71	FR	800	Pasture
LB2-1	L	14000	16	9	FRH	WS	BWO	Y	N	N	DLM	3	CTF	Daily	Y	BWO	Y	Y	N	Y	Y	Y	N	Y	Public	OIN	N	NA	NA	NA	NA	NA	NA	NA	NA	NA	NA	NA	NA	2016	2	6082016	8152016	228	68	9.71	FR	800	Pasture
LB2-2	L	14000	16	9	FRH	WS	BWO	Y	N	N	DLM	3	CTF	Daily	Y	BWO	Y	Y	N	Y	Y	Y	N	Y	Public	OIN	N	NA	NA	NA	NA	NA	NA	NA	NA	NA	NA	NA	NA	2016	2	6082016	8152016	228	68	9.71	FR	800	Pasture
LB2-3	L	14000	16	9	FRH	WS	BWO	Y	N	N	DLM	3	CTF	Daily	Y	BWO	Y	Y	N	Y	Y	Y	N	Y	Public	OIN	N	NA	NA	NA	NA	NA	NA	NA	NA	NA	NA	NA	NA	2016	2	6082016	8152016	228	68	9.71	FR	800	Pasture
LB2-4	L	14000	16	9	FRH	WS	BWO	Y	N	N	DLM	3	CTF	Daily	Y	BWO	Y	Y	N	Y	Y	Y	N	Y	Public	OIN	N	NA	NA	NA	NA	NA	NA	NA	NA	NA	NA	NA	NA	2016	2	6082016	8152016	228	68	9.71	FR	800	Pasture
LB2-5	L	14000	16	9	FRH	WS	BWO	Y	N	N	DLM	3	CTF	Daily	Y	BWO	Y	Y	N	Y	Y	Y	N	Y	Public	OIN	N	NA	NA	NA	NA	NA	NA	NA	NA	NA	NA	NA	NA	2016	2	6082016	8152016	228	68	9.71	FR	800	Pasture
LB2-6	L	14000	16	9	FRH	WS	BWO	Y	N	N	DLM	3	CTF	Daily	Y	BWO	Y	Y	N	Y	Y	Y	N	Y	Public	OIN	N	NA	NA	NA	NA	NA	NA	NA	NA	NA	NA	NA	NA	2016	2	6082016	8152016	228	68	9.71	FR	800	Pasture
LB2-7	L	14000	16	9	FRH	WS	BWO	Y	N	N	DLM	3	CTF	Daily	Y	BWO	Y	Y	N	Y	Y	Y	N	Y	Public	OIN	N	NA	NA	NA	NA	NA	NA	NA	NA	NA	NA	NA	NA	2016	2	6082016	8152016	228	68	9.71	FR	800	Pasture
LB2-8	L	14000	16	9	FRH	WS	BWO	Y	N	N	DLM	3	CTF	Daily	Y	BWO	Y	Y	N	Y	Y	Y	N	Y	Public	OIN	N	NA	NA	NA	NA	NA	NA	NA	NA	NA	NA	NA	NA	2016	2	6082016	8152016	228	68	9.71	FR	800	Pasture
LB2-9	L	14000	16	9	FRH	WS	BWO	Y	N	N	DLM	3	CTF	Daily	Y	BWO	Y	Y	N	Y	Y	Y	N	Y	Public	OIN	N	NA	NA	NA	NA	NA	NA	NA	NA	NA	NA	NA	NA	2016	2	6082016	8152016	228	68	9.71	FR	800	Pasture
LB2-10	L	14000	16	9	FRH	WS	BWO	Y	N	N	DLM	3	CTF	Daily	Y	BWO	Y	Y	N	Y	Y	Y	N	Y	Public	OIN	N	NA	NA	NA	NA	NA	NA	NA	NA	NA	NA	NA	NA	2016	2	6082016	8152016	228	68	9.71	FR	800	Pasture
A5-11	A	14000	16	7	FRH	WS	BWO	Y	Y	N	DLM	3	CTF	Daily	Y	BWO	Y	Y	N	Y	Y	Y	N	Y	Public	OIN	N	NA	NA	NA	NA	NA	NA	NA	NA	NA	NA	NA	NA	2014	5	6202014	8112014	223	52	7.43	FR	800	Pasture
A5-12	A	14000	16	7	FRH	WS	BWO	Y	Y	N	DLM	3	CTF	Daily	Y	BWO	Y	Y	N	Y	Y	Y	N	Y	Public	OIN	N	NA	NA	NA	NA	NA	NA	NA	NA	NA	NA	NA	NA	2014	5	6202014	8112014	223	52	7.43	FR	800	Pasture
A5-13	A	14000	16	7	FRH	WS	BWO	Y	Y	N	DLM	3	CTF	Daily	Y	BWO	Y	Y	N	Y	Y	Y	N	Y	Public	OIN	N	NA	NA	NA	NA	NA	NA	NA	NA	NA	NA	NA	NA	2014	5	6202014	8112014	223	52	7.43	FR	800	Pasture
A5-14	A	14000	16	7	FRH	WS	BWO	Y	Y	N	DLM	3	CTF	Daily	Y	BWO	Y	Y	N	Y	Y	Y	N	Y	Public	OIN	N	NA	NA	NA	NA	NA	NA	NA	NA	NA	NA	NA	NA	2014	5	6202014	8112014	223	52	7.43	FR	800	Pasture
A5-15	A	14000	16	7	FRH	WS	BWO	Y	Y	N	DLM	3	CTF	Daily	Y	BWO	Y	Y	N	Y	Y	Y	N	Y	Public	OIN	N	NA	NA	NA	NA	NA	NA	NA	NA	NA	NA	NA	NA	2014	5	6202014	8112014	223	52	7.43	FR	800	Pasture
A5-16	A	14000	16	7	FRH	WS	BWO	Y	Y	N	DLM	3	CTF	Daily	Y	BWO	Y	Y	N	Y	Y	Y	N	Y	Public	OIN	N	NA	NA	NA	NA	NA	NA	NA	NA	NA	NA	NA	NA	2014	5	6202014	8112014	223	52	7.43	FR	800	Pasture
A5-17	A	14000	16	7	FRH	WS	BWO	Y	Y	N	DLM	3	CTF	Daily	Y	BWO	Y	Y	N	Y	Y	Y	N	Y	Public	OIN	N	NA	NA	NA	NA	NA	NA	NA	NA	NA	NA	NA	NA	2014	5	6202014	8112014	223	52	7.43	FR	800	Pasture
A5-18	A	14000	16	7	FRH	WS	BWO	Y	Y	N	DLM	3	CTF	Daily	Y	BWO	Y	Y	N	Y	Y	Y	N	Y	Public	OIN	N	NA	NA	NA	NA	NA	NA	NA	NA	NA	NA	NA	NA	2014	5	6202014	8112014	223	52	7.43	FR	800	Pasture
A5-19	A	14000	16	7	FRH	WS	BWO	Y	Y	N	DLM	3	CTF	Daily	Y	BWO	Y	Y	N	Y	Y	Y	N	Y	Public	OIN	N	NA	NA	NA	NA	NA	NA	NA	NA	NA	NA	NA	NA	2014	5	6202014	8112014	223	52	7.43	FR	800	Pasture
A5-20	A	14000	16	7	FRH	WS	BWO	Y	Y	N	DLM	3	CTF	Daily	Y	BWO	Y	Y	N	Y	Y	Y	N	Y	Public	OIN	N	NA	NA	NA	NA	NA	NA	NA	NA	NA	NA	NA	NA	2014	5	6202014	8112014	223	52	7.43	FR	800	Pasture
A9-11	A	14000	16	8	FRH	WS	BWO	Y	N	N	DLM	3	CTF	Daily	Y	BWO	Y	Y	N	Y	Y	Y	N	Y	Public	OIN	N	NA	NA	NA	NA	NA	NA	NA	NA	NA	NA	NA	NA	2015	9	6172015	8042015	216	48	6.86	FR	800	Pasture
A9-12	A	14000	16	8	FRH	WS	BWO	Y	N	N	DLM	3	CTF	Daily	Y	BWO	Y	Y	N	Y	Y	Y	N	Y	Public	OIN	N	NA	NA	NA	NA	NA	NA	NA	NA	NA	NA	NA	NA	2015	9	6172015	8042015	216	48	6.86	FR	800	Pasture
A9-13	A	14000	16	8	FRH	WS	BWO	Y	N	N	DLM	3	CTF	Daily	Y	BWO	Y	Y	N	Y	Y	Y	N	Y	Public	OIN	N	NA	NA	NA	NA	NA	NA	NA	NA	NA	NA	NA	NA	2015	9	6172015	8042015	216	48	6.86	FR	800	Pasture
A9-14	A	14000	16	8	FRH	WS	BWO	Y	N	N	DLM	3	CTF	Daily	Y	BWO	Y	Y	N	Y	Y	Y	N	Y	Public	OIN	N	NA	NA	NA	NA	NA	NA	NA	NA	NA	NA	NA	NA	2015	9	6172015	8042015	216	48	6.86	FR	800	Pasture
A9-15	A	14000	16	8	FRH	WS	BWO	Y	N	N	DLM	3	CTF	Daily	Y	BWO	Y	Y	N	Y	Y	Y	N	Y	Public	OIN	N	NA	NA	NA	NA	NA	NA	NA	NA	NA	NA	NA	NA	2015	9	6172015	8042015	216	48	6.86	FR	800	Pasture
A9-16	A	14000	16	8	FRH	WS	BWO	Y	N	N	DLM	3	CTF	Daily	Y	BWO	Y	Y	N	Y	Y	Y	N	Y	Public	OIN	N	NA	NA	NA	NA	NA	NA	NA	NA	NA	NA	NA	NA	2015	9	6172015	8042015	216	48	6.86	FR	800	Pasture
A9-17	A	14000	16	8	FRH	WS	BWO	Y	N	N	DLM	3	CTF	Daily	Y	BWO	Y	Y	N	Y	Y	Y	N	Y	Public	OIN	N	NA	NA	NA	NA	NA	NA	NA	NA	NA	NA	NA	NA	2015	9	6172015	8042015	216	48	6.86	FR	800	Pasture
A9-18	A	14000	16	8	FRH	WS	BWO	Y	N	N	DLM	3	CTF	Daily	Y	BWO	Y	Y	N	Y	Y	Y	N	Y	Public	OIN	N	NA	NA	NA	NA	NA	NA	NA	NA	NA	NA	NA	NA	2015	9	6172015	8042015	216	48	6.86	FR	800	Pasture
A9-19	A	14000	16	8	FRH	WS	BWO	Y	N	N	DLM	3	CTF	Daily	Y	BWO	Y	Y	N	Y	Y	Y	N	Y	Public	OIN	N	NA	NA	NA	NA	NA	NA	NA	NA	NA	NA	NA	NA	2015	9	6172015	8042015	216	48	6.86	FR	800	Pasture
A9-20	A	14000	16	8	FRH	WS	BWO	Y	N	N	DLM	3	CTF	Daily	Y	BWO	Y	Y	N	Y	Y	Y	N	Y	Public	OIN	N	NA	NA	NA	NA	NA	NA	NA	NA	NA	NA	NA	NA	2015	9	6172015	8042015	216	48	6.86	FR	800	Pasture
H2-11	H	28000	16	10	FRH	WS	BWO	Y	N	N	DLM	3	CTF2	Daily	Y	BWO	Y	Y	N	Y	N	Y	N	N	Public	OIN	N	NA	NA	NA	NA	NA	NA	NA	NA	NA	NA	NA	NA	2017	1	6132017	7312017	212	48	6.85714	FR	1500	Pasture
H2-12	H	28000	16	10	FRH	WS	BWO	Y	N	N	DLM	3	CTF2	Daily	Y	BWO	Y	Y	N	Y	N	Y	N	N	Public	OIN	N	NA	NA	NA	NA	NA	NA	NA	NA	NA	NA	NA	NA	2017	1	6132017	7312017	212	48	6.85714	FR	1500	Pasture
H2-13	H	28000	16	10	FRH	WS	BWO	Y	N	N	DLM	3	CTF2	Daily	Y	BWO	Y	Y	N	Y	N	Y	N	N	Public	OIN	N	NA	NA	NA	NA	NA	NA	NA	NA	NA	NA	NA	NA	2017	1	6132017	7312017	212	48	6.85714	FR	1500	Pasture
H2-14	H	28000	16	10	FRH	WS	BWO	Y	N	N	DLM	3	CTF2	Daily	Y	BWO	Y	Y	N	Y	N	Y	N	N	Public	OIN	N	NA	NA	NA	NA	NA	NA	NA	NA	NA	NA	NA	NA	2017	1	6132017	7312017	212	48	6.85714	FR	1500	Pasture
H2-15	H	28000	16	10	FRH	WS	BWO	Y	N	N	DLM	3	CTF2	Daily	Y	BWO	Y	Y	N	Y	N	Y	N	N	Public	OIN	N	NA	NA	NA	NA	NA	NA	NA	NA	NA	NA	NA	NA	2017	1	6132017	7312017	212	48	6.85714	FR	1500	Pasture
H2-16	H	28000	16	10	FRH	WS	BWO	Y	N	N	DLM	3	CTF2	Daily	Y	BWO	Y	Y	N	Y	N	Y	N	N	Public	OIN	N	NA	NA	NA	NA	NA	NA	NA	NA	NA	NA	NA	NA	2017	1	6132017	7312017	212	48	6.85714	FR	1500	Pasture
H2-17	H	28000	16	10	FRH	WS	BWO	Y	N	N	DLM	3	CTF2	Daily	Y	BWO	Y	Y	N	Y	N	Y	N	N	Public	OIN	N	NA	NA	NA	NA	NA	NA	NA	NA	NA	NA	NA	NA	2017	1	6132017	7312017	212	48	6.85714	FR	1500	Pasture
H2-18	H	28000	16	10	FRH	WS	BWO	Y	N	N	DLM	3	CTF2	Daily	Y	BWO	Y	Y	N	Y	N	Y	N	N	Public	OIN	N	NA	NA	NA	NA	NA	NA	NA	NA	NA	NA	NA	NA	2017	1	6132017	7312017	212	48	6.85714	FR	1500	Pasture
H2-19	H	28000	16	10	FRH	WS	BWO	Y	N	N	DLM	3	CTF2	Daily	Y	BWO	Y	Y	N	Y	N	Y	N	N	Public	OIN	N	NA	NA	NA	NA	NA	NA	NA	NA	NA	NA	NA	NA	2017	1	6132017	7312017	212	48	6.85714	FR	1500	Pasture
H2-20	H	28000	16	10	FRH	WS	BWO	Y	N	N	DLM	3	CTF2	Daily	Y	BWO	Y	Y	N	Y	N	Y	N	N	Public	OIN	N	NA	NA	NA	NA	NA	NA	NA	NA	NA	NA	NA	NA	2017	1	6132017	7312017	212	48	6.85714	FR	1500	Pasture
HE2-1	H	28000	16	10	FRH	WS	BWO	Y	N	N	DLM	3	CTF2	Daily	Y	BWO	Y	Y	N	Y	N	Y	N	N	Public	OIN	N	NA	NA	NA	NA	NA	NA	NA	NA	NA	NA	NA	NA	2017	1	6132017	7312017	212	48	6.85714	FR	1500	Pasture
HE2-2	H	28000	16	10	FRH	WS	BWO	Y	N	N	DLM	3	CTF2	Daily	Y	BWO	Y	Y	N	Y	N	Y	N	N	Public	OIN	N	NA	NA	NA	NA	NA	NA	NA	NA	NA	NA	NA	NA	2017	1	6132017	7312017	212	48	6.85714	FR	1500	Pasture
HE2-3	H	28000	16	10	FRH	WS	BWO	Y	N	N	DLM	3	CTF2	Daily	Y	BWO	Y	Y	N	Y	N	Y	N	N	Public	OIN	N	NA	NA	NA	NA	NA	NA	NA	NA	NA	NA	NA	NA	2017	1	6132017	7312017	212	48	6.85714	FR	1500	Pasture
HE2-4	H	28000	16	10	FRH	WS	BWO	Y	N	N	DLM	3	CTF2	Daily	Y	BWO	Y	Y	N	Y	N	Y	N	N	Public	OIN	N	NA	NA	NA	NA	NA	NA	NA	NA	NA	NA	NA	NA	2017	1	6132017	7312017	212	48	6.85714	FR	1500	Pasture
HE2-5	H	28000	16	10	FRH	WS	BWO	Y	N	N	DLM	3	CTF2	Daily	Y	BWO	Y	Y	N	Y	N	Y	N	N	Public	OIN	N	NA	NA	NA	NA	NA	NA	NA	NA	NA	NA	NA	NA	2017	1	6132017	7312017	212	48	6.85714	FR	1500	Pasture
HE2-6	H	28000	16	10	FRH	WS	BWO	Y	N	N	DLM	3	CTF2	Daily	Y	BWO	Y	Y	N	Y	N	Y	N	N	Public	OIN	N	NA	NA	NA	NA	NA	NA	NA	NA	NA	NA	NA	NA	2017	1	6132017	7312017	212	48	6.85714	FR	1500	Pasture
HE2-7	H	28000	16	10	FRH	WS	BWO	Y	N	N	DLM	3	CTF2	Daily	Y	BWO	Y	Y	N	Y	N	Y	N	N	Public	OIN	N	NA	NA	NA	NA	NA	NA	NA	NA	NA	NA	NA	NA	2017	1	6132017	7312017	212	48	6.85714	FR	1500	Pasture
HE2-8	H	28000	16	10	FRH	WS	BWO	Y	N	N	DLM	3	CTF2	Daily	Y	BWO	Y	Y	N	Y	N	Y	N	N	Public	OIN	N	NA	NA	NA	NA	NA	NA	NA	NA	NA	NA	NA	NA	2017	1	6132017	7312017	212	48	6.85714	FR	1500	Pasture
HE2-9	H	28000	16	10	FRH	WS	BWO	Y	N	N	DLM	3	CTF2	Daily	Y	BWO	Y	Y	N	Y	N	Y	N	N	Public	OIN	N	NA	NA	NA	NA	NA	NA	NA	NA	NA	NA	NA	NA	2017	1	6132017	7312017	212	48	6.85714	FR	1500	Pasture
HE2-10	H	28000	16	10	FRH	WS	BWO	Y	N	N	DLM	3	CTF2	Daily	Y	BWO	Y	Y	N	Y	N	Y	N	N	Public	OIN	N	NA	NA	NA	NA	NA	NA	NA	NA	NA	NA	NA	NA	2017	1	6132017	7312017	212	48	6.85714	FR	1500	Pasture
I4-11	I	1500	5	5	MH	WS	SF1	Y	N	N	DLM	4	CT	Daily	Y	SF1	Y	N	N	Y	N	Y	Y	N	Well	OIN	N	NA	NA	NA	NA	NA	NA	NA	NA	NA	NA	NA	NA	2014	3	6182014	7302014	211	42	6	CC	200	Pasture
I4-12	I	1500	5	5	MH	WS	SF1	Y	N	N	DLM	4	CT	Daily	Y	SF1	Y	N	N	Y	N	Y	Y	N	Well	OIN	N	NA	NA	NA	NA	NA	NA	NA	NA	NA	NA	NA	NA	2014	3	6182014	7302014	211	42	6	CC	200	Pasture
I4-13	I	1500	5	5	MH	WS	SF1	Y	N	N	DLM	4	CT	Daily	Y	SF1	Y	N	N	Y	N	Y	Y	N	Well	OIN	N	NA	NA	NA	NA	NA	NA	NA	NA	NA	NA	NA	NA	2014	3	6182014	7302014	211	42	6	CC	200	Pasture
I4-14	I	1500	5	5	MH	WS	SF1	Y	N	N	DLM	4	CT	Daily	Y	SF1	Y	N	N	Y	N	Y	Y	N	Well	OIN	N	NA	NA	NA	NA	NA	NA	NA	NA	NA	NA	NA	NA	2014	3	6182014	7302014	211	42	6	CC	200	Pasture
I4-15	I	1500	5	5	MH	WS	SF1	Y	N	N	DLM	4	CT	Daily	Y	SF1	Y	N	N	Y	N	Y	Y	N	Well	OIN	N	NA	NA	NA	NA	NA	NA	NA	NA	NA	NA	NA	NA	2014	3	6182014	7302014	211	42	6	CC	200	Pasture
I4-16	I	1500	5	5	MH	WS	SF1	Y	N	N	DLM	4	CT	Daily	Y	SF1	Y	N	N	Y	N	Y	Y	N	Well	OIN	N	NA	NA	NA	NA	NA	NA	NA	NA	NA	NA	NA	NA	2014	3	6182014	7302014	211	42	6	CC	200	Pasture
I4-17	I	1500	5	5	MH	WS	SF1	Y	N	N	DLM	4	CT	Daily	Y	SF1	Y	N	N	Y	N	Y	Y	N	Well	OIN	N	NA	NA	NA	NA	NA	NA	NA	NA	NA	NA	NA	NA	2014	3	6182014	7302014	211	42	6	CC	200	Pasture
I4-18	I	1500	5	5	MH	WS	SF1	Y	N	N	DLM	4	CT	Daily	Y	SF1	Y	N	N	Y	N	Y	Y	N	Well	OIN	N	NA	NA	NA	NA	NA	NA	NA	NA	NA	NA	NA	NA	2014	3	6182014	7302014	211	42	6	CC	200	Pasture
I4-19	I	1500	5	5	MH	WS	SF1	Y	N	N	DLM	4	CT	Daily	Y	SF1	Y	N	N	Y	N	Y	Y	N	Well	OIN	N	NA	NA	NA	NA	NA	NA	NA	NA	NA	NA	NA	NA	2014	3	6182014	7302014	211	42	6	CC	200	Pasture
I4-20	I	1500	5	5	MH	WS	SF1	Y	N	N	DLM	4	CT	Daily	Y	SF1	Y	N	N	Y	N	Y	Y	N	Well	OIN	N	NA	NA	NA	NA	NA	NA	NA	NA	NA	NA	NA	NA	2014	3	6182014	7302014	211	42	6	CC	200	Pasture
AE1-1	A	14000	16	8	FRH	WS	BWO	Y	N	N	DLM	3	CTF	Daily	Y	BWO	Y	Y	N	Y	Y	Y	N	Y	Public	OIN	N	NA	NA	NA	NA	NA	NA	NA	NA	NA	NA	NA	NA	2015	9	6172015	7292015	210	42	6	FR	800	Pasture
AE1-2	A	14000	16	8	FRH	WS	BWO	Y	N	N	DLM	3	CTF	Daily	Y	BWO	Y	Y	N	Y	Y	Y	N	Y	Public	OIN	N	NA	NA	NA	NA	NA	NA	NA	NA	NA	NA	NA	NA	2015	9	6172015	7292015	210	42	6	FR	800	Pasture
AE1-3	A	14000	16	8	FRH	WS	BWO	Y	N	N	DLM	3	CTF	Daily	Y	BWO	Y	Y	N	Y	Y	Y	N	Y	Public	OIN	N	NA	NA	NA	NA	NA	NA	NA	NA	NA	NA	NA	NA	2015	9	6172015	7292015	210	42	6	FR	800	Pasture
AE1-4	A	14000	16	8	FRH	WS	BWO	Y	N	N	DLM	3	CTF	Daily	Y	BWO	Y	Y	N	Y	Y	Y	N	Y	Public	OIN	N	NA	NA	NA	NA	NA	NA	NA	NA	NA	NA	NA	NA	2015	9	6172015	7292015	210	42	6	FR	800	Pasture
AE1-5	A	14000	16	8	FRH	WS	BWO	Y	N	N	DLM	3	CTF	Daily	Y	BWO	Y	Y	N	Y	Y	Y	N	Y	Public	OIN	N	NA	NA	NA	NA	NA	NA	NA	NA	NA	NA	NA	NA	2015	9	6172015	7292015	210	42	6	FR	800	Pasture
AE1-6	A	14000	16	8	FRH	WS	BWO	Y	N	N	DLM	3	CTF	Daily	Y	BWO	Y	Y	N	Y	Y	Y	N	Y	Public	OIN	N	NA	NA	NA	NA	NA	NA	NA	NA	NA	NA	NA	NA	2015	9	6172015	7292015	210	42	6	FR	800	Pasture
AE1-7	A	14000	16	8	FRH	WS	BWO	Y	N	N	DLM	3	CTF	Daily	Y	BWO	Y	Y	N	Y	Y	Y	N	Y	Public	OIN	N	NA	NA	NA	NA	NA	NA	NA	NA	NA	NA	NA	NA	2015	9	6172015	7292015	210	42	6	FR	800	Pasture
AE1-8	A	14000	16	8	FRH	WS	BWO	Y	N	N	DLM	3	CTF	Daily	Y	BWO	Y	Y	N	Y	Y	Y	N	Y	Public	OIN	N	NA	NA	NA	NA	NA	NA	NA	NA	NA	NA	NA	NA	2015	9	6172015	7292015	210	42	6	FR	800	Pasture
AE1-9	A	14000	16	8	FRH	WS	BWO	Y	N	N	DLM	3	CTF	Daily	Y	BWO	Y	Y	N	Y	Y	Y	N	Y	Public	OIN	N	NA	NA	NA	NA	NA	NA	NA	NA	NA	NA	NA	NA	2015	9	6172015	7292015	210	42	6	FR	800	Pasture
AE1-10	A	14000	16	8	FRH	WS	BWO	Y	N	N	DLM	3	CTF	Daily	Y	BWO	Y	Y	N	Y	Y	Y	N	Y	Public	OIN	N	NA	NA	NA	NA	NA	NA	NA	NA	NA	NA	NA	NA	2015	9	6172015	7292015	210	42	6	FR	800	Pasture
AP1-1	A	14000	16	8	FRH	WS	BWO	Y	N	N	DLM	3	CTF	Daily	Y	BWO	Y	Y	N	Y	Y	Y	N	Y	Public	OIN	N	NA	NA	NA	NA	NA	NA	NA	NA	NA	NA	NA	NA	2015	9	6172015	7292015	210	42	6	FR	800	Pasture
AP1-2	A	14000	16	8	FRH	WS	BWO	Y	N	N	DLM	3	CTF	Daily	Y	BWO	Y	Y	N	Y	Y	Y	N	Y	Public	OIN	N	NA	NA	NA	NA	NA	NA	NA	NA	NA	NA	NA	NA	2015	9	6172015	7292015	210	42	6	FR	800	Pasture
AP1-3	A	14000	16	8	FRH	WS	BWO	Y	N	N	DLM	3	CTF	Daily	Y	BWO	Y	Y	N	Y	Y	Y	N	Y	Public	OIN	N	NA	NA	NA	NA	NA	NA	NA	NA	NA	NA	NA	NA	2015	9	6172015	7292015	210	42	6	FR	800	Pasture
AP1-4	A	14000	16	8	FRH	WS	BWO	Y	N	N	DLM	3	CTF	Daily	Y	BWO	Y	Y	N	Y	Y	Y	N	Y	Public	OIN	N	NA	NA	NA	NA	NA	NA	NA	NA	NA	NA	NA	NA	2015	9	6172015	7292015	210	42	6	FR	800	Pasture
AP1-5	A	14000	16	8	FRH	WS	BWO	Y	N	N	DLM	3	CTF	Daily	Y	BWO	Y	Y	N	Y	Y	Y	N	Y	Public	OIN	N	NA	NA	NA	NA	NA	NA	NA	NA	NA	NA	NA	NA	2015	9	6172015	7292015	210	42	6	FR	800	Pasture
AP1-6	A	14000	16	8	FRH	WS	BWO	Y	N	N	DLM	3	CTF	Daily	Y	BWO	Y	Y	N	Y	Y	Y	N	Y	Public	OIN	N	NA	NA	NA	NA	NA	NA	NA	NA	NA	NA	NA	NA	2015	9	6172015	7292015	210	42	6	FR	800	Pasture
AP1-7	A	14000	16	8	FRH	WS	BWO	Y	N	N	DLM	3	CTF	Daily	Y	BWO	Y	Y	N	Y	Y	Y	N	Y	Public	OIN	N	NA	NA	NA	NA	NA	NA	NA	NA	NA	NA	NA	NA	2015	9	6172015	7292015	210	42	6	FR	800	Pasture
AP1-8	A	14000	16	8	FRH	WS	BWO	Y	N	N	DLM	3	CTF	Daily	Y	BWO	Y	Y	N	Y	Y	Y	N	Y	Public	OIN	N	NA	NA	NA	NA	NA	NA	NA	NA	NA	NA	NA	NA	2015	9	6172015	7292015	210	42	6	FR	800	Pasture
AP1-9	A	14000	16	8	FRH	WS	BWO	Y	N	N	DLM	3	CTF	Daily	Y	BWO	Y	Y	N	Y	Y	Y	N	Y	Public	OIN	N	NA	NA	NA	NA	NA	NA	NA	NA	NA	NA	NA	NA	2015	9	6172015	7292015	210	42	6	FR	800	Pasture
AP1-10	A	14000	16	8	FRH	WS	BWO	Y	N	N	DLM	3	CTF	Daily	Y	BWO	Y	Y	N	Y	Y	Y	N	Y	Public	OIN	N	NA	NA	NA	NA	NA	NA	NA	NA	NA	NA	NA	NA	2015	9	6172015	7292015	210	42	6	FR	800	Pasture
AB1-1	A	14000	16	8	FRH	WS	BWO	Y	N	N	DLM	3	CTF	Daily	Y	BWO	Y	Y	N	Y	Y	Y	N	Y	Public	OIN	N	NA	NA	NA	NA	NA	NA	NA	NA	NA	NA	NA	NA	2015	9	6172015	7292015	210	42	6	FR	800	Pasture
AB1-2	A	14000	16	8	FRH	WS	BWO	Y	N	N	DLM	3	CTF	Daily	Y	BWO	Y	Y	N	Y	Y	Y	N	Y	Public	OIN	N	NA	NA	NA	NA	NA	NA	NA	NA	NA	NA	NA	NA	2015	9	6172015	7292015	210	42	6	FR	800	Pasture
AB1-3	A	14000	16	8	FRH	WS	BWO	Y	N	N	DLM	3	CTF	Daily	Y	BWO	Y	Y	N	Y	Y	Y	N	Y	Public	OIN	N	NA	NA	NA	NA	NA	NA	NA	NA	NA	NA	NA	NA	2015	9	6172015	7292015	210	42	6	FR	800	Pasture
AB1-4	A	14000	16	8	FRH	WS	BWO	Y	N	N	DLM	3	CTF	Daily	Y	BWO	Y	Y	N	Y	Y	Y	N	Y	Public	OIN	N	NA	NA	NA	NA	NA	NA	NA	NA	NA	NA	NA	NA	2015	9	6172015	7292015	210	42	6	FR	800	Pasture
AB1-5	A	14000	16	8	FRH	WS	BWO	Y	N	N	DLM	3	CTF	Daily	Y	BWO	Y	Y	N	Y	Y	Y	N	Y	Public	OIN	N	NA	NA	NA	NA	NA	NA	NA	NA	NA	NA	NA	NA	2015	9	6172015	7292015	210	42	6	FR	800	Pasture
AB1-6	A	14000	16	8	FRH	WS	BWO	Y	N	N	DLM	3	CTF	Daily	Y	BWO	Y	Y	N	Y	Y	Y	N	Y	Public	OIN	N	NA	NA	NA	NA	NA	NA	NA	NA	NA	NA	NA	NA	2015	9	6172015	7292015	210	42	6	FR	800	Pasture
AB1-7	A	14000	16	8	FRH	WS	BWO	Y	N	N	DLM	3	CTF	Daily	Y	BWO	Y	Y	N	Y	Y	Y	N	Y	Public	OIN	N	NA	NA	NA	NA	NA	NA	NA	NA	NA	NA	NA	NA	2015	9	6172015	7292015	210	42	6	FR	800	Pasture
AB1-8	A	14000	16	8	FRH	WS	BWO	Y	N	N	DLM	3	CTF	Daily	Y	BWO	Y	Y	N	Y	Y	Y	N	Y	Public	OIN	N	NA	NA	NA	NA	NA	NA	NA	NA	NA	NA	NA	NA	2015	9	6172015	7292015	210	42	6	FR	800	Pasture
AB1-9	A	14000	16	8	FRH	WS	BWO	Y	N	N	DLM	3	CTF	Daily	Y	BWO	Y	Y	N	Y	Y	Y	N	Y	Public	OIN	N	NA	NA	NA	NA	NA	NA	NA	NA	NA	NA	NA	NA	2015	9	6172015	7292015	210	42	6	FR	800	Pasture
AB1-10	A	14000	16	8	FRH	WS	BWO	Y	N	N	DLM	3	CTF	Daily	Y	BWO	Y	Y	N	Y	Y	Y	N	Y	Public	OIN	N	NA	NA	NA	NA	NA	NA	NA	NA	NA	NA	NA	NA	2015	9	6172015	7292015	210	42	6	FR	800	Pasture
E1-11	E	600	4	14	FRH	WS	SS	N	N	N	3Days	3	CT	Daily	Y	SS	N	N	N	Y	Y	Y	N	Y	Well	OIN	N	NA	NA	NA	NA	NA	NA	NA	NA	NA	NA	NA	NA	2014	1	611204	7282014	209	47	6.71	FR	50	Pasture
E1-12	E	600	4	14	FRH	WS	SS	N	N	N	3Days	3	CT	Daily	Y	SS	N	N	N	Y	Y	Y	N	Y	Well	OIN	N	NA	NA	NA	NA	NA	NA	NA	NA	NA	NA	NA	NA	2014	1	611204	7282014	209	47	6.71	FR	50	Pasture
E1-13	E	600	4	14	FRH	WS	SS	N	N	N	3Days	3	CT	Daily	Y	SS	N	N	N	Y	Y	Y	N	Y	Well	OIN	N	NA	NA	NA	NA	NA	NA	NA	NA	NA	NA	NA	NA	2014	1	611204	7282014	209	47	6.71	FR	50	Pasture
E1-14	E	600	4	14	FRH	WS	SS	N	N	N	3Days	3	CT	Daily	Y	SS	N	N	N	Y	Y	Y	N	Y	Well	OIN	N	NA	NA	NA	NA	NA	NA	NA	NA	NA	NA	NA	NA	2014	1	611204	7282014	209	47	6.71	FR	50	Pasture
E1-15	E	600	4	14	FRH	WS	SS	N	N	N	3Days	3	CT	Daily	Y	SS	N	N	N	Y	Y	Y	N	Y	Well	OIN	N	NA	NA	NA	NA	NA	NA	NA	NA	NA	NA	NA	NA	2014	1	611204	7282014	209	47	6.71	FR	50	Pasture
E1-15	E	600	4	14	FRH	WS	SS	N	N	N	3Days	3	CT	Daily	Y	SS	N	N	N	Y	Y	Y	N	Y	Well	OIN	N	NA	NA	NA	NA	NA	NA	NA	NA	NA	NA	NA	NA	2014	1	611204	7282014	209	47	6.71	FR	50	Pasture
E1-16	E	600	4	14	FRH	WS	SS	N	N	N	3Days	3	CT	Daily	Y	SS	N	N	N	Y	Y	Y	N	Y	Well	OIN	N	NA	NA	NA	NA	NA	NA	NA	NA	NA	NA	NA	NA	2014	1	611204	7282014	209	47	6.71	FR	50	Pasture
E1-17	E	600	4	14	FRH	WS	SS	N	N	N	3Days	3	CT	Daily	Y	SS	N	N	N	Y	Y	Y	N	Y	Well	OIN	N	NA	NA	NA	NA	NA	NA	NA	NA	NA	NA	NA	NA	2014	1	611204	7282014	209	47	6.71	FR	50	Pasture
E1-18	E	600	4	14	FRH	WS	SS	N	N	N	3Days	3	CT	Daily	Y	SS	N	N	N	Y	Y	Y	N	Y	Well	OIN	N	NA	NA	NA	NA	NA	NA	NA	NA	NA	NA	NA	NA	2014	1	611204	7282014	209	47	6.71	FR	50	Pasture
E1-19	E	600	4	14	FRH	WS	SS	N	N	N	3Days	3	CT	Daily	Y	SS	N	N	N	Y	Y	Y	N	Y	Well	OIN	N	NA	NA	NA	NA	NA	NA	NA	NA	NA	NA	NA	NA	2014	1	611204	7282014	209	47	6.71	FR	50	Pasture
E1-20	E	600	4	14	FRH	WS	SS	N	N	N	3Days	3	CT	Daily	Y	SS	N	N	N	Y	Y	Y	N	Y	Well	OIN	N	NA	NA	NA	NA	NA	NA	NA	NA	NA	NA	NA	NA	2014	1	611204	7282014	209	47	6.71	FR	50	Pasture
I9-11	I	1500	5	6	FRH	WS	SF2	Y	Y	N	DLM	4	CT	Daily	Y	SF2	Y	Y	N	Y	N	Y	Y	N	Well	OIN	N	NA	NA	NA	NA	NA	NA	NA	NA	NA	NA	NA	NA	2015	7	6102015	7272015	208	47	6.71	FR	350	Pasture
I9-12	I	1500	5	6	FRH	WS	SF2	Y	Y	N	DLM	4	CT	Daily	Y	SF2	Y	Y	N	Y	N	Y	Y	N	Well	OIN	N	NA	NA	NA	NA	NA	NA	NA	NA	NA	NA	NA	NA	2015	7	6102015	7272015	208	47	6.71	FR	350	Pasture
I9-13	I	1500	5	6	FRH	WS	SF2	Y	Y	N	DLM	4	CT	Daily	Y	SF2	Y	Y	N	Y	N	Y	Y	N	Well	OIN	N	NA	NA	NA	NA	NA	NA	NA	NA	NA	NA	NA	NA	2015	7	6102015	7272015	208	47	6.71	FR	350	Pasture
I9-14	I	1500	5	6	FRH	WS	SF2	Y	Y	N	DLM	4	CT	Daily	Y	SF2	Y	Y	N	Y	N	Y	Y	N	Well	OIN	N	NA	NA	NA	NA	NA	NA	NA	NA	NA	NA	NA	NA	2015	7	6102015	7272015	208	47	6.71	FR	350	Pasture
I9-15	I	1500	5	6	FRH	WS	SF2	Y	Y	N	DLM	4	CT	Daily	Y	SF2	Y	Y	N	Y	N	Y	Y	N	Well	OIN	N	NA	NA	NA	NA	NA	NA	NA	NA	NA	NA	NA	NA	2015	7	6102015	7272015	208	47	6.71	FR	350	Pasture
I9-16	I	1500	5	6	FRH	WS	SF2	Y	Y	N	DLM	4	CT	Daily	Y	SF2	Y	Y	N	Y	N	Y	Y	N	Well	OIN	N	NA	NA	NA	NA	NA	NA	NA	NA	NA	NA	NA	NA	2015	7	6102015	7272015	208	47	6.71	FR	350	Pasture
I9-17	I	1500	5	6	FRH	WS	SF2	Y	Y	N	DLM	4	CT	Daily	Y	SF2	Y	Y	N	Y	N	Y	Y	N	Well	OIN	N	NA	NA	NA	NA	NA	NA	NA	NA	NA	NA	NA	NA	2015	7	6102015	7272015	208	47	6.71	FR	350	Pasture
I9-18	I	1500	5	6	FRH	WS	SF2	Y	Y	N	DLM	4	CT	Daily	Y	SF2	Y	Y	N	Y	N	Y	Y	N	Well	OIN	N	NA	NA	NA	NA	NA	NA	NA	NA	NA	NA	NA	NA	2015	7	6102015	7272015	208	47	6.71	FR	350	Pasture
I9-19	I	1500	5	6	FRH	WS	SF2	Y	Y	N	DLM	4	CT	Daily	Y	SF2	Y	Y	N	Y	N	Y	Y	N	Well	OIN	N	NA	NA	NA	NA	NA	NA	NA	NA	NA	NA	NA	NA	2015	7	6102015	7272015	208	47	6.71	FR	350	Pasture
I9-20	I	1500	5	6	FRH	WS	SF2	Y	Y	N	DLM	4	CT	Daily	Y	SF2	Y	Y	N	Y	N	Y	Y	N	Well	OIN	N	NA	NA	NA	NA	NA	NA	NA	NA	NA	NA	NA	NA	2015	7	6102015	7272015	208	47	6.71	FR	350	Pasture
IE1-1	I	1500	5	6	FRH	WS	SF2	Y	Y	N	DLM	4	CT	Daily	Y	SF2	Y	Y	N	Y	N	Y	Y	N	Well	OIN	N	NA	NA	NA	NA	NA	NA	NA	NA	NA	NA	NA	NA	2015	7	6102015	7222015	203	42	6	FR	350	Pasture
IE1-2	I	1500	5	6	FRH	WS	SF2	Y	Y	N	DLM	4	CT	Daily	Y	SF2	Y	Y	N	Y	N	Y	Y	N	Well	OIN	N	NA	NA	NA	NA	NA	NA	NA	NA	NA	NA	NA	NA	2015	7	6102015	7222015	203	42	6	FR	350	Pasture
IE1-3	I	1500	5	6	FRH	WS	SF2	Y	Y	N	DLM	4	CT	Daily	Y	SF2	Y	Y	N	Y	N	Y	Y	N	Well	OIN	N	NA	NA	NA	NA	NA	NA	NA	NA	NA	NA	NA	NA	2015	7	6102015	7222015	203	42	6	FR	350	Pasture
IE1-4	I	1500	5	6	FRH	WS	SF2	Y	Y	N	DLM	4	CT	Daily	Y	SF2	Y	Y	N	Y	N	Y	Y	N	Well	OIN	N	NA	NA	NA	NA	NA	NA	NA	NA	NA	NA	NA	NA	2015	7	6102015	7222015	203	42	6	FR	350	Pasture
IE1-5	I	1500	5	6	FRH	WS	SF2	Y	Y	N	DLM	4	CT	Daily	Y	SF2	Y	Y	N	Y	N	Y	Y	N	Well	OIN	N	NA	NA	NA	NA	NA	NA	NA	NA	NA	NA	NA	NA	2015	7	6102015	7222015	203	42	6	FR	350	Pasture
IE1-6	I	1500	5	6	FRH	WS	SF2	Y	Y	N	DLM	4	CT	Daily	Y	SF2	Y	Y	N	Y	N	Y	Y	N	Well	OIN	N	NA	NA	NA	NA	NA	NA	NA	NA	NA	NA	NA	NA	2015	7	6102015	7222015	203	42	6	FR	350	Pasture
IE1-7	I	1500	5	6	FRH	WS	SF2	Y	Y	N	DLM	4	CT	Daily	Y	SF2	Y	Y	N	Y	N	Y	Y	N	Well	OIN	N	NA	NA	NA	NA	NA	NA	NA	NA	NA	NA	NA	NA	2015	7	6102015	7222015	203	42	6	FR	350	Pasture
IE1-8	I	1500	5	6	FRH	WS	SF2	Y	Y	N	DLM	4	CT	Daily	Y	SF2	Y	Y	N	Y	N	Y	Y	N	Well	OIN	N	NA	NA	NA	NA	NA	NA	NA	NA	NA	NA	NA	NA	2015	7	6102015	7222015	203	42	6	FR	350	Pasture
IE1-9	I	1500	5	6	FRH	WS	SF2	Y	Y	N	DLM	4	CT	Daily	Y	SF2	Y	Y	N	Y	N	Y	Y	N	Well	OIN	N	NA	NA	NA	NA	NA	NA	NA	NA	NA	NA	NA	NA	2015	7	6102015	7222015	203	42	6	FR	350	Pasture
IE1-10	I	1500	5	6	FRH	WS	SF2	Y	Y	N	DLM	4	CT	Daily	Y	SF2	Y	Y	N	Y	N	Y	Y	N	Well	OIN	N	NA	NA	NA	NA	NA	NA	NA	NA	NA	NA	NA	NA	2015	7	6102015	7222015	203	42	6	FR	350	Pasture
IP1-1	I	1500	5	6	FRH	WS	SF2	Y	Y	N	DLM	4	CT	Daily	Y	SF2	Y	Y	N	Y	N	Y	Y	N	Well	OIN	N	NA	NA	NA	NA	NA	NA	NA	NA	NA	NA	NA	NA	2015	7	6102015	7222015	203	42	6	FR	350	Pasture
IP1-2	I	1500	5	6	FRH	WS	SF2	Y	Y	N	DLM	4	CT	Daily	Y	SF2	Y	Y	N	Y	N	Y	Y	N	Well	OIN	N	NA	NA	NA	NA	NA	NA	NA	NA	NA	NA	NA	NA	2015	7	6102015	7222015	203	42	6	FR	350	Pasture
IP1-3	I	1500	5	6	FRH	WS	SF2	Y	Y	N	DLM	4	CT	Daily	Y	SF2	Y	Y	N	Y	N	Y	Y	N	Well	OIN	N	NA	NA	NA	NA	NA	NA	NA	NA	NA	NA	NA	NA	2015	7	6102015	7222015	203	42	6	FR	350	Pasture
IP1-4	I	1500	5	6	FRH	WS	SF2	Y	Y	N	DLM	4	CT	Daily	Y	SF2	Y	Y	N	Y	N	Y	Y	N	Well	OIN	N	NA	NA	NA	NA	NA	NA	NA	NA	NA	NA	NA	NA	2015	7	6102015	7222015	203	42	6	FR	350	Pasture
IP1-5	I	1500	5	6	FRH	WS	SF2	Y	Y	N	DLM	4	CT	Daily	Y	SF2	Y	Y	N	Y	N	Y	Y	N	Well	OIN	N	NA	NA	NA	NA	NA	NA	NA	NA	NA	NA	NA	NA	2015	7	6102015	7222015	203	42	6	FR	350	Pasture
IP1-6	I	1500	5	6	FRH	WS	SF2	Y	Y	N	DLM	4	CT	Daily	Y	SF2	Y	Y	N	Y	N	Y	Y	N	Well	OIN	N	NA	NA	NA	NA	NA	NA	NA	NA	NA	NA	NA	NA	2015	7	6102015	7222015	203	42	6	FR	350	Pasture
IP1-7	I	1500	5	6	FRH	WS	SF2	Y	Y	N	DLM	4	CT	Daily	Y	SF2	Y	Y	N	Y	N	Y	Y	N	Well	OIN	N	NA	NA	NA	NA	NA	NA	NA	NA	NA	NA	NA	NA	2015	7	6102015	7222015	203	42	6	FR	350	Pasture
IP1-8	I	1500	5	6	FRH	WS	SF2	Y	Y	N	DLM	4	CT	Daily	Y	SF2	Y	Y	N	Y	N	Y	Y	N	Well	OIN	N	NA	NA	NA	NA	NA	NA	NA	NA	NA	NA	NA	NA	2015	7	6102015	7222015	203	42	6	FR	350	Pasture
IP1-9	I	1500	5	6	FRH	WS	SF2	Y	Y	N	DLM	4	CT	Daily	Y	SF2	Y	Y	N	Y	N	Y	Y	N	Well	OIN	N	NA	NA	NA	NA	NA	NA	NA	NA	NA	NA	NA	NA	2015	7	6102015	7222015	203	42	6	FR	350	Pasture
IP1-10	I	1500	5	6	FRH	WS	SF2	Y	Y	N	DLM	4	CT	Daily	Y	SF2	Y	Y	N	Y	N	Y	Y	N	Well	OIN	N	NA	NA	NA	NA	NA	NA	NA	NA	NA	NA	NA	NA	2015	7	6102015	7222015	203	42	6	FR	350	Pasture
I3-11	I	1500	5	5	FRH	WS	SF1	Y	N	N	DLM	4	CT	Daily	Y	SF1	Y	N	N	Y	N	Y	Y	N	Well	OIN	N	NA	NA	NA	NA	NA	NA	NA	NA	NA	NA	NA	NA	2014	2	6042014	7212014	202	47	6.71	FR	200	Pasture
I3-12	I	1500	5	5	FRH	WS	SF1	Y	N	N	DLM	4	CT	Daily	Y	SF1	Y	N	N	Y	N	Y	Y	N	Well	OIN	N	NA	NA	NA	NA	NA	NA	NA	NA	NA	NA	NA	NA	2014	2	6042014	7212014	202	47	6.71	FR	200	Pasture
I3-13A	I	1500	5	5	FRH	WS	SF1	Y	N	N	DLM	4	CT	Daily	Y	SF1	Y	N	N	Y	N	Y	Y	N	Well	OIN	N	NA	NA	NA	NA	NA	NA	NA	NA	NA	NA	NA	NA	2014	2	6042014	7212014	202	47	6.71	FR	200	Pasture
I3-13B	I	1500	5	5	FRH	WS	SF1	Y	N	N	DLM	4	CT	Daily	Y	SF1	Y	N	N	Y	N	Y	Y	N	Well	OIN	N	NA	NA	NA	NA	NA	NA	NA	NA	NA	NA	NA	NA	2014	2	6042014	7212014	202	47	6.71	FR	200	Pasture
I3-14	I	1500	5	5	FRH	WS	SF1	Y	N	N	DLM	4	CT	Daily	Y	SF1	Y	N	N	Y	N	Y	Y	N	Well	OIN	N	NA	NA	NA	NA	NA	NA	NA	NA	NA	NA	NA	NA	2014	2	6042014	7212014	202	47	6.71	FR	200	Pasture
I3-15	I	1500	5	5	FRH	WS	SF1	Y	N	N	DLM	4	CT	Daily	Y	SF1	Y	N	N	Y	N	Y	Y	N	Well	OIN	N	NA	NA	NA	NA	NA	NA	NA	NA	NA	NA	NA	NA	2014	2	6042014	7212014	202	47	6.71	FR	200	Pasture
I3-16	I	1500	5	5	FRH	WS	SF1	Y	N	N	DLM	4	CT	Daily	Y	SF1	Y	N	N	Y	N	Y	Y	N	Well	OIN	N	NA	NA	NA	NA	NA	NA	NA	NA	NA	NA	NA	NA	2014	2	6042014	7212014	202	47	6.71	FR	200	Pasture
I3-17	I	1500	5	5	FRH	WS	SF1	Y	N	N	DLM	4	CT	Daily	Y	SF1	Y	N	N	Y	N	Y	Y	N	Well	OIN	N	NA	NA	NA	NA	NA	NA	NA	NA	NA	NA	NA	NA	2014	2	6042014	7212014	202	47	6.71	FR	200	Pasture
I3-18	I	1500	5	5	FRH	WS	SF1	Y	N	N	DLM	4	CT	Daily	Y	SF1	Y	N	N	Y	N	Y	Y	N	Well	OIN	N	NA	NA	NA	NA	NA	NA	NA	NA	NA	NA	NA	NA	2014	2	6042014	7212014	202	47	6.71	FR	200	Pasture
I3-19	I	1500	5	5	FRH	WS	SF1	Y	N	N	DLM	4	CT	Daily	Y	SF1	Y	N	N	Y	N	Y	Y	N	Well	OIN	N	NA	NA	NA	NA	NA	NA	NA	NA	NA	NA	NA	NA	2014	2	6042014	7212014	202	47	6.71	FR	200	Pasture
I3-20	I	1500	5	5	FRH	WS	SF1	Y	N	N	DLM	4	CT	Daily	Y	SF1	Y	N	N	Y	N	Y	Y	N	Well	OIN	N	NA	NA	NA	NA	NA	NA	NA	NA	NA	NA	NA	NA	2014	2	6042014	7212014	202	47	6.71	FR	200	Pasture
B3-11	B	50	2	13	FRH	WS	D20	N	N	N	AIAO	4	CTFR	Daily	N	D16	N	N	N	Y	N	Y	Y	N	Public	Daily	N	NA	NA	NA	NA	NA	NA	NA	NA	NA	NA	NA	NA	2015	3	5132015	7212015	202	69	9.86	FR	25	Pasture
B3-12	B	50	2	13	FRH	WS	D20	N	N	N	AIAO	4	CTFR	Daily	N	D16	N	N	N	Y	N	Y	Y	N	Public	Daily	N	NA	NA	NA	NA	NA	NA	NA	NA	NA	NA	NA	NA	2015	3	5132015	7212015	202	69	9.86	FR	25	Pasture
B3-13	B	50	2	13	FRH	WS	D20	N	N	N	AIAO	4	CTFR	Daily	N	D16	N	N	N	Y	N	Y	Y	N	Public	Daily	N	NA	NA	NA	NA	NA	NA	NA	NA	NA	NA	NA	NA	2015	3	5132015	7212015	202	69	9.86	FR	25	Pasture
B3-14	B	50	2	13	FRH	WS	D20	N	N	N	AIAO	4	CTFR	Daily	N	D16	N	N	N	Y	N	Y	Y	N	Public	Daily	N	NA	NA	NA	NA	NA	NA	NA	NA	NA	NA	NA	NA	2015	3	5132015	7212015	202	69	9.86	FR	25	Pasture
B3-15	B	50	2	13	FRH	WS	D20	N	N	N	AIAO	4	CTFR	Daily	N	D16	N	N	N	Y	N	Y	Y	N	Public	Daily	N	NA	NA	NA	NA	NA	NA	NA	NA	NA	NA	NA	NA	2015	3	5132015	7212015	202	69	9.86	FR	25	Pasture
B3-16	B	50	2	13	FRH	WS	D20	N	N	N	AIAO	4	CTFR	Daily	N	D16	N	N	N	Y	N	Y	Y	N	Public	Daily	N	NA	NA	NA	NA	NA	NA	NA	NA	NA	NA	NA	NA	2015	3	5132015	7212015	202	69	9.86	FR	25	Pasture
B3-17	B	50	2	13	FRH	WS	D20	N	N	N	AIAO	4	CTFR	Daily	N	D16	N	N	N	Y	N	Y	Y	N	Public	Daily	N	NA	NA	NA	NA	NA	NA	NA	NA	NA	NA	NA	NA	2015	3	5132015	7212015	202	69	9.86	FR	25	Pasture
B3-18	B	50	2	13	FRH	WS	D20	N	N	N	AIAO	4	CTFR	Daily	N	D16	N	N	N	Y	N	Y	Y	N	Public	Daily	N	NA	NA	NA	NA	NA	NA	NA	NA	NA	NA	NA	NA	2015	3	5132015	7212015	202	69	9.86	FR	25	Pasture
B3-19	B	50	2	13	FRH	WS	D20	N	N	N	AIAO	4	CTFR	Daily	N	D16	N	N	N	Y	N	Y	Y	N	Public	Daily	N	NA	NA	NA	NA	NA	NA	NA	NA	NA	NA	NA	NA	2015	3	5132015	7212015	202	69	9.86	FR	25	Pasture
B3-20	B	50	2	13	FRH	WS	D20	N	N	N	AIAO	4	CTFR	Daily	N	D16	N	N	N	Y	N	Y	Y	N	Public	Daily	N	NA	NA	NA	NA	NA	NA	NA	NA	NA	NA	NA	NA	2015	3	5132015	7212015	202	69	9.86	FR	25	Pasture
BE1-1	B	50	2	13	FRH	WS	D20	N	N	N	AIAO	4	CTFR	Daily	N	D16	N	N	N	Y	N	Y	Y	N	Public	Daily	N	NA	NA	NA	NA	NA	NA	NA	NA	NA	NA	NA	NA	2015	3	5132015	7212015	202	69	9.86	FR	25	Pasture
BE1-2	B	50	2	13	FRH	WS	D20	N	N	N	AIAO	4	CTFR	Daily	N	D16	N	N	N	Y	N	Y	Y	N	Public	Daily	N	NA	NA	NA	NA	NA	NA	NA	NA	NA	NA	NA	NA	2015	3	5132015	7212015	202	69	9.86	FR	25	Pasture
BE1-3	B	50	2	13	FRH	WS	D20	N	N	N	AIAO	4	CTFR	Daily	N	D16	N	N	N	Y	N	Y	Y	N	Public	Daily	N	NA	NA	NA	NA	NA	NA	NA	NA	NA	NA	NA	NA	2015	3	5132015	7212015	202	69	9.86	FR	25	Pasture
BE1-4	B	50	2	13	FRH	WS	D20	N	N	N	AIAO	4	CTFR	Daily	N	D16	N	N	N	Y	N	Y	Y	N	Public	Daily	N	NA	NA	NA	NA	NA	NA	NA	NA	NA	NA	NA	NA	2015	3	5132015	7212015	202	69	9.86	FR	25	Pasture
BE1-5	B	50	2	13	FRH	WS	D20	N	N	N	AIAO	4	CTFR	Daily	N	D16	N	N	N	Y	N	Y	Y	N	Public	Daily	N	NA	NA	NA	NA	NA	NA	NA	NA	NA	NA	NA	NA	2015	3	5132015	7212015	202	69	9.86	FR	25	Pasture
BE1-6	B	50	2	13	FRH	WS	D20	N	N	N	AIAO	4	CTFR	Daily	N	D16	N	N	N	Y	N	Y	Y	N	Public	Daily	N	NA	NA	NA	NA	NA	NA	NA	NA	NA	NA	NA	NA	2015	3	5132015	7212015	202	69	9.86	FR	25	Pasture
BE1-7	B	50	2	13	FRH	WS	D20	N	N	N	AIAO	4	CTFR	Daily	N	D16	N	N	N	Y	N	Y	Y	N	Public	Daily	N	NA	NA	NA	NA	NA	NA	NA	NA	NA	NA	NA	NA	2015	3	5132015	7212015	202	69	9.86	FR	25	Pasture
BE1-8	B	50	2	13	FRH	WS	D20	N	N	N	AIAO	4	CTFR	Daily	N	D16	N	N	N	Y	N	Y	Y	N	Public	Daily	N	NA	NA	NA	NA	NA	NA	NA	NA	NA	NA	NA	NA	2015	3	5132015	7212015	202	69	9.86	FR	25	Pasture
BE1-9	B	50	2	13	FRH	WS	D20	N	N	N	AIAO	4	CTFR	Daily	N	D16	N	N	N	Y	N	Y	Y	N	Public	Daily	N	NA	NA	NA	NA	NA	NA	NA	NA	NA	NA	NA	NA	2015	3	5132015	7212015	202	69	9.86	FR	25	Pasture
BE1-10	B	50	2	13	FRH	WS	D20	N	N	N	AIAO	4	CTFR	Daily	N	D16	N	N	N	Y	N	Y	Y	N	Public	Daily	N	NA	NA	NA	NA	NA	NA	NA	NA	NA	NA	NA	NA	2015	3	5132015	7212015	202	69	9.86	FR	25	Pasture
BP1-1	B	50	2	13	FRH	WS	D20	N	N	N	AIAO	4	CTFR	Daily	N	D16	N	N	N	Y	N	Y	Y	N	Public	Daily	N	NA	NA	NA	NA	NA	NA	NA	NA	NA	NA	NA	NA	2015	3	5132015	7212015	202	69	9.86	FR	25	Pasture
BP1-2	B	50	2	13	FRH	WS	D20	N	N	N	AIAO	4	CTFR	Daily	N	D16	N	N	N	Y	N	Y	Y	N	Public	Daily	N	NA	NA	NA	NA	NA	NA	NA	NA	NA	NA	NA	NA	2015	3	5132015	7212015	202	69	9.86	FR	25	Pasture
BP1-3	B	50	2	13	FRH	WS	D20	N	N	N	AIAO	4	CTFR	Daily	N	D16	N	N	N	Y	N	Y	Y	N	Public	Daily	N	NA	NA	NA	NA	NA	NA	NA	NA	NA	NA	NA	NA	2015	3	5132015	7212015	202	69	9.86	FR	25	Pasture
BP1-4	B	50	2	13	FRH	WS	D20	N	N	N	AIAO	4	CTFR	Daily	N	D16	N	N	N	Y	N	Y	Y	N	Public	Daily	N	NA	NA	NA	NA	NA	NA	NA	NA	NA	NA	NA	NA	2015	3	5132015	7212015	202	69	9.86	FR	25	Pasture
BP1-5	B	50	2	13	FRH	WS	D20	N	N	N	AIAO	4	CTFR	Daily	N	D16	N	N	N	Y	N	Y	Y	N	Public	Daily	N	NA	NA	NA	NA	NA	NA	NA	NA	NA	NA	NA	NA	2015	3	5132015	7212015	202	69	9.86	FR	25	Pasture
BP1-6	B	50	2	13	FRH	WS	D20	N	N	N	AIAO	4	CTFR	Daily	N	D16	N	N	N	Y	N	Y	Y	N	Public	Daily	N	NA	NA	NA	NA	NA	NA	NA	NA	NA	NA	NA	NA	2015	3	5132015	7212015	202	69	9.86	FR	25	Pasture
BP1-7	B	50	2	13	FRH	WS	D20	N	N	N	AIAO	4	CTFR	Daily	N	D16	N	N	N	Y	N	Y	Y	N	Public	Daily	N	NA	NA	NA	NA	NA	NA	NA	NA	NA	NA	NA	NA	2015	3	5132015	7212015	202	69	9.86	FR	25	Pasture
BP1-8	B	50	2	13	FRH	WS	D20	N	N	N	AIAO	4	CTFR	Daily	N	D16	N	N	N	Y	N	Y	Y	N	Public	Daily	N	NA	NA	NA	NA	NA	NA	NA	NA	NA	NA	NA	NA	2015	3	5132015	7212015	202	69	9.86	FR	25	Pasture
BP1-9	B	50	2	13	FRH	WS	D20	N	N	N	AIAO	4	CTFR	Daily	N	D16	N	N	N	Y	N	Y	Y	N	Public	Daily	N	NA	NA	NA	NA	NA	NA	NA	NA	NA	NA	NA	NA	2015	3	5132015	7212015	202	69	9.86	FR	25	Pasture
BP1-10	B	50	2	13	FRH	WS	D20	N	N	N	AIAO	4	CTFR	Daily	N	D16	N	N	N	Y	N	Y	Y	N	Public	Daily	N	NA	NA	NA	NA	NA	NA	NA	NA	NA	NA	NA	NA	2015	3	5132015	7212015	202	69	9.86	FR	25	Pasture
K1-11	K	1000	3	6	MC	PB	H22	Y	N	N	NA	4	CT	Daily	Y	H22+C	Y	N	N	Y	Y	N	Y	N	Rain	OIN	N	NA	NA	NA	NA	NA	NA	NA	NA	NA	NA	NA	NA	2016	1	5192016	7122016	194	54	7.71	FR	325	Pasture
K1-12	K	1000	3	6	MC	PB	H22	Y	N	N	NA	4	CT	Daily	Y	H22+C	Y	N	N	Y	Y	N	Y	N	Rain	OIN	N	NA	NA	NA	NA	NA	NA	NA	NA	NA	NA	NA	NA	2016	1	5192016	7122016	194	54	7.71	FR	325	Pasture
K1-13	K	1000	3	6	MC	PB	H22	Y	N	N	NA	4	CT	Daily	Y	H22+C	Y	N	N	Y	Y	N	Y	N	Rain	OIN	N	NA	NA	NA	NA	NA	NA	NA	NA	NA	NA	NA	NA	2016	1	5192016	7122016	194	54	7.71	FR	325	Pasture
K1-14	K	1000	3	6	MC	PB	H22	Y	N	N	NA	4	CT	Daily	Y	H22+C	Y	N	N	Y	Y	N	Y	N	Rain	OIN	N	NA	NA	NA	NA	NA	NA	NA	NA	NA	NA	NA	NA	2016	1	5192016	7122016	194	54	7.71	FR	325	Pasture
K1-15	K	1000	3	6	MC	PB	H22	Y	N	N	NA	4	CT	Daily	Y	H22+C	Y	N	N	Y	Y	N	Y	N	Rain	OIN	N	NA	NA	NA	NA	NA	NA	NA	NA	NA	NA	NA	NA	2016	1	5192016	7122016	194	54	7.71	FR	325	Pasture
K1-16	K	1000	3	6	MC	PB	H22	Y	N	N	NA	4	CT	Daily	Y	H22+C	Y	N	N	Y	Y	N	Y	N	Rain	OIN	N	NA	NA	NA	NA	NA	NA	NA	NA	NA	NA	NA	NA	2016	1	5192016	7122016	194	54	7.71	FR	325	Pasture
K1-17	K	1000	3	6	MC	PB	H22	Y	N	N	NA	4	CT	Daily	Y	H22+C	Y	N	N	Y	Y	N	Y	N	Rain	OIN	N	NA	NA	NA	NA	NA	NA	NA	NA	NA	NA	NA	NA	2016	1	5192016	7122016	194	54	7.71	FR	325	Pasture
K1-18	K	1000	3	6	MC	PB	H22	Y	N	N	NA	4	CT	Daily	Y	H22+C	Y	N	N	Y	Y	N	Y	N	Rain	OIN	N	NA	NA	NA	NA	NA	NA	NA	NA	NA	NA	NA	NA	2016	1	5192016	7122016	194	54	7.71	FR	325	Pasture
K1-19	K	1000	3	6	MC	PB	H22	Y	N	N	NA	4	CT	Daily	Y	H22+C	Y	N	N	Y	Y	N	Y	N	Rain	OIN	N	NA	NA	NA	NA	NA	NA	NA	NA	NA	NA	NA	NA	2016	1	5192016	7122016	194	54	7.71	FR	325	Pasture
K1-20	K	1000	3	6	MC	PB	H22	Y	N	N	NA	4	CT	Daily	Y	H22+C	Y	N	N	Y	Y	N	Y	N	Rain	OIN	N	NA	NA	NA	NA	NA	NA	NA	NA	NA	NA	NA	NA	2016	1	5192016	7122016	194	54	7.71	FR	325	Pasture
KE1-1	K	1000	3	6	MC	PB	H22	Y	N	N	NA	4	CT	Daily	Y	H22+C	Y	N	N	Y	Y	N	Y	N	Rain	OIN	N	NA	NA	NA	NA	NA	NA	NA	NA	NA	NA	NA	NA	2016	1	5192016	7122016	194	54	7.71	FR	325	Pasture
KE1-2	K	1000	3	6	MC	PB	H22	Y	N	N	NA	4	CT	Daily	Y	H22+C	Y	N	N	Y	Y	N	Y	N	Rain	OIN	N	NA	NA	NA	NA	NA	NA	NA	NA	NA	NA	NA	NA	2016	1	5192016	7122016	194	54	7.71	FR	325	Pasture
KE1-3	K	1000	3	6	MC	PB	H22	Y	N	N	NA	4	CT	Daily	Y	H22+C	Y	N	N	Y	Y	N	Y	N	Rain	OIN	N	NA	NA	NA	NA	NA	NA	NA	NA	NA	NA	NA	NA	2016	1	5192016	7122016	194	54	7.71	FR	325	Pasture
KE1-4	K	1000	3	6	MC	PB	H22	Y	N	N	NA	4	CT	Daily	Y	H22+C	Y	N	N	Y	Y	N	Y	N	Rain	OIN	N	NA	NA	NA	NA	NA	NA	NA	NA	NA	NA	NA	NA	2016	1	5192016	7122016	194	54	7.71	FR	325	Pasture
KE1-5	K	1000	3	6	MC	PB	H22	Y	N	N	NA	4	CT	Daily	Y	H22+C	Y	N	N	Y	Y	N	Y	N	Rain	OIN	N	NA	NA	NA	NA	NA	NA	NA	NA	NA	NA	NA	NA	2016	1	5192016	7122016	194	54	7.71	FR	325	Pasture
KE1-6	K	1000	3	6	MC	PB	H22	Y	N	N	NA	4	CT	Daily	Y	H22+C	Y	N	N	Y	Y	N	Y	N	Rain	OIN	N	NA	NA	NA	NA	NA	NA	NA	NA	NA	NA	NA	NA	2016	1	5192016	7122016	194	54	7.71	FR	325	Pasture
KE1-7	K	1000	3	6	MC	PB	H22	Y	N	N	NA	4	CT	Daily	Y	H22+C	Y	N	N	Y	Y	N	Y	N	Rain	OIN	N	NA	NA	NA	NA	NA	NA	NA	NA	NA	NA	NA	NA	2016	1	5192016	7122016	194	54	7.71	FR	325	Pasture
KE1-8	K	1000	3	6	MC	PB	H22	Y	N	N	NA	4	CT	Daily	Y	H22+C	Y	N	N	Y	Y	N	Y	N	Rain	OIN	N	NA	NA	NA	NA	NA	NA	NA	NA	NA	NA	NA	NA	2016	1	5192016	7122016	194	54	7.71	FR	325	Pasture
KE1-9	K	1000	3	6	MC	PB	H22	Y	N	N	NA	4	CT	Daily	Y	H22+C	Y	N	N	Y	Y	N	Y	N	Rain	OIN	N	NA	NA	NA	NA	NA	NA	NA	NA	NA	NA	NA	NA	2016	1	5192016	7122016	194	54	7.71	FR	325	Pasture
KE1-10	K	1000	3	6	MC	PB	H22	Y	N	N	NA	4	CT	Daily	Y	H22+C	Y	N	N	Y	Y	N	Y	N	Rain	OIN	N	NA	NA	NA	NA	NA	NA	NA	NA	NA	NA	NA	NA	2016	1	5192016	7122016	194	54	7.71	FR	325	Pasture
KB1-1	K	1000	3	6	MC	PB	H22	Y	N	N	NA	4	CT	Daily	Y	H22+C	Y	N	N	Y	Y	N	Y	N	Rain	OIN	N	NA	NA	NA	NA	NA	NA	NA	NA	NA	NA	NA	NA	2016	1	5192016	7122016	194	54	7.71	FR	325	Pasture
KB1-2	K	1000	3	6	MC	PB	H22	Y	N	N	NA	4	CT	Daily	Y	H22+C	Y	N	N	Y	Y	N	Y	N	Rain	OIN	N	NA	NA	NA	NA	NA	NA	NA	NA	NA	NA	NA	NA	2016	1	5192016	7122016	194	54	7.71	FR	325	Pasture
KB1-3	K	1000	3	6	MC	PB	H22	Y	N	N	NA	4	CT	Daily	Y	H22+C	Y	N	N	Y	Y	N	Y	N	Rain	OIN	N	NA	NA	NA	NA	NA	NA	NA	NA	NA	NA	NA	NA	2016	1	5192016	7122016	194	54	7.71	FR	325	Pasture
KB1-4	K	1000	3	6	MC	PB	H22	Y	N	N	NA	4	CT	Daily	Y	H22+C	Y	N	N	Y	Y	N	Y	N	Rain	OIN	N	NA	NA	NA	NA	NA	NA	NA	NA	NA	NA	NA	NA	2016	1	5192016	7122016	194	54	7.71	FR	325	Pasture
KB1-5	K	1000	3	6	MC	PB	H22	Y	N	N	NA	4	CT	Daily	Y	H22+C	Y	N	N	Y	Y	N	Y	N	Rain	OIN	N	NA	NA	NA	NA	NA	NA	NA	NA	NA	NA	NA	NA	2016	1	5192016	7122016	194	54	7.71	FR	325	Pasture
KB1-6	K	1000	3	6	MC	PB	H22	Y	N	N	NA	4	CT	Daily	Y	H22+C	Y	N	N	Y	Y	N	Y	N	Rain	OIN	N	NA	NA	NA	NA	NA	NA	NA	NA	NA	NA	NA	NA	2016	1	5192016	7122016	194	54	7.71	FR	325	Pasture
KB1-7	K	1000	3	6	MC	PB	H22	Y	N	N	NA	4	CT	Daily	Y	H22+C	Y	N	N	Y	Y	N	Y	N	Rain	OIN	N	NA	NA	NA	NA	NA	NA	NA	NA	NA	NA	NA	NA	2016	1	5192016	7122016	194	54	7.71	FR	325	Pasture
KB1-8	K	1000	3	6	MC	PB	H22	Y	N	N	NA	4	CT	Daily	Y	H22+C	Y	N	N	Y	Y	N	Y	N	Rain	OIN	N	NA	NA	NA	NA	NA	NA	NA	NA	NA	NA	NA	NA	2016	1	5192016	7122016	194	54	7.71	FR	325	Pasture
KB1-9	K	1000	3	6	MC	PB	H22	Y	N	N	NA	4	CT	Daily	Y	H22+C	Y	N	N	Y	Y	N	Y	N	Rain	OIN	N	NA	NA	NA	NA	NA	NA	NA	NA	NA	NA	NA	NA	2016	1	5192016	7122016	194	54	7.71	FR	325	Pasture
KB1-10	K	1000	3	6	MC	PB	H22	Y	N	N	NA	4	CT	Daily	Y	H22+C	Y	N	N	Y	Y	N	Y	N	Rain	OIN	N	NA	NA	NA	NA	NA	NA	NA	NA	NA	NA	NA	NA	2016	1	5192016	7122016	194	54	7.71	FR	325	Pasture
H1-11	H	28000	16	10	FRH	WS	BWO	Y	N	N	DLM	3	CTF2	Daily	Y	BWO	Y	Y	N	Y	N	N	N	N	Public	OIN	N	NA	NA	NA	NA	NA	NA	NA	NA	NA	NA	NA	NA	2017	1	5172017	7112017	192	55	7.85714	FR	1500	Pasture
H1-12	H	28000	16	10	FRH	WS	BWO	Y	N	N	DLM	3	CTF2	Daily	Y	BWO	Y	Y	N	Y	N	N	N	N	Public	OIN	N	NA	NA	NA	NA	NA	NA	NA	NA	NA	NA	NA	NA	2017	1	5172017	7112017	192	55	7.85714	FR	1500	Pasture
H1-13	H	28000	16	10	FRH	WS	BWO	Y	N	N	DLM	3	CTF2	Daily	Y	BWO	Y	Y	N	Y	N	N	N	N	Public	OIN	N	NA	NA	NA	NA	NA	NA	NA	NA	NA	NA	NA	NA	2017	1	5172017	7112017	192	55	7.85714	FR	1500	Pasture
H1-14	H	28000	16	10	FRH	WS	BWO	Y	N	N	DLM	3	CTF2	Daily	Y	BWO	Y	Y	N	Y	N	N	N	N	Public	OIN	N	NA	NA	NA	NA	NA	NA	NA	NA	NA	NA	NA	NA	2017	1	5172017	7112017	192	55	7.85714	FR	1500	Pasture
H1-15	H	28000	16	10	FRH	WS	BWO	Y	N	N	DLM	3	CTF2	Daily	Y	BWO	Y	Y	N	Y	N	N	N	N	Public	OIN	N	NA	NA	NA	NA	NA	NA	NA	NA	NA	NA	NA	NA	2017	1	5172017	7112017	192	55	7.85714	FR	1500	Pasture
H1-16	H	28000	16	10	FRH	WS	BWO	Y	N	N	DLM	3	CTF2	Daily	Y	BWO	Y	Y	N	Y	N	N	N	N	Public	OIN	N	NA	NA	NA	NA	NA	NA	NA	NA	NA	NA	NA	NA	2017	1	5172017	7112017	192	55	7.85714	FR	1500	Pasture
H1-17	H	28000	16	10	FRH	WS	BWO	Y	N	N	DLM	3	CTF2	Daily	Y	BWO	Y	Y	N	Y	N	N	N	N	Public	OIN	N	NA	NA	NA	NA	NA	NA	NA	NA	NA	NA	NA	NA	2017	1	5172017	7112017	192	55	7.85714	FR	1500	Pasture
H1-18	H	28000	16	10	FRH	WS	BWO	Y	N	N	DLM	3	CTF2	Daily	Y	BWO	Y	Y	N	Y	N	N	N	N	Public	OIN	N	NA	NA	NA	NA	NA	NA	NA	NA	NA	NA	NA	NA	2017	1	5172017	7112017	192	55	7.85714	FR	1500	Pasture
H1-19	H	28000	16	10	FRH	WS	BWO	Y	N	N	DLM	3	CTF2	Daily	Y	BWO	Y	Y	N	Y	N	N	N	N	Public	OIN	N	NA	NA	NA	NA	NA	NA	NA	NA	NA	NA	NA	NA	2017	1	5172017	7112017	192	55	7.85714	FR	1500	Pasture
H1-20	H	28000	16	10	FRH	WS	BWO	Y	N	N	DLM	3	CTF2	Daily	Y	BWO	Y	Y	N	Y	N	N	N	N	Public	OIN	N	NA	NA	NA	NA	NA	NA	NA	NA	NA	NA	NA	NA	2017	1	5172017	7112017	192	55	7.85714	FR	1500	Pasture
HE1-1	H	28000	16	10	FRH	WS	BWO	Y	N	N	DLM	3	CTF2	Daily	Y	BWO	Y	Y	N	Y	N	N	N	N	Public	OIN	N	NA	NA	NA	NA	NA	NA	NA	NA	NA	NA	NA	NA	2017	1	5172017	7112017	192	55	7.85714	FR	1500	Pasture
HE1-2	H	28000	16	10	FRH	WS	BWO	Y	N	N	DLM	3	CTF2	Daily	Y	BWO	Y	Y	N	Y	N	N	N	N	Public	OIN	N	NA	NA	NA	NA	NA	NA	NA	NA	NA	NA	NA	NA	2017	1	5172017	7112017	192	55	7.85714	FR	1500	Pasture
HE1-3	H	28000	16	10	FRH	WS	BWO	Y	N	N	DLM	3	CTF2	Daily	Y	BWO	Y	Y	N	Y	N	N	N	N	Public	OIN	N	NA	NA	NA	NA	NA	NA	NA	NA	NA	NA	NA	NA	2017	1	5172017	7112017	192	55	7.85714	FR	1500	Pasture
HE1-4	H	28000	16	10	FRH	WS	BWO	Y	N	N	DLM	3	CTF2	Daily	Y	BWO	Y	Y	N	Y	N	N	N	N	Public	OIN	N	NA	NA	NA	NA	NA	NA	NA	NA	NA	NA	NA	NA	2017	1	5172017	7112017	192	55	7.85714	FR	1500	Pasture
HE1-5	H	28000	16	10	FRH	WS	BWO	Y	N	N	DLM	3	CTF2	Daily	Y	BWO	Y	Y	N	Y	N	N	N	N	Public	OIN	N	NA	NA	NA	NA	NA	NA	NA	NA	NA	NA	NA	NA	2017	1	5172017	7112017	192	55	7.85714	FR	1500	Pasture
HE1-6	H	28000	16	10	FRH	WS	BWO	Y	N	N	DLM	3	CTF2	Daily	Y	BWO	Y	Y	N	Y	N	N	N	N	Public	OIN	N	NA	NA	NA	NA	NA	NA	NA	NA	NA	NA	NA	NA	2017	1	5172017	7112017	192	55	7.85714	FR	1500	Pasture
HE1-7	H	28000	16	10	FRH	WS	BWO	Y	N	N	DLM	3	CTF2	Daily	Y	BWO	Y	Y	N	Y	N	N	N	N	Public	OIN	N	NA	NA	NA	NA	NA	NA	NA	NA	NA	NA	NA	NA	2017	1	5172017	7112017	192	55	7.85714	FR	1500	Pasture
HE1-8	H	28000	16	10	FRH	WS	BWO	Y	N	N	DLM	3	CTF2	Daily	Y	BWO	Y	Y	N	Y	N	N	N	N	Public	OIN	N	NA	NA	NA	NA	NA	NA	NA	NA	NA	NA	NA	NA	2017	1	5172017	7112017	192	55	7.85714	FR	1500	Pasture
HE1-9	H	28000	16	10	FRH	WS	BWO	Y	N	N	DLM	3	CTF2	Daily	Y	BWO	Y	Y	N	Y	N	N	N	N	Public	OIN	N	NA	NA	NA	NA	NA	NA	NA	NA	NA	NA	NA	NA	2017	1	5172017	7112017	192	55	7.85714	FR	1500	Pasture
HE1-10	H	28000	16	10	FRH	WS	BWO	Y	N	N	DLM	3	CTF2	Daily	Y	BWO	Y	Y	N	Y	N	N	N	N	Public	OIN	N	NA	NA	NA	NA	NA	NA	NA	NA	NA	NA	NA	NA	2017	1	5172017	7112017	192	55	7.85714	FR	1500	Pasture
E3-11	E	400	4	15	MM	WS	SS	N	N	N	3Days	3	CT	Daily	Y	SS	N	N	N	Y	Y	Y	N	Y	Well	OIN	N	NA	NA	NA	NA	NA	NA	NA	NA	NA	NA	NA	NA	2015	3	6012015	7082015	189	37	5.29	CC	50	Pasture
E3-12	E	400	4	15	MM	WS	SS	N	N	N	3Days	3	CT	Daily	Y	SS	N	N	N	Y	Y	Y	N	Y	Well	OIN	N	NA	NA	NA	NA	NA	NA	NA	NA	NA	NA	NA	NA	2015	3	6012015	7082015	189	37	5.29	CC	50	Pasture
E3-13	E	400	4	15	MM	WS	SS	N	N	N	3Days	3	CT	Daily	Y	SS	N	N	N	Y	Y	Y	N	Y	Well	OIN	N	NA	NA	NA	NA	NA	NA	NA	NA	NA	NA	NA	NA	2015	3	6012015	7082015	189	37	5.29	CC	50	Pasture
E3-14	E	400	4	15	MM	WS	SS	N	N	N	3Days	3	CT	Daily	Y	SS	N	N	N	Y	Y	Y	N	Y	Well	OIN	N	NA	NA	NA	NA	NA	NA	NA	NA	NA	NA	NA	NA	2015	3	6012015	7082015	189	37	5.29	CC	50	Pasture
E3-15	E	400	4	15	MM	WS	SS	N	N	N	3Days	3	CT	Daily	Y	SS	N	N	N	Y	Y	Y	N	Y	Well	OIN	N	NA	NA	NA	NA	NA	NA	NA	NA	NA	NA	NA	NA	2015	3	6012015	7082015	189	37	5.29	CC	50	Pasture
E3-16	E	400	4	15	MM	WS	SS	N	N	N	3Days	3	CT	Daily	Y	SS	N	N	N	Y	Y	Y	N	Y	Well	OIN	N	NA	NA	NA	NA	NA	NA	NA	NA	NA	NA	NA	NA	2015	3	6012015	7082015	189	37	5.29	CC	50	Pasture
E3-17	E	400	4	15	MM	WS	SS	N	N	N	3Days	3	CT	Daily	Y	SS	N	N	N	Y	Y	Y	N	Y	Well	OIN	N	NA	NA	NA	NA	NA	NA	NA	NA	NA	NA	NA	NA	2015	3	6012015	7082015	189	37	5.29	CC	50	Pasture
E3-18	E	400	4	15	MM	WS	SS	N	N	N	3Days	3	CT	Daily	Y	SS	N	N	N	Y	Y	Y	N	Y	Well	OIN	N	NA	NA	NA	NA	NA	NA	NA	NA	NA	NA	NA	NA	2015	3	6012015	7082015	189	37	5.29	CC	50	Pasture
E3-19	E	400	4	15	MM	WS	SS	N	N	N	3Days	3	CT	Daily	Y	SS	N	N	N	Y	Y	Y	N	Y	Well	OIN	N	NA	NA	NA	NA	NA	NA	NA	NA	NA	NA	NA	NA	2015	3	6012015	7082015	189	37	5.29	CC	50	Pasture
E3-20	E	400	4	15	MM	WS	SS	N	N	N	3Days	3	CT	Daily	Y	SS	N	N	N	Y	Y	Y	N	Y	Well	OIN	N	NA	NA	NA	NA	NA	NA	NA	NA	NA	NA	NA	NA	2015	3	6012015	7082015	189	37	5.29	CC	50	Pasture
A4-11	A	14000	16	7	FRH	WS	BWO	Y	Y	N	DLM	3	CTF	Daily	Y	BWO	Y	Y	N	Y	Y	Y	N	Y	Public	OIN	N	NA	NA	NA	NA	NA	NA	NA	NA	NA	NA	NA	NA	2014	4	5212014	7072014	188	47	6.71	FR	800	Pasture
A4-12	A	14000	16	7	FRH	WS	BWO	Y	Y	N	DLM	3	CTF	Daily	Y	BWO	Y	Y	N	Y	Y	Y	N	Y	Public	OIN	N	NA	NA	NA	NA	NA	NA	NA	NA	NA	NA	NA	NA	2014	4	5212014	7072014	188	47	6.71	FR	800	Pasture
A4-13	A	14000	16	7	FRH	WS	BWO	Y	Y	N	DLM	3	CTF	Daily	Y	BWO	Y	Y	N	Y	Y	Y	N	Y	Public	OIN	N	NA	NA	NA	NA	NA	NA	NA	NA	NA	NA	NA	NA	2014	4	5212014	7072014	188	47	6.71	FR	800	Pasture
A4-14	A	14000	16	7	FRH	WS	BWO	Y	Y	N	DLM	3	CTF	Daily	Y	BWO	Y	Y	N	Y	Y	Y	N	Y	Public	OIN	N	NA	NA	NA	NA	NA	NA	NA	NA	NA	NA	NA	NA	2014	4	5212014	7072014	188	47	6.71	FR	800	Pasture
A4-15	A	14000	16	7	FRH	WS	BWO	Y	Y	N	DLM	3	CTF	Daily	Y	BWO	Y	Y	N	Y	Y	Y	N	Y	Public	OIN	N	NA	NA	NA	NA	NA	NA	NA	NA	NA	NA	NA	NA	2014	4	5212014	7072014	188	47	6.71	FR	800	Pasture
A4-16	A	14000	16	7	FRH	WS	BWO	Y	Y	N	DLM	3	CTF	Daily	Y	BWO	Y	Y	N	Y	Y	Y	N	Y	Public	OIN	N	NA	NA	NA	NA	NA	NA	NA	NA	NA	NA	NA	NA	2014	4	5212014	7072014	188	47	6.71	FR	800	Pasture
A4-17	A	14000	16	7	FRH	WS	BWO	Y	Y	N	DLM	3	CTF	Daily	Y	BWO	Y	Y	N	Y	Y	Y	N	Y	Public	OIN	N	NA	NA	NA	NA	NA	NA	NA	NA	NA	NA	NA	NA	2014	4	5212014	7072014	188	47	6.71	FR	800	Pasture
A4-18	A	14000	16	7	FRH	WS	BWO	Y	Y	N	DLM	3	CTF	Daily	Y	BWO	Y	Y	N	Y	Y	Y	N	Y	Public	OIN	N	NA	NA	NA	NA	NA	NA	NA	NA	NA	NA	NA	NA	2014	4	5212014	7072014	188	47	6.71	FR	800	Pasture
A4-19	A	14000	16	7	FRH	WS	BWO	Y	Y	N	DLM	3	CTF	Daily	Y	BWO	Y	Y	N	Y	Y	Y	N	Y	Public	OIN	N	NA	NA	NA	NA	NA	NA	NA	NA	NA	NA	NA	NA	2014	4	5212014	7072014	188	47	6.71	FR	800	Pasture
A4-20	A	14000	16	7	FRH	WS	BWO	Y	Y	N	DLM	3	CTF	Daily	Y	BWO	Y	Y	N	Y	Y	Y	N	Y	Public	OIN	N	NA	NA	NA	NA	NA	NA	NA	NA	NA	NA	NA	NA	2014	4	5212014	7072014	188	47	6.71	FR	800	Pasture
A8-11	A	14000	16	8	FRH	WS	BWO	Y	N	N	DLM	3	CTF	Daily	Y	BWO	Y	Y	N	Y	Y	Y	N	Y	Public	OIN	N	NA	NA	NA	NA	NA	NA	NA	NA	NA	NA	NA	NA	2015	8	5202015	7012015	182	42	6	FR	800	Pasture
A8-12	A	14000	16	8	FRH	WS	BWO	Y	N	N	DLM	3	CTF	Daily	Y	BWO	Y	Y	N	Y	Y	Y	N	Y	Public	OIN	N	NA	NA	NA	NA	NA	NA	NA	NA	NA	NA	NA	NA	2015	8	5202015	7012015	182	42	6	FR	800	Pasture
A8-13	A	14000	16	8	FRH	WS	BWO	Y	N	N	DLM	3	CTF	Daily	Y	BWO	Y	Y	N	Y	Y	Y	N	Y	Public	OIN	N	NA	NA	NA	NA	NA	NA	NA	NA	NA	NA	NA	NA	2015	8	5202015	7012015	182	42	6	FR	800	Pasture
A8-14	A	14000	16	8	FRH	WS	BWO	Y	N	N	DLM	3	CTF	Daily	Y	BWO	Y	Y	N	Y	Y	Y	N	Y	Public	OIN	N	NA	NA	NA	NA	NA	NA	NA	NA	NA	NA	NA	NA	2015	8	5202015	7012015	182	42	6	FR	800	Pasture
A8-15	A	14000	16	8	FRH	WS	BWO	Y	N	N	DLM	3	CTF	Daily	Y	BWO	Y	Y	N	Y	Y	Y	N	Y	Public	OIN	N	NA	NA	NA	NA	NA	NA	NA	NA	NA	NA	NA	NA	2015	8	5202015	7012015	182	42	6	FR	800	Pasture
A8-16	A	14000	16	8	FRH	WS	BWO	Y	N	N	DLM	3	CTF	Daily	Y	BWO	Y	Y	N	Y	Y	Y	N	Y	Public	OIN	N	NA	NA	NA	NA	NA	NA	NA	NA	NA	NA	NA	NA	2015	8	5202015	7012015	182	42	6	FR	800	Pasture
A8-17	A	14000	16	8	FRH	WS	BWO	Y	N	N	DLM	3	CTF	Daily	Y	BWO	Y	Y	N	Y	Y	Y	N	Y	Public	OIN	N	NA	NA	NA	NA	NA	NA	NA	NA	NA	NA	NA	NA	2015	8	5202015	7012015	182	42	6	FR	800	Pasture
A8-18	A	14000	16	8	FRH	WS	BWO	Y	N	N	DLM	3	CTF	Daily	Y	BWO	Y	Y	N	Y	Y	Y	N	Y	Public	OIN	N	NA	NA	NA	NA	NA	NA	NA	NA	NA	NA	NA	NA	2015	8	5202015	7012015	182	42	6	FR	800	Pasture
A8-19	A	14000	16	8	FRH	WS	BWO	Y	N	N	DLM	3	CTF	Daily	Y	BWO	Y	Y	N	Y	Y	Y	N	Y	Public	OIN	N	NA	NA	NA	NA	NA	NA	NA	NA	NA	NA	NA	NA	2015	8	5202015	7012015	182	42	6	FR	800	Pasture
A8-20	A	14000	16	8	FRH	WS	BWO	Y	N	N	DLM	3	CTF	Daily	Y	BWO	Y	Y	N	Y	Y	Y	N	Y	Public	OIN	N	NA	NA	NA	NA	NA	NA	NA	NA	NA	NA	NA	NA	2015	8	5202015	7012015	182	42	6	FR	800	Pasture
E5-11	E	200	2	16	MM	WS	MBM	N	N	N	3Days	3	CT	Daily	Y	MBM	N	N	N	Y	Y	Y	N	Y	Well	OIN	N	NA	NA	NA	NA	NA	NA	NA	NA	NA	NA	NA	NA	2016	5	5162016	6282016	180	43	6.14	CC	75	Pasture
E5-12	E	200	2	16	MM	WS	MBM	N	N	N	3Days	3	CT	Daily	Y	MBM	N	N	N	Y	Y	Y	N	Y	Well	OIN	N	NA	NA	NA	NA	NA	NA	NA	NA	NA	NA	NA	NA	2016	5	5162016	6282016	180	43	6.14	CC	75	Pasture
E5-13	E	200	2	16	MM	WS	MBM	N	N	N	3Days	3	CT	Daily	Y	MBM	N	N	N	Y	Y	Y	N	Y	Well	OIN	N	NA	NA	NA	NA	NA	NA	NA	NA	NA	NA	NA	NA	2016	5	5162016	6282016	180	43	6.14	CC	75	Pasture
E5-14	E	200	2	16	MM	WS	MBM	N	N	N	3Days	3	CT	Daily	Y	MBM	N	N	N	Y	Y	Y	N	Y	Well	OIN	N	NA	NA	NA	NA	NA	NA	NA	NA	NA	NA	NA	NA	2016	5	5162016	6282016	180	43	6.14	CC	75	Pasture
E5-15	E	200	2	16	MM	WS	MBM	N	N	N	3Days	3	CT	Daily	Y	MBM	N	N	N	Y	Y	Y	N	Y	Well	OIN	N	NA	NA	NA	NA	NA	NA	NA	NA	NA	NA	NA	NA	2016	5	5162016	6282016	180	43	6.14	CC	75	Pasture
E5-16	E	200	2	16	MM	WS	MBM	N	N	N	3Days	3	CT	Daily	Y	MBM	N	N	N	Y	Y	Y	N	Y	Well	OIN	N	NA	NA	NA	NA	NA	NA	NA	NA	NA	NA	NA	NA	2016	5	5162016	6282016	180	43	6.14	CC	75	Pasture
E5-17	E	200	2	16	MM	WS	MBM	N	N	N	3Days	3	CT	Daily	Y	MBM	N	N	N	Y	Y	Y	N	Y	Well	OIN	N	NA	NA	NA	NA	NA	NA	NA	NA	NA	NA	NA	NA	2016	5	5162016	6282016	180	43	6.14	CC	75	Pasture
E5-18	E	200	2	16	MM	WS	MBM	N	N	N	3Days	3	CT	Daily	Y	MBM	N	N	N	Y	Y	Y	N	Y	Well	OIN	N	NA	NA	NA	NA	NA	NA	NA	NA	NA	NA	NA	NA	2016	5	5162016	6282016	180	43	6.14	CC	75	Pasture
E5-19	E	200	2	16	MM	WS	MBM	N	N	N	3Days	3	CT	Daily	Y	MBM	N	N	N	Y	Y	Y	N	Y	Well	OIN	N	NA	NA	NA	NA	NA	NA	NA	NA	NA	NA	NA	NA	2016	5	5162016	6282016	180	43	6.14	CC	75	Pasture
E5-20	E	200	2	16	MM	WS	MBM	N	N	N	3Days	3	CT	Daily	Y	MBM	N	N	N	Y	Y	Y	N	Y	Well	OIN	N	NA	NA	NA	NA	NA	NA	NA	NA	NA	NA	NA	NA	2016	5	5162016	6282016	180	43	6.14	CC	75	Pasture
EE2-1	E	200	2	16	MM	WS	MBM	N	N	N	3Days	3	CT	Daily	Y	MBM	N	N	N	Y	Y	Y	N	Y	Well	OIN	N	NA	NA	NA	NA	NA	NA	NA	NA	NA	NA	NA	NA	2016	5	5162016	6282016	180	43	6.14	CC	75	Pasture
EE2-2	E	200	2	16	MM	WS	MBM	N	N	N	3Days	3	CT	Daily	Y	MBM	N	N	N	Y	Y	Y	N	Y	Well	OIN	N	NA	NA	NA	NA	NA	NA	NA	NA	NA	NA	NA	NA	2016	5	5162016	6282016	180	43	6.14	CC	75	Pasture
EE2-3	E	200	2	16	MM	WS	MBM	N	N	N	3Days	3	CT	Daily	Y	MBM	N	N	N	Y	Y	Y	N	Y	Well	OIN	N	NA	NA	NA	NA	NA	NA	NA	NA	NA	NA	NA	NA	2016	5	5162016	6282016	180	43	6.14	CC	75	Pasture
EE2-4	E	200	2	16	MM	WS	MBM	N	N	N	3Days	3	CT	Daily	Y	MBM	N	N	N	Y	Y	Y	N	Y	Well	OIN	N	NA	NA	NA	NA	NA	NA	NA	NA	NA	NA	NA	NA	2016	5	5162016	6282016	180	43	6.14	CC	75	Pasture
EE2-5	E	200	2	16	MM	WS	MBM	N	N	N	3Days	3	CT	Daily	Y	MBM	N	N	N	Y	Y	Y	N	Y	Well	OIN	N	NA	NA	NA	NA	NA	NA	NA	NA	NA	NA	NA	NA	2016	5	5162016	6282016	180	43	6.14	CC	75	Pasture
EE2-6	E	200	2	16	MM	WS	MBM	N	N	N	3Days	3	CT	Daily	Y	MBM	N	N	N	Y	Y	Y	N	Y	Well	OIN	N	NA	NA	NA	NA	NA	NA	NA	NA	NA	NA	NA	NA	2016	5	5162016	6282016	180	43	6.14	CC	75	Pasture
EE2-7	E	200	2	16	MM	WS	MBM	N	N	N	3Days	3	CT	Daily	Y	MBM	N	N	N	Y	Y	Y	N	Y	Well	OIN	N	NA	NA	NA	NA	NA	NA	NA	NA	NA	NA	NA	NA	2016	5	5162016	6282016	180	43	6.14	CC	75	Pasture
EE2-8	E	200	2	16	MM	WS	MBM	N	N	N	3Days	3	CT	Daily	Y	MBM	N	N	N	Y	Y	Y	N	Y	Well	OIN	N	NA	NA	NA	NA	NA	NA	NA	NA	NA	NA	NA	NA	2016	5	5162016	6282016	180	43	6.14	CC	75	Pasture
EE2-9	E	200	2	16	MM	WS	MBM	N	N	N	3Days	3	CT	Daily	Y	MBM	N	N	N	Y	Y	Y	N	Y	Well	OIN	N	NA	NA	NA	NA	NA	NA	NA	NA	NA	NA	NA	NA	2016	5	5162016	6282016	180	43	6.14	CC	75	Pasture
EE2-10	E	200	2	16	MM	WS	MBM	N	N	N	3Days	3	CT	Daily	Y	MBM	N	N	N	Y	Y	Y	N	Y	Well	OIN	N	NA	NA	NA	NA	NA	NA	NA	NA	NA	NA	NA	NA	2016	5	5162016	6282016	180	43	6.14	CC	75	Pasture
EP2-1	E	200	2	16	MM	WS	MBM	N	N	N	3Days	3	CT	Daily	Y	MBM	N	N	N	Y	Y	Y	N	Y	Well	OIN	N	NA	NA	NA	NA	NA	NA	NA	NA	NA	NA	NA	NA	2016	5	5162016	6282016	180	43	6.14	CC	75	Pasture
EP2-2	E	200	2	16	MM	WS	MBM	N	N	N	3Days	3	CT	Daily	Y	MBM	N	N	N	Y	Y	Y	N	Y	Well	OIN	N	NA	NA	NA	NA	NA	NA	NA	NA	NA	NA	NA	NA	2016	5	5162016	6282016	180	43	6.14	CC	75	Pasture
EP2-3	E	200	2	16	MM	WS	MBM	N	N	N	3Days	3	CT	Daily	Y	MBM	N	N	N	Y	Y	Y	N	Y	Well	OIN	N	NA	NA	NA	NA	NA	NA	NA	NA	NA	NA	NA	NA	2016	5	5162016	6282016	180	43	6.14	CC	75	Pasture
EP2-4	E	200	2	16	MM	WS	MBM	N	N	N	3Days	3	CT	Daily	Y	MBM	N	N	N	Y	Y	Y	N	Y	Well	OIN	N	NA	NA	NA	NA	NA	NA	NA	NA	NA	NA	NA	NA	2016	5	5162016	6282016	180	43	6.14	CC	75	Pasture
EP2-5	E	200	2	16	MM	WS	MBM	N	N	N	3Days	3	CT	Daily	Y	MBM	N	N	N	Y	Y	Y	N	Y	Well	OIN	N	NA	NA	NA	NA	NA	NA	NA	NA	NA	NA	NA	NA	2016	5	5162016	6282016	180	43	6.14	CC	75	Pasture
EP2-6	E	200	2	16	MM	WS	MBM	N	N	N	3Days	3	CT	Daily	Y	MBM	N	N	N	Y	Y	Y	N	Y	Well	OIN	N	NA	NA	NA	NA	NA	NA	NA	NA	NA	NA	NA	NA	2016	5	5162016	6282016	180	43	6.14	CC	75	Pasture
EP2-7	E	200	2	16	MM	WS	MBM	N	N	N	3Days	3	CT	Daily	Y	MBM	N	N	N	Y	Y	Y	N	Y	Well	OIN	N	NA	NA	NA	NA	NA	NA	NA	NA	NA	NA	NA	NA	2016	5	5162016	6282016	180	43	6.14	CC	75	Pasture
EP2-8	E	200	2	16	MM	WS	MBM	N	N	N	3Days	3	CT	Daily	Y	MBM	N	N	N	Y	Y	Y	N	Y	Well	OIN	N	NA	NA	NA	NA	NA	NA	NA	NA	NA	NA	NA	NA	2016	5	5162016	6282016	180	43	6.14	CC	75	Pasture
EP2-9	E	200	2	16	MM	WS	MBM	N	N	N	3Days	3	CT	Daily	Y	MBM	N	N	N	Y	Y	Y	N	Y	Well	OIN	N	NA	NA	NA	NA	NA	NA	NA	NA	NA	NA	NA	NA	2016	5	5162016	6282016	180	43	6.14	CC	75	Pasture
EP2-10	E	200	2	16	MM	WS	MBM	N	N	N	3Days	3	CT	Daily	Y	MBM	N	N	N	Y	Y	Y	N	Y	Well	OIN	N	NA	NA	NA	NA	NA	NA	NA	NA	NA	NA	NA	NA	2016	5	5162016	6282016	180	43	6.14	CC	75	Pasture
EB2-1	E	200	2	16	MM	WS	MBM	N	N	N	3Days	3	CT	Daily	Y	MBM	N	N	N	Y	Y	Y	N	Y	Well	OIN	N	NA	NA	NA	NA	NA	NA	NA	NA	NA	NA	NA	NA	2016	5	5162016	6282016	180	43	6.14	CC	75	Pasture
EB2-2	E	200	2	16	MM	WS	MBM	N	N	N	3Days	3	CT	Daily	Y	MBM	N	N	N	Y	Y	Y	N	Y	Well	OIN	N	NA	NA	NA	NA	NA	NA	NA	NA	NA	NA	NA	NA	2016	5	5162016	6282016	180	43	6.14	CC	75	Pasture
EB2-3	E	200	2	16	MM	WS	MBM	N	N	N	3Days	3	CT	Daily	Y	MBM	N	N	N	Y	Y	Y	N	Y	Well	OIN	N	NA	NA	NA	NA	NA	NA	NA	NA	NA	NA	NA	NA	2016	5	5162016	6282016	180	43	6.14	CC	75	Pasture
EB2-4	E	200	2	16	MM	WS	MBM	N	N	N	3Days	3	CT	Daily	Y	MBM	N	N	N	Y	Y	Y	N	Y	Well	OIN	N	NA	NA	NA	NA	NA	NA	NA	NA	NA	NA	NA	NA	2016	5	5162016	6282016	180	43	6.14	CC	75	Pasture
EB2-5	E	200	2	16	MM	WS	MBM	N	N	N	3Days	3	CT	Daily	Y	MBM	N	N	N	Y	Y	Y	N	Y	Well	OIN	N	NA	NA	NA	NA	NA	NA	NA	NA	NA	NA	NA	NA	2016	5	5162016	6282016	180	43	6.14	CC	75	Pasture
EB2-6	E	200	2	16	MM	WS	MBM	N	N	N	3Days	3	CT	Daily	Y	MBM	N	N	N	Y	Y	Y	N	Y	Well	OIN	N	NA	NA	NA	NA	NA	NA	NA	NA	NA	NA	NA	NA	2016	5	5162016	6282016	180	43	6.14	CC	75	Pasture
EB2-7	E	200	2	16	MM	WS	MBM	N	N	N	3Days	3	CT	Daily	Y	MBM	N	N	N	Y	Y	Y	N	Y	Well	OIN	N	NA	NA	NA	NA	NA	NA	NA	NA	NA	NA	NA	NA	2016	5	5162016	6282016	180	43	6.14	CC	75	Pasture
EB2-8	E	200	2	16	MM	WS	MBM	N	N	N	3Days	3	CT	Daily	Y	MBM	N	N	N	Y	Y	Y	N	Y	Well	OIN	N	NA	NA	NA	NA	NA	NA	NA	NA	NA	NA	NA	NA	2016	5	5162016	6282016	180	43	6.14	CC	75	Pasture
EB2-9	E	200	2	16	MM	WS	MBM	N	N	N	3Days	3	CT	Daily	Y	MBM	N	N	N	Y	Y	Y	N	Y	Well	OIN	N	NA	NA	NA	NA	NA	NA	NA	NA	NA	NA	NA	NA	2016	5	5162016	6282016	180	43	6.14	CC	75	Pasture
EB2-10	E	200	2	16	MM	WS	MBM	N	N	N	3Days	3	CT	Daily	Y	MBM	N	N	N	Y	Y	Y	N	Y	Well	OIN	N	NA	NA	NA	NA	NA	NA	NA	NA	NA	NA	NA	NA	2016	5	5162016	6282016	180	43	6.14	CC	75	Pasture
J2-11	J	50	1	5	FRH	WS	KCS	Y	N	N	DLM	3	CT	Daily	Y	KLP	Y	N	N	Y	N	N	N	N	Well	OIN	N	NA	NA	NA	NA	NA	NA	NA	NA	NA	NA	NA	NA	2016	2	4262016	6272016	179	62	8.89	FR	50	Pasture
J2-12	J	50	1	5	FRH	WS	KCS	Y	N	N	DLM	3	CT	Daily	Y	KLP	Y	N	N	Y	N	N	N	N	Well	OIN	N	NA	NA	NA	NA	NA	NA	NA	NA	NA	NA	NA	NA	2016	2	4262016	6272016	179	62	8.89	FR	50	Pasture
J2-13	J	50	1	5	FRH	WS	KCS	Y	N	N	DLM	3	CT	Daily	Y	KLP	Y	N	N	Y	N	N	N	N	Well	OIN	N	NA	NA	NA	NA	NA	NA	NA	NA	NA	NA	NA	NA	2016	2	4262016	6272016	179	62	8.89	FR	50	Pasture
J2-14	J	50	1	5	FRH	WS	KCS	Y	N	N	DLM	3	CT	Daily	Y	KLP	Y	N	N	Y	N	N	N	N	Well	OIN	N	NA	NA	NA	NA	NA	NA	NA	NA	NA	NA	NA	NA	2016	2	4262016	6272016	179	62	8.89	FR	50	Pasture
J2-15	J	50	1	5	FRH	WS	KCS	Y	N	N	DLM	3	CT	Daily	Y	KLP	Y	N	N	Y	N	N	N	N	Well	OIN	N	NA	NA	NA	NA	NA	NA	NA	NA	NA	NA	NA	NA	2016	2	4262016	6272016	179	62	8.89	FR	50	Pasture
J2-16	J	50	1	5	FRH	WS	KCS	Y	N	N	DLM	3	CT	Daily	Y	KLP	Y	N	N	Y	N	N	N	N	Well	OIN	N	NA	NA	NA	NA	NA	NA	NA	NA	NA	NA	NA	NA	2016	2	4262016	6272016	179	62	8.89	FR	50	Pasture
J2-17	J	50	1	5	FRH	WS	KCS	Y	N	N	DLM	3	CT	Daily	Y	KLP	Y	N	N	Y	N	N	N	N	Well	OIN	N	NA	NA	NA	NA	NA	NA	NA	NA	NA	NA	NA	NA	2016	2	4262016	6272016	179	62	8.89	FR	50	Pasture
J2-18	J	50	1	5	FRH	WS	KCS	Y	N	N	DLM	3	CT	Daily	Y	KLP	Y	N	N	Y	N	N	N	N	Well	OIN	N	NA	NA	NA	NA	NA	NA	NA	NA	NA	NA	NA	NA	2016	2	4262016	6272016	179	62	8.89	FR	50	Pasture
J2-19	J	50	1	5	FRH	WS	KCS	Y	N	N	DLM	3	CT	Daily	Y	KLP	Y	N	N	Y	N	N	N	N	Well	OIN	N	NA	NA	NA	NA	NA	NA	NA	NA	NA	NA	NA	NA	2016	2	4262016	6272016	179	62	8.89	FR	50	Pasture
J2-20	J	50	1	5	FRH	WS	KCS	Y	N	N	DLM	3	CT	Daily	Y	KLP	Y	N	N	Y	N	N	N	N	Well	OIN	N	NA	NA	NA	NA	NA	NA	NA	NA	NA	NA	NA	NA	2016	2	4262016	6272016	179	62	8.89	FR	50	Pasture
JE2-1	J	50	1	5	FRH	WS	KCS	Y	N	N	DLM	3	CT	Daily	Y	KLP	Y	N	N	Y	N	N	N	N	Well	OIN	N	NA	NA	NA	NA	NA	NA	NA	NA	NA	NA	NA	NA	2016	2	4262016	6272016	179	62	8.89	FR	50	Pasture
JE2-2	J	50	1	5	FRH	WS	KCS	Y	N	N	DLM	3	CT	Daily	Y	KLP	Y	N	N	Y	N	N	N	N	Well	OIN	N	NA	NA	NA	NA	NA	NA	NA	NA	NA	NA	NA	NA	2016	2	4262016	6272016	179	62	8.89	FR	50	Pasture
JE2-3	J	50	1	5	FRH	WS	KCS	Y	N	N	DLM	3	CT	Daily	Y	KLP	Y	N	N	Y	N	N	N	N	Well	OIN	N	NA	NA	NA	NA	NA	NA	NA	NA	NA	NA	NA	NA	2016	2	4262016	6272016	179	62	8.89	FR	50	Pasture
JE2-4	J	50	1	5	FRH	WS	KCS	Y	N	N	DLM	3	CT	Daily	Y	KLP	Y	N	N	Y	N	N	N	N	Well	OIN	N	NA	NA	NA	NA	NA	NA	NA	NA	NA	NA	NA	NA	2016	2	4262016	6272016	179	62	8.89	FR	50	Pasture
JE2-5	J	50	1	5	FRH	WS	KCS	Y	N	N	DLM	3	CT	Daily	Y	KLP	Y	N	N	Y	N	N	N	N	Well	OIN	N	NA	NA	NA	NA	NA	NA	NA	NA	NA	NA	NA	NA	2016	2	4262016	6272016	179	62	8.89	FR	50	Pasture
JE2-6	J	50	1	5	FRH	WS	KCS	Y	N	N	DLM	3	CT	Daily	Y	KLP	Y	N	N	Y	N	N	N	N	Well	OIN	N	NA	NA	NA	NA	NA	NA	NA	NA	NA	NA	NA	NA	2016	2	4262016	6272016	179	62	8.89	FR	50	Pasture
JE2-7	J	50	1	5	FRH	WS	KCS	Y	N	N	DLM	3	CT	Daily	Y	KLP	Y	N	N	Y	N	N	N	N	Well	OIN	N	NA	NA	NA	NA	NA	NA	NA	NA	NA	NA	NA	NA	2016	2	4262016	6272016	179	62	8.89	FR	50	Pasture
JE2-8	J	50	1	5	FRH	WS	KCS	Y	N	N	DLM	3	CT	Daily	Y	KLP	Y	N	N	Y	N	N	N	N	Well	OIN	N	NA	NA	NA	NA	NA	NA	NA	NA	NA	NA	NA	NA	2016	2	4262016	6272016	179	62	8.89	FR	50	Pasture
JE2-9	J	50	1	5	FRH	WS	KCS	Y	N	N	DLM	3	CT	Daily	Y	KLP	Y	N	N	Y	N	N	N	N	Well	OIN	N	NA	NA	NA	NA	NA	NA	NA	NA	NA	NA	NA	NA	2016	2	4262016	6272016	179	62	8.89	FR	50	Pasture
JE2-10	J	50	1	5	FRH	WS	KCS	Y	N	N	DLM	3	CT	Daily	Y	KLP	Y	N	N	Y	N	N	N	N	Well	OIN	N	NA	NA	NA	NA	NA	NA	NA	NA	NA	NA	NA	NA	2016	2	4262016	6272016	179	62	8.89	FR	50	Pasture
A3-11	A	14000	16	7	FRH	WS	BWO	Y	Y	N	DLM	3	CTF	Daily	Y	BWO	Y	Y	N	Y	Y	Y	N	Y	Public	OIN	N	NA	NA	NA	NA	NA	NA	NA	NA	NA	NA	NA	NA	2014	3	4232014	6232014	174	61	8.71	FR	800	Pasture
A3-12	A	14000	16	7	FRH	WS	BWO	Y	Y	N	DLM	3	CTF	Daily	Y	BWO	Y	Y	N	Y	Y	Y	N	Y	Public	OIN	N	NA	NA	NA	NA	NA	NA	NA	NA	NA	NA	NA	NA	2014	3	4232014	6232014	174	61	8.71	FR	800	Pasture
A3-13	A	14000	16	7	FRH	WS	BWO	Y	Y	N	DLM	3	CTF	Daily	Y	BWO	Y	Y	N	Y	Y	Y	N	Y	Public	OIN	N	NA	NA	NA	NA	NA	NA	NA	NA	NA	NA	NA	NA	2014	3	4232014	6232014	174	61	8.71	FR	800	Pasture
A3-14	A	14000	16	7	FRH	WS	BWO	Y	Y	N	DLM	3	CTF	Daily	Y	BWO	Y	Y	N	Y	Y	Y	N	Y	Public	OIN	N	NA	NA	NA	NA	NA	NA	NA	NA	NA	NA	NA	NA	2014	3	4232014	6232014	174	61	8.71	FR	800	Pasture
A3-15	A	14000	16	7	FRH	WS	BWO	Y	Y	N	DLM	3	CTF	Daily	Y	BWO	Y	Y	N	Y	Y	Y	N	Y	Public	OIN	N	NA	NA	NA	NA	NA	NA	NA	NA	NA	NA	NA	NA	2014	3	4232014	6232014	174	61	8.71	FR	800	Pasture
A3-16	A	14000	16	7	FRH	WS	BWO	Y	Y	N	DLM	3	CTF	Daily	Y	BWO	Y	Y	N	Y	Y	Y	N	Y	Public	OIN	N	NA	NA	NA	NA	NA	NA	NA	NA	NA	NA	NA	NA	2014	3	4232014	6232014	174	61	8.71	FR	800	Pasture
A3-17	A	14000	16	7	FRH	WS	BWO	Y	Y	N	DLM	3	CTF	Daily	Y	BWO	Y	Y	N	Y	Y	Y	N	Y	Public	OIN	N	NA	NA	NA	NA	NA	NA	NA	NA	NA	NA	NA	NA	2014	3	4232014	6232014	174	61	8.71	FR	800	Pasture
A3-18	A	14000	16	7	FRH	WS	BWO	Y	Y	N	DLM	3	CTF	Daily	Y	BWO	Y	Y	N	Y	Y	Y	N	Y	Public	OIN	N	NA	NA	NA	NA	NA	NA	NA	NA	NA	NA	NA	NA	2014	3	4232014	6232014	174	61	8.71	FR	800	Pasture
A3-19	A	14000	16	7	FRH	WS	BWO	Y	Y	N	DLM	3	CTF	Daily	Y	BWO	Y	Y	N	Y	Y	Y	N	Y	Public	OIN	N	NA	NA	NA	NA	NA	NA	NA	NA	NA	NA	NA	NA	2014	3	4232014	6232014	174	61	8.71	FR	800	Pasture
A3-20	A	14000	16	7	FRH	WS	BWO	Y	Y	N	DLM	3	CTF	Daily	Y	BWO	Y	Y	N	Y	Y	Y	N	Y	Public	OIN	N	NA	NA	NA	NA	NA	NA	NA	NA	NA	NA	NA	NA	2014	3	4232014	6232014	174	61	8.71	FR	800	Pasture
A7-11	A	14000	16	8	FRH	WS	BWO	Y	N	N	DLM	3	CTF	Daily	Y	BWO	Y	Y	N	Y	Y	Y	N	Y	Public	OIN	N	NA	NA	NA	NA	NA	NA	NA	NA	NA	NA	NA	NA	2015	7	4222015	6162015	167	55	7.86	FR	800	Pasture
A7-12	A	14000	16	8	FRH	WS	BWO	Y	N	N	DLM	3	CTF	Daily	Y	BWO	Y	Y	N	Y	Y	Y	N	Y	Public	OIN	N	NA	NA	NA	NA	NA	NA	NA	NA	NA	NA	NA	NA	2015	7	4222015	6162015	167	55	7.86	FR	800	Pasture
A7-13	A	14000	16	8	FRH	WS	BWO	Y	N	N	DLM	3	CTF	Daily	Y	BWO	Y	Y	N	Y	Y	Y	N	Y	Public	OIN	N	NA	NA	NA	NA	NA	NA	NA	NA	NA	NA	NA	NA	2015	7	4222015	6162015	167	55	7.86	FR	800	Pasture
A7-14	A	14000	16	8	FRH	WS	BWO	Y	N	N	DLM	3	CTF	Daily	Y	BWO	Y	Y	N	Y	Y	Y	N	Y	Public	OIN	N	NA	NA	NA	NA	NA	NA	NA	NA	NA	NA	NA	NA	2015	7	4222015	6162015	167	55	7.86	FR	800	Pasture
A7-15	A	14000	16	8	FRH	WS	BWO	Y	N	N	DLM	3	CTF	Daily	Y	BWO	Y	Y	N	Y	Y	Y	N	Y	Public	OIN	N	NA	NA	NA	NA	NA	NA	NA	NA	NA	NA	NA	NA	2015	7	4222015	6162015	167	55	7.86	FR	800	Pasture
A7-16	A	14000	16	8	FRH	WS	BWO	Y	N	N	DLM	3	CTF	Daily	Y	BWO	Y	Y	N	Y	Y	Y	N	Y	Public	OIN	N	NA	NA	NA	NA	NA	NA	NA	NA	NA	NA	NA	NA	2015	7	4222015	6162015	167	55	7.86	FR	800	Pasture
A7-17	A	14000	16	8	FRH	WS	BWO	Y	N	N	DLM	3	CTF	Daily	Y	BWO	Y	Y	N	Y	Y	Y	N	Y	Public	OIN	N	NA	NA	NA	NA	NA	NA	NA	NA	NA	NA	NA	NA	2015	7	4222015	6162015	167	55	7.86	FR	800	Pasture
A7-18	A	14000	16	8	FRH	WS	BWO	Y	N	N	DLM	3	CTF	Daily	Y	BWO	Y	Y	N	Y	Y	Y	N	Y	Public	OIN	N	NA	NA	NA	NA	NA	NA	NA	NA	NA	NA	NA	NA	2015	7	4222015	6162015	167	55	7.86	FR	800	Pasture
A7-19	A	14000	16	8	FRH	WS	BWO	Y	N	N	DLM	3	CTF	Daily	Y	BWO	Y	Y	N	Y	Y	Y	N	Y	Public	OIN	N	NA	NA	NA	NA	NA	NA	NA	NA	NA	NA	NA	NA	2015	7	4222015	6162015	167	55	7.86	FR	800	Pasture
A7-20	A	14000	16	8	FRH	WS	BWO	Y	N	N	DLM	3	CTF	Daily	Y	BWO	Y	Y	N	Y	Y	Y	N	Y	Public	OIN	N	NA	NA	NA	NA	NA	NA	NA	NA	NA	NA	NA	NA	2015	7	4222015	6162015	167	55	7.86	FR	800	Pasture
J1-11	J	50	1	5	MM	WS	KCS	Y	N	N	DLM	3	CT	Daily	Y	KLP	Y	N	N	Y	N	N	N	N	Well	OIN	N	NA	NA	NA	NA	NA	NA	NA	NA	NA	NA	NA	NA	2016	1	4242016	6132016	165	50	7.14	CC	50	Pasture
J1-12	J	50	1	5	MM	WS	KCS	Y	N	N	DLM	3	CT	Daily	Y	KLP	Y	N	N	Y	N	N	N	N	Well	OIN	N	NA	NA	NA	NA	NA	NA	NA	NA	NA	NA	NA	NA	2016	1	4242016	6132016	165	50	7.14	CC	50	Pasture
J1-13	J	50	1	5	MM	WS	KCS	Y	N	N	DLM	3	CT	Daily	Y	KLP	Y	N	N	Y	N	N	N	N	Well	OIN	N	NA	NA	NA	NA	NA	NA	NA	NA	NA	NA	NA	NA	2016	1	4242016	6132016	165	50	7.14	CC	50	Pasture
J1-14	J	50	1	5	MM	WS	KCS	Y	N	N	DLM	3	CT	Daily	Y	KLP	Y	N	N	Y	N	N	N	N	Well	OIN	N	NA	NA	NA	NA	NA	NA	NA	NA	NA	NA	NA	NA	2016	1	4242016	6132016	165	50	7.14	CC	50	Pasture
J1-15	J	50	1	5	MM	WS	KCS	Y	N	N	DLM	3	CT	Daily	Y	KLP	Y	N	N	Y	N	N	N	N	Well	OIN	N	NA	NA	NA	NA	NA	NA	NA	NA	NA	NA	NA	NA	2016	1	4242016	6132016	165	50	7.14	CC	50	Pasture
J1-16	J	50	1	5	MM	WS	KCS	Y	N	N	DLM	3	CT	Daily	Y	KLP	Y	N	N	Y	N	N	N	N	Well	OIN	N	NA	NA	NA	NA	NA	NA	NA	NA	NA	NA	NA	NA	2016	1	4242016	6132016	165	50	7.14	CC	50	Pasture
J1-17	J	50	1	5	MM	WS	KCS	Y	N	N	DLM	3	CT	Daily	Y	KLP	Y	N	N	Y	N	N	N	N	Well	OIN	N	NA	NA	NA	NA	NA	NA	NA	NA	NA	NA	NA	NA	2016	1	4242016	6132016	165	50	7.14	CC	50	Pasture
J1-18	J	50	1	5	MM	WS	KCS	Y	N	N	DLM	3	CT	Daily	Y	KLP	Y	N	N	Y	N	N	N	N	Well	OIN	N	NA	NA	NA	NA	NA	NA	NA	NA	NA	NA	NA	NA	2016	1	4242016	6132016	165	50	7.14	CC	50	Pasture
J1-19	J	50	1	5	MM	WS	KCS	Y	N	N	DLM	3	CT	Daily	Y	KLP	Y	N	N	Y	N	N	N	N	Well	OIN	N	NA	NA	NA	NA	NA	NA	NA	NA	NA	NA	NA	NA	2016	1	4242016	6132016	165	50	7.14	CC	50	Pasture
J1-20	J	50	1	5	MM	WS	KCS	Y	N	N	DLM	3	CT	Daily	Y	KLP	Y	N	N	Y	N	N	N	N	Well	OIN	N	NA	NA	NA	NA	NA	NA	NA	NA	NA	NA	NA	NA	2016	1	4242016	6132016	165	50	7.14	CC	50	Pasture
JE1-1	J	50	1	5	MM	WS	KCS	Y	N	N	DLM	3	CT	Daily	Y	KLP	Y	N	N	Y	N	N	N	N	Well	OIN	N	NA	NA	NA	NA	NA	NA	NA	NA	NA	NA	NA	NA	2016	1	4242016	6132016	165	50	7.14	CC	50	Pasture
JE1-2	J	50	1	5	MM	WS	KCS	Y	N	N	DLM	3	CT	Daily	Y	KLP	Y	N	N	Y	N	N	N	N	Well	OIN	N	NA	NA	NA	NA	NA	NA	NA	NA	NA	NA	NA	NA	2016	1	4242016	6132016	165	50	7.14	CC	50	Pasture
JE1-3	J	50	1	5	MM	WS	KCS	Y	N	N	DLM	3	CT	Daily	Y	KLP	Y	N	N	Y	N	N	N	N	Well	OIN	N	NA	NA	NA	NA	NA	NA	NA	NA	NA	NA	NA	NA	2016	1	4242016	6132016	165	50	7.14	CC	50	Pasture
JE1-4	J	50	1	5	MM	WS	KCS	Y	N	N	DLM	3	CT	Daily	Y	KLP	Y	N	N	Y	N	N	N	N	Well	OIN	N	NA	NA	NA	NA	NA	NA	NA	NA	NA	NA	NA	NA	2016	1	4242016	6132016	165	50	7.14	CC	50	Pasture
JE1-5	J	50	1	5	MM	WS	KCS	Y	N	N	DLM	3	CT	Daily	Y	KLP	Y	N	N	Y	N	N	N	N	Well	OIN	N	NA	NA	NA	NA	NA	NA	NA	NA	NA	NA	NA	NA	2016	1	4242016	6132016	165	50	7.14	CC	50	Pasture
JE1-6	J	50	1	5	MM	WS	KCS	Y	N	N	DLM	3	CT	Daily	Y	KLP	Y	N	N	Y	N	N	N	N	Well	OIN	N	NA	NA	NA	NA	NA	NA	NA	NA	NA	NA	NA	NA	2016	1	4242016	6132016	165	50	7.14	CC	50	Pasture
JE1-7	J	50	1	5	MM	WS	KCS	Y	N	N	DLM	3	CT	Daily	Y	KLP	Y	N	N	Y	N	N	N	N	Well	OIN	N	NA	NA	NA	NA	NA	NA	NA	NA	NA	NA	NA	NA	2016	1	4242016	6132016	165	50	7.14	CC	50	Pasture
JE1-8	J	50	1	5	MM	WS	KCS	Y	N	N	DLM	3	CT	Daily	Y	KLP	Y	N	N	Y	N	N	N	N	Well	OIN	N	NA	NA	NA	NA	NA	NA	NA	NA	NA	NA	NA	NA	2016	1	4242016	6132016	165	50	7.14	CC	50	Pasture
JE1-9	J	50	1	5	MM	WS	KCS	Y	N	N	DLM	3	CT	Daily	Y	KLP	Y	N	N	Y	N	N	N	N	Well	OIN	N	NA	NA	NA	NA	NA	NA	NA	NA	NA	NA	NA	NA	2016	1	4242016	6132016	165	50	7.14	CC	50	Pasture
JE1-10	J	50	1	5	MM	WS	KCS	Y	N	N	DLM	3	CT	Daily	Y	KLP	Y	N	N	Y	N	N	N	N	Well	OIN	N	NA	NA	NA	NA	NA	NA	NA	NA	NA	NA	NA	NA	2016	1	4242016	6132016	165	50	7.14	CC	50	Pasture
I7-11	I	1500	5	6	MH	WS	SF2	Y	Y	N	DLM	4	CT	Daily	Y	SF2	Y	Y	N	Y	N	Y	Y	N	Well	OIN	N	NA	NA	NA	NA	NA	NA	NA	NA	NA	NA	NA	NA	2015	5	4062015	5202015	140	44	6.29	RR	175	Pasture
I7-12	I	1500	5	6	MH	WS	SF2	Y	Y	N	DLM	4	CT	Daily	Y	SF2	Y	Y	N	Y	N	Y	Y	N	Well	OIN	N	NA	NA	NA	NA	NA	NA	NA	NA	NA	NA	NA	NA	2015	5	4062015	5202015	140	44	6.29	RR	175	Pasture
I7-13	I	1500	5	6	MH	WS	SF2	Y	Y	N	DLM	4	CT	Daily	Y	SF2	Y	Y	N	Y	N	Y	Y	N	Well	OIN	N	NA	NA	NA	NA	NA	NA	NA	NA	NA	NA	NA	NA	2015	5	4062015	5202015	140	44	6.29	RR	175	Pasture
I7-14	I	1500	5	6	MH	WS	SF2	Y	Y	N	DLM	4	CT	Daily	Y	SF2	Y	Y	N	Y	N	Y	Y	N	Well	OIN	N	NA	NA	NA	NA	NA	NA	NA	NA	NA	NA	NA	NA	2015	5	4062015	5202015	140	44	6.29	RR	175	Pasture
I7-15	I	1500	5	6	MH	WS	SF2	Y	Y	N	DLM	4	CT	Daily	Y	SF2	Y	Y	N	Y	N	Y	Y	N	Well	OIN	N	NA	NA	NA	NA	NA	NA	NA	NA	NA	NA	NA	NA	2015	5	4062015	5202015	140	44	6.29	RR	175	Pasture
I7-16	I	1500	5	6	MH	WS	SF2	Y	Y	N	DLM	4	CT	Daily	Y	SF2	Y	Y	N	Y	N	Y	Y	N	Well	OIN	N	NA	NA	NA	NA	NA	NA	NA	NA	NA	NA	NA	NA	2015	5	4062015	5202015	140	44	6.29	RR	175	Pasture
I7-17	I	1500	5	6	MH	WS	SF2	Y	Y	N	DLM	4	CT	Daily	Y	SF2	Y	Y	N	Y	N	Y	Y	N	Well	OIN	N	NA	NA	NA	NA	NA	NA	NA	NA	NA	NA	NA	NA	2015	5	4062015	5202015	140	44	6.29	RR	175	Pasture
I7-18	I	1500	5	6	MH	WS	SF2	Y	Y	N	DLM	4	CT	Daily	Y	SF2	Y	Y	N	Y	N	Y	Y	N	Well	OIN	N	NA	NA	NA	NA	NA	NA	NA	NA	NA	NA	NA	NA	2015	5	4062015	5202015	140	44	6.29	RR	175	Pasture
I7-19	I	1500	5	6	MH	WS	SF2	Y	Y	N	DLM	4	CT	Daily	Y	SF2	Y	Y	N	Y	N	Y	Y	N	Well	OIN	N	NA	NA	NA	NA	NA	NA	NA	NA	NA	NA	NA	NA	2015	5	4062015	5202015	140	44	6.29	RR	175	Pasture
I7-20	I	1500	5	6	MH	WS	SF2	Y	Y	N	DLM	4	CT	Daily	Y	SF2	Y	Y	N	Y	N	Y	Y	N	Well	OIN	N	NA	NA	NA	NA	NA	NA	NA	NA	NA	NA	NA	NA	2015	5	4062015	5202015	140	44	6.29	RR	175	Pasture
I8-11	I	1500	5	6	MH	WS	SF1	Y	N	N	DLM	4	CT	Daily	Y	SF1	Y	N	N	Y	N	Y	Y	N	Well	OIN	N	NA	NA	NA	NA	NA	NA	NA	NA	NA	NA	NA	NA	2015	6	4062015	5202015	140	44	6.29	RR	175	Pasture
I8-12	I	1500	5	6	MH	WS	SF1	Y	N	N	DLM	4	CT	Daily	Y	SF1	Y	N	N	Y	N	Y	Y	N	Well	OIN	N	NA	NA	NA	NA	NA	NA	NA	NA	NA	NA	NA	NA	2015	6	4062015	5202015	140	44	6.29	RR	175	Pasture
I8-13	I	1500	5	6	MH	WS	SF1	Y	N	N	DLM	4	CT	Daily	Y	SF1	Y	N	N	Y	N	Y	Y	N	Well	OIN	N	NA	NA	NA	NA	NA	NA	NA	NA	NA	NA	NA	NA	2015	6	4062015	5202015	140	44	6.29	RR	175	Pasture
I8-14	I	1500	5	6	MH	WS	SF1	Y	N	N	DLM	4	CT	Daily	Y	SF1	Y	N	N	Y	N	Y	Y	N	Well	OIN	N	NA	NA	NA	NA	NA	NA	NA	NA	NA	NA	NA	NA	2015	6	4062015	5202015	140	44	6.29	RR	175	Pasture
I8-15	I	1500	5	6	MH	WS	SF1	Y	N	N	DLM	4	CT	Daily	Y	SF1	Y	N	N	Y	N	Y	Y	N	Well	OIN	N	NA	NA	NA	NA	NA	NA	NA	NA	NA	NA	NA	NA	2015	6	4062015	5202015	140	44	6.29	RR	175	Pasture
I8-16	I	1500	5	6	MH	WS	SF1	Y	N	N	DLM	4	CT	Daily	Y	SF1	Y	N	N	Y	N	Y	Y	N	Well	OIN	N	NA	NA	NA	NA	NA	NA	NA	NA	NA	NA	NA	NA	2015	6	4062015	5202015	140	44	6.29	RR	175	Pasture
I8-17	I	1500	5	6	MH	WS	SF1	Y	N	N	DLM	4	CT	Daily	Y	SF1	Y	N	N	Y	N	Y	Y	N	Well	OIN	N	NA	NA	NA	NA	NA	NA	NA	NA	NA	NA	NA	NA	2015	6	4062015	5202015	140	44	6.29	RR	175	Pasture
I8-18	I	1500	5	6	MH	WS	SF1	Y	N	N	DLM	4	CT	Daily	Y	SF1	Y	N	N	Y	N	Y	Y	N	Well	OIN	N	NA	NA	NA	NA	NA	NA	NA	NA	NA	NA	NA	NA	2015	6	4062015	5202015	140	44	6.29	RR	175	Pasture
I8-19	I	1500	5	6	MH	WS	SF1	Y	N	N	DLM	4	CT	Daily	Y	SF1	Y	N	N	Y	N	Y	Y	N	Well	OIN	N	NA	NA	NA	NA	NA	NA	NA	NA	NA	NA	NA	NA	2015	6	4062015	5202015	140	44	6.29	RR	175	Pasture
I8-20	I	1500	5	6	MH	WS	SF1	Y	N	N	DLM	4	CT	Daily	Y	SF1	Y	N	N	Y	N	Y	Y	N	Well	OIN	N	NA	NA	NA	NA	NA	NA	NA	NA	NA	NA	NA	NA	2015	6	4062015	5202015	140	44	6.29	RR	175	Pasture
A2-11	A	14000	16	7	FRH	WS	BWO	Y	Y	N	DLM	3	CTF	Daily	Y	BWO	Y	Y	N	Y	Y	Y	N	Y	Public	OIN	N	NA	NA	NA	NA	NA	NA	NA	NA	NA	NA	NA	NA	2014	2	3262014	5142014	134	49	7	FR	800	Pasture
A2-12	A	14000	16	7	FRH	WS	BWO	Y	Y	N	DLM	3	CTF	Daily	Y	BWO	Y	Y	N	Y	Y	Y	N	Y	Public	OIN	N	NA	NA	NA	NA	NA	NA	NA	NA	NA	NA	NA	NA	2014	2	3262014	5142014	134	49	7	FR	800	Pasture
A2-13	A	14000	16	7	FRH	WS	BWO	Y	Y	N	DLM	3	CTF	Daily	Y	BWO	Y	Y	N	Y	Y	Y	N	Y	Public	OIN	N	NA	NA	NA	NA	NA	NA	NA	NA	NA	NA	NA	NA	2014	2	3262014	5142014	134	49	7	FR	800	Pasture
A2-14	A	14000	16	7	FRH	WS	BWO	Y	Y	N	DLM	3	CTF	Daily	Y	BWO	Y	Y	N	Y	Y	Y	N	Y	Public	OIN	N	NA	NA	NA	NA	NA	NA	NA	NA	NA	NA	NA	NA	2014	2	3262014	5142014	134	49	7	FR	800	Pasture
A2-15	A	14000	16	7	FRH	WS	BWO	Y	Y	N	DLM	3	CTF	Daily	Y	BWO	Y	Y	N	Y	Y	Y	N	Y	Public	OIN	N	NA	NA	NA	NA	NA	NA	NA	NA	NA	NA	NA	NA	2014	2	3262014	5142014	134	49	7	FR	800	Pasture
A2-16	A	14000	16	7	FRH	WS	BWO	Y	Y	N	DLM	3	CTF	Daily	Y	BWO	Y	Y	N	Y	Y	Y	N	Y	Public	OIN	N	NA	NA	NA	NA	NA	NA	NA	NA	NA	NA	NA	NA	2014	2	3262014	5142014	134	49	7	FR	800	Pasture
A2-17	A	14000	16	7	FRH	WS	BWO	Y	Y	N	DLM	3	CTF	Daily	Y	BWO	Y	Y	N	Y	Y	Y	N	Y	Public	OIN	N	NA	NA	NA	NA	NA	NA	NA	NA	NA	NA	NA	NA	2014	2	3262014	5142014	134	49	7	FR	800	Pasture
A2-18	A	14000	16	7	FRH	WS	BWO	Y	Y	N	DLM	3	CTF	Daily	Y	BWO	Y	Y	N	Y	Y	Y	N	Y	Public	OIN	N	NA	NA	NA	NA	NA	NA	NA	NA	NA	NA	NA	NA	2014	2	3262014	5142014	134	49	7	FR	800	Pasture
A2-19	A	14000	16	7	FRH	WS	BWO	Y	Y	N	DLM	3	CTF	Daily	Y	BWO	Y	Y	N	Y	Y	Y	N	Y	Public	OIN	N	NA	NA	NA	NA	NA	NA	NA	NA	NA	NA	NA	NA	2014	2	3262014	5142014	134	49	7	FR	800	Pasture
A2-20	A	14000	16	7	FRH	WS	BWO	Y	Y	N	DLM	3	CTF	Daily	Y	BWO	Y	Y	N	Y	Y	Y	N	Y	Public	OIN	N	NA	NA	NA	NA	NA	NA	NA	NA	NA	NA	NA	NA	2014	2	3262014	5142014	134	49	7	FR	800	Pasture
A6-11	A	14000	16	8	FRH	WS	BWO	Y	N	N	DLM	3	CTF	Daily	Y	BWO	Y	Y	N	Y	Y	Y	N	Y	Public	OIN	N	NA	NA	NA	NA	NA	NA	NA	NA	NA	NA	NA	NA	2015	6	3252015	5112015	131	47	6.71	FR	800	Pasture
A6-12	A	14000	16	8	FRH	WS	BWO	Y	N	N	DLM	3	CTF	Daily	Y	BWO	Y	Y	N	Y	Y	Y	N	Y	Public	OIN	N	NA	NA	NA	NA	NA	NA	NA	NA	NA	NA	NA	NA	2015	6	3252015	5112015	131	47	6.71	FR	800	Pasture
A6-13	A	14000	16	8	FRH	WS	BWO	Y	N	N	DLM	3	CTF	Daily	Y	BWO	Y	Y	N	Y	Y	Y	N	Y	Public	OIN	N	NA	NA	NA	NA	NA	NA	NA	NA	NA	NA	NA	NA	2015	6	3252015	5112015	131	47	6.71	FR	800	Pasture
A6-14	A	14000	16	8	FRH	WS	BWO	Y	N	N	DLM	3	CTF	Daily	Y	BWO	Y	Y	N	Y	Y	Y	N	Y	Public	OIN	N	NA	NA	NA	NA	NA	NA	NA	NA	NA	NA	NA	NA	2015	6	3252015	5112015	131	47	6.71	FR	800	Pasture
A6-15	A	14000	16	8	FRH	WS	BWO	Y	N	N	DLM	3	CTF	Daily	Y	BWO	Y	Y	N	Y	Y	Y	N	Y	Public	OIN	N	NA	NA	NA	NA	NA	NA	NA	NA	NA	NA	NA	NA	2015	6	3252015	5112015	131	47	6.71	FR	800	Pasture
A6-16	A	14000	16	8	FRH	WS	BWO	Y	N	N	DLM	3	CTF	Daily	Y	BWO	Y	Y	N	Y	Y	Y	N	Y	Public	OIN	N	NA	NA	NA	NA	NA	NA	NA	NA	NA	NA	NA	NA	2015	6	3252015	5112015	131	47	6.71	FR	800	Pasture
A6-17	A	14000	16	8	FRH	WS	BWO	Y	N	N	DLM	3	CTF	Daily	Y	BWO	Y	Y	N	Y	Y	Y	N	Y	Public	OIN	N	NA	NA	NA	NA	NA	NA	NA	NA	NA	NA	NA	NA	2015	6	3252015	5112015	131	47	6.71	FR	800	Pasture
A6-18	A	14000	16	8	FRH	WS	BWO	Y	N	N	DLM	3	CTF	Daily	Y	BWO	Y	Y	N	Y	Y	Y	N	Y	Public	OIN	N	NA	NA	NA	NA	NA	NA	NA	NA	NA	NA	NA	NA	2015	6	3252015	5112015	131	47	6.71	FR	800	Pasture
A6-19	A	14000	16	8	FRH	WS	BWO	Y	N	N	DLM	3	CTF	Daily	Y	BWO	Y	Y	N	Y	Y	Y	N	Y	Public	OIN	N	NA	NA	NA	NA	NA	NA	NA	NA	NA	NA	NA	NA	2015	6	3252015	5112015	131	47	6.71	FR	800	Pasture
A6-20	A	14000	16	8	FRH	WS	BWO	Y	N	N	DLM	3	CTF	Daily	Y	BWO	Y	Y	N	Y	Y	Y	N	Y	Public	OIN	N	NA	NA	NA	NA	NA	NA	NA	NA	NA	NA	NA	NA	2015	6	3252015	5112015	131	47	6.71	FR	800	Pasture
B5-11	B	50	2	14	BG	WS	KCS	Y	N	N	AIAO	4	CTFR	Daily	N	KLP	Y	N	N	Y	N	N	Y	N	Public	Daily	N	NA	NA	NA	NA	NA	NA	NA	NA	NA	NA	NA	NA	2016	5	3012016	5092016	130	69	9.86	CC	35	Pasture
B5-12	B	50	2	14	BG	WS	KCS	Y	N	N	AIAO	4	CTFR	Daily	N	KLP	Y	N	N	Y	N	N	Y	N	Public	Daily	N	NA	NA	NA	NA	NA	NA	NA	NA	NA	NA	NA	NA	2016	5	3012016	5092016	130	69	9.86	CC	35	Pasture
B5-13	B	50	2	14	BG	WS	KCS	Y	N	N	AIAO	4	CTFR	Daily	N	KLP	Y	N	N	Y	N	N	Y	N	Public	Daily	N	NA	NA	NA	NA	NA	NA	NA	NA	NA	NA	NA	NA	2016	5	3012016	5092016	130	69	9.86	CC	35	Pasture
B5-14	B	50	2	14	BG	WS	KCS	Y	N	N	AIAO	4	CTFR	Daily	N	KLP	Y	N	N	Y	N	N	Y	N	Public	Daily	N	NA	NA	NA	NA	NA	NA	NA	NA	NA	NA	NA	NA	2016	5	3012016	5092016	130	69	9.86	CC	35	Pasture
B5-15	B	50	2	14	BG	WS	KCS	Y	N	N	AIAO	4	CTFR	Daily	N	KLP	Y	N	N	Y	N	N	Y	N	Public	Daily	N	NA	NA	NA	NA	NA	NA	NA	NA	NA	NA	NA	NA	2016	5	3012016	5092016	130	69	9.86	CC	35	Pasture
B5-16	B	50	2	14	BG	WS	KCS	Y	N	N	AIAO	4	CTFR	Daily	N	KLP	Y	N	N	Y	N	N	Y	N	Public	Daily	N	NA	NA	NA	NA	NA	NA	NA	NA	NA	NA	NA	NA	2016	5	3012016	5092016	130	69	9.86	CC	35	Pasture
B5-17	B	50	2	14	BG	WS	KCS	Y	N	N	AIAO	4	CTFR	Daily	N	KLP	Y	N	N	Y	N	N	Y	N	Public	Daily	N	NA	NA	NA	NA	NA	NA	NA	NA	NA	NA	NA	NA	2016	5	3012016	5092016	130	69	9.86	CC	35	Pasture
B5-18	B	50	2	14	BG	WS	KCS	Y	N	N	AIAO	4	CTFR	Daily	N	KLP	Y	N	N	Y	N	N	Y	N	Public	Daily	N	NA	NA	NA	NA	NA	NA	NA	NA	NA	NA	NA	NA	2016	5	3012016	5092016	130	69	9.86	CC	35	Pasture
B5-19	B	50	2	14	BG	WS	KCS	Y	N	N	AIAO	4	CTFR	Daily	N	KLP	Y	N	N	Y	N	N	Y	N	Public	Daily	N	NA	NA	NA	NA	NA	NA	NA	NA	NA	NA	NA	NA	2016	5	3012016	5092016	130	69	9.86	CC	35	Pasture
B5-20	B	50	2	14	BG	WS	KCS	Y	N	N	AIAO	4	CTFR	Daily	N	KLP	Y	N	N	Y	N	N	Y	N	Public	Daily	N	NA	NA	NA	NA	NA	NA	NA	NA	NA	NA	NA	NA	2016	5	3012016	5092016	130	69	9.86	CC	35	Pasture
BE2-1	B	50	2	14	BG	WS	KCS	Y	N	N	AIAO	4	CTFR	Daily	N	KLP	Y	N	N	Y	N	N	Y	N	Public	Daily	N	NA	NA	NA	NA	NA	NA	NA	NA	NA	NA	NA	NA	2016	5	3012016	5092016	130	69	9.86	CC	35	Pasture
BE2-2	B	50	2	14	BG	WS	KCS	Y	N	N	AIAO	4	CTFR	Daily	N	KLP	Y	N	N	Y	N	N	Y	N	Public	Daily	N	NA	NA	NA	NA	NA	NA	NA	NA	NA	NA	NA	NA	2016	5	3012016	5092016	130	69	9.86	CC	35	Pasture
BE2-3	B	50	2	14	BG	WS	KCS	Y	N	N	AIAO	4	CTFR	Daily	N	KLP	Y	N	N	Y	N	N	Y	N	Public	Daily	N	NA	NA	NA	NA	NA	NA	NA	NA	NA	NA	NA	NA	2016	5	3012016	5092016	130	69	9.86	CC	35	Pasture
BE2-4	B	50	2	14	BG	WS	KCS	Y	N	N	AIAO	4	CTFR	Daily	N	KLP	Y	N	N	Y	N	N	Y	N	Public	Daily	N	NA	NA	NA	NA	NA	NA	NA	NA	NA	NA	NA	NA	2016	5	3012016	5092016	130	69	9.86	CC	35	Pasture
BE2-5	B	50	2	14	BG	WS	KCS	Y	N	N	AIAO	4	CTFR	Daily	N	KLP	Y	N	N	Y	N	N	Y	N	Public	Daily	N	NA	NA	NA	NA	NA	NA	NA	NA	NA	NA	NA	NA	2016	5	3012016	5092016	130	69	9.86	CC	35	Pasture
BE2-6	B	50	2	14	BG	WS	KCS	Y	N	N	AIAO	4	CTFR	Daily	N	KLP	Y	N	N	Y	N	N	Y	N	Public	Daily	N	NA	NA	NA	NA	NA	NA	NA	NA	NA	NA	NA	NA	2016	5	3012016	5092016	130	69	9.86	CC	35	Pasture
BE2-7	B	50	2	14	BG	WS	KCS	Y	N	N	AIAO	4	CTFR	Daily	N	KLP	Y	N	N	Y	N	N	Y	N	Public	Daily	N	NA	NA	NA	NA	NA	NA	NA	NA	NA	NA	NA	NA	2016	5	3012016	5092016	130	69	9.86	CC	35	Pasture
BE2-8	B	50	2	14	BG	WS	KCS	Y	N	N	AIAO	4	CTFR	Daily	N	KLP	Y	N	N	Y	N	N	Y	N	Public	Daily	N	NA	NA	NA	NA	NA	NA	NA	NA	NA	NA	NA	NA	2016	5	3012016	5092016	130	69	9.86	CC	35	Pasture
BE2-9	B	50	2	14	BG	WS	KCS	Y	N	N	AIAO	4	CTFR	Daily	N	KLP	Y	N	N	Y	N	N	Y	N	Public	Daily	N	NA	NA	NA	NA	NA	NA	NA	NA	NA	NA	NA	NA	2016	5	3012016	5092016	130	69	9.86	CC	35	Pasture
BE2-10	B	50	2	14	BG	WS	KCS	Y	N	N	AIAO	4	CTFR	Daily	N	KLP	Y	N	N	Y	N	N	Y	N	Public	Daily	N	NA	NA	NA	NA	NA	NA	NA	NA	NA	NA	NA	NA	2016	5	3012016	5092016	130	69	9.86	CC	35	Pasture
M2-11	M	175	2	6	HH	WS	FFCS	N	N	N	Daily	3	CT	Daily	Y	PGF	N	N	N	Y	N	Y	N	N	Well	OIN	N	NA	NA	NA	NA	NA	NA	NA	NA	NA	NA	NA	NA	2017	2	3142017	5082017	128	55	7.85714	CC	85	Pasture
M2-12	M	175	2	6	HH	WS	FFCS	N	N	N	Daily	3	CT	Daily	Y	PGF	N	N	N	Y	N	Y	N	N	Well	OIN	N	NA	NA	NA	NA	NA	NA	NA	NA	NA	NA	NA	NA	2017	2	3142017	5082017	128	55	7.85714	CC	85	Pasture
M2-13	M	175	2	6	HH	WS	FFCS	N	N	N	Daily	3	CT	Daily	Y	PGF	N	N	N	Y	N	Y	N	N	Well	OIN	N	NA	NA	NA	NA	NA	NA	NA	NA	NA	NA	NA	NA	2017	2	3142017	5082017	128	55	7.85714	CC	85	Pasture
M2-14	M	175	2	6	HH	WS	FFCS	N	N	N	Daily	3	CT	Daily	Y	PGF	N	N	N	Y	N	Y	N	N	Well	OIN	N	NA	NA	NA	NA	NA	NA	NA	NA	NA	NA	NA	NA	2017	2	3142017	5082017	128	55	7.85714	CC	85	Pasture
M2-15	M	175	2	6	HH	WS	FFCS	N	N	N	Daily	3	CT	Daily	Y	PGF	N	N	N	Y	N	Y	N	N	Well	OIN	N	NA	NA	NA	NA	NA	NA	NA	NA	NA	NA	NA	NA	2017	2	3142017	5082017	128	55	7.85714	CC	85	Pasture
M2-16	M	175	2	6	HH	WS	FFCS	N	N	N	Daily	3	CT	Daily	Y	PGF	N	N	N	Y	N	Y	N	N	Well	OIN	N	NA	NA	NA	NA	NA	NA	NA	NA	NA	NA	NA	NA	2017	2	3142017	5082017	128	55	7.85714	CC	85	Pasture
M2-17	M	175	2	6	HH	WS	FFCS	N	N	N	Daily	3	CT	Daily	Y	PGF	N	N	N	Y	N	Y	N	N	Well	OIN	N	NA	NA	NA	NA	NA	NA	NA	NA	NA	NA	NA	NA	2017	2	3142017	5082017	128	55	7.85714	CC	85	Pasture
M2-18	M	175	2	6	HH	WS	FFCS	N	N	N	Daily	3	CT	Daily	Y	PGF	N	N	N	Y	N	Y	N	N	Well	OIN	N	NA	NA	NA	NA	NA	NA	NA	NA	NA	NA	NA	NA	2017	2	3142017	5082017	128	55	7.85714	CC	85	Pasture
M2-19	M	175	2	6	HH	WS	FFCS	N	N	N	Daily	3	CT	Daily	Y	PGF	N	N	N	Y	N	Y	N	N	Well	OIN	N	NA	NA	NA	NA	NA	NA	NA	NA	NA	NA	NA	NA	2017	2	3142017	5082017	128	55	7.85714	CC	85	Pasture
M2-20	M	175	2	6	HH	WS	FFCS	N	N	N	Daily	3	CT	Daily	Y	PGF	N	N	N	Y	N	Y	N	N	Well	OIN	N	NA	NA	NA	NA	NA	NA	NA	NA	NA	NA	NA	NA	2017	2	3142017	5082017	128	55	7.85714	CC	85	Pasture
ME2-1	M	175	2	6	HH	WS	FFCS	N	N	N	Daily	3	CT	Daily	Y	PGF	N	N	N	Y	N	Y	N	N	Well	OIN	N	NA	NA	NA	NA	NA	NA	NA	NA	NA	NA	NA	NA	2017	2	3142017	5082017	128	55	7.85714	CC	85	Pasture
ME2-2	M	175	2	6	HH	WS	FFCS	N	N	N	Daily	3	CT	Daily	Y	PGF	N	N	N	Y	N	Y	N	N	Well	OIN	N	NA	NA	NA	NA	NA	NA	NA	NA	NA	NA	NA	NA	2017	2	3142017	5082017	128	55	7.85714	CC	85	Pasture
ME2-3	M	175	2	6	HH	WS	FFCS	N	N	N	Daily	3	CT	Daily	Y	PGF	N	N	N	Y	N	Y	N	N	Well	OIN	N	NA	NA	NA	NA	NA	NA	NA	NA	NA	NA	NA	NA	2017	2	3142017	5082017	128	55	7.85714	CC	85	Pasture
ME2-4	M	175	2	6	HH	WS	FFCS	N	N	N	Daily	3	CT	Daily	Y	PGF	N	N	N	Y	N	Y	N	N	Well	OIN	N	NA	NA	NA	NA	NA	NA	NA	NA	NA	NA	NA	NA	2017	2	3142017	5082017	128	55	7.85714	CC	85	Pasture
ME2-5	M	175	2	6	HH	WS	FFCS	N	N	N	Daily	3	CT	Daily	Y	PGF	N	N	N	Y	N	Y	N	N	Well	OIN	N	NA	NA	NA	NA	NA	NA	NA	NA	NA	NA	NA	NA	2017	2	3142017	5082017	128	55	7.85714	CC	85	Pasture
ME2-6	M	175	2	6	HH	WS	FFCS	N	N	N	Daily	3	CT	Daily	Y	PGF	N	N	N	Y	N	Y	N	N	Well	OIN	N	NA	NA	NA	NA	NA	NA	NA	NA	NA	NA	NA	NA	2017	2	3142017	5082017	128	55	7.85714	CC	85	Pasture
ME2-7	M	175	2	6	HH	WS	FFCS	N	N	N	Daily	3	CT	Daily	Y	PGF	N	N	N	Y	N	Y	N	N	Well	OIN	N	NA	NA	NA	NA	NA	NA	NA	NA	NA	NA	NA	NA	2017	2	3142017	5082017	128	55	7.85714	CC	85	Pasture
ME2-8	M	175	2	6	HH	WS	FFCS	N	N	N	Daily	3	CT	Daily	Y	PGF	N	N	N	Y	N	Y	N	N	Well	OIN	N	NA	NA	NA	NA	NA	NA	NA	NA	NA	NA	NA	NA	2017	2	3142017	5082017	128	55	7.85714	CC	85	Pasture
ME2-9	M	175	2	6	HH	WS	FFCS	N	N	N	Daily	3	CT	Daily	Y	PGF	N	N	N	Y	N	Y	N	N	Well	OIN	N	NA	NA	NA	NA	NA	NA	NA	NA	NA	NA	NA	NA	2017	2	3142017	5082017	128	55	7.85714	CC	85	Pasture
ME2-10	M	175	2	6	HH	WS	FFCS	N	N	N	Daily	3	CT	Daily	Y	PGF	N	N	N	Y	N	Y	N	N	Well	OIN	N	NA	NA	NA	NA	NA	NA	NA	NA	NA	NA	NA	NA	2017	2	3142017	5082017	128	55	7.85714	CC	85	Pasture
MP2-1	M	175	2	6	HH	WS	FFCS	N	N	N	Daily	3	CT	Daily	Y	PGF	N	N	N	Y	N	Y	N	N	Well	OIN	N	NA	NA	NA	NA	NA	NA	NA	NA	NA	NA	NA	NA	2017	2	3142017	5082017	128	55	7.85714	CC	85	Pasture
MP2-2	M	175	2	6	HH	WS	FFCS	N	N	N	Daily	3	CT	Daily	Y	PGF	N	N	N	Y	N	Y	N	N	Well	OIN	N	NA	NA	NA	NA	NA	NA	NA	NA	NA	NA	NA	NA	2017	2	3142017	5082017	128	55	7.85714	CC	85	Pasture
MP2-3	M	175	2	6	HH	WS	FFCS	N	N	N	Daily	3	CT	Daily	Y	PGF	N	N	N	Y	N	Y	N	N	Well	OIN	N	NA	NA	NA	NA	NA	NA	NA	NA	NA	NA	NA	NA	2017	2	3142017	5082017	128	55	7.85714	CC	85	Pasture
MP2-4	M	175	2	6	HH	WS	FFCS	N	N	N	Daily	3	CT	Daily	Y	PGF	N	N	N	Y	N	Y	N	N	Well	OIN	N	NA	NA	NA	NA	NA	NA	NA	NA	NA	NA	NA	NA	2017	2	3142017	5082017	128	55	7.85714	CC	85	Pasture
MP2-5	M	175	2	6	HH	WS	FFCS	N	N	N	Daily	3	CT	Daily	Y	PGF	N	N	N	Y	N	Y	N	N	Well	OIN	N	NA	NA	NA	NA	NA	NA	NA	NA	NA	NA	NA	NA	2017	2	3142017	5082017	128	55	7.85714	CC	85	Pasture
MP2-6	M	175	2	6	HH	WS	FFCS	N	N	N	Daily	3	CT	Daily	Y	PGF	N	N	N	Y	N	Y	N	N	Well	OIN	N	NA	NA	NA	NA	NA	NA	NA	NA	NA	NA	NA	NA	2017	2	3142017	5082017	128	55	7.85714	CC	85	Pasture
MP2-7	M	175	2	6	HH	WS	FFCS	N	N	N	Daily	3	CT	Daily	Y	PGF	N	N	N	Y	N	Y	N	N	Well	OIN	N	NA	NA	NA	NA	NA	NA	NA	NA	NA	NA	NA	NA	2017	2	3142017	5082017	128	55	7.85714	CC	85	Pasture
MP2-8	M	175	2	6	HH	WS	FFCS	N	N	N	Daily	3	CT	Daily	Y	PGF	N	N	N	Y	N	Y	N	N	Well	OIN	N	NA	NA	NA	NA	NA	NA	NA	NA	NA	NA	NA	NA	2017	2	3142017	5082017	128	55	7.85714	CC	85	Pasture
MP2-9	M	175	2	6	HH	WS	FFCS	N	N	N	Daily	3	CT	Daily	Y	PGF	N	N	N	Y	N	Y	N	N	Well	OIN	N	NA	NA	NA	NA	NA	NA	NA	NA	NA	NA	NA	NA	2017	2	3142017	5082017	128	55	7.85714	CC	85	Pasture
MP2-10	M	175	2	6	HH	WS	FFCS	N	N	N	Daily	3	CT	Daily	Y	PGF	N	N	N	Y	N	Y	N	N	Well	OIN	N	NA	NA	NA	NA	NA	NA	NA	NA	NA	NA	NA	NA	2017	2	3142017	5082017	128	55	7.85714	CC	85	Pasture
L1-11	L	14000	16	9	FRH	WS	BWO	Y	N	N	DLM	3	CTF	Daily	Y	BWO	Y	Y	N	Y	Y	Y	N	Y	Public	OIN	N	NA	NA	NA	NA	NA	NA	NA	NA	NA	NA	NA	NA	2016	1	3132016	5052016	126	53	7.57	FR	800	Pasture
L1-12	L	14000	16	9	FRH	WS	BWO	Y	N	N	DLM	3	CTF	Daily	Y	BWO	Y	Y	N	Y	Y	Y	N	Y	Public	OIN	N	NA	NA	NA	NA	NA	NA	NA	NA	NA	NA	NA	NA	2016	1	3132016	5052016	126	53	7.57	FR	800	Pasture
L1-13	L	14000	16	9	FRH	WS	BWO	Y	N	N	DLM	3	CTF	Daily	Y	BWO	Y	Y	N	Y	Y	Y	N	Y	Public	OIN	N	NA	NA	NA	NA	NA	NA	NA	NA	NA	NA	NA	NA	2016	1	3132016	5052016	126	53	7.57	FR	800	Pasture
L1-14	L	14000	16	9	FRH	WS	BWO	Y	N	N	DLM	3	CTF	Daily	Y	BWO	Y	Y	N	Y	Y	Y	N	Y	Public	OIN	N	NA	NA	NA	NA	NA	NA	NA	NA	NA	NA	NA	NA	2016	1	3132016	5052016	126	53	7.57	FR	800	Pasture
L1-15	L	14000	16	9	FRH	WS	BWO	Y	N	N	DLM	3	CTF	Daily	Y	BWO	Y	Y	N	Y	Y	Y	N	Y	Public	OIN	N	NA	NA	NA	NA	NA	NA	NA	NA	NA	NA	NA	NA	2016	1	3132016	5052016	126	53	7.57	FR	800	Pasture
L1-16	L	14000	16	9	FRH	WS	BWO	Y	N	N	DLM	3	CTF	Daily	Y	BWO	Y	Y	N	Y	Y	Y	N	Y	Public	OIN	N	NA	NA	NA	NA	NA	NA	NA	NA	NA	NA	NA	NA	2016	1	3132016	5052016	126	53	7.57	FR	800	Pasture
L1-17	L	14000	16	9	FRH	WS	BWO	Y	N	N	DLM	3	CTF	Daily	Y	BWO	Y	Y	N	Y	Y	Y	N	Y	Public	OIN	N	NA	NA	NA	NA	NA	NA	NA	NA	NA	NA	NA	NA	2016	1	3132016	5052016	126	53	7.57	FR	800	Pasture
L1-18	L	14000	16	9	FRH	WS	BWO	Y	N	N	DLM	3	CTF	Daily	Y	BWO	Y	Y	N	Y	Y	Y	N	Y	Public	OIN	N	NA	NA	NA	NA	NA	NA	NA	NA	NA	NA	NA	NA	2016	1	3132016	5052016	126	53	7.57	FR	800	Pasture
L1-19	L	14000	16	9	FRH	WS	BWO	Y	N	N	DLM	3	CTF	Daily	Y	BWO	Y	Y	N	Y	Y	Y	N	Y	Public	OIN	N	NA	NA	NA	NA	NA	NA	NA	NA	NA	NA	NA	NA	2016	1	3132016	5052016	126	53	7.57	FR	800	Pasture
L1-20	L	14000	16	9	FRH	WS	BWO	Y	N	N	DLM	3	CTF	Daily	Y	BWO	Y	Y	N	Y	Y	Y	N	Y	Public	OIN	N	NA	NA	NA	NA	NA	NA	NA	NA	NA	NA	NA	NA	2016	1	3132016	5052016	126	53	7.57	FR	800	Pasture
LE1-1	L	14000	16	9	FRH	WS	BWO	Y	N	N	DLM	3	CTF	Daily	Y	BWO	Y	Y	N	Y	Y	Y	N	Y	Public	OIN	N	NA	NA	NA	NA	NA	NA	NA	NA	NA	NA	NA	NA	2016	1	3132016	5052016	126	53	7.57	FR	800	Pasture
LE1-2	L	14000	16	9	FRH	WS	BWO	Y	N	N	DLM	3	CTF	Daily	Y	BWO	Y	Y	N	Y	Y	Y	N	Y	Public	OIN	N	NA	NA	NA	NA	NA	NA	NA	NA	NA	NA	NA	NA	2016	1	3132016	5052016	126	53	7.57	FR	800	Pasture
LE1-3	L	14000	16	9	FRH	WS	BWO	Y	N	N	DLM	3	CTF	Daily	Y	BWO	Y	Y	N	Y	Y	Y	N	Y	Public	OIN	N	NA	NA	NA	NA	NA	NA	NA	NA	NA	NA	NA	NA	2016	1	3132016	5052016	126	53	7.57	FR	800	Pasture
LE1-4	L	14000	16	9	FRH	WS	BWO	Y	N	N	DLM	3	CTF	Daily	Y	BWO	Y	Y	N	Y	Y	Y	N	Y	Public	OIN	N	NA	NA	NA	NA	NA	NA	NA	NA	NA	NA	NA	NA	2016	1	3132016	5052016	126	53	7.57	FR	800	Pasture
LE1-5	L	14000	16	9	FRH	WS	BWO	Y	N	N	DLM	3	CTF	Daily	Y	BWO	Y	Y	N	Y	Y	Y	N	Y	Public	OIN	N	NA	NA	NA	NA	NA	NA	NA	NA	NA	NA	NA	NA	2016	1	3132016	5052016	126	53	7.57	FR	800	Pasture
LE1-6	L	14000	16	9	FRH	WS	BWO	Y	N	N	DLM	3	CTF	Daily	Y	BWO	Y	Y	N	Y	Y	Y	N	Y	Public	OIN	N	NA	NA	NA	NA	NA	NA	NA	NA	NA	NA	NA	NA	2016	1	3132016	5052016	126	53	7.57	FR	800	Pasture
LE1-7	L	14000	16	9	FRH	WS	BWO	Y	N	N	DLM	3	CTF	Daily	Y	BWO	Y	Y	N	Y	Y	Y	N	Y	Public	OIN	N	NA	NA	NA	NA	NA	NA	NA	NA	NA	NA	NA	NA	2016	1	3132016	5052016	126	53	7.57	FR	800	Pasture
LE1-8	L	14000	16	9	FRH	WS	BWO	Y	N	N	DLM	3	CTF	Daily	Y	BWO	Y	Y	N	Y	Y	Y	N	Y	Public	OIN	N	NA	NA	NA	NA	NA	NA	NA	NA	NA	NA	NA	NA	2016	1	3132016	5052016	126	53	7.57	FR	800	Pasture
LE1-9	L	14000	16	9	FRH	WS	BWO	Y	N	N	DLM	3	CTF	Daily	Y	BWO	Y	Y	N	Y	Y	Y	N	Y	Public	OIN	N	NA	NA	NA	NA	NA	NA	NA	NA	NA	NA	NA	NA	2016	1	3132016	5052016	126	53	7.57	FR	800	Pasture
LE1-10	L	14000	16	9	FRH	WS	BWO	Y	N	N	DLM	3	CTF	Daily	Y	BWO	Y	Y	N	Y	Y	Y	N	Y	Public	OIN	N	NA	NA	NA	NA	NA	NA	NA	NA	NA	NA	NA	NA	2016	1	3132016	5052016	126	53	7.57	FR	800	Pasture
LP1-1	L	14000	16	9	FRH	WS	BWO	Y	N	N	DLM	3	CTF	Daily	Y	BWO	Y	Y	N	Y	Y	Y	N	Y	Public	OIN	N	NA	NA	NA	NA	NA	NA	NA	NA	NA	NA	NA	NA	2016	1	3132016	5052016	126	53	7.57	FR	800	Pasture
LP1-2	L	14000	16	9	FRH	WS	BWO	Y	N	N	DLM	3	CTF	Daily	Y	BWO	Y	Y	N	Y	Y	Y	N	Y	Public	OIN	N	NA	NA	NA	NA	NA	NA	NA	NA	NA	NA	NA	NA	2016	1	3132016	5052016	126	53	7.57	FR	800	Pasture
LP1-3	L	14000	16	9	FRH	WS	BWO	Y	N	N	DLM	3	CTF	Daily	Y	BWO	Y	Y	N	Y	Y	Y	N	Y	Public	OIN	N	NA	NA	NA	NA	NA	NA	NA	NA	NA	NA	NA	NA	2016	1	3132016	5052016	126	53	7.57	FR	800	Pasture
LP1-4	L	14000	16	9	FRH	WS	BWO	Y	N	N	DLM	3	CTF	Daily	Y	BWO	Y	Y	N	Y	Y	Y	N	Y	Public	OIN	N	NA	NA	NA	NA	NA	NA	NA	NA	NA	NA	NA	NA	2016	1	3132016	5052016	126	53	7.57	FR	800	Pasture
LP1-5	L	14000	16	9	FRH	WS	BWO	Y	N	N	DLM	3	CTF	Daily	Y	BWO	Y	Y	N	Y	Y	Y	N	Y	Public	OIN	N	NA	NA	NA	NA	NA	NA	NA	NA	NA	NA	NA	NA	2016	1	3132016	5052016	126	53	7.57	FR	800	Pasture
LP1-6	L	14000	16	9	FRH	WS	BWO	Y	N	N	DLM	3	CTF	Daily	Y	BWO	Y	Y	N	Y	Y	Y	N	Y	Public	OIN	N	NA	NA	NA	NA	NA	NA	NA	NA	NA	NA	NA	NA	2016	1	3132016	5052016	126	53	7.57	FR	800	Pasture
LP1-7	L	14000	16	9	FRH	WS	BWO	Y	N	N	DLM	3	CTF	Daily	Y	BWO	Y	Y	N	Y	Y	Y	N	Y	Public	OIN	N	NA	NA	NA	NA	NA	NA	NA	NA	NA	NA	NA	NA	2016	1	3132016	5052016	126	53	7.57	FR	800	Pasture
LP1-8	L	14000	16	9	FRH	WS	BWO	Y	N	N	DLM	3	CTF	Daily	Y	BWO	Y	Y	N	Y	Y	Y	N	Y	Public	OIN	N	NA	NA	NA	NA	NA	NA	NA	NA	NA	NA	NA	NA	2016	1	3132016	5052016	126	53	7.57	FR	800	Pasture
LP1-9	L	14000	16	9	FRH	WS	BWO	Y	N	N	DLM	3	CTF	Daily	Y	BWO	Y	Y	N	Y	Y	Y	N	Y	Public	OIN	N	NA	NA	NA	NA	NA	NA	NA	NA	NA	NA	NA	NA	2016	1	3132016	5052016	126	53	7.57	FR	800	Pasture
LP1-10	L	14000	16	9	FRH	WS	BWO	Y	N	N	DLM	3	CTF	Daily	Y	BWO	Y	Y	N	Y	Y	Y	N	Y	Public	OIN	N	NA	NA	NA	NA	NA	NA	NA	NA	NA	NA	NA	NA	2016	1	3132016	5052016	126	53	7.57	FR	800	Pasture
LB1-1	L	14000	16	9	FRH	WS	BWO	Y	N	N	DLM	3	CTF	Daily	Y	BWO	Y	Y	N	Y	Y	Y	N	Y	Public	OIN	N	NA	NA	NA	NA	NA	NA	NA	NA	NA	NA	NA	NA	2016	1	3132016	5052016	126	53	7.57	FR	800	Pasture
LB1-2	L	14000	16	9	FRH	WS	BWO	Y	N	N	DLM	3	CTF	Daily	Y	BWO	Y	Y	N	Y	Y	Y	N	Y	Public	OIN	N	NA	NA	NA	NA	NA	NA	NA	NA	NA	NA	NA	NA	2016	1	3132016	5052016	126	53	7.57	FR	800	Pasture
LB1-3	L	14000	16	9	FRH	WS	BWO	Y	N	N	DLM	3	CTF	Daily	Y	BWO	Y	Y	N	Y	Y	Y	N	Y	Public	OIN	N	NA	NA	NA	NA	NA	NA	NA	NA	NA	NA	NA	NA	2016	1	3132016	5052016	126	53	7.57	FR	800	Pasture
LB1-4	L	14000	16	9	FRH	WS	BWO	Y	N	N	DLM	3	CTF	Daily	Y	BWO	Y	Y	N	Y	Y	Y	N	Y	Public	OIN	N	NA	NA	NA	NA	NA	NA	NA	NA	NA	NA	NA	NA	2016	1	3132016	5052016	126	53	7.57	FR	800	Pasture
LB1-5	L	14000	16	9	FRH	WS	BWO	Y	N	N	DLM	3	CTF	Daily	Y	BWO	Y	Y	N	Y	Y	Y	N	Y	Public	OIN	N	NA	NA	NA	NA	NA	NA	NA	NA	NA	NA	NA	NA	2016	1	3132016	5052016	126	53	7.57	FR	800	Pasture
LB1-6	L	14000	16	9	FRH	WS	BWO	Y	N	N	DLM	3	CTF	Daily	Y	BWO	Y	Y	N	Y	Y	Y	N	Y	Public	OIN	N	NA	NA	NA	NA	NA	NA	NA	NA	NA	NA	NA	NA	2016	1	3132016	5052016	126	53	7.57	FR	800	Pasture
LB1-7	L	14000	16	9	FRH	WS	BWO	Y	N	N	DLM	3	CTF	Daily	Y	BWO	Y	Y	N	Y	Y	Y	N	Y	Public	OIN	N	NA	NA	NA	NA	NA	NA	NA	NA	NA	NA	NA	NA	2016	1	3132016	5052016	126	53	7.57	FR	800	Pasture
LB1-8	L	14000	16	9	FRH	WS	BWO	Y	N	N	DLM	3	CTF	Daily	Y	BWO	Y	Y	N	Y	Y	Y	N	Y	Public	OIN	N	NA	NA	NA	NA	NA	NA	NA	NA	NA	NA	NA	NA	2016	1	3132016	5052016	126	53	7.57	FR	800	Pasture
LB1-9	L	14000	16	9	FRH	WS	BWO	Y	N	N	DLM	3	CTF	Daily	Y	BWO	Y	Y	N	Y	Y	Y	N	Y	Public	OIN	N	NA	NA	NA	NA	NA	NA	NA	NA	NA	NA	NA	NA	2016	1	3132016	5052016	126	53	7.57	FR	800	Pasture
LB1-10	L	14000	16	9	FRH	WS	BWO	Y	N	N	DLM	3	CTF	Daily	Y	BWO	Y	Y	N	Y	Y	Y	N	Y	Public	OIN	N	NA	NA	NA	NA	NA	NA	NA	NA	NA	NA	NA	NA	2016	1	3132016	5052016	126	53	7.57	FR	800	Pasture
B1-11	B	50	1	12	FRH	WS	D20	N	N	N	AIAO	4	CTFR	Daily	N	D16	N	N	N	Y	N	Y	Y	N	Public	Daily	N	NA	NA	NA	NA	NA	NA	NA	NA	NA	NA	NA	NA	2014	1	3052014	5052014	125	61	8.71	FR	50	Pasture
B1-12	B	50	1	12	FRH	WS	D20	N	N	N	AIAO	4	CTFR	Daily	N	D16	N	N	N	Y	N	Y	Y	N	Public	Daily	N	NA	NA	NA	NA	NA	NA	NA	NA	NA	NA	NA	NA	2014	1	3052014	5052014	125	61	8.71	FR	50	Pasture
B1-13	B	50	1	12	FRH	WS	D20	N	N	N	AIAO	4	CTFR	Daily	N	D16	N	N	N	Y	N	Y	Y	N	Public	Daily	N	NA	NA	NA	NA	NA	NA	NA	NA	NA	NA	NA	NA	2014	1	3052014	5052014	125	61	8.71	FR	50	Pasture
B1-14	B	50	1	12	FRH	WS	D20	N	N	N	AIAO	4	CTFR	Daily	N	D16	N	N	N	Y	N	Y	Y	N	Public	Daily	N	NA	NA	NA	NA	NA	NA	NA	NA	NA	NA	NA	NA	2014	1	3052014	5052014	125	61	8.71	FR	50	Pasture
B1-15	B	50	1	12	FRH	WS	D20	N	N	N	AIAO	4	CTFR	Daily	N	D16	N	N	N	Y	N	Y	Y	N	Public	Daily	N	NA	NA	NA	NA	NA	NA	NA	NA	NA	NA	NA	NA	2014	1	3052014	5052014	125	61	8.71	FR	50	Pasture
B1-16	B	50	1	12	FRH	WS	D20	N	N	N	AIAO	4	CTFR	Daily	N	D16	N	N	N	Y	N	Y	Y	N	Public	Daily	N	NA	NA	NA	NA	NA	NA	NA	NA	NA	NA	NA	NA	2014	1	3052014	5052014	125	61	8.71	FR	50	Pasture
B1-17	B	50	1	12	FRH	WS	D20	N	N	N	AIAO	4	CTFR	Daily	N	D16	N	N	N	Y	N	Y	Y	N	Public	Daily	N	NA	NA	NA	NA	NA	NA	NA	NA	NA	NA	NA	NA	2014	1	3052014	5052014	125	61	8.71	FR	50	Pasture
B1-18	B	50	1	12	FRH	WS	D20	N	N	N	AIAO	4	CTFR	Daily	N	D16	N	N	N	Y	N	Y	Y	N	Public	Daily	N	NA	NA	NA	NA	NA	NA	NA	NA	NA	NA	NA	NA	2014	1	3052014	5052014	125	61	8.71	FR	50	Pasture
B1-19	B	50	1	12	FRH	WS	D20	N	N	N	AIAO	4	CTFR	Daily	N	D16	N	N	N	Y	N	Y	Y	N	Public	Daily	N	NA	NA	NA	NA	NA	NA	NA	NA	NA	NA	NA	NA	2014	1	3052014	5052014	125	61	8.71	FR	50	Pasture
B1-20	B	50	1	12	FRH	WS	D20	N	N	N	AIAO	4	CTFR	Daily	N	D16	N	N	N	Y	N	Y	Y	N	Public	Daily	N	NA	NA	NA	NA	NA	NA	NA	NA	NA	NA	NA	NA	2014	1	3052014	5052014	125	61	8.71	FR	50	Pasture
K3-11	K	1000	3	7	MC	PB	H22	Y	N	N	NA	4	CT	Daily	Y	H22+C	Y	N	N	Y	Y	N	Y	N	Rain	OIN	N	NA	NA	NA	NA	NA	NA	NA	NA	NA	NA	NA	NA	2017	3	2282017	5022017	122	63	9	FR	325	Pasture
K3-12	K	1000	3	7	MC	PB	H22	Y	N	N	NA	4	CT	Daily	Y	H22+C	Y	N	N	Y	Y	N	Y	N	Rain	OIN	N	NA	NA	NA	NA	NA	NA	NA	NA	NA	NA	NA	NA	2017	3	2282017	5022017	122	63	9	FR	325	Pasture
K3-13	K	1000	3	7	MC	PB	H22	Y	N	N	NA	4	CT	Daily	Y	H22+C	Y	N	N	Y	Y	N	Y	N	Rain	OIN	N	NA	NA	NA	NA	NA	NA	NA	NA	NA	NA	NA	NA	2017	3	2282017	5022017	122	63	9	FR	325	Pasture
K3-14	K	1000	3	7	MC	PB	H22	Y	N	N	NA	4	CT	Daily	Y	H22+C	Y	N	N	Y	Y	N	Y	N	Rain	OIN	N	NA	NA	NA	NA	NA	NA	NA	NA	NA	NA	NA	NA	2017	3	2282017	5022017	122	63	9	FR	325	Pasture
K3-15	K	1000	3	7	MC	PB	H22	Y	N	N	NA	4	CT	Daily	Y	H22+C	Y	N	N	Y	Y	N	Y	N	Rain	OIN	N	NA	NA	NA	NA	NA	NA	NA	NA	NA	NA	NA	NA	2017	3	2282017	5022017	122	63	9	FR	325	Pasture
K3-16	K	1000	3	7	MC	PB	H22	Y	N	N	NA	4	CT	Daily	Y	H22+C	Y	N	N	Y	Y	N	Y	N	Rain	OIN	N	NA	NA	NA	NA	NA	NA	NA	NA	NA	NA	NA	NA	2017	3	2282017	5022017	122	63	9	FR	325	Pasture
K3-17	K	1000	3	7	MC	PB	H22	Y	N	N	NA	4	CT	Daily	Y	H22+C	Y	N	N	Y	Y	N	Y	N	Rain	OIN	N	NA	NA	NA	NA	NA	NA	NA	NA	NA	NA	NA	NA	2017	3	2282017	5022017	122	63	9	FR	325	Pasture
K3-18	K	1000	3	7	MC	PB	H22	Y	N	N	NA	4	CT	Daily	Y	H22+C	Y	N	N	Y	Y	N	Y	N	Rain	OIN	N	NA	NA	NA	NA	NA	NA	NA	NA	NA	NA	NA	NA	2017	3	2282017	5022017	122	63	9	FR	325	Pasture
K3-19	K	1000	3	7	MC	PB	H22	Y	N	N	NA	4	CT	Daily	Y	H22+C	Y	N	N	Y	Y	N	Y	N	Rain	OIN	N	NA	NA	NA	NA	NA	NA	NA	NA	NA	NA	NA	NA	2017	3	2282017	5022017	122	63	9	FR	325	Pasture
K3-20	K	1000	3	7	MC	PB	H22	Y	N	N	NA	4	CT	Daily	Y	H22+C	Y	N	N	Y	Y	N	Y	N	Rain	OIN	N	NA	NA	NA	NA	NA	NA	NA	NA	NA	NA	NA	NA	2017	3	2282017	5022017	122	63	9	FR	325	Pasture
KE3-1	K	1000	3	7	MC	PB	H22	Y	N	N	NA	4	CT	Daily	Y	H22+C	Y	N	N	Y	Y	N	Y	N	Rain	OIN	N	NA	NA	NA	NA	NA	NA	NA	NA	NA	NA	NA	NA	2017	3	2282017	5022017	122	63	9	FR	325	Pasture
KE3-2	K	1000	3	7	MC	PB	H22	Y	N	N	NA	4	CT	Daily	Y	H22+C	Y	N	N	Y	Y	N	Y	N	Rain	OIN	N	NA	NA	NA	NA	NA	NA	NA	NA	NA	NA	NA	NA	2017	3	2282017	5022017	122	63	9	FR	325	Pasture
KE3-3	K	1000	3	7	MC	PB	H22	Y	N	N	NA	4	CT	Daily	Y	H22+C	Y	N	N	Y	Y	N	Y	N	Rain	OIN	N	NA	NA	NA	NA	NA	NA	NA	NA	NA	NA	NA	NA	2017	3	2282017	5022017	122	63	9	FR	325	Pasture
KE3-4	K	1000	3	7	MC	PB	H22	Y	N	N	NA	4	CT	Daily	Y	H22+C	Y	N	N	Y	Y	N	Y	N	Rain	OIN	N	NA	NA	NA	NA	NA	NA	NA	NA	NA	NA	NA	NA	2017	3	2282017	5022017	122	63	9	FR	325	Pasture
KE3-5	K	1000	3	7	MC	PB	H22	Y	N	N	NA	4	CT	Daily	Y	H22+C	Y	N	N	Y	Y	N	Y	N	Rain	OIN	N	NA	NA	NA	NA	NA	NA	NA	NA	NA	NA	NA	NA	2017	3	2282017	5022017	122	63	9	FR	325	Pasture
KE3-6	K	1000	3	7	MC	PB	H22	Y	N	N	NA	4	CT	Daily	Y	H22+C	Y	N	N	Y	Y	N	Y	N	Rain	OIN	N	NA	NA	NA	NA	NA	NA	NA	NA	NA	NA	NA	NA	2017	3	2282017	5022017	122	63	9	FR	325	Pasture
KE3-7	K	1000	3	7	MC	PB	H22	Y	N	N	NA	4	CT	Daily	Y	H22+C	Y	N	N	Y	Y	N	Y	N	Rain	OIN	N	NA	NA	NA	NA	NA	NA	NA	NA	NA	NA	NA	NA	2017	3	2282017	5022017	122	63	9	FR	325	Pasture
KE3-8	K	1000	3	7	MC	PB	H22	Y	N	N	NA	4	CT	Daily	Y	H22+C	Y	N	N	Y	Y	N	Y	N	Rain	OIN	N	NA	NA	NA	NA	NA	NA	NA	NA	NA	NA	NA	NA	2017	3	2282017	5022017	122	63	9	FR	325	Pasture
KE3-9	K	1000	3	7	MC	PB	H22	Y	N	N	NA	4	CT	Daily	Y	H22+C	Y	N	N	Y	Y	N	Y	N	Rain	OIN	N	NA	NA	NA	NA	NA	NA	NA	NA	NA	NA	NA	NA	2017	3	2282017	5022017	122	63	9	FR	325	Pasture
KE3-10	K	1000	3	7	MC	PB	H22	Y	N	N	NA	4	CT	Daily	Y	H22+C	Y	N	N	Y	Y	N	Y	N	Rain	OIN	N	NA	NA	NA	NA	NA	NA	NA	NA	NA	NA	NA	NA	2017	3	2282017	5022017	122	63	9	FR	325	Pasture
KB3-1	K	1000	3	7	MC	PB	H22	Y	N	N	NA	4	CT	Daily	Y	H22+C	Y	N	N	Y	Y	N	Y	N	Rain	OIN	N	NA	NA	NA	NA	NA	NA	NA	NA	NA	NA	NA	NA	2017	3	2282017	5022017	122	63	9	FR	325	Pasture
KB3-2	K	1000	3	7	MC	PB	H22	Y	N	N	NA	4	CT	Daily	Y	H22+C	Y	N	N	Y	Y	N	Y	N	Rain	OIN	N	NA	NA	NA	NA	NA	NA	NA	NA	NA	NA	NA	NA	2017	3	2282017	5022017	122	63	9	FR	325	Pasture
KB3-3	K	1000	3	7	MC	PB	H22	Y	N	N	NA	4	CT	Daily	Y	H22+C	Y	N	N	Y	Y	N	Y	N	Rain	OIN	N	NA	NA	NA	NA	NA	NA	NA	NA	NA	NA	NA	NA	2017	3	2282017	5022017	122	63	9	FR	325	Pasture
KB3-4	K	1000	3	7	MC	PB	H22	Y	N	N	NA	4	CT	Daily	Y	H22+C	Y	N	N	Y	Y	N	Y	N	Rain	OIN	N	NA	NA	NA	NA	NA	NA	NA	NA	NA	NA	NA	NA	2017	3	2282017	5022017	122	63	9	FR	325	Pasture
KB3-5	K	1000	3	7	MC	PB	H22	Y	N	N	NA	4	CT	Daily	Y	H22+C	Y	N	N	Y	Y	N	Y	N	Rain	OIN	N	NA	NA	NA	NA	NA	NA	NA	NA	NA	NA	NA	NA	2017	3	2282017	5022017	122	63	9	FR	325	Pasture
KB3-6	K	1000	3	7	MC	PB	H22	Y	N	N	NA	4	CT	Daily	Y	H22+C	Y	N	N	Y	Y	N	Y	N	Rain	OIN	N	NA	NA	NA	NA	NA	NA	NA	NA	NA	NA	NA	NA	2017	3	2282017	5022017	122	63	9	FR	325	Pasture
KB3-7	K	1000	3	7	MC	PB	H22	Y	N	N	NA	4	CT	Daily	Y	H22+C	Y	N	N	Y	Y	N	Y	N	Rain	OIN	N	NA	NA	NA	NA	NA	NA	NA	NA	NA	NA	NA	NA	2017	3	2282017	5022017	122	63	9	FR	325	Pasture
KB3-8	K	1000	3	7	MC	PB	H22	Y	N	N	NA	4	CT	Daily	Y	H22+C	Y	N	N	Y	Y	N	Y	N	Rain	OIN	N	NA	NA	NA	NA	NA	NA	NA	NA	NA	NA	NA	NA	2017	3	2282017	5022017	122	63	9	FR	325	Pasture
KB3-9	K	1000	3	7	MC	PB	H22	Y	N	N	NA	4	CT	Daily	Y	H22+C	Y	N	N	Y	Y	N	Y	N	Rain	OIN	N	NA	NA	NA	NA	NA	NA	NA	NA	NA	NA	NA	NA	2017	3	2282017	5022017	122	63	9	FR	325	Pasture
KB3-10	K	1000	3	7	MC	PB	H22	Y	N	N	NA	4	CT	Daily	Y	H22+C	Y	N	N	Y	Y	N	Y	N	Rain	OIN	N	NA	NA	NA	NA	NA	NA	NA	NA	NA	NA	NA	NA	2017	3	2282017	5022017	122	63	9	FR	325	Pasture
C1-11	C	175	4	3	FRH	SDSP	PP1	N	N	Bac	Yearly	3	CTF	Daily	Y	CMPP2	N	N	N	N	N	N	N	N	Public	OIN	N	NA	NA	NA	NA	NA	NA	NA	NA	NA	NA	NA	NA	2014	1	2262014	4292014	119	62	8.86	FR	40	Pasture
C1-12	C	175	4	3	FRH	SDSP	PP1	N	N	Bac	Yearly	3	CTF	Daily	Y	CMPP2	N	N	N	N	N	N	N	N	Public	OIN	N	NA	NA	NA	NA	NA	NA	NA	NA	NA	NA	NA	NA	2014	1	2262014	4292014	119	62	8.86	FR	40	Pasture
C1-13	C	175	4	3	FRH	SDSP	PP1	N	N	Bac	Yearly	3	CTF	Daily	Y	CMPP2	N	N	N	N	N	N	N	N	Public	OIN	N	NA	NA	NA	NA	NA	NA	NA	NA	NA	NA	NA	NA	2014	1	2262014	4292014	119	62	8.86	FR	40	Pasture
C1-14	C	175	4	3	FRH	SDSP	PP1	N	N	Bac	Yearly	3	CTF	Daily	Y	CMPP2	N	N	N	N	N	N	N	N	Public	OIN	N	NA	NA	NA	NA	NA	NA	NA	NA	NA	NA	NA	NA	2014	1	2262014	4292014	119	62	8.86	FR	40	Pasture
C1-15	C	175	4	3	FRH	SDSP	PP1	N	N	Bac	Yearly	3	CTF	Daily	Y	CMPP2	N	N	N	N	N	N	N	N	Public	OIN	N	NA	NA	NA	NA	NA	NA	NA	NA	NA	NA	NA	NA	2014	1	2262014	4292014	119	62	8.86	FR	40	Pasture
C1-16	C	175	4	3	FRH	SDSP	PP1	N	N	Bac	Yearly	3	CTF	Daily	Y	CMPP2	N	N	N	N	N	N	N	N	Public	OIN	N	NA	NA	NA	NA	NA	NA	NA	NA	NA	NA	NA	NA	2014	1	2262014	4292014	119	62	8.86	FR	40	Pasture
C1-17	C	175	4	3	FRH	SDSP	PP1	N	N	Bac	Yearly	3	CTF	Daily	Y	CMPP2	N	N	N	N	N	N	N	N	Public	OIN	N	NA	NA	NA	NA	NA	NA	NA	NA	NA	NA	NA	NA	2014	1	2262014	4292014	119	62	8.86	FR	40	Pasture
C1-18	C	175	4	3	FRH	SDSP	PP1	N	N	Bac	Yearly	3	CTF	Daily	Y	CMPP2	N	N	N	N	N	N	N	N	Public	OIN	N	NA	NA	NA	NA	NA	NA	NA	NA	NA	NA	NA	NA	2014	1	2262014	4292014	119	62	8.86	FR	40	Pasture
C1-19	C	175	4	3	FRH	SDSP	PP1	N	N	Bac	Yearly	3	CTF	Daily	Y	CMPP2	N	N	N	N	N	N	N	N	Public	OIN	N	NA	NA	NA	NA	NA	NA	NA	NA	NA	NA	NA	NA	2014	1	2262014	4292014	119	62	8.86	FR	40	Pasture
C1-20	C	175	4	3	FRH	SDSP	PP1	N	N	Bac	Yearly	3	CTF	Daily	Y	CMPP2	N	N	N	N	N	N	N	N	Public	OIN	N	NA	NA	NA	NA	NA	NA	NA	NA	NA	NA	NA	NA	2014	1	2262014	4292014	119	62	8.86	FR	40	Pasture
D1-11	D	50	1	2	FRH	WS	D20	N	N	N	Weekly	3	CTF	2Days	Y	D16	N	N	N	N	N	N	N	N	Well	OIN	Y	NA	NA	NA	NA	NA	NA	NA	NA	NA	NA	NA	NA	2014	1	3052014	4232014	113	49	7	FR	50	Pasture
D1-12	D	50	1	2	FRH	WS	D20	N	N	N	Weekly	3	CTF	2Days	Y	D16	N	N	N	N	N	N	N	N	Well	OIN	Y	NA	NA	NA	NA	NA	NA	NA	NA	NA	NA	NA	NA	2014	1	3052014	4232014	113	49	7	FR	50	Pasture
D1-13	D	50	1	2	FRH	WS	D20	N	N	N	Weekly	3	CTF	2Days	Y	D16	N	N	N	N	N	N	N	N	Well	OIN	Y	NA	NA	NA	NA	NA	NA	NA	NA	NA	NA	NA	NA	2014	1	3052014	4232014	113	49	7	FR	50	Pasture
D1-14	D	50	1	2	FRH	WS	D20	N	N	N	Weekly	3	CTF	2Days	Y	D16	N	N	N	N	N	N	N	N	Well	OIN	Y	NA	NA	NA	NA	NA	NA	NA	NA	NA	NA	NA	NA	2014	1	3052014	4232014	113	49	7	FR	50	Pasture
D1-15	D	50	1	2	FRH	WS	D20	N	N	N	Weekly	3	CTF	2Days	Y	D16	N	N	N	N	N	N	N	N	Well	OIN	Y	NA	NA	NA	NA	NA	NA	NA	NA	NA	NA	NA	NA	2014	1	3052014	4232014	113	49	7	FR	50	Pasture
D1-16	D	50	1	2	FRH	WS	D20	N	N	N	Weekly	3	CTF	2Days	Y	D16	N	N	N	N	N	N	N	N	Well	OIN	Y	NA	NA	NA	NA	NA	NA	NA	NA	NA	NA	NA	NA	2014	1	3052014	4232014	113	49	7	FR	50	Pasture
D1-17	D	50	1	2	FRH	WS	D20	N	N	N	Weekly	3	CTF	2Days	Y	D16	N	N	N	N	N	N	N	N	Well	OIN	Y	NA	NA	NA	NA	NA	NA	NA	NA	NA	NA	NA	NA	2014	1	3052014	4232014	113	49	7	FR	50	Pasture
D1-18	D	50	1	2	FRH	WS	D20	N	N	N	Weekly	3	CTF	2Days	Y	D16	N	N	N	N	N	N	N	N	Well	OIN	Y	NA	NA	NA	NA	NA	NA	NA	NA	NA	NA	NA	NA	2014	1	3052014	4232014	113	49	7	FR	50	Pasture
D1-19	D	50	1	2	FRH	WS	D20	N	N	N	Weekly	3	CTF	2Days	Y	D16	N	N	N	N	N	N	N	N	Well	OIN	Y	NA	NA	NA	NA	NA	NA	NA	NA	NA	NA	NA	NA	2014	1	3052014	4232014	113	49	7	FR	50	Pasture
D1-20	D	50	1	2	FRH	WS	D20	N	N	N	Weekly	3	CTF	2Days	Y	D16	N	N	N	N	N	N	N	N	Well	OIN	Y	NA	NA	NA	NA	NA	NA	NA	NA	NA	NA	NA	NA	2014	1	3052014	4232014	113	49	7	FR	50	Pasture
I1-11	I	1500	5	5	MH	WS	SF1	Y	N	N	DLM	4	CT	Daily	Y	SF1	Y	N	N	Y	N	Y	Y	N	Well	OIN	N	NA	NA	NA	NA	NA	NA	NA	NA	NA	NA	NA	NA	2014	1	3122014	4222014	112	41	5.86	CC	375	Pasture
I1-12	I	1500	5	5	MH	WS	SF1	Y	N	N	DLM	4	CT	Daily	Y	SF1	Y	N	N	Y	N	Y	Y	N	Well	OIN	N	NA	NA	NA	NA	NA	NA	NA	NA	NA	NA	NA	NA	2014	1	3122014	4222014	112	41	5.86	CC	375	Pasture
I1-13	I	1500	5	5	MH	WS	SF1	Y	N	N	DLM	4	CT	Daily	Y	SF1	Y	N	N	Y	N	Y	Y	N	Well	OIN	N	NA	NA	NA	NA	NA	NA	NA	NA	NA	NA	NA	NA	2014	1	3122014	4222014	112	41	5.86	CC	375	Pasture
I1-14	I	1500	5	5	MH	WS	SF1	Y	N	N	DLM	4	CT	Daily	Y	SF1	Y	N	N	Y	N	Y	Y	N	Well	OIN	N	NA	NA	NA	NA	NA	NA	NA	NA	NA	NA	NA	NA	2014	1	3122014	4222014	112	41	5.86	CC	375	Pasture
I1-15A	I	1500	5	5	MH	WS	SF1	Y	N	N	DLM	4	CT	Daily	Y	SF1	Y	N	N	Y	N	Y	Y	N	Well	OIN	N	NA	NA	NA	NA	NA	NA	NA	NA	NA	NA	NA	NA	2014	1	3122014	4222014	112	41	5.86	CC	375	Pasture
I1-15B	I	1500	5	5	MH	WS	SF1	Y	N	N	DLM	4	CT	Daily	Y	SF1	Y	N	N	Y	N	Y	Y	N	Well	OIN	N	NA	NA	NA	NA	NA	NA	NA	NA	NA	NA	NA	NA	2014	1	3122014	4222014	112	41	5.86	CC	375	Pasture
I1-16	I	1500	5	5	MH	WS	SF1	Y	N	N	DLM	4	CT	Daily	Y	SF1	Y	N	N	Y	N	Y	Y	N	Well	OIN	N	NA	NA	NA	NA	NA	NA	NA	NA	NA	NA	NA	NA	2014	1	3122014	4222014	112	41	5.86	CC	375	Pasture
I1-17	I	1500	5	5	MH	WS	SF1	Y	N	N	DLM	4	CT	Daily	Y	SF1	Y	N	N	Y	N	Y	Y	N	Well	OIN	N	NA	NA	NA	NA	NA	NA	NA	NA	NA	NA	NA	NA	2014	1	3122014	4222014	112	41	5.86	CC	375	Pasture
I1-18	I	1500	5	5	MH	WS	SF1	Y	N	N	DLM	4	CT	Daily	Y	SF1	Y	N	N	Y	N	Y	Y	N	Well	OIN	N	NA	NA	NA	NA	NA	NA	NA	NA	NA	NA	NA	NA	2014	1	3122014	4222014	112	41	5.86	CC	375	Pasture
I1-19A	I	1500	5	5	MH	WS	SF1	Y	N	N	DLM	4	CT	Daily	Y	SF1	Y	N	N	Y	N	Y	Y	N	Well	OIN	N	NA	NA	NA	NA	NA	NA	NA	NA	NA	NA	NA	NA	2014	1	3122014	4222014	112	41	5.86	CC	375	Pasture
I1-19B	I	1500	5	5	MH	WS	SF1	Y	N	N	DLM	4	CT	Daily	Y	SF1	Y	N	N	Y	N	Y	Y	N	Well	OIN	N	NA	NA	NA	NA	NA	NA	NA	NA	NA	NA	NA	NA	2014	1	3122014	4222014	112	41	5.86	CC	375	Pasture
I1-20	I	1500	5	5	MH	WS	SF1	Y	N	N	DLM	4	CT	Daily	Y	SF1	Y	N	N	Y	N	Y	Y	N	Well	OIN	N	NA	NA	NA	NA	NA	NA	NA	NA	NA	NA	NA	NA	2014	1	3122014	4222014	112	41	5.86	CC	375	Pasture
A1-11	A	14000	16	7	FRH	WS	BWO	Y	Y	N	DLM	3	CTF	Daily	Y	BWO	Y	Y	N	Y	Y	Y	N	Y	Public	OIN	N	NA	NA	NA	NA	NA	NA	NA	NA	NA	NA	NA	NA	2014	1	2262014	4212014	111	54	7.71	FR	800	Pasture
A1-12	A	14000	16	7	FRH	WS	BWO	Y	Y	N	DLM	3	CTF	Daily	Y	BWO	Y	Y	N	Y	Y	Y	N	Y	Public	OIN	N	NA	NA	NA	NA	NA	NA	NA	NA	NA	NA	NA	NA	2014	1	2262014	4212014	111	54	7.71	FR	800	Pasture
A1-13	A	14000	16	7	FRH	WS	BWO	Y	Y	N	DLM	3	CTF	Daily	Y	BWO	Y	Y	N	Y	Y	Y	N	Y	Public	OIN	N	NA	NA	NA	NA	NA	NA	NA	NA	NA	NA	NA	NA	2014	1	2262014	4212014	111	54	7.71	FR	800	Pasture
A1-14	A	14000	16	7	FRH	WS	BWO	Y	Y	N	DLM	3	CTF	Daily	Y	BWO	Y	Y	N	Y	Y	Y	N	Y	Public	OIN	N	NA	NA	NA	NA	NA	NA	NA	NA	NA	NA	NA	NA	2014	1	2262014	4212014	111	54	7.71	FR	800	Pasture
A1-15	A	14000	16	7	FRH	WS	BWO	Y	Y	N	DLM	3	CTF	Daily	Y	BWO	Y	Y	N	Y	Y	Y	N	Y	Public	OIN	N	NA	NA	NA	NA	NA	NA	NA	NA	NA	NA	NA	NA	2014	1	2262014	4212014	111	54	7.71	FR	800	Pasture
A1-16	A	14000	16	7	FRH	WS	BWO	Y	Y	N	DLM	3	CTF	Daily	Y	BWO	Y	Y	N	Y	Y	Y	N	Y	Public	OIN	N	NA	NA	NA	NA	NA	NA	NA	NA	NA	NA	NA	NA	2014	1	2262014	4212014	111	54	7.71	FR	800	Pasture
A1-17	A	14000	16	7	FRH	WS	BWO	Y	Y	N	DLM	3	CTF	Daily	Y	BWO	Y	Y	N	Y	Y	Y	N	Y	Public	OIN	N	NA	NA	NA	NA	NA	NA	NA	NA	NA	NA	NA	NA	2014	1	2262014	4212014	111	54	7.71	FR	800	Pasture
A1-18	A	14000	16	7	FRH	WS	BWO	Y	Y	N	DLM	3	CTF	Daily	Y	BWO	Y	Y	N	Y	Y	Y	N	Y	Public	OIN	N	NA	NA	NA	NA	NA	NA	NA	NA	NA	NA	NA	NA	2014	1	2262014	4212014	111	54	7.71	FR	800	Pasture
A1-19	A	14000	16	7	FRH	WS	BWO	Y	Y	N	DLM	3	CTF	Daily	Y	BWO	Y	Y	N	Y	Y	Y	N	Y	Public	OIN	N	NA	NA	NA	NA	NA	NA	NA	NA	NA	NA	NA	NA	2014	1	2262014	4212014	111	54	7.71	FR	800	Pasture
A1-20	A	14000	16	7	FRH	WS	BWO	Y	Y	N	DLM	3	CTF	Daily	Y	BWO	Y	Y	N	Y	Y	Y	N	Y	Public	OIN	N	NA	NA	NA	NA	NA	NA	NA	NA	NA	NA	NA	NA	2014	1	2262014	4212014	111	54	7.71	FR	800	Pasture
K2-21	K	1000	3	6	MC	PB	H22	Y	N	N	NA	4	CT	Daily	Y	H22+C	Y	N	N	Y	Y	N	Y	N	Rain	OIN	N	24	NA	NA	NA	NA	NA	NA	NA	NA	NA	NA	NA	2016	2	9202016	12022016	337	73	10.43	FR	325	Pasture
K2-22	K	1000	3	6	MC	PB	H22	Y	N	N	NA	4	CT	Daily	Y	H22+C	Y	N	N	Y	Y	N	Y	N	Rain	OIN	N	24	NA	NA	NA	NA	NA	NA	NA	NA	NA	NA	NA	2016	2	9202016	12022016	337	73	10.43	FR	325	Pasture
K2-23	K	1000	3	6	MC	PB	H22	Y	N	N	NA	4	CT	Daily	Y	H22+C	Y	N	N	Y	Y	N	Y	N	Rain	OIN	N	24	NA	NA	NA	NA	NA	NA	NA	NA	NA	NA	NA	2016	2	9202016	12022016	337	73	10.43	FR	325	Pasture
K2-24	K	1000	3	6	MC	PB	H22	Y	N	N	NA	4	CT	Daily	Y	H22+C	Y	N	N	Y	Y	N	Y	N	Rain	OIN	N	24	NA	NA	NA	NA	NA	NA	NA	NA	NA	NA	NA	2016	2	9202016	12022016	337	73	10.43	FR	325	Pasture
K2-25	K	1000	3	6	MC	PB	H22	Y	N	N	NA	4	CT	Daily	Y	H22+C	Y	N	N	Y	Y	N	Y	N	Rain	OIN	N	24	NA	NA	NA	NA	NA	NA	NA	NA	NA	NA	NA	2016	2	9202016	12022016	337	73	10.43	FR	325	Pasture
K2-26	K	1000	3	6	MC	PB	H22	Y	N	N	NA	4	CT	Daily	Y	H22+C	Y	N	N	Y	Y	N	Y	N	Rain	OIN	N	24	NA	NA	NA	NA	NA	NA	NA	NA	NA	NA	NA	2016	2	9202016	12022016	337	73	10.43	FR	325	Pasture
K2-27	K	1000	3	6	MC	PB	H22	Y	N	N	NA	4	CT	Daily	Y	H22+C	Y	N	N	Y	Y	N	Y	N	Rain	OIN	N	24	NA	NA	NA	NA	NA	NA	NA	NA	NA	NA	NA	2016	2	9202016	12022016	337	73	10.43	FR	325	Pasture
K2-28	K	1000	3	6	MC	PB	H22	Y	N	N	NA	4	CT	Daily	Y	H22+C	Y	N	N	Y	Y	N	Y	N	Rain	OIN	N	24	NA	NA	NA	NA	NA	NA	NA	NA	NA	NA	NA	2016	2	9202016	12022016	337	73	10.43	FR	325	Pasture
K2-29	K	1000	3	6	MC	PB	H22	Y	N	N	NA	4	CT	Daily	Y	H22+C	Y	N	N	Y	Y	N	Y	N	Rain	OIN	N	24	NA	NA	NA	NA	NA	NA	NA	NA	NA	NA	NA	2016	2	9202016	12022016	337	73	10.43	FR	325	Pasture
K2-30	K	1000	3	6	MC	PB	H22	Y	N	N	NA	4	CT	Daily	Y	H22+C	Y	N	N	Y	Y	N	Y	N	Rain	OIN	N	24	NA	NA	NA	NA	NA	NA	NA	NA	NA	NA	NA	2016	2	9202016	12022016	337	73	10.43	FR	325	Pasture
E2-21	E	600	4	14	MM	WS	SS	N	N	N	3Days	3	CT	Daily	Y	SS	N	N	N	Y	Y	Y	N	Y	Well	OIN	N	12	NA	NA	NA	NA	NA	NA	NA	NA	NA	NA	NA	2014	2	10012014	12022014	336	62	8.86	CC	50	Pasture
E2-22	E	600	4	14	MM	WS	SS	N	N	N	3Days	3	CT	Daily	Y	SS	N	N	N	Y	Y	Y	N	Y	Well	OIN	N	12	NA	NA	NA	NA	NA	NA	NA	NA	NA	NA	NA	2014	2	10012014	12022014	336	62	8.86	CC	50	Pasture
E2-23	E	600	4	14	MM	WS	SS	N	N	N	3Days	3	CT	Daily	Y	SS	N	N	N	Y	Y	Y	N	Y	Well	OIN	N	12	NA	NA	NA	NA	NA	NA	NA	NA	NA	NA	NA	2014	2	10012014	12022014	336	62	8.86	CC	50	Pasture
E2-24	E	600	4	14	MM	WS	SS	N	N	N	3Days	3	CT	Daily	Y	SS	N	N	N	Y	Y	Y	N	Y	Well	OIN	N	12	NA	NA	NA	NA	NA	NA	NA	NA	NA	NA	NA	2014	2	10012014	12022014	336	62	8.86	CC	50	Pasture
E2-25	E	600	4	14	MM	WS	SS	N	N	N	3Days	3	CT	Daily	Y	SS	N	N	N	Y	Y	Y	N	Y	Well	OIN	N	12	NA	NA	NA	NA	NA	NA	NA	NA	NA	NA	NA	2014	2	10012014	12022014	336	62	8.86	CC	50	Pasture
E2-26	E	600	4	14	MM	WS	SS	N	N	N	3Days	3	CT	Daily	Y	SS	N	N	N	Y	Y	Y	N	Y	Well	OIN	N	12	NA	NA	NA	NA	NA	NA	NA	NA	NA	NA	NA	2014	2	10012014	12022014	336	62	8.86	CC	50	Pasture
E2-27	E	600	4	14	MM	WS	SS	N	N	N	3Days	3	CT	Daily	Y	SS	N	N	N	Y	Y	Y	N	Y	Well	OIN	N	12	NA	NA	NA	NA	NA	NA	NA	NA	NA	NA	NA	2014	2	10012014	12022014	336	62	8.86	CC	50	Pasture
E2-28	E	600	4	14	MM	WS	SS	N	N	N	3Days	3	CT	Daily	Y	SS	N	N	N	Y	Y	Y	N	Y	Well	OIN	N	12	NA	NA	NA	NA	NA	NA	NA	NA	NA	NA	NA	2014	2	10012014	12022014	336	62	8.86	CC	50	Pasture
E2-29	E	600	4	14	MM	WS	SS	N	N	N	3Days	3	CT	Daily	Y	SS	N	N	N	Y	Y	Y	N	Y	Well	OIN	N	12	NA	NA	NA	NA	NA	NA	NA	NA	NA	NA	NA	2014	2	10012014	12022014	336	62	8.86	CC	50	Pasture
E2-30	E	600	4	14	MM	WS	SS	N	N	N	3Days	3	CT	Daily	Y	SS	N	N	N	Y	Y	Y	N	Y	Well	OIN	N	12	NA	NA	NA	NA	NA	NA	NA	NA	NA	NA	NA	2014	2	10012014	12022014	336	62	8.86	CC	50	Pasture
I6-21	I	1500	5	5	FRH	WS	SF1	Y	N	N	DLM	4	CT	Daily	Y	SF1	Y	N	N	Y	N	Y	Y	N	Well	OIN	N	18	NA	NA	NA	NA	NA	NA	NA	NA	NA	NA	NA	2014	4	8132014	11182014	322	97	13.86	FR	200	Pasture
I6-22	I	1500	5	5	FRH	WS	SF1	Y	N	N	DLM	4	CT	Daily	Y	SF1	Y	N	N	Y	N	Y	Y	N	Well	OIN	N	18	NA	NA	NA	NA	NA	NA	NA	NA	NA	NA	NA	2014	4	8132014	11182014	322	97	13.86	FR	200	Pasture
I6-23	I	1500	5	5	FRH	WS	SF1	Y	N	N	DLM	4	CT	Daily	Y	SF1	Y	N	N	Y	N	Y	Y	N	Well	OIN	N	18	NA	NA	NA	NA	NA	NA	NA	NA	NA	NA	NA	2014	4	8132014	11182014	322	97	13.86	FR	200	Pasture
I6-24	I	1500	5	5	FRH	WS	SF1	Y	N	N	DLM	4	CT	Daily	Y	SF1	Y	N	N	Y	N	Y	Y	N	Well	OIN	N	18	NA	NA	NA	NA	NA	NA	NA	NA	NA	NA	NA	2014	4	8132014	11182014	322	97	13.86	FR	200	Pasture
I6-25	I	1500	5	5	FRH	WS	SF1	Y	N	N	DLM	4	CT	Daily	Y	SF1	Y	N	N	Y	N	Y	Y	N	Well	OIN	N	18	NA	NA	NA	NA	NA	NA	NA	NA	NA	NA	NA	2014	4	8132014	11182014	322	97	13.86	FR	200	Pasture
I6-26	I	1500	5	5	FRH	WS	SF1	Y	N	N	DLM	4	CT	Daily	Y	SF1	Y	N	N	Y	N	Y	Y	N	Well	OIN	N	18	NA	NA	NA	NA	NA	NA	NA	NA	NA	NA	NA	2014	4	8132014	11182014	322	97	13.86	FR	200	Pasture
I6-27	I	1500	5	5	FRH	WS	SF1	Y	N	N	DLM	4	CT	Daily	Y	SF1	Y	N	N	Y	N	Y	Y	N	Well	OIN	N	18	NA	NA	NA	NA	NA	NA	NA	NA	NA	NA	NA	2014	4	8132014	11182014	322	97	13.86	FR	200	Pasture
I6-28	I	1500	5	5	FRH	WS	SF1	Y	N	N	DLM	4	CT	Daily	Y	SF1	Y	N	N	Y	N	Y	Y	N	Well	OIN	N	18	NA	NA	NA	NA	NA	NA	NA	NA	NA	NA	NA	2014	4	8132014	11182014	322	97	13.86	FR	200	Pasture
I6-29	I	1500	5	5	FRH	WS	SF1	Y	N	N	DLM	4	CT	Daily	Y	SF1	Y	N	N	Y	N	Y	Y	N	Well	OIN	N	18	NA	NA	NA	NA	NA	NA	NA	NA	NA	NA	NA	2014	4	8132014	11182014	322	97	13.86	FR	200	Pasture
I6-30	I	1500	5	5	FRH	WS	SF1	Y	N	N	DLM	4	CT	Daily	Y	SF1	Y	N	N	Y	N	Y	Y	N	Well	OIN	N	18	NA	NA	NA	NA	NA	NA	NA	NA	NA	NA	NA	2014	4	8132014	11182014	322	97	13.86	FR	200	Pasture
K4-21	K	1000	3	7	MC	PB	H22	Y	N	N	NA	4	CT	Daily	Y	H22+C	Y	N	N	Y	Y	N	Y	N	Rain	OIN	N	24	NA	NA	NA	NA	NA	NA	NA	NA	NA	NA	NA	2017	4	8202017	11032017	307	75	10.7143	FR	325	Pasture
K4-22	K	1000	3	7	MC	PB	H22	Y	N	N	NA	4	CT	Daily	Y	H22+C	Y	N	N	Y	Y	N	Y	N	Rain	OIN	N	24	NA	NA	NA	NA	NA	NA	NA	NA	NA	NA	NA	2017	4	8202017	11032017	307	75	10.7143	FR	325	Pasture
K4-23	K	1000	3	7	MC	PB	H22	Y	N	N	NA	4	CT	Daily	Y	H22+C	Y	N	N	Y	Y	N	Y	N	Rain	OIN	N	24	NA	NA	NA	NA	NA	NA	NA	NA	NA	NA	NA	2017	4	8202017	11032017	307	75	10.7143	FR	325	Pasture
K4-24	K	1000	3	7	MC	PB	H22	Y	N	N	NA	4	CT	Daily	Y	H22+C	Y	N	N	Y	Y	N	Y	N	Rain	OIN	N	24	NA	NA	NA	NA	NA	NA	NA	NA	NA	NA	NA	2017	4	8202017	11032017	307	75	10.7143	FR	325	Pasture
K4-25	K	1000	3	7	MC	PB	H22	Y	N	N	NA	4	CT	Daily	Y	H22+C	Y	N	N	Y	Y	N	Y	N	Rain	OIN	N	24	NA	NA	NA	NA	NA	NA	NA	NA	NA	NA	NA	2017	4	8202017	11032017	307	75	10.7143	FR	325	Pasture
K4-26	K	1000	3	7	MC	PB	H22	Y	N	N	NA	4	CT	Daily	Y	H22+C	Y	N	N	Y	Y	N	Y	N	Rain	OIN	N	24	NA	NA	NA	NA	NA	NA	NA	NA	NA	NA	NA	2017	4	8202017	11032017	307	75	10.7143	FR	325	Pasture
K4-27	K	1000	3	7	MC	PB	H22	Y	N	N	NA	4	CT	Daily	Y	H22+C	Y	N	N	Y	Y	N	Y	N	Rain	OIN	N	24	NA	NA	NA	NA	NA	NA	NA	NA	NA	NA	NA	2017	4	8202017	11032017	307	75	10.7143	FR	325	Pasture
K4-28	K	1000	3	7	MC	PB	H22	Y	N	N	NA	4	CT	Daily	Y	H22+C	Y	N	N	Y	Y	N	Y	N	Rain	OIN	N	24	NA	NA	NA	NA	NA	NA	NA	NA	NA	NA	NA	2017	4	8202017	11032017	307	75	10.7143	FR	325	Pasture
K4-29	K	1000	3	7	MC	PB	H22	Y	N	N	NA	4	CT	Daily	Y	H22+C	Y	N	N	Y	Y	N	Y	N	Rain	OIN	N	24	NA	NA	NA	NA	NA	NA	NA	NA	NA	NA	NA	2017	4	8202017	11032017	307	75	10.7143	FR	325	Pasture
K4-30	K	1000	3	7	MC	PB	H22	Y	N	N	NA	4	CT	Daily	Y	H22+C	Y	N	N	Y	Y	N	Y	N	Rain	OIN	N	24	NA	NA	NA	NA	NA	NA	NA	NA	NA	NA	NA	2017	4	8202017	11032017	307	75	10.7143	FR	325	Pasture
B2-21	B	50	1	12	FRH	WS	D20	N	N	N	AIAO	4	CTFR	Daily	N	D16	N	N	N	Y	N	Y	Y	N	Public	Daily	N	12	NA	NA	NA	NA	NA	NA	NA	NA	NA	NA	NA	2014	2	7232014	10212014	294	90	12.86	FR	50	Pasture
B2-22	B	50	1	12	FRH	WS	D20	N	N	N	AIAO	4	CTFR	Daily	N	D16	N	N	N	Y	N	Y	Y	N	Public	Daily	N	12	NA	NA	NA	NA	NA	NA	NA	NA	NA	NA	NA	2014	2	7232014	10212014	294	90	12.86	FR	50	Pasture
B2-23	B	50	1	12	FRH	WS	D20	N	N	N	AIAO	4	CTFR	Daily	N	D16	N	N	N	Y	N	Y	Y	N	Public	Daily	N	12	NA	NA	NA	NA	NA	NA	NA	NA	NA	NA	NA	2014	2	7232014	10212014	294	90	12.86	FR	50	Pasture
B2-24	B	50	1	12	FRH	WS	D20	N	N	N	AIAO	4	CTFR	Daily	N	D16	N	N	N	Y	N	Y	Y	N	Public	Daily	N	12	NA	NA	NA	NA	NA	NA	NA	NA	NA	NA	NA	2014	2	7232014	10212014	294	90	12.86	FR	50	Pasture
B2-25	B	50	1	12	FRH	WS	D20	N	N	N	AIAO	4	CTFR	Daily	N	D16	N	N	N	Y	N	Y	Y	N	Public	Daily	N	12	NA	NA	NA	NA	NA	NA	NA	NA	NA	NA	NA	2014	2	7232014	10212014	294	90	12.86	FR	50	Pasture
B2-26	B	50	1	12	FRH	WS	D20	N	N	N	AIAO	4	CTFR	Daily	N	D16	N	N	N	Y	N	Y	Y	N	Public	Daily	N	12	NA	NA	NA	NA	NA	NA	NA	NA	NA	NA	NA	2014	2	7232014	10212014	294	90	12.86	FR	50	Pasture
B2-27	B	50	1	12	FRH	WS	D20	N	N	N	AIAO	4	CTFR	Daily	N	D16	N	N	N	Y	N	Y	Y	N	Public	Daily	N	12	NA	NA	NA	NA	NA	NA	NA	NA	NA	NA	NA	2014	2	7232014	10212014	294	90	12.86	FR	50	Pasture
B2-28	B	50	1	12	FRH	WS	D20	N	N	N	AIAO	4	CTFR	Daily	N	D16	N	N	N	Y	N	Y	Y	N	Public	Daily	N	12	NA	NA	NA	NA	NA	NA	NA	NA	NA	NA	NA	2014	2	7232014	10212014	294	90	12.86	FR	50	Pasture
B2-29	B	50	1	12	FRH	WS	D20	N	N	N	AIAO	4	CTFR	Daily	N	D16	N	N	N	Y	N	Y	Y	N	Public	Daily	N	12	NA	NA	NA	NA	NA	NA	NA	NA	NA	NA	NA	2014	2	7232014	10212014	294	90	12.86	FR	50	Pasture
B2-30	B	50	1	12	FRH	WS	D20	N	N	N	AIAO	4	CTFR	Daily	N	D16	N	N	N	Y	N	Y	Y	N	Public	Daily	N	12	NA	NA	NA	NA	NA	NA	NA	NA	NA	NA	NA	2014	2	7232014	10212014	294	90	12.86	FR	50	Pasture
M1-21	M	175	2	5	HH	WS	FFCS	N	N	N	Daily	3	CT	Daily	Y	PGF	N	N	N	Y	N	Y	N	N	Well	OIN	N	16	NA	NA	NA	NA	NA	NA	NA	NA	NA	NA	NA	2016	1	7272016	10152016	289	80	11.43	CC	85	Pasture
M1-22	M	175	2	5	HH	WS	FFCS	N	N	N	Daily	3	CT	Daily	Y	PGF	N	N	N	Y	N	Y	N	N	Well	OIN	N	16	NA	NA	NA	NA	NA	NA	NA	NA	NA	NA	NA	2016	1	7272016	10152016	289	80	11.43	CC	85	Pasture
M1-23	M	175	2	5	HH	WS	FFCS	N	N	N	Daily	3	CT	Daily	Y	PGF	N	N	N	Y	N	Y	N	N	Well	OIN	N	16	NA	NA	NA	NA	NA	NA	NA	NA	NA	NA	NA	2016	1	7272016	10152016	289	80	11.43	CC	85	Pasture
M1-24	M	175	2	5	HH	WS	FFCS	N	N	N	Daily	3	CT	Daily	Y	PGF	N	N	N	Y	N	Y	N	N	Well	OIN	N	16	NA	NA	NA	NA	NA	NA	NA	NA	NA	NA	NA	2016	1	7272016	10152016	289	80	11.43	CC	85	Pasture
M1-25	M	175	2	5	HH	WS	FFCS	N	N	N	Daily	3	CT	Daily	Y	PGF	N	N	N	Y	N	Y	N	N	Well	OIN	N	16	NA	NA	NA	NA	NA	NA	NA	NA	NA	NA	NA	2016	1	7272016	10152016	289	80	11.43	CC	85	Pasture
M1-26	M	175	2	5	HH	WS	FFCS	N	N	N	Daily	3	CT	Daily	Y	PGF	N	N	N	Y	N	Y	N	N	Well	OIN	N	16	NA	NA	NA	NA	NA	NA	NA	NA	NA	NA	NA	2016	1	7272016	10152016	289	80	11.43	CC	85	Pasture
M1-27	M	175	2	5	HH	WS	FFCS	N	N	N	Daily	3	CT	Daily	Y	PGF	N	N	N	Y	N	Y	N	N	Well	OIN	N	16	NA	NA	NA	NA	NA	NA	NA	NA	NA	NA	NA	2016	1	7272016	10152016	289	80	11.43	CC	85	Pasture
M1-28	M	175	2	5	HH	WS	FFCS	N	N	N	Daily	3	CT	Daily	Y	PGF	N	N	N	Y	N	Y	N	N	Well	OIN	N	16	NA	NA	NA	NA	NA	NA	NA	NA	NA	NA	NA	2016	1	7272016	10152016	289	80	11.43	CC	85	Pasture
M1-29	M	175	2	5	HH	WS	FFCS	N	N	N	Daily	3	CT	Daily	Y	PGF	N	N	N	Y	N	Y	N	N	Well	OIN	N	16	NA	NA	NA	NA	NA	NA	NA	NA	NA	NA	NA	2016	1	7272016	10152016	289	80	11.43	CC	85	Pasture
M1-30	M	175	2	5	HH	WS	FFCS	N	N	N	Daily	3	CT	Daily	Y	PGF	N	N	N	Y	N	Y	N	N	Well	OIN	N	16	NA	NA	NA	NA	NA	NA	NA	NA	NA	NA	NA	2016	1	7272016	10152016	289	80	11.43	CC	85	Pasture
I10-21	I	200	1	7	MH	WS	SF1	Y	N	N	DLM	4	CT	Daily	Y	SF1	Y	N	N	Y	N	Y	N	N	Well	OIN	N	18	NA	NA	NA	NA	NA	NA	NA	NA	NA	NA	NA	2016	8	8102016	10142016	288	65	9.29	CC	150	Pasture
I10-22	I	200	1	7	MH	WS	SF1	Y	N	N	DLM	4	CT	Daily	Y	SF1	Y	N	N	Y	N	Y	N	N	Well	OIN	N	18	NA	NA	NA	NA	NA	NA	NA	NA	NA	NA	NA	2016	8	8102016	10142016	288	65	9.29	CC	150	Pasture
I10-23	I	200	1	7	MH	WS	SF1	Y	N	N	DLM	4	CT	Daily	Y	SF1	Y	N	N	Y	N	Y	N	N	Well	OIN	N	18	NA	NA	NA	NA	NA	NA	NA	NA	NA	NA	NA	2016	8	8102016	10142016	288	65	9.29	CC	150	Pasture
I10-24	I	200	1	7	MH	WS	SF1	Y	N	N	DLM	4	CT	Daily	Y	SF1	Y	N	N	Y	N	Y	N	N	Well	OIN	N	18	NA	NA	NA	NA	NA	NA	NA	NA	NA	NA	NA	2016	8	8102016	10142016	288	65	9.29	CC	150	Pasture
I10-25	I	200	1	7	MH	WS	SF1	Y	N	N	DLM	4	CT	Daily	Y	SF1	Y	N	N	Y	N	Y	N	N	Well	OIN	N	18	NA	NA	NA	NA	NA	NA	NA	NA	NA	NA	NA	2016	8	8102016	10142016	288	65	9.29	CC	150	Pasture
I10-26	I	200	1	7	MH	WS	SF1	Y	N	N	DLM	4	CT	Daily	Y	SF1	Y	N	N	Y	N	Y	N	N	Well	OIN	N	18	NA	NA	NA	NA	NA	NA	NA	NA	NA	NA	NA	2016	8	8102016	10142016	288	65	9.29	CC	150	Pasture
I10-27	I	200	1	7	MH	WS	SF1	Y	N	N	DLM	4	CT	Daily	Y	SF1	Y	N	N	Y	N	Y	N	N	Well	OIN	N	18	NA	NA	NA	NA	NA	NA	NA	NA	NA	NA	NA	2016	8	8102016	10142016	288	65	9.29	CC	150	Pasture
I10-28	I	200	1	7	MH	WS	SF1	Y	N	N	DLM	4	CT	Daily	Y	SF1	Y	N	N	Y	N	Y	N	N	Well	OIN	N	18	NA	NA	NA	NA	NA	NA	NA	NA	NA	NA	NA	2016	8	8102016	10142016	288	65	9.29	CC	150	Pasture
I10-29	I	200	1	7	MH	WS	SF1	Y	N	N	DLM	4	CT	Daily	Y	SF1	Y	N	N	Y	N	Y	N	N	Well	OIN	N	18	NA	NA	NA	NA	NA	NA	NA	NA	NA	NA	NA	2016	8	8102016	10142016	288	65	9.29	CC	150	Pasture
I10-30	I	200	1	7	MH	WS	SF1	Y	N	N	DLM	4	CT	Daily	Y	SF1	Y	N	N	Y	N	Y	N	N	Well	OIN	N	18	NA	NA	NA	NA	NA	NA	NA	NA	NA	NA	NA	2016	8	8102016	10142016	288	65	9.29	CC	150	Pasture
E4-21	E	400	4	15	MM	WS	MBM	N	N	N	3Days	3	CT	Daily	Y	MBM	N	N	N	Y	Y	Y	N	Y	Well	OIN	N	12	NA	NA	NA	NA	NA	NA	NA	NA	NA	NA	NA	2015	4	7202015	10022015	275	74	10.57	CC	50	Pasture
E4-22	E	400	4	15	MM	WS	MBM	N	N	N	3Days	3	CT	Daily	Y	MBM	N	N	N	Y	Y	Y	N	Y	Well	OIN	N	12	NA	NA	NA	NA	NA	NA	NA	NA	NA	NA	NA	2015	4	7202015	10022015	275	74	10.57	CC	50	Pasture
E4-23	E	400	4	15	MM	WS	MBM	N	N	N	3Days	3	CT	Daily	Y	MBM	N	N	N	Y	Y	Y	N	Y	Well	OIN	N	12	NA	NA	NA	NA	NA	NA	NA	NA	NA	NA	NA	2015	4	7202015	10022015	275	74	10.57	CC	50	Pasture
E4-24	E	400	4	15	MM	WS	MBM	N	N	N	3Days	3	CT	Daily	Y	MBM	N	N	N	Y	Y	Y	N	Y	Well	OIN	N	12	NA	NA	NA	NA	NA	NA	NA	NA	NA	NA	NA	2015	4	7202015	10022015	275	74	10.57	CC	50	Pasture
E4-25	E	400	4	15	MM	WS	MBM	N	N	N	3Days	3	CT	Daily	Y	MBM	N	N	N	Y	Y	Y	N	Y	Well	OIN	N	12	NA	NA	NA	NA	NA	NA	NA	NA	NA	NA	NA	2015	4	7202015	10022015	275	74	10.57	CC	50	Pasture
E4-26	E	400	4	15	MM	WS	MBM	N	N	N	3Days	3	CT	Daily	Y	MBM	N	N	N	Y	Y	Y	N	Y	Well	OIN	N	12	NA	NA	NA	NA	NA	NA	NA	NA	NA	NA	NA	2015	4	7202015	10022015	275	74	10.57	CC	50	Pasture
E4-27	E	400	4	15	MM	WS	MBM	N	N	N	3Days	3	CT	Daily	Y	MBM	N	N	N	Y	Y	Y	N	Y	Well	OIN	N	12	NA	NA	NA	NA	NA	NA	NA	NA	NA	NA	NA	2015	4	7202015	10022015	275	74	10.57	CC	50	Pasture
E4-28	E	400	4	15	MM	WS	MBM	N	N	N	3Days	3	CT	Daily	Y	MBM	N	N	N	Y	Y	Y	N	Y	Well	OIN	N	12	NA	NA	NA	NA	NA	NA	NA	NA	NA	NA	NA	2015	4	7202015	10022015	275	74	10.57	CC	50	Pasture
E4-29	E	400	4	15	MM	WS	MBM	N	N	N	3Days	3	CT	Daily	Y	MBM	N	N	N	Y	Y	Y	N	Y	Well	OIN	N	12	NA	NA	NA	NA	NA	NA	NA	NA	NA	NA	NA	2015	4	7202015	10022015	275	74	10.57	CC	50	Pasture
E4-30	E	400	4	15	MM	WS	MBM	N	N	N	3Days	3	CT	Daily	Y	MBM	N	N	N	Y	Y	Y	N	Y	Well	OIN	N	12	NA	NA	NA	NA	NA	NA	NA	NA	NA	NA	NA	2015	4	7202015	10022015	275	74	10.57	CC	50	Pasture
B4-21	B	50	2	13	MM	WS	D20	N	N	N	AIAO	4	CTFR	Daily	N	D16	N	N	N	Y	N	Y	Y	N	Public	Daily	N	12	NA	NA	NA	NA	NA	NA	NA	NA	NA	NA	NA	2015	4	7062015	9282015	271	84	12	CC	25	Pasture
B4-22	B	50	2	13	MM	WS	D20	N	N	N	AIAO	4	CTFR	Daily	N	D16	N	N	N	Y	N	Y	Y	N	Public	Daily	N	12	NA	NA	NA	NA	NA	NA	NA	NA	NA	NA	NA	2015	4	7062015	9282015	271	84	12	CC	25	Pasture
B4-23	B	50	2	13	MM	WS	D20	N	N	N	AIAO	4	CTFR	Daily	N	D16	N	N	N	Y	N	Y	Y	N	Public	Daily	N	12	NA	NA	NA	NA	NA	NA	NA	NA	NA	NA	NA	2015	4	7062015	9282015	271	84	12	CC	25	Pasture
B4-24	B	50	2	13	MM	WS	D20	N	N	N	AIAO	4	CTFR	Daily	N	D16	N	N	N	Y	N	Y	Y	N	Public	Daily	N	12	NA	NA	NA	NA	NA	NA	NA	NA	NA	NA	NA	2015	4	7062015	9282015	271	84	12	CC	25	Pasture
B4-25	B	50	2	13	MM	WS	D20	N	N	N	AIAO	4	CTFR	Daily	N	D16	N	N	N	Y	N	Y	Y	N	Public	Daily	N	12	NA	NA	NA	NA	NA	NA	NA	NA	NA	NA	NA	2015	4	7062015	9282015	271	84	12	CC	25	Pasture
B4-26	B	50	2	13	MM	WS	D20	N	N	N	AIAO	4	CTFR	Daily	N	D16	N	N	N	Y	N	Y	Y	N	Public	Daily	N	12	NA	NA	NA	NA	NA	NA	NA	NA	NA	NA	NA	2015	4	7062015	9282015	271	84	12	CC	25	Pasture
B4-27	B	50	2	13	MM	WS	D20	N	N	N	AIAO	4	CTFR	Daily	N	D16	N	N	N	Y	N	Y	Y	N	Public	Daily	N	12	NA	NA	NA	NA	NA	NA	NA	NA	NA	NA	NA	2015	4	7062015	9282015	271	84	12	CC	25	Pasture
B4-28	B	50	2	13	MM	WS	D20	N	N	N	AIAO	4	CTFR	Daily	N	D16	N	N	N	Y	N	Y	Y	N	Public	Daily	N	12	NA	NA	NA	NA	NA	NA	NA	NA	NA	NA	NA	2015	4	7062015	9282015	271	84	12	CC	25	Pasture
B4-29	B	50	2	13	MM	WS	D20	N	N	N	AIAO	4	CTFR	Daily	N	D16	N	N	N	Y	N	Y	Y	N	Public	Daily	N	12	NA	NA	NA	NA	NA	NA	NA	NA	NA	NA	NA	2015	4	7062015	9282015	271	84	12	CC	25	Pasture
B4-30	B	50	2	13	MM	WS	D20	N	N	N	AIAO	4	CTFR	Daily	N	D16	N	N	N	Y	N	Y	Y	N	Public	Daily	N	12	NA	NA	NA	NA	NA	NA	NA	NA	NA	NA	NA	2015	4	7062015	9282015	271	84	12	CC	25	Pasture
A10-21	A	14000	16	8	FRH	WS	BWO	Y	N	N	DLM	3	CTF	Daily	Y	BWO	Y	Y	N	Y	Y	Y	N	Y	Public	OIN	N	12	NA	NA	NA	NA	NA	NA	NA	NA	NA	NA	NA	2015	10	7152015	9222015	265	69	9.86	FR	800	Pasture
A10-22	A	14000	16	8	FRH	WS	BWO	Y	N	N	DLM	3	CTF	Daily	Y	BWO	Y	Y	N	Y	Y	Y	N	Y	Public	OIN	N	12	NA	NA	NA	NA	NA	NA	NA	NA	NA	NA	NA	2015	10	7152015	9222015	265	69	9.86	FR	800	Pasture
A10-23	A	14000	16	8	FRH	WS	BWO	Y	N	N	DLM	3	CTF	Daily	Y	BWO	Y	Y	N	Y	Y	Y	N	Y	Public	OIN	N	12	NA	NA	NA	NA	NA	NA	NA	NA	NA	NA	NA	2015	10	7152015	9222015	265	69	9.86	FR	800	Pasture
A10-24	A	14000	16	8	FRH	WS	BWO	Y	N	N	DLM	3	CTF	Daily	Y	BWO	Y	Y	N	Y	Y	Y	N	Y	Public	OIN	N	12	NA	NA	NA	NA	NA	NA	NA	NA	NA	NA	NA	2015	10	7152015	9222015	265	69	9.86	FR	800	Pasture
A10-25	A	14000	16	8	FRH	WS	BWO	Y	N	N	DLM	3	CTF	Daily	Y	BWO	Y	Y	N	Y	Y	Y	N	Y	Public	OIN	N	12	NA	NA	NA	NA	NA	NA	NA	NA	NA	NA	NA	2015	10	7152015	9222015	265	69	9.86	FR	800	Pasture
A10-26	A	14000	16	8	FRH	WS	BWO	Y	N	N	DLM	3	CTF	Daily	Y	BWO	Y	Y	N	Y	Y	Y	N	Y	Public	OIN	N	12	NA	NA	NA	NA	NA	NA	NA	NA	NA	NA	NA	2015	10	7152015	9222015	265	69	9.86	FR	800	Pasture
A10-27	A	14000	16	8	FRH	WS	BWO	Y	N	N	DLM	3	CTF	Daily	Y	BWO	Y	Y	N	Y	Y	Y	N	Y	Public	OIN	N	12	NA	NA	NA	NA	NA	NA	NA	NA	NA	NA	NA	2015	10	7152015	9222015	265	69	9.86	FR	800	Pasture
A10-28	A	14000	16	8	FRH	WS	BWO	Y	N	N	DLM	3	CTF	Daily	Y	BWO	Y	Y	N	Y	Y	Y	N	Y	Public	OIN	N	12	NA	NA	NA	NA	NA	NA	NA	NA	NA	NA	NA	2015	10	7152015	9222015	265	69	9.86	FR	800	Pasture
A10-29	A	14000	16	8	FRH	WS	BWO	Y	N	N	DLM	3	CTF	Daily	Y	BWO	Y	Y	N	Y	Y	Y	N	Y	Public	OIN	N	12	NA	NA	NA	NA	NA	NA	NA	NA	NA	NA	NA	2015	10	7152015	9222015	265	69	9.86	FR	800	Pasture
A10-30	A	14000	16	8	FRH	WS	BWO	Y	N	N	DLM	3	CTF	Daily	Y	BWO	Y	Y	N	Y	Y	Y	N	Y	Public	OIN	N	12	NA	NA	NA	NA	NA	NA	NA	NA	NA	NA	NA	2015	10	7152015	9222015	265	69	9.86	FR	800	Pasture
L2-21	L	14000	16	9	FRH	WS	BWO	Y	N	N	DLM	3	CTF	Daily	Y	BWO	Y	Y	N	Y	Y	Y	N	Y	Public	OIN	N	12	NA	NA	NA	NA	NA	NA	NA	NA	NA	NA	NA	2016	2	6082016	9132016	257	97	13.86	FR	800	Pasture
L2-22	L	14000	16	9	FRH	WS	BWO	Y	N	N	DLM	3	CTF	Daily	Y	BWO	Y	Y	N	Y	Y	Y	N	Y	Public	OIN	N	12	NA	NA	NA	NA	NA	NA	NA	NA	NA	NA	NA	2016	2	6082016	9132016	257	97	13.86	FR	800	Pasture
L2-23	L	14000	16	9	FRH	WS	BWO	Y	N	N	DLM	3	CTF	Daily	Y	BWO	Y	Y	N	Y	Y	Y	N	Y	Public	OIN	N	12	NA	NA	NA	NA	NA	NA	NA	NA	NA	NA	NA	2016	2	6082016	9132016	257	97	13.86	FR	800	Pasture
L2-24	L	14000	16	9	FRH	WS	BWO	Y	N	N	DLM	3	CTF	Daily	Y	BWO	Y	Y	N	Y	Y	Y	N	Y	Public	OIN	N	12	NA	NA	NA	NA	NA	NA	NA	NA	NA	NA	NA	2016	2	6082016	9132016	257	97	13.86	FR	800	Pasture
L2-25	L	14000	16	9	FRH	WS	BWO	Y	N	N	DLM	3	CTF	Daily	Y	BWO	Y	Y	N	Y	Y	Y	N	Y	Public	OIN	N	12	NA	NA	NA	NA	NA	NA	NA	NA	NA	NA	NA	2016	2	6082016	9132016	257	97	13.86	FR	800	Pasture
L2-26	L	14000	16	9	FRH	WS	BWO	Y	N	N	DLM	3	CTF	Daily	Y	BWO	Y	Y	N	Y	Y	Y	N	Y	Public	OIN	N	12	NA	NA	NA	NA	NA	NA	NA	NA	NA	NA	NA	2016	2	6082016	9132016	257	97	13.86	FR	800	Pasture
L2-27	L	14000	16	9	FRH	WS	BWO	Y	N	N	DLM	3	CTF	Daily	Y	BWO	Y	Y	N	Y	Y	Y	N	Y	Public	OIN	N	12	NA	NA	NA	NA	NA	NA	NA	NA	NA	NA	NA	2016	2	6082016	9132016	257	97	13.86	FR	800	Pasture
[truncated: 314 more rows]
[truncated: 111 more columns]

## Sheet: Sheet3
EggSource	FRH	Freedom Ranger Hatchery		BroodBedding	WS	Wood Shavings		Feed	B	Barley		BroodCleaningFrequency	DLM	Deep Litter Method			PastureHousing	CTF	Chicken Tractor w/ Fencing			FreqBirdHandling	OIN	Only If Needed		WaterChlor	Y	Yes
	MM	Murray McMurray			SDSP	Saw dust / Shredded paper			W	Wheat			AIAO	All In/All Out				CTFR	Chicken Tractor Free Range								N	No
	BG	B&G Seed Co. (Local)			PB	Pasture-based Brooder			O	Oats								CTF2	Chicken Tractor w/ Fencing, 2 tractors (1 feed, 1 water)								OA	No, Organic Acids
	MH	Meyer Hatchery							C	Corn																	YV	Yes, + Vinegar
	MC	Moyers Chicks							S	Soy																	COR	cert. organic rinse
	HH	Hoovers Hatchery							M	Cotton seed Mill
									PP1	P & P Starter Grower Faithway Feeds
									PP2	P & P 16% Layer
									D20	DuMOR 20% Chi Starter/Gower
									D16	DuMor 16% Crumbles
									KCS	Kalmbach Chick Starter (22% protein)
									KLP	Kalmbacb Layer Pellets (17% protein)
									SS	Southern States non-medicated Starter/Grower
									SF1	Sunrise Farms non-GMO broiler feed
									SF2	Sunrise Farms non-GMO non-soy broiler feed
									H22	Hillsboro 22% protein poultry feed
									H22+C	75% H22 : 25% organic corn
									FFCS	Faithway Feed Co. Chick Starter
									FFMF	Faithway Feed Co. Medicated Feed
									PGF	Purina Animal Nutrition Growout Feed
									MBM	Meat Bird Maker All Grain 20%, Southern States
