# Supplementary material for: Predicting foodborne pathogens and probiotics taxa within poultry-related microbiomes using a machine learning approach
Source: Anim Microbiome. 2023 Nov 15;5:57. doi: 10.1186/s42523-023-00260-w (PMC10648331; doi:10.1186/s42523-023-00260-w)
Supplement: Supplementary file 4 — Supplementary Material 4 [file 42523_2023_260_MOESM4_ESM.ipynb]

# %% [markdown]
# Machine Learning

### Input = microbiome relative abundance

### Targets = 3 pathogens, 32 farm practises, 24 physicochemical variables

# %% [code]
#import necessary packages
%matplotlib inline
import matplotlib.pyplot as plt
import pandas as pd
import numpy as np
from sklearn.ensemble import RandomForestClassifier, RandomForestRegressor
from sklearn.svm import SVC
from sklearn.linear_model import LogisticRegression
from sklearn.model_selection import train_test_split
pd.options.mode.chained_assignment = None
from sklearn.model_selection import train_test_split
from sklearn.model_selection import cross_val_score
from sklearn.preprocessing import StandardScaler, RobustScaler
from warnings import simplefilter
simplefilter(action='ignore', category=FutureWarning)
simplefilter(action='ignore', category=UserWarning)
pd.set_option('display.max_rows', 100)

# %% [markdown]
# Load and process Microbiome dataset

# %% [code]


# %% [code]
#Preprocess microbiome sheet 1
microbiome_1 = pd.read_excel("PP Genus Level QIIME1.9 taxa tables.xlsx", sheet_name=0,skiprows = 1)
microbiome_1.dropna(how='all', axis=1, inplace=True)
microbiome_1.rename(columns={"#OTU ID":"Index"}, inplace = True)
microbiome_1 = microbiome_1.set_index('Index').transpose()
microbiome_1.reset_index(inplace = True)
microbiome_1.rename(columns={"index":"SampleID"}, inplace = True)
microbiome_1.replace({'\.': '-','01': '1','02': '2','03': '3','04': '4','05': '5','06': '6','07': '7','08': '8','09': '9'}, regex=True, inplace=True)
print("Number of duplicates SampleID in raw microbiome sheet1:", microbiome_1.SampleID.duplicated().sum()) 
print("Rows vs columns in sheet1:", microbiome_1.shape)
microbiome_1.head()

# %% [code]
#Preprocess microbiome sheet 2
microbiome_2 = pd.read_excel("PP Genus Level QIIME1.9 taxa tables.xlsx", sheet_name=1,skiprows = 1)
microbiome_2.dropna(how='all', axis=1, inplace=True)
microbiome_2.rename(columns={"#OTU ID":"Index"}, inplace = True)
microbiome_2 = microbiome_2.set_index('Index').transpose()
microbiome_2.reset_index(inplace = True)
microbiome_2.rename(columns={"index":"SampleID"}, inplace = True)
microbiome_2.replace({'\.': '-','01': '1','02': '2','03': '3','04': '4','05': '5','06': '6','07': '7','08': '8','09': '9'}, regex=True, inplace=True)
print("Number of duplicates SampleID in raw microbiome sheet2:", microbiome_2.SampleID.duplicated().sum()) 
print("Rows vs columns in sheet2:", microbiome_2.shape)
microbiome_2.head()

# %% [code]
#Preprocess microbiome sheet 3
microbiome_3 = pd.read_excel("PP Genus Level QIIME1.9 taxa tables.xlsx", sheet_name=2,skiprows = 1)
microbiome_3.dropna(how='all', axis=1, inplace=True)
microbiome_3.rename(columns={"#OTU ID":"Index"}, inplace = True)
microbiome_3 = microbiome_3.set_index('Index').transpose()
microbiome_3.reset_index(inplace = True)
microbiome_3.rename(columns={"index":"SampleID"}, inplace = True)
microbiome_3.replace({'\.': '-','01': '1','02': '2','03': '3','04': '4','05': '5','06': '6','07': '7','08': '8','09': '9'}, regex=True, inplace=True)
print("Number of duplicates SampleID in raw microbiome sheet3:", microbiome_3.SampleID.duplicated().sum()) 
print("Rows vs columns in sheet3:", microbiome_3.shape)
microbiome_3.head()

# %% [code]
#Preprocess microbiome sheet 4
microbiome_4 = pd.read_excel("PP Genus Level QIIME1.9 taxa tables.xlsx", sheet_name=3,skiprows = 1)
microbiome_4.dropna(how='all', axis=1, inplace=True)
microbiome_4.rename(columns={"#OTU ID":"Index"}, inplace = True)
microbiome_4 = microbiome_4.set_index('Index').transpose()
microbiome_4.reset_index(inplace = True)
microbiome_4.rename(columns={"index":"SampleID"}, inplace = True)
microbiome_4.replace({'\.': '-','01': '1','02': '2','03': '3','04': '4','05': '5','06': '6','07': '7','08': '8','09': '9'}, regex=True, inplace=True)
print("Number of duplicates SampleID in raw microbiome sheet4:", microbiome_4.SampleID.duplicated().sum()) 
print("Rows vs columns in sheet4:", microbiome_4.shape)
microbiome_4.head()

# %% [code]
#Preprocess microbiome sheet 5
microbiome_5 = pd.read_excel("PP Genus Level QIIME1.9 taxa tables.xlsx", sheet_name=4,skiprows = 1)
microbiome_5.dropna(how='all', axis=1, inplace=True)
microbiome_5.rename(columns={"#OTU ID":"Index"}, inplace = True)
microbiome_5 = microbiome_5.set_index('Index').transpose()
microbiome_5.reset_index(inplace = True)
microbiome_5.rename(columns={"index":"SampleID"}, inplace = True)
microbiome_5.replace({'\.': '-','01': '1','02': '2','03': '3','04': '4','05': '5','06': '6','07': '7','08': '8','09': '9'}, regex=True, inplace=True)
print("Number of duplicates SampleID in raw microbiome sheet5:", microbiome_5.SampleID.duplicated().sum()) 
print("Rows vs columns in sheet5:", microbiome_5.shape)
microbiome_5.head()

# %% [code]
#Preprocess microbiome sheet 6
microbiome_6 = pd.read_excel("PP Genus Level QIIME1.9 taxa tables.xlsx", sheet_name=5,skiprows = 1)
microbiome_6.dropna(how='all', axis=1, inplace=True)
microbiome_6.rename(columns={"#OTU ID":"Index"}, inplace = True)
microbiome_6 = microbiome_6.set_index('Index').transpose()
microbiome_6.reset_index(inplace = True)
microbiome_6.rename(columns={"index":"SampleID"}, inplace = True)
microbiome_6.replace({'\.': '-','01': '1','02': '2','03': '3','04': '4','05': '5','06': '6','07': '7','08': '8','09': '9'}, regex=True, inplace=True)
print("Number of duplicates SampleID in raw microbiome sheet6:", microbiome_6.SampleID.duplicated().sum()) 
print("Rows vs columns in sheet6:", microbiome_6.shape)
microbiome_6.head()

# %% [code]
#Merged the 6 processed sheets
microbiome = pd.concat([microbiome_1,microbiome_2,microbiome_3,microbiome_4,microbiome_5,microbiome_6], axis=0, ignore_index=True)
print("Number of duplicates SampleID after merging all sheets:", microbiome.SampleID.duplicated().sum()) 
microbiome.drop_duplicates(subset="SampleID", inplace=True)
print("Number of duplicates SampleID after drop function:", microbiome.SampleID.duplicated().sum()) 
microbiome.fillna(0, inplace=True)
print("Microbiome Rows (SampleID) vs Columns (OTUS):", microbiome.shape)
microbiome.head()

#microbiome.to_csv("merged_microbiome.csv")

#drop listeria at genus level as it contains no information
microbiome.drop('k__Bacteria;p__Firmicutes;c__Bacilli;o__Bacillales;f__Listeriaceae;g__Listeria', axis=1, inplace=True)
#Listeria detectection was at the family level, rename as genus for analysis purpose
microbiome.rename(columns = {'k__Bacteria;p__Firmicutes;c__Bacilli;o__Bacillales;f__Listeriaceae;Other':
                                 'k__Bacteria;p__Firmicutes;c__Bacilli;o__Bacillales;f__Listeriaceae;g__Listeria'},inplace=True)

# %% [markdown]
# Reduce Microbiome dataset dimension to unique genera

# %% [code]
#Check number of unique taxonomy at each of the 6 levels
microbiome.rename(columns={"SampleID":"Index"}, inplace = True)
microbiome = microbiome.set_index('Index').transpose()
microbiome.reset_index(inplace = True)
microbiome.rename(columns={"Index":"OTU"}, inplace = True)

microbiomecopy = microbiome.copy()
microbiomecopy[['Kingdom','Phylum','Class','Order','Family','Genus']] = microbiomecopy["OTU"].str.split(pat=";", expand=True)
microbiomecopy = microbiomecopy[['Kingdom','Phylum','Class','Order','Family','Genus']]
print("Unique Taxonomy")
microbiomecopy.nunique()

# %% [code]
#Listeria detectection was at the family level, rename as genus for analysis purpose
microbiomecopy.rename(columns = {'k__Bacteria;p__Firmicutes;c__Bacilli;o__Bacillales;f__Listeriaceae;Other':
                                 'k__Bacteria;p__Firmicutes;c__Bacilli;o__Bacillales;f__Listeriaceae;g__Listeria'},inplace=True)

# %% [code]
#Check uniques from kingdom down to lower levels
microbiomecopy["Genus"] = microbiomecopy["Kingdom"]+";"+microbiomecopy["Phylum"]+";"+ microbiomecopy["Class"]+";"+microbiomecopy["Order"]+";"+microbiomecopy["Family"]+";"+microbiomecopy["Genus"]
print("Unique Kingdom to Genus=", microbiomecopy.Genus.nunique())

microbiomecopy["Family"] = microbiomecopy["Kingdom"]+";"+microbiomecopy["Phylum"]+";"+ microbiomecopy["Class"]+";"+microbiomecopy["Order"]+";"+microbiomecopy["Family"]
print("Unique Kingdom to Family=", microbiomecopy.Family.nunique())

microbiomecopy["Order"] = microbiomecopy["Kingdom"]+";"+microbiomecopy["Phylum"]+";"+ microbiomecopy["Class"]+";"+microbiomecopy["Order"]
print("Unique Kingdom to Order=", microbiomecopy.Order.nunique())

microbiomecopy["Order"] = microbiomecopy["Kingdom"]+";"+microbiomecopy["Phylum"]+";"+ microbiomecopy["Class"]
print("Unique Kingdom to Class=", microbiomecopy.Class.nunique())

# %% [code]
#Compute unique genera
microbiomecopy[['Kingdom','Phylum','Class','Order','Family','Genus']] = microbiomecopy["Genus"].str.split(pat=";", expand=True)
microbiome["Genus"] =  microbiomecopy["Genus"]
print("Out of 1824 genera, unique ones =",microbiome.Genus.nunique(),", the rest are just repeated g_ or Other")

# %% [code]
#make new dataframe with only unique microbiome
microbiome = microbiome.groupby(["Genus"]).sum()
microbiome = microbiome.transpose()
microbiome.reset_index(inplace = True)
microbiome.rename(columns={"Index":"SampleID"}, inplace = True)
microbiome.head()

# %% [code]
#Check number of samples vs microbiome
display("Microbiome microbiome SampleID vs OTUs", microbiome.shape)
#check to see if sum of microbiome rows equal
print("Sum of rows in microbiome\n",microbiome.sum(axis=1).round(2).head(10))

# %% [code]
#rename microbiome pathogens and probiotics for quick identification during analysis
microbiome.rename(columns = {'g__Salmonella':'Pathogen_Salmonella',
                   'g__Campylobacter':'Pathogen_Campy',
                   'g__Listeria':'Pathogen_Listeria',
                   'g__Escherichia':'Pathogen_Ecoli',
                   
                   'g__Bacillus': 'Probiotic_Bacillus',
                   'g__Bifidobacterium': 'Probiotic_Bifidobacterium',
                   'g__Clostridium':'Probiotic_Clostridium',
                   'g__Enterococcus':'Probiotic_Enterococcus',
                   'g__Lactobacillus':'Probiotic_Lactobacillus',
                   'g__Pediococcus':'Probiotic_Pediococcus',
                   'g__Propionibacterium':'Probiotic_Propionibacterium', 
                   'g__Streptococcus':'Probiotic_Streptococcus'}, inplace=True)

#Check that pathogens and probiotics columns are found and rename was correctly done
microbiome[['Pathogen_Salmonella', 'Pathogen_Campy','Pathogen_Listeria','Pathogen_Ecoli',
        
       'Probiotic_Bacillus','Probiotic_Bifidobacterium','Probiotic_Clostridium','Probiotic_Enterococcus',
       'Probiotic_Lactobacillus','Probiotic_Pediococcus','Probiotic_Propionibacterium','Probiotic_Streptococcus']]

# %% [markdown]
# Load and process poultry dataset

# %% [code]
#read-in the raw poultry dataset
poultry = pd.read_excel("Pastured Poultry Summary DB 03162020.xlsx")


#SOME PREPROCESSING STEPS

#Find number duplicates
display("Number of duplicates SampleID in raw poultry data:", poultry.SampleID.duplicated().sum()) 

#Drop the duplicates
poultry.drop_duplicates(subset="SampleID", inplace=True)

# #Confirm no duplicates after drop function
#display("Number of duplicates SampleID in poultry data now:", poultry.SampleID.duplicated().sum()) 

# save_SampleID = poultry["SampleID"]

#SampleType in the original file
#display("SampleType in the raw file ",poultry.SampleType.value_counts())

#remove special characters * and < found in poultry file 
poultry.replace({'\*': '','\<': ''}, regex=True, inplace=True)

#SampleType after special character was removed
#display("SampleType count after * was removed",poultry.SampleType.value_counts())

#Count missing values in E coli CFU
missing_values=pd.isnull(poultry['EcoliLog10CFU/mL']).sum()
print("Number of EcoliLog10CFU/mL cells with missing value in raw data=", missing_values)

#Replace the E coli CFU * and na values with 0, and convert it to numeric 0
poultry['EcoliLog10CFU/mL'].replace({'\*': '0'}, regex=True, inplace = True)
poultry['EcoliLog10CFU/mL'] = pd.to_numeric(poultry['EcoliLog10CFU/mL'])
poultry['EcoliLog10CFU/mL'].fillna(value=0, inplace = True)

#Double check the missing values are gone now
missing_values=pd.isnull(poultry['EcoliLog10CFU/mL']).sum().sum()
#print("Number of EcoliLog10CFU/mL cells with missing value now=", missing_values)

#Convert anywhere E coli CFU could be enumerated to presence (1), otherwise 0
poultry['Ecoli'] = poultry['EcoliLog10CFU/mL'].values[poultry['EcoliLog10CFU/mL'] > 0] = 1

#convert presence and absence of Campy from + and - to 1 and 0 respectively
poultry.rename(columns = {'CampyCapetown': 'Campy'}, inplace=True)
poultry['Campy'].replace({'\+': '1', '\-':'0'}, regex=True, inplace = True)
poultry['Campy'] = pd.to_numeric(poultry['Campy'])

#convert presence and absence of Salmonella from + and - to 1 and 0 respectively
poultry['Salmonella'].replace({'\+': '1', '\-':'0'}, regex=True, inplace = True)
poultry['Salmonella'] = pd.to_numeric(poultry['Salmonella'])

#convert presence and absence of Listeria from + and - to 1 and 0 respectively
poultry['Listeria'].replace({'\+': '1', '\-':'0'}, regex=True, inplace = True)
poultry['Listeria'] = pd.to_numeric(poultry['Listeria'])

#Check the top five rows of the poultry file now
poultry.head()

# %% [markdown]
# Percentage Distribution of Culturally Isolated Pathogens

# %% [code]
microbiomecopy = pd.merge(microbiome, poultry[['SampleID','SampleType','PastureTime','Salmonella','Campy','Listeria']])

Start = microbiomecopy[microbiomecopy["PastureTime"].str.contains('Start',na=False)]
Feces_Start = Start[Start["SampleType"].str.contains("Feces")]
Feces_Start.SampleType.replace({'Feces':'Feces_Start'}, regex=True, inplace=True)
Soil_Start = Start[Start["SampleType"].str.contains("Soil")]
Soil_Start.SampleType.replace({'Soil':'Soil_Start'}, regex=True, inplace=True)

Mid = microbiomecopy[microbiomecopy["PastureTime"].str.contains('Mid',na=False)]
Feces_Mid = Mid[Mid["SampleType"].str.contains("Feces")]
Feces_Mid.SampleType.replace({'Feces':'Feces_Mid'}, regex=True, inplace=True)
Soil_Mid = Mid[Mid["SampleType"].str.contains("Soil")]
Soil_Mid.SampleType.replace({'Soil':'Soil_Mid'}, regex=True, inplace=True)

End = microbiomecopy[microbiomecopy["PastureTime"].str.contains('End',na=False)]
Feces_End = End[End["SampleType"].str.contains("Feces")]
Feces_End.SampleType.replace({'Feces':'Feces_End'}, regex=True, inplace=True)
Soil_End = End[End["SampleType"].str.contains("Soil")]
Soil_End.SampleType.replace({'Soil':'Soil_End'}, regex=True, inplace=True)

#Salmonella percentage
Sal_FStart = round(Feces_Start[Feces_Start.Salmonella ==1].shape[0]/Feces_Start.shape[0]*100)
Sal_FMid = round(Feces_Mid[Feces_Mid.Salmonella ==1].shape[0]/Feces_Mid.shape[0]*100)
Sal_FEnd = round(Feces_End[Feces_End.Salmonella ==1].shape[0]/Feces_End.shape[0]*100)

Sal_SStart = round(Soil_Start[Soil_Start.Salmonella ==1].shape[0]/Soil_Start.shape[0]*100)
Sal_SMid = round(Soil_Mid[Soil_Mid.Salmonella ==1].shape[0]/Soil_Mid.shape[0]*100)
Sal_SEnd = round(Soil_End[Soil_End.Salmonella ==1].shape[0]/Soil_End.shape[0]*100)


#Campylobacter percentage
Cam_FStart = round(Feces_Start[Feces_Start.Campy ==1].shape[0]/Feces_Start.shape[0]*100)
Cam_FMid = round(Feces_Mid[Feces_Mid.Campy ==1].shape[0]/Feces_Mid.shape[0]*100)
Cam_FEnd = round(Feces_End[Feces_End.Campy ==1].shape[0]/Feces_End.shape[0]*100)

Cam_SStart = round(Soil_Start[Soil_Start.Campy ==1].shape[0]/Soil_Start.shape[0]*100)
Cam_SMid = round(Soil_Mid[Soil_Mid.Campy ==1].shape[0]/Soil_Mid.shape[0]*100)
Cam_SEnd = round(Soil_End[Soil_End.Campy ==1].shape[0]/Soil_End.shape[0]*100)

#Listeria percentage
Lis_FStart = round(Feces_Start[Feces_Start.Listeria ==1].shape[0]/Feces_Start.shape[0]*100)
Lis_FMid = round(Feces_Mid[Feces_Mid.Listeria ==1].shape[0]/Feces_Mid.shape[0]*100)
Lis_FEnd = round(Feces_End[Feces_End.Listeria ==1].shape[0]/Feces_End.shape[0]*100)

Lis_SStart = round(Soil_Start[Soil_Start.Listeria ==1].shape[0]/Soil_Start.shape[0]*100)
Lis_SMid = round(Soil_Mid[Soil_Mid.Listeria ==1].shape[0]/Soil_Mid.shape[0]*100)
Lis_SEnd = round(Soil_End[Soil_End.Listeria ==1].shape[0]/Soil_End.shape[0]*100)

#grouping the plots
mic1 = Sal_FStart, Sal_FMid, Sal_FEnd, Sal_SStart, Sal_SMid, Sal_SEnd

mic2 = Cam_FStart, Cam_FMid, Cam_FEnd, Cam_SStart, Cam_SMid, Cam_SEnd

mic3 = Lis_FStart, Lis_FMid, Lis_FEnd, Lis_SStart, Lis_SMid, Lis_SEnd


N = 6
ind = np.arange(N)  # the x locations for the groups
width = 0.27       # the width of the bars

fig = plt.figure(figsize=(12, 6))
ax = fig.add_subplot(111)

rects1 = ax.bar(ind, mic1, width, color='r')
rects2 = ax.bar(ind+width, mic2, width, color='g')
rects3 = ax.bar(ind+width*2, mic3, width, color='b')

ax.set_ylabel('Percentage of Samples with Pathogens')
ax.set_xticks(ind+width)
ax.set_xticklabels(('Feces_Start', 'Feces_Mid','Feces_End','Soil_Start','Soil_Mid','Soil_End'))
ax.set_xlabel('Sample Type')
ax.legend( (rects1[0], rects2[0], rects3[0]), ('$\it{Salmonella}$', '$\it{Campylobacter}$', '$\it{Listeria}$') )

def autolabel(rects):
    for rect in rects:
        h = rect.get_height()
        ax.text(rect.get_x()+rect.get_width()/2., 1*h, '%d'%int(h),
                ha='center', va='bottom')

autolabel(rects1)
autolabel(rects2)
autolabel(rects3)

plt.ylim(0, 100)
plt.savefig("Supplementary Figure 1.jpg")
plt.show()

# %% [markdown]
# Model Performances with RandomForest, SVM and Logistic regression

# %% [markdown]
### (1) Salmonella 

# %% [code]
sample = pd.merge(microbiome, poultry[['SampleID', 'Salmonella']])
#Train test split
X_train, X_test, y_train, y_test = train_test_split(sample.drop(['SampleID', 'Salmonella'],axis='columns'),sample.Salmonella,test_size=0.3) 

#Scaling
feature_scaler = RobustScaler()
X_train = feature_scaler.fit_transform(X_train)
X_test = feature_scaler.transform(X_test)

#Models
svm = SVC()
lr = LogisticRegression(max_iter=200000)
rf = RandomForestClassifier(n_estimators=100, random_state = 0)

#Cross-validation
rf_score1 = cross_val_score(estimator=rf, X=X_train, y=y_train, cv=5)
svm_score1 = cross_val_score(estimator=svm, X=X_train, y=y_train, cv=5)
lr_score1 = cross_val_score(estimator=lr, X=X_train, y=y_train, cv=5)

#Scores
print('Salmonella Scores')
print('RandomForest:',round(rf_score1.mean(),2))
print('SVM:',round(svm_score1.mean(),2))
print('LogReg:', round(lr_score1.mean(),2))

# %% [markdown]
### (2) Campylobacter

# %% [code]
sample = pd.merge(microbiome, poultry[['SampleID', 'Campy']])
#Train test split
X_train, X_test, y_train, y_test = train_test_split(sample.drop(['SampleID', 'Campy'],axis='columns'),sample.Campy,test_size=0.3) 

#Scaling
feature_scaler = RobustScaler()
X_train = feature_scaler.fit_transform(X_train)
X_test = feature_scaler.transform(X_test)

#Models
svm = SVC()
lr = LogisticRegression(max_iter=200000)
rf = RandomForestClassifier(n_estimators=100, random_state = 0)

#Cross-validation
rf_score2 = cross_val_score(estimator=rf, X=X_train, y=y_train, cv=5)
svm_score2 = cross_val_score(estimator=svm, X=X_train, y=y_train, cv=5)
lr_score2 = cross_val_score(estimator=lr, X=X_train, y=y_train, cv=5)

#Scores
print('Campylobacter Scores')
print('RandomForest:',round(rf_score2.mean(),2))
print('SVM:',round(svm_score2.mean(),2))
print('LogReg:', round(lr_score2.mean(),2))

# %% [markdown]
### (3) Listeria

# %% [code]
sample = pd.merge(microbiome, poultry[['SampleID', 'Listeria']])
#Train test split
X_train, X_test, y_train, y_test = train_test_split(sample.drop(['SampleID', 'Listeria'],axis='columns'),sample.Listeria,test_size=0.3) 

#Scaling
feature_scaler = RobustScaler()
X_train = feature_scaler.fit_transform(X_train)
X_test = feature_scaler.transform(X_test)

#Models
svm = SVC()
lr = LogisticRegression(max_iter=200000)
rf = RandomForestClassifier(n_estimators=100, random_state = 0)

#Cross-validation
rf_score3 = cross_val_score(estimator=rf, X=X_train, y=y_train, cv=5)
svm_score3 = cross_val_score(estimator=svm, X=X_train, y=y_train, cv=5)
lr_score3 = cross_val_score(estimator=lr, X=X_train, y=y_train, cv=5)

#Scores
print('Listeria Scores')
print('RandomForest:',round(rf_score3.mean(),2))
print('SVM:',round(svm_score3.mean(),2))
print('LogReg:', round(lr_score3.mean(),2))

# %% [markdown]
### (4) AvgNumBirds

# %% [code]
sample = pd.merge(microbiome, poultry[['SampleID', 'AvgNumBirds']])
#Train test split
X_train, X_test, y_train, y_test = train_test_split(sample.drop(['SampleID', 'AvgNumBirds'],axis='columns'),sample.AvgNumBirds,test_size=0.3) 

#Scaling
feature_scaler = RobustScaler()
X_train = feature_scaler.fit_transform(X_train)
X_test = feature_scaler.transform(X_test)

#Models
svm = SVC()
lr = LogisticRegression(max_iter=1000, solver='liblinear')
rf = RandomForestClassifier(n_estimators=100, random_state = 0)

#Cross-validation
rf_score4 = cross_val_score(estimator=rf, X=X_train, y=y_train, cv=5)
svm_score4 = cross_val_score(estimator=svm, X=X_train, y=y_train, cv=5)
lr_score4 = cross_val_score(estimator=lr, X=X_train, y=y_train, cv=5)

#Scores
print('AvgNumBirds Scores')
print('RandomForest:',round(rf_score4.mean(),2))
print('SVM:',round(svm_score4.mean(),2))
print('LogReg:', round(lr_score4.mean(),2))

# %% [markdown]
### (5) AvgNumFlocks

# %% [code]
sample = pd.merge(microbiome, poultry[['SampleID', 'AvgNumFlocks']])
#Train test split
X_train, X_test, y_train, y_test = train_test_split(sample.drop(['SampleID', 'AvgNumFlocks'],axis='columns'),sample.AvgNumFlocks,test_size=0.3) 

#Scaling
feature_scaler = RobustScaler()
X_train = feature_scaler.fit_transform(X_train)
X_test = feature_scaler.transform(X_test)

#Models
svm = SVC()
lr = LogisticRegression(max_iter=1000, solver='liblinear')
rf = RandomForestClassifier(n_estimators=100, random_state = 0)

#Cross-validation
rf_score5 = cross_val_score(estimator=rf, X=X_train, y=y_train, cv=5)
svm_score5 = cross_val_score(estimator=svm, X=X_train, y=y_train, cv=5)
lr_score5 = cross_val_score(estimator=lr, X=X_train, y=y_train, cv=5)

#Scores
print('AvgNumFlocks Scores')
print('RandomForest:',round(rf_score5.mean(),2))
print('SVM:',round(svm_score5.mean(),2))
print('LogReg:', round(lr_score5.mean(),2))

# %% [markdown]
### (6) YearsFarming

# %% [code]
sample = pd.merge(microbiome, poultry[['SampleID', 'YearsFarming']])
#Train test split
X_train, X_test, y_train, y_test = train_test_split(sample.drop(['SampleID', 'YearsFarming'],axis='columns'),sample.YearsFarming,test_size=0.3) 

#Scaling
feature_scaler = RobustScaler()
X_train = feature_scaler.fit_transform(X_train)
X_test = feature_scaler.transform(X_test)

#Models
svm = SVC()
lr = LogisticRegression(max_iter=1000, solver='liblinear')
rf = RandomForestClassifier(n_estimators=100, random_state = 0)

#Cross-validation
rf_score6 = cross_val_score(estimator=rf, X=X_train, y=y_train, cv=5)
svm_score6 = cross_val_score(estimator=svm, X=X_train, y=y_train, cv=5)
lr_score6 = cross_val_score(estimator=lr, X=X_train, y=y_train, cv=5)

#Scores
print('YearsFarming Scores')
print('RandomForest:',round(rf_score6.mean(),2))
print('SVM:',round(svm_score6.mean(),2))
print('LogReg:', round(lr_score6.mean(),2))

# %% [markdown]
### (7) EggSource

# %% [code]
sample = pd.merge(microbiome, poultry[['SampleID', 'EggSource']])
#Train test split
X_train, X_test, y_train, y_test = train_test_split(sample.drop(['SampleID', 'EggSource'],axis='columns'),sample.EggSource,test_size=0.3) 

#Scaling
feature_scaler = RobustScaler()
X_train = feature_scaler.fit_transform(X_train)
X_test = feature_scaler.transform(X_test)

#Models
svm = SVC()
lr = LogisticRegression(max_iter=8000, solver='liblinear')
rf = RandomForestClassifier(n_estimators=100, random_state = 0)

#Cross-validation
rf_score7 = cross_val_score(estimator=rf, X=X_train, y=y_train, cv=5)
svm_score7 = cross_val_score(estimator=svm, X=X_train, y=y_train, cv=5)
lr_score7 = cross_val_score(estimator=lr, X=X_train, y=y_train, cv=5)

#Scores
print('EggSource Scores')
print('RandomForest:',round(rf_score7.mean(),2))
print('SVM:',round(svm_score7.mean(),2))
print('LogReg:', round(lr_score7.mean(),2))

# %% [markdown]
### (8) Broodbedding

# %% [code]
sample = pd.merge(microbiome, poultry[['SampleID', 'BroodBedding']])
#Train test split
X_train, X_test, y_train, y_test = train_test_split(sample.drop(['SampleID', 'BroodBedding'],axis='columns'),sample.BroodBedding,test_size=0.3) 

#Scaling
feature_scaler = RobustScaler()
X_train = feature_scaler.fit_transform(X_train)
X_test = feature_scaler.transform(X_test)

#Models
svm = SVC()
lr = LogisticRegression(max_iter=420000)
rf = RandomForestClassifier(n_estimators=100, random_state = 0)

#Cross-validation
rf_score8 = cross_val_score(estimator=rf, X=X_train, y=y_train, cv=5)
svm_score8 = cross_val_score(estimator=svm, X=X_train, y=y_train, cv=5)
lr_score8 = cross_val_score(estimator=lr, X=X_train, y=y_train, cv=5)

#Scores
print('BroodBedding Scores')
print('RandomForest:',round(rf_score8.mean(),2))
print('SVM:',round(svm_score8.mean(),2))
print('LogReg:', round(lr_score8.mean(),2))

# %% [markdown]
### (9) BroodFeed

# %% [code]
sample = pd.merge(microbiome, poultry[['SampleID', 'BroodFeed']])
#Train test split
X_train, X_test, y_train, y_test = train_test_split(sample.drop(['SampleID', 'BroodFeed'],axis='columns'),sample.BroodFeed,test_size=0.3) 

#Scaling
feature_scaler = RobustScaler()
X_train = feature_scaler.fit_transform(X_train)
X_test = feature_scaler.transform(X_test)

#Models
svm = SVC()
lr = LogisticRegression(max_iter=420000)
rf = RandomForestClassifier(n_estimators=100, random_state = 0)

#Cross-validation
rf_score9 = cross_val_score(estimator=rf, X=X_train, y=y_train, cv=5)
svm_score9 = cross_val_score(estimator=svm, X=X_train, y=y_train, cv=5)
lr_score9 = cross_val_score(estimator=lr, X=X_train, y=y_train, cv=5)

#Scores
print('BroodFeed Scores')
print('RandomForest:',round(rf_score9.mean(),2))
print('SVM:',round(svm_score9.mean(),2))
print('LogReg:', round(lr_score9.mean(),2))

# %% [markdown]
### (10) BrGMOFree

# %% [code]
sample = pd.merge(microbiome, poultry[['SampleID', 'BrGMOFree']])
#Train test split
X_train, X_test, y_train, y_test = train_test_split(sample.drop(['SampleID', 'BrGMOFree'],axis='columns'),sample.BrGMOFree,test_size=0.3) 

#Scaling
feature_scaler = RobustScaler()
X_train = feature_scaler.fit_transform(X_train)
X_test = feature_scaler.transform(X_test)

#Models
svm = SVC()
lr = LogisticRegression(max_iter=420000)
rf = RandomForestClassifier(n_estimators=100, random_state = 0)

#Cross-validation
rf_score10 = cross_val_score(estimator=rf, X=X_train, y=y_train, cv=5)
svm_score10 = cross_val_score(estimator=svm, X=X_train, y=y_train, cv=5)
lr_score10 = cross_val_score(estimator=lr, X=X_train, y=y_train, cv=5)

#Scores
print('BrGMOFree Scores')
print('RandomForest:',round(rf_score10.mean(),2))
print('SVM:',round(svm_score10.mean(),2))
print('LogReg:', round(lr_score10.mean(),2))

# %% [markdown]
### (11) BrSoyFree

# %% [code]
sample = pd.merge(microbiome, poultry[['SampleID', 'BrSoyFree']])
#Train test split
X_train, X_test, y_train, y_test = train_test_split(sample.drop(['SampleID', 'BrSoyFree'],axis='columns'),sample.BrSoyFree,test_size=0.3) 

#Scaling
feature_scaler = RobustScaler()
X_train = feature_scaler.fit_transform(X_train)
X_test = feature_scaler.transform(X_test)

#Models
svm = SVC()
lr = LogisticRegression(max_iter=420000)
rf = RandomForestClassifier(n_estimators=100, random_state = 0)

#Cross-validation
rf_score11 = cross_val_score(estimator=rf, X=X_train, y=y_train, cv=5)
svm_score11 = cross_val_score(estimator=svm, X=X_train, y=y_train, cv=5)
lr_score11 = cross_val_score(estimator=lr, X=X_train, y=y_train, cv=5)

#Scores
print('BrSoyFree Scores')
print('RandomForest:',round(rf_score11.mean(),2))
print('SVM:',round(svm_score11.mean(),2))
print('LogReg:', round(lr_score11.mean(),2))

# %% [markdown]
### (12) BrMedicated

# %% [code]
sample = pd.merge(microbiome, poultry[['SampleID', 'BrMedicated']])
#Train test split
X_train, X_test, y_train, y_test = train_test_split(sample.drop(['SampleID', 'BrMedicated'],axis='columns'),sample.BrMedicated,test_size=0.3) 

#Scaling
feature_scaler = RobustScaler()
X_train = feature_scaler.fit_transform(X_train)
X_test = feature_scaler.transform(X_test)

#Models
svm = SVC()
lr = LogisticRegression(max_iter=420000)
rf = RandomForestClassifier(n_estimators=100, random_state = 0)

#Cross-validation
rf_score12 = cross_val_score(estimator=rf, X=X_train, y=y_train, cv=5)
svm_score12 = cross_val_score(estimator=svm, X=X_train, y=y_train, cv=5)
lr_score12 = cross_val_score(estimator=lr, X=X_train, y=y_train, cv=5)

#Scores
print('BrMedicated Scores')
print('RandomForest:',round(rf_score12.mean(),2))
print('SVM:',round(svm_score12.mean(),2))
print('LogReg:', round(lr_score12.mean(),2))

# %% [code]
# sample = pd.merge(microbiome, poultry[['SampleID', 'BroodCleanFrequency']])
# sample =sample[~sample.isin([np.nan, np.inf, -np.inf]).any(1)]
# sample.shape

# %% [markdown]
### (13) BroodCleanFrequency

# %% [code]
sample = pd.merge(microbiome, poultry[['SampleID', 'BroodCleanFrequency']])
sample =sample[~sample.isin([np.nan, np.inf, -np.inf]).any(1)]
sample.dropna(subset = ['BroodCleanFrequency'])

#Train test split
X_train, X_test, y_train, y_test = train_test_split(sample.drop(['SampleID', 'BroodCleanFrequency'],axis='columns'),sample.BroodCleanFrequency,test_size=0.3) 

#Scaling
feature_scaler = RobustScaler()
X_train = feature_scaler.fit_transform(X_train)
X_test = feature_scaler.transform(X_test)

#Models
svm = SVC()
lr = LogisticRegression(max_iter=420000)
rf = RandomForestClassifier(n_estimators=100, random_state = 0)

#Cross-validation
rf_score13 = cross_val_score(estimator=rf, X=X_train, y=y_train, cv=5)
svm_score13 = cross_val_score(estimator=svm, X=X_train, y=y_train, cv=5)
lr_score13 = cross_val_score(estimator=lr, X=X_train, y=y_train, cv=5)

#Scores
print('BroodCleanFrequency Scores')
print('RandomForest:',round(rf_score13.mean(),2))
print('SVM:',round(svm_score13.mean(),2))
print('LogReg:', round(lr_score13.mean(),2))

# %% [markdown]
### (14) AvgAgeToPasture

# %% [code]
sample = pd.merge(microbiome, poultry[['SampleID', 'AvgAgeToPasture']])
#Train test split
X_train, X_test, y_train, y_test = train_test_split(sample.drop(['SampleID', 'AvgAgeToPasture'],axis='columns'),sample.AvgAgeToPasture,test_size=0.3) 

#Scaling
feature_scaler = RobustScaler()
X_train = feature_scaler.fit_transform(X_train)
X_test = feature_scaler.transform(X_test)

#Models
svm = SVC()
lr = LogisticRegression(max_iter=420000)
rf = RandomForestClassifier(n_estimators=100, random_state = 0)

#Cross-validation
rf_score14 = cross_val_score(estimator=rf, X=X_train, y=y_train, cv=5)
svm_score14 = cross_val_score(estimator=svm, X=X_train, y=y_train, cv=5)
lr_score14 = cross_val_score(estimator=lr, X=X_train, y=y_train, cv=5)

#Scores
print('AvgAgeToPasture Scores')
print('RandomForest:',round(rf_score14.mean(),2))
print('SVM:',round(svm_score14.mean(),2))
print('LogReg:', round(lr_score14.mean(),2))

# %% [markdown]
### (15) PastureHousing

# %% [code]
sample = pd.merge(microbiome, poultry[['SampleID', 'PastureHousing']])
#Train test split
X_train, X_test, y_train, y_test = train_test_split(sample.drop(['SampleID', 'PastureHousing'],axis='columns'),sample.PastureHousing,test_size=0.3) 

#Scaling
feature_scaler = RobustScaler()
X_train = feature_scaler.fit_transform(X_train)
X_test = feature_scaler.transform(X_test)

#Models
svm = SVC()
lr = LogisticRegression(max_iter=1200000)
rf = RandomForestClassifier(n_estimators=100, random_state = 0)

#Cross-validation
rf_score15 = cross_val_score(estimator=rf, X=X_train, y=y_train, cv=5)
svm_score15 = cross_val_score(estimator=svm, X=X_train, y=y_train, cv=5)
lr_score15 = cross_val_score(estimator=lr, X=X_train, y=y_train, cv=5)

#Scores
print('PastureHousing Scores')
print('RandomForest:',round(rf_score15.mean(),2))
print('SVM:',round(svm_score15.mean(),2))
print('LogReg:', round(lr_score15.mean(),2))

# %% [markdown]
### (16) FreqHousingMove

# %% [code]
sample = pd.merge(microbiome, poultry[['SampleID', 'FreqHousingMove']])
#Train test split
X_train, X_test, y_train, y_test = train_test_split(sample.drop(['SampleID', 'FreqHousingMove'],axis='columns'),sample.FreqHousingMove,test_size=0.3) 

#Scaling
feature_scaler = RobustScaler()
X_train = feature_scaler.fit_transform(X_train)
X_test = feature_scaler.transform(X_test)

#Models
svm = SVC()
lr = LogisticRegression(max_iter=420000)
rf = RandomForestClassifier(n_estimators=100, random_state = 0)

#Cross-validation
rf_score16 = cross_val_score(estimator=rf, X=X_train, y=y_train, cv=5)
svm_score16 = cross_val_score(estimator=svm, X=X_train, y=y_train, cv=5)
lr_score16 = cross_val_score(estimator=lr, X=X_train, y=y_train, cv=5)

#Scores
print('FreqHousingMove Scores')
print('RandomForest:',round(rf_score16.mean(),2))
print('SVM:',round(svm_score16.mean(),2))
print('LogReg:', round(lr_score16.mean(),2))

# %% [markdown]
### (17) AlwaysNewPasture

# %% [code]
sample = pd.merge(microbiome, poultry[['SampleID', 'AlwaysNewPasture']])
#Train test split
X_train, X_test, y_train, y_test = train_test_split(sample.drop(['SampleID', 'AlwaysNewPasture'],axis='columns'),sample.AlwaysNewPasture,test_size=0.3) 

#Scaling
feature_scaler = RobustScaler()
X_train = feature_scaler.fit_transform(X_train)
X_test = feature_scaler.transform(X_test)

#Models
svm = SVC()
lr = LogisticRegression(max_iter=420000)
rf = RandomForestClassifier(n_estimators=100, random_state = 0)

#Cross-validation
rf_score17 = cross_val_score(estimator=rf, X=X_train, y=y_train, cv=5)
svm_score17 = cross_val_score(estimator=svm, X=X_train, y=y_train, cv=5)
lr_score17 = cross_val_score(estimator=lr, X=X_train, y=y_train, cv=5)

#Scores
print('AlwaysNewPasture Scores')
print('RandomForest:',round(rf_score17.mean(),2))
print('SVM:',round(svm_score17.mean(),2))
print('LogReg:', round(lr_score17.mean(),2))

# %% [markdown]
# (18) PastureFeed

# %% [code]
sample = pd.merge(microbiome, poultry[['SampleID', 'PastureFeed']])
#Train test split
X_train, X_test, y_train, y_test = train_test_split(sample.drop(['SampleID', 'PastureFeed'],axis='columns'),sample.PastureFeed,test_size=0.3) 

#Scaling
feature_scaler = RobustScaler()
X_train = feature_scaler.fit_transform(X_train)
X_test = feature_scaler.transform(X_test)

#Models
svm = SVC()
lr = LogisticRegression(max_iter=420000)
rf = RandomForestClassifier(n_estimators=100, random_state = 0)

#Cross-validation
rf_score18 = cross_val_score(estimator=rf, X=X_train, y=y_train, cv=5)
svm_score18 = cross_val_score(estimator=svm, X=X_train, y=y_train, cv=5)
lr_score18 = cross_val_score(estimator=lr, X=X_train, y=y_train, cv=5)

#Scores
print('PastureFeed Scores')
print('RandomForest:',round(rf_score18.mean(),2))
print('SVM:',round(svm_score18.mean(),2))
print('LogReg:', round(lr_score18.mean(),2))

# %% [markdown]
# (19) PaGMOFree

# %% [code]
sample = pd.merge(microbiome, poultry[['SampleID', 'PaGMOFree']])
#Train test split
X_train, X_test, y_train, y_test = train_test_split(sample.drop(['SampleID', 'PaGMOFree'],axis='columns'),sample.PaGMOFree,test_size=0.3) 

#Scaling
feature_scaler = RobustScaler()
X_train = feature_scaler.fit_transform(X_train)
X_test = feature_scaler.transform(X_test)

#Models
svm = SVC()
lr = LogisticRegression(max_iter=420000)
rf = RandomForestClassifier(n_estimators=100, random_state = 0)

#Cross-validation
rf_score19 = cross_val_score(estimator=rf, X=X_train, y=y_train, cv=5)
svm_score19 = cross_val_score(estimator=svm, X=X_train, y=y_train, cv=5)
lr_score19 = cross_val_score(estimator=lr, X=X_train, y=y_train, cv=5)

#Scores
print('PaGMOFree Scores')
print('RandomForest:',round(rf_score19.mean(),2))
print('SVM:',round(svm_score19.mean(),2))
print('LogReg:', round(lr_score19.mean(),2))

# %% [markdown]
# (20) PaSoyFree

# %% [code]
sample = pd.merge(microbiome, poultry[['SampleID', 'PaSoyFree']])
#Train test split
X_train, X_test, y_train, y_test = train_test_split(sample.drop(['SampleID', 'PaSoyFree'],axis='columns'),sample.PaSoyFree,test_size=0.3) 

#Scaling
feature_scaler = RobustScaler()
X_train = feature_scaler.fit_transform(X_train)
X_test = feature_scaler.transform(X_test)

#Models
svm = SVC()
lr = LogisticRegression(max_iter=420000)
rf = RandomForestClassifier(n_estimators=100, random_state = 0)

#Cross-validation
rf_score20 = cross_val_score(estimator=rf, X=X_train, y=y_train, cv=5)
svm_score20 = cross_val_score(estimator=svm, X=X_train, y=y_train, cv=5)
lr_score20 = cross_val_score(estimator=lr, X=X_train, y=y_train, cv=5)

#Scores
print('PaSoyFree Scores')
print('RandomForest:',round(rf_score20.mean(),2))
print('SVM:',round(svm_score20.mean(),2))
print('LogReg:', round(lr_score20.mean(),2))

# %% [markdown]
# (21) PaMedicated

# %% [code]
sample = pd.merge(microbiome, poultry[['SampleID', 'PaMedicated']])
#Train test split
X_train, X_test, y_train, y_test = train_test_split(sample.drop(['SampleID', 'PaMedicated'],axis='columns'),sample.PaMedicated,test_size=0.3) 

#Scaling
feature_scaler = RobustScaler()
X_train = feature_scaler.fit_transform(X_train)
X_test = feature_scaler.transform(X_test)

#Models
svm = SVC()
lr = LogisticRegression(max_iter=420000)
rf = RandomForestClassifier(n_estimators=100, random_state = 0)

#Cross-validation
rf_score21 = cross_val_score(estimator=rf, X=X_train, y=y_train, cv=5)
svm_score21 = cross_val_score(estimator=svm, X=X_train, y=y_train, cv=5)
lr_score21 = cross_val_score(estimator=lr, X=X_train, y=y_train, cv=5)

#Scores
print('PaMedicated Scores')
print('RandomForest:',round(rf_score21.mean(),2))
print('SVM:',round(svm_score21.mean(),2))
print('LogReg:', round(lr_score21.mean(),2))

# %% [markdown]
# (22) LayersOnFarm

# %% [code]
sample = pd.merge(microbiome, poultry[['SampleID', 'LayersOnFarm']])
#Train test split
X_train, X_test, y_train, y_test = train_test_split(sample.drop(['SampleID', 'LayersOnFarm'],axis='columns'),sample.LayersOnFarm,test_size=0.3) 

#Scaling
feature_scaler = RobustScaler()
X_train = feature_scaler.fit_transform(X_train)
X_test = feature_scaler.transform(X_test)

#Models
svm = SVC()
lr = LogisticRegression(max_iter=420000)
rf = RandomForestClassifier(n_estimators=100, random_state = 0)

#Cross-validation
rf_score22 = cross_val_score(estimator=rf, X=X_train, y=y_train, cv=5)
svm_score22 = cross_val_score(estimator=svm, X=X_train, y=y_train, cv=5)
lr_score22 = cross_val_score(estimator=lr, X=X_train, y=y_train, cv=5)

#Scores
print('LayersOnFarm Scores')
print('RandomForest:',round(rf_score22.mean(),2))
print('SVM:',round(svm_score22.mean(),2))
print('LogReg:', round(lr_score22.mean(),2))

# %% [markdown]
# (23) CattleOnFarm

# %% [code]
sample = pd.merge(microbiome, poultry[['SampleID', 'CattleOnFarm']])
#Train test split
X_train, X_test, y_train, y_test = train_test_split(sample.drop(['SampleID', 'CattleOnFarm'],axis='columns'),sample.CattleOnFarm,test_size=0.3) 

#Scaling
feature_scaler = RobustScaler()
X_train = feature_scaler.fit_transform(X_train)
X_test = feature_scaler.transform(X_test)

#Models
svm = SVC()
lr = LogisticRegression(max_iter=420000)
rf = RandomForestClassifier(n_estimators=100, random_state = 0)

#Cross-validation
rf_score23 = cross_val_score(estimator=rf, X=X_train, y=y_train, cv=5)
svm_score23 = cross_val_score(estimator=svm, X=X_train, y=y_train, cv=5)
lr_score23 = cross_val_score(estimator=lr, X=X_train, y=y_train, cv=5)

#Scores
print('CattleOnFarm Scores')
print('RandomForest:',round(rf_score23.mean(),2))
print('SVM:',round(svm_score23.mean(),2))
print('LogReg:', round(lr_score23.mean(),2))

# %% [code]
24

# %% [code]
sample = pd.merge(microbiome, poultry[['SampleID', 'SwineOnFarm']])
#Train test split
X_train, X_test, y_train, y_test = train_test_split(sample.drop(['SampleID', 'SwineOnFarm'],axis='columns'),sample.SwineOnFarm,test_size=0.3) 

#Scaling
feature_scaler = RobustScaler()
X_train = feature_scaler.fit_transform(X_train)
X_test = feature_scaler.transform(X_test)

#Models
svm = SVC()
lr = LogisticRegression(max_iter=420000)
rf = RandomForestClassifier(n_estimators=100, random_state = 0)

#Cross-validation
rf_score24 = cross_val_score(estimator=rf, X=X_train, y=y_train, cv=5)
svm_score24 = cross_val_score(estimator=svm, X=X_train, y=y_train, cv=5)
lr_score24 = cross_val_score(estimator=lr, X=X_train, y=y_train, cv=5)

#Scores
print('SwineOnFarm Scores')
print('RandomForest:',round(rf_score24.mean(),2))
print('SVM:',round(svm_score24.mean(),2))
print('LogReg:', round(lr_score24.mean(),2))

# %% [code]
25

# %% [code]
sample = pd.merge(microbiome, poultry[['SampleID', 'GoatsOnFarm']])
#Train test split
X_train, X_test, y_train, y_test = train_test_split(sample.drop(['SampleID', 'GoatsOnFarm'],axis='columns'),sample.GoatsOnFarm,test_size=0.3) 

#Scaling
feature_scaler = RobustScaler()
X_train = feature_scaler.fit_transform(X_train)
X_test = feature_scaler.transform(X_test)

#Models
svm = SVC()
lr = LogisticRegression(max_iter=420000)
rf = RandomForestClassifier(n_estimators=100, random_state = 0)

#Cross-validation
rf_score25 = cross_val_score(estimator=rf, X=X_train, y=y_train, cv=5)
svm_score25 = cross_val_score(estimator=svm, X=X_train, y=y_train, cv=5)
lr_score25 = cross_val_score(estimator=lr, X=X_train, y=y_train, cv=5)

#Scores
print('GoatsOnFarm Scores')
print('RandomForest:',round(rf_score25.mean(),2))
print('SVM:',round(svm_score25.mean(),2))
print('LogReg:', round(lr_score25.mean(),2))

# %% [code]
26

# %% [code]
sample = pd.merge(microbiome, poultry[['SampleID', 'SheepOnFarm']])
#Train test split
X_train, X_test, y_train, y_test = train_test_split(sample.drop(['SampleID', 'SheepOnFarm'],axis='columns'),sample.SheepOnFarm,test_size=0.3) 

#Scaling
feature_scaler = RobustScaler()
X_train = feature_scaler.fit_transform(X_train)
X_test = feature_scaler.transform(X_test)

#Models
svm = SVC()
lr = LogisticRegression(max_iter=420000)
rf = RandomForestClassifier(n_estimators=100, random_state = 0)

#Cross-validation
rf_score26 = cross_val_score(estimator=rf, X=X_train, y=y_train, cv=5)
svm_score26 = cross_val_score(estimator=svm, X=X_train, y=y_train, cv=5)
lr_score26 = cross_val_score(estimator=lr, X=X_train, y=y_train, cv=5)

#Scores
print('SheepOnFarm Scores')
print('RandomForest:',round(rf_score26.mean(),2))
print('SVM:',round(svm_score26.mean(),2))
print('LogReg:', round(lr_score26.mean(),2))

# %% [code]
27

# %% [code]
sample = pd.merge(microbiome, poultry[['SampleID', 'WaterSource1']])
#Train test split
X_train, X_test, y_train, y_test = train_test_split(sample.drop(['SampleID', 'WaterSource1'],axis='columns'),sample.WaterSource1,test_size=0.3) 

#Scaling
feature_scaler = RobustScaler()
X_train = feature_scaler.fit_transform(X_train)
X_test = feature_scaler.transform(X_test)

#Models
svm = SVC()
lr = LogisticRegression(max_iter=420000)
rf = RandomForestClassifier(n_estimators=100, random_state = 0)

#Cross-validation
rf_score27 = cross_val_score(estimator=rf, X=X_train, y=y_train, cv=5)
svm_score27 = cross_val_score(estimator=svm, X=X_train, y=y_train, cv=5)
lr_score27 = cross_val_score(estimator=lr, X=X_train, y=y_train, cv=5)

#Scores
print('WaterSource Scores')
print('RandomForest:',round(rf_score27.mean(),2))
print('SVM:',round(svm_score27.mean(),2))
print('LogReg:', round(lr_score27.mean(),2))

# %% [code]
28

# %% [code]
sample = pd.merge(microbiome, poultry[['SampleID', 'FreqBirdHandling']])
#Train test split
X_train, X_test, y_train, y_test = train_test_split(sample.drop(['SampleID', 'FreqBirdHandling'],axis='columns'),sample.FreqBirdHandling,test_size=0.3) 

#Scaling
feature_scaler = RobustScaler()
X_train = feature_scaler.fit_transform(X_train)
X_test = feature_scaler.transform(X_test)

#Models
svm = SVC()
lr = LogisticRegression(max_iter=420000)
rf = RandomForestClassifier(n_estimators=100, random_state = 0)

#Cross-validation
rf_score28 = cross_val_score(estimator=rf, X=X_train, y=y_train, cv=5)
svm_score28 = cross_val_score(estimator=svm, X=X_train, y=y_train, cv=5)
lr_score28 = cross_val_score(estimator=lr, X=X_train, y=y_train, cv=5)

#Scores
print('FreqBirdHandling Scores')
print('RandomForest:',round(rf_score28.mean(),2))
print('SVM:',round(svm_score28.mean(),2))
print('LogReg:', round(lr_score28.mean(),2))

# %% [markdown]
29

# %% [code]
sample = pd.merge(microbiome, poultry[['SampleID', 'AnyABXUse']])
#Train test split
X_train, X_test, y_train, y_test = train_test_split(sample.drop(['SampleID', 'AnyABXUse'],axis='columns'),sample.AnyABXUse,test_size=0.3) 

#Scaling
feature_scaler = RobustScaler()
X_train = feature_scaler.fit_transform(X_train)
X_test = feature_scaler.transform(X_test)

#Models
svm = SVC()
lr = LogisticRegression(max_iter=420000)
rf = RandomForestClassifier(n_estimators=100, random_state = 0)

#Cross-validation
rf_score29 = cross_val_score(estimator=rf, X=X_train, y=y_train, cv=5)
svm_score29 = cross_val_score(estimator=svm, X=X_train, y=y_train, cv=5)
lr_score29 = cross_val_score(estimator=lr, X=X_train, y=y_train, cv=5)

#Scores
print('AnyABXUse Scores')
print('RandomForest:',round(rf_score29.mean(),2))
print('SVM:',round(svm_score29.mean(),2))
print('LogReg:', round(lr_score29.mean(),2))

# %% [code]
30

# %% [code]
sample = pd.merge(microbiome, poultry[['SampleID', 'LengthFeedRestrixProcess']])
sample =sample[~sample.isin([np.nan, np.inf, -np.inf]).any(1)]

#Train test split
X_train, X_test, y_train, y_test = train_test_split(sample.drop(['SampleID', 'LengthFeedRestrixProcess'],axis='columns'),sample.LengthFeedRestrixProcess,test_size=0.3) 

#Scaling
feature_scaler = RobustScaler()
X_train = feature_scaler.fit_transform(X_train)
X_test = feature_scaler.transform(X_test)

#Models
svm = SVC()
lr = LogisticRegression(max_iter=420000)
rf = RandomForestRegressor(n_estimators=100, random_state = 0)

#Cross-validation
rf_score30 = cross_val_score(estimator=rf, X=X_train, y=y_train, cv=5)
svm_score30 = cross_val_score(estimator=svm, X=X_train, y=y_train, cv=5)
lr_score30 = cross_val_score(estimator=lr, X=X_train, y=y_train, cv=5)

#Scores
print('LengthFeedRestrixProcess Scores')
print('RandomForest:',round(rf_score30.mean(),2))
print('SVM:',round(svm_score30.mean(),2))
print('LogReg:', round(lr_score30.mean(),2))

# %% [code]
31

# %% [code]
#Define Seasons from Daysof the year

category = pd.cut(poultry.DayOfYear,bins=[1,60,152,244,335,365],labels=['Winter','Spring','Summer','Fall','Winter'],ordered=False)
poultry.insert(5,'Seasons',category)

sample = pd.merge(microbiome, poultry[['SampleID', 'Seasons']])
sample =sample[~sample.isin([np.nan, np.inf, -np.inf]).any(1)]
#Train test split
X_train, X_test, y_train, y_test = train_test_split(sample.drop(['SampleID', 'Seasons'],axis='columns'),sample.Seasons,test_size=0.3) 

#Scaling
feature_scaler = RobustScaler()
X_train = feature_scaler.fit_transform(X_train)
X_test = feature_scaler.transform(X_test)

#Models
svm = SVC()
lr = LogisticRegression(max_iter=420000)
rf = RandomForestClassifier(n_estimators=100, random_state = 0)

#Cross-validation
rf_score31 = cross_val_score(estimator=rf, X=X_train, y=y_train, cv=5)
svm_score31 = cross_val_score(estimator=svm, X=X_train, y=y_train, cv=5)
lr_score31 = cross_val_score(estimator=lr, X=X_train, y=y_train, cv=5)

#Scores
print('Seasons Scores')
print('RandomForest:',round(rf_score31.mean(),2))
print('SVM:',round(svm_score31.mean(),2))
print('LogReg:', round(lr_score31.mean(),2))

# %% [code]
32

# %% [code]
sample = pd.merge(microbiome, poultry[['SampleID', 'FlockAgeDays']])
#Train test split
X_train, X_test, y_train, y_test = train_test_split(sample.drop(['SampleID', 'FlockAgeDays'],axis='columns'),sample.FlockAgeDays,test_size=0.3) 

#Scaling
feature_scaler = RobustScaler()
X_train = feature_scaler.fit_transform(X_train)
X_test = feature_scaler.transform(X_test)

#Models
svm = SVC()
lr = LogisticRegression(max_iter=420000)
rf = RandomForestClassifier(n_estimators=100, random_state = 0)

#Cross-validation
rf_score32 = cross_val_score(estimator=rf, X=X_train, y=y_train, cv=5)
svm_score32 = cross_val_score(estimator=svm, X=X_train, y=y_train, cv=5)
lr_score32 = cross_val_score(estimator=lr, X=X_train, y=y_train, cv=5)

#Scores
print('FlockAgeDays Scores')
print('RandomForest:',round(rf_score32.mean(),2))
print('SVM:',round(svm_score32.mean(),2))
print('LogReg:', round(lr_score32.mean(),2))

# %% [code]
33

# %% [code]
sample = pd.merge(microbiome, poultry[['SampleID', 'Breed']])
#Train test split
X_train, X_test, y_train, y_test = train_test_split(sample.drop(['SampleID', 'Breed'],axis='columns'),sample.Breed,test_size=0.3) 

#Scaling
feature_scaler = RobustScaler()
X_train = feature_scaler.fit_transform(X_train)
X_test = feature_scaler.transform(X_test)

#Models
svm = SVC()
lr = LogisticRegression(max_iter=420000)
rf = RandomForestClassifier(n_estimators=100, random_state = 0)

#Cross-validation
rf_score33 = cross_val_score(estimator=rf, X=X_train, y=y_train, cv=5)
svm_score33 = cross_val_score(estimator=svm, X=X_train, y=y_train, cv=5)
lr_score33 = cross_val_score(estimator=lr, X=X_train, y=y_train, cv=5)

#Scores
print('Breed Scores')
print('RandomForest:',round(rf_score33.mean(),2))
print('SVM:',round(svm_score33.mean(),2))
print('LogReg:', round(lr_score33.mean(),2))

# %% [code]
34

# %% [code]
sample = pd.merge(microbiome, poultry[['SampleID', 'FlockSize']])
#Train test split
X_train, X_test, y_train, y_test = train_test_split(sample.drop(['SampleID', 'FlockSize'],axis='columns'),sample.FlockSize,test_size=0.3) 

#Scaling
feature_scaler = RobustScaler()
X_train = feature_scaler.fit_transform(X_train)
X_test = feature_scaler.transform(X_test)

#Models
svm = SVC()
lr = LogisticRegression(max_iter=420000)
rf = RandomForestClassifier(n_estimators=100, random_state = 0)

#Cross-validation
rf_score34 = cross_val_score(estimator=rf, X=X_train, y=y_train, cv=5)
svm_score34 = cross_val_score(estimator=svm, X=X_train, y=y_train, cv=5)
lr_score34 = cross_val_score(estimator=lr, X=X_train, y=y_train, cv=5)

#Scores
print('FlockSize Scores')
print('RandomForest:',round(rf_score34.mean(),2))
print('SVM:',round(svm_score34.mean(),2))
print('LogReg:', round(lr_score34.mean(),2))

# %% [code]
35

# %% [code]
sample = pd.merge(microbiome, poultry[['SampleID', 'AnimalSource']])
#Train test split
X_train, X_test, y_train, y_test = train_test_split(sample.drop(['SampleID', 'AnimalSource'],axis='columns'),sample.AnimalSource,test_size=0.3) 

#Scaling
feature_scaler = RobustScaler()
X_train = feature_scaler.fit_transform(X_train)
X_test = feature_scaler.transform(X_test)

#Models
svm = SVC()
lr = LogisticRegression(max_iter=420000)
rf = RandomForestClassifier(n_estimators=100, random_state = 0)

#Cross-validation
rf_score35 = cross_val_score(estimator=rf, X=X_train, y=y_train, cv=5)
svm_score35 = cross_val_score(estimator=svm, X=X_train, y=y_train, cv=5)
lr_score35 = cross_val_score(estimator=lr, X=X_train, y=y_train, cv=5)

#Scores
print('AnimalSource Scores')
print('RandomForest:',round(rf_score35.mean(),2))
print('SVM:',round(svm_score35.mean(),2))
print('LogReg:', round(lr_score35.mean(),2))

# %% [code]
#Ensure physicochemicals are numeric values (after removal of < from some values that could have converted them to string)
poultry[['pH', 'EC', 'Moisture', 'TotalC', 'TotalN', 'CNRatio', 'Al', 'B', 'Ca',
           'Cd', 'Cr', 'Cu', 'Fe', 'K', 'Mg', 'Mn', 'Mo', 'Na', 'Ni', 'P', 'Pb',
           'S', 'Si', 'Zn']] = poultry[['pH', 'EC', 'Moisture', 'TotalC', 'TotalN', 'CNRatio', 'Al', 'B', 'Ca',
           'Cd', 'Cr', 'Cu', 'Fe', 'K', 'Mg', 'Mn', 'Mo', 'Na', 'Ni', 'P', 'Pb',
           'S', 'Si', 'Zn']].apply(pd.to_numeric, errors='coerce', axis=1)

# %% [code]
36

# %% [code]
sample = pd.merge(microbiome, poultry[['SampleID', 'pH']])
sample =sample[~sample.isin([np.nan, np.inf, -np.inf]).any(1)]

sample.loc[sample['pH'] < sample.pH.median(), 'new_pH'] = 'Low' 
sample.loc[sample['pH'] >= sample.pH.median(), 'new_pH'] = 'High' 

#Train test split
X_train, X_test, y_train, y_test = train_test_split(sample.drop(['SampleID', 'new_pH'],axis='columns'),sample.new_pH,test_size=0.3) 

#Scaling
feature_scaler = RobustScaler()
X_train = feature_scaler.fit_transform(X_train)
X_test = feature_scaler.transform(X_test)

#Models
svm = SVC()
lr = LogisticRegression(max_iter=420000)
rf = RandomForestClassifier(n_estimators=100, random_state = 0)

#Cross-validation
rf_score36 = cross_val_score(estimator=rf, X=X_train, y=y_train, cv=5)
svm_score36 = cross_val_score(estimator=svm, X=X_train, y=y_train, cv=5)
lr_score36 = cross_val_score(estimator=lr, X=X_train, y=y_train, cv=5)

#Scores
print('new_pH Scores')
print('RandomForest:',round(rf_score36.mean(),2))
print('SVM:',round(svm_score36.mean(),2))
print('LogReg:', round(lr_score36.mean(),2))

# %% [code]
37

# %% [code]
sample = pd.merge(microbiome, poultry[['SampleID', 'EC']])
sample =sample[~sample.isin([np.nan, np.inf, -np.inf]).any(1)]

sample.loc[sample['EC'] < sample.EC.median(), 'new_EC'] = 'Low' 
sample.loc[sample['EC'] >= sample.EC.median(), 'new_EC'] = 'High' 

#Train test split
X_train, X_test, y_train, y_test = train_test_split(sample.drop(['SampleID', 'new_EC'],axis='columns'),sample.new_EC,test_size=0.3) 

#Scaling
feature_scaler = RobustScaler()
X_train = feature_scaler.fit_transform(X_train)
X_test = feature_scaler.transform(X_test)

#Models
svm = SVC()
lr = LogisticRegression(max_iter=420000)
rf = RandomForestClassifier(n_estimators=100, random_state = 0)

#Cross-validation
rf_score37 = cross_val_score(estimator=rf, X=X_train, y=y_train, cv=5)
svm_score37 = cross_val_score(estimator=svm, X=X_train, y=y_train, cv=5)
lr_score37 = cross_val_score(estimator=lr, X=X_train, y=y_train, cv=5)

#Scores
print('new_EC Scores')
print('RandomForest:',round(rf_score37.mean(),2))
print('SVM:',round(svm_score37.mean(),2))
print('LogReg:', round(lr_score37.mean(),2))

# %% [code]
38

# %% [code]
sample = pd.merge(microbiome, poultry[['SampleID', 'Moisture']])
sample =sample[~sample.isin([np.nan, np.inf, -np.inf]).any(1)]

sample.loc[sample['Moisture'] < sample.Moisture.median(), 'new_Moisture'] = 'Low' 
sample.loc[sample['Moisture'] >= sample.Moisture.median(), 'new_Moisture'] = 'High' 

#Train test split
X_train, X_test, y_train, y_test = train_test_split(sample.drop(['SampleID', 'new_Moisture'],axis='columns'),sample.new_Moisture,test_size=0.3) 

#Scaling
feature_scaler = RobustScaler()
X_train = feature_scaler.fit_transform(X_train)
X_test = feature_scaler.transform(X_test)

#Models
svm = SVC()
lr = LogisticRegression(max_iter=420000)
rf = RandomForestClassifier(n_estimators=100, random_state = 0)

#Cross-validation
rf_score38 = cross_val_score(estimator=rf, X=X_train, y=y_train, cv=5)
svm_score38 = cross_val_score(estimator=svm, X=X_train, y=y_train, cv=5)
lr_score38 = cross_val_score(estimator=lr, X=X_train, y=y_train, cv=5)

#Scores
print('new_Moisture Scores')
print('RandomForest:',round(rf_score38.mean(),2))
print('SVM:',round(svm_score38.mean(),2))
print('LogReg:', round(lr_score38.mean(),2))

# %% [code]
39

# %% [code]
sample = pd.merge(microbiome, poultry[['SampleID', 'TotalC']])
sample =sample[~sample.isin([np.nan, np.inf, -np.inf]).any(1)]

sample.loc[sample['TotalC'] < sample.TotalC.median(), 'new_TotalC'] = 'Low' 
sample.loc[sample['TotalC'] >= sample.TotalC.median(), 'new_TotalC'] = 'High' 

#Train test split
X_train, X_test, y_train, y_test = train_test_split(sample.drop(['SampleID', 'new_TotalC'],axis='columns'),sample.new_TotalC,test_size=0.3) 

#Scaling
feature_scaler = RobustScaler()
X_train = feature_scaler.fit_transform(X_train)
X_test = feature_scaler.transform(X_test)

#Models
svm = SVC()
lr = LogisticRegression(max_iter=420000)
rf = RandomForestClassifier(n_estimators=100, random_state = 0)

#Cross-validation
rf_score39 = cross_val_score(estimator=rf, X=X_train, y=y_train, cv=5)
svm_score39 = cross_val_score(estimator=svm, X=X_train, y=y_train, cv=5)
lr_score39 = cross_val_score(estimator=lr, X=X_train, y=y_train, cv=5)

#Scores
print('new_TotalC Scores')
print('RandomForest:',round(rf_score39.mean(),2))
print('SVM:',round(svm_score39.mean(),2))
print('LogReg:', round(lr_score39.mean(),2))

# %% [code]
40

# %% [code]
sample = pd.merge(microbiome, poultry[['SampleID', 'TotalN']])
sample =sample[~sample.isin([np.nan, np.inf, -np.inf]).any(1)]

sample.loc[sample['TotalN'] < sample.TotalN.median(), 'new_TotalN'] = 'Low' 
sample.loc[sample['TotalN'] >= sample.TotalN.median(), 'new_TotalN'] = 'High' 

#Train test split
X_train, X_test, y_train, y_test = train_test_split(sample.drop(['SampleID', 'new_TotalN'],axis='columns'),sample.new_TotalN,test_size=0.3) 

#Scaling
feature_scaler = RobustScaler()
X_train = feature_scaler.fit_transform(X_train)
X_test = feature_scaler.transform(X_test)

#Models
svm = SVC()
lr = LogisticRegression(max_iter=420000)
rf = RandomForestClassifier(n_estimators=100, random_state = 0)

#Cross-validation
rf_score40 = cross_val_score(estimator=rf, X=X_train, y=y_train, cv=5)
svm_score40 = cross_val_score(estimator=svm, X=X_train, y=y_train, cv=5)
lr_score40 = cross_val_score(estimator=lr, X=X_train, y=y_train, cv=5)

#Scores
print('new_TotalN Scores')
print('RandomForest:',round(rf_score40.mean(),2))
print('SVM:',round(svm_score40.mean(),2))
print('LogReg:', round(lr_score40.mean(),2))

# %% [markdown]
41

# %% [code]
sample = pd.merge(microbiome, poultry[['SampleID', 'CNRatio']])
sample =sample[~sample.isin([np.nan, np.inf, -np.inf]).any(1)]

sample.loc[sample['CNRatio'] < sample.CNRatio.median(), 'new_CNRatio'] = 'Low' 
sample.loc[sample['CNRatio'] >= sample.CNRatio.median(), 'new_CNRatio'] = 'High' 

#Train test split
X_train, X_test, y_train, y_test = train_test_split(sample.drop(['SampleID', 'new_CNRatio'],axis='columns'),sample.new_CNRatio,test_size=0.3) 

#Scaling
feature_scaler = RobustScaler()
X_train = feature_scaler.fit_transform(X_train)
X_test = feature_scaler.transform(X_test)

#Models
svm = SVC()
lr = LogisticRegression(max_iter=420000)
rf = RandomForestClassifier(n_estimators=100, random_state = 0)

#Cross-validation
rf_score41 = cross_val_score(estimator=rf, X=X_train, y=y_train, cv=5)
svm_score41 = cross_val_score(estimator=svm, X=X_train, y=y_train, cv=5)
lr_score41 = cross_val_score(estimator=lr, X=X_train, y=y_train, cv=5)

#Scores
print('new_CNRatio Scores')
print('RandomForest:',round(rf_score41.mean(),2))
print('SVM:',round(svm_score41.mean(),2))
print('LogReg:', round(lr_score41.mean(),2))

# %% [markdown]
## 42

# %% [code]
sample = pd.merge(microbiome, poultry[['SampleID', 'Al']])
sample =sample[~sample.isin([np.nan, np.inf, -np.inf]).any(1)]

sample.loc[sample['Al'] < sample.Al.median(), 'new_Al'] = 'Low' 
sample.loc[sample['Al'] >= sample.Al.median(), 'new_Al'] = 'High' 

#Train test split
X_train, X_test, y_train, y_test = train_test_split(sample.drop(['SampleID', 'new_Al'],axis='columns'),sample.new_Al,test_size=0.3) 

#Scaling
feature_scaler = RobustScaler()
X_train = feature_scaler.fit_transform(X_train)
X_test = feature_scaler.transform(X_test)

#Models
svm = SVC()
lr = LogisticRegression(max_iter=420000)
rf = RandomForestClassifier(n_estimators=100, random_state = 0)

#Cross-validation
rf_score42 = cross_val_score(estimator=rf, X=X_train, y=y_train, cv=5)
svm_score42 = cross_val_score(estimator=svm, X=X_train, y=y_train, cv=5)
lr_score42 = cross_val_score(estimator=lr, X=X_train, y=y_train, cv=5)

#Scores
print('new_Al Scores')
print('RandomForest:',round(rf_score42.mean(),2))
print('SVM:',round(svm_score42.mean(),2))
print('LogReg:', round(lr_score42.mean(),2))

# %% [code]
43

# %% [code]
#poultry['B'] = poultry[['B']].apply(pd.to_numeric, errors='coerce', axis=1)
sample = pd.merge(microbiome, poultry[['SampleID', 'B']])
sample =sample[~sample.isin([np.nan, np.inf, -np.inf]).any(1)]


sample.loc[sample['B'] < sample.B.median(), 'new_B'] = 'Low' 
sample.loc[sample['B'] >= sample.B.median(), 'new_B'] = 'High' 

#Train test split
X_train, X_test, y_train, y_test = train_test_split(sample.drop(['SampleID', 'new_B'],axis='columns'),sample.new_B,test_size=0.3) 

#Scaling
feature_scaler = RobustScaler()
X_train = feature_scaler.fit_transform(X_train)
X_test = feature_scaler.transform(X_test)

#Models
svm = SVC()
lr = LogisticRegression(max_iter=420000)
rf = RandomForestClassifier(n_estimators=100, random_state = 0)

#Cross-validation
rf_score43 = cross_val_score(estimator=rf, X=X_train, y=y_train, cv=5)
svm_score43 = cross_val_score(estimator=svm, X=X_train, y=y_train, cv=5)
lr_score43 = cross_val_score(estimator=lr, X=X_train, y=y_train, cv=5)

#Scores
print('new_B Scores')
print('RandomForest:',round(rf_score43.mean(),2))
print('SVM:',round(svm_score43.mean(),2))
print('LogReg:', round(lr_score43.mean(),2))

# %% [code]
44

# %% [code]
sample = pd.merge(microbiome, poultry[['SampleID', 'Ca']])
sample =sample[~sample.isin([np.nan, np.inf, -np.inf]).any(1)]

sample.loc[sample['Ca'] < sample.Ca.median(), 'new_Ca'] = 'Low' 
sample.loc[sample['Ca'] >= sample.Ca.median(), 'new_Ca'] = 'High' 

#Train test split
X_train, X_test, y_train, y_test = train_test_split(sample.drop(['SampleID', 'new_Ca'],axis='columns'),sample.new_Ca,test_size=0.3) 

#Scaling
feature_scaler = RobustScaler()
X_train = feature_scaler.fit_transform(X_train)
X_test = feature_scaler.transform(X_test)

#Models
svm = SVC()
lr = LogisticRegression(max_iter=420000)
rf = RandomForestClassifier(n_estimators=100, random_state = 0)

#Cross-validation
rf_score44 = cross_val_score(estimator=rf, X=X_train, y=y_train, cv=5)
svm_score44 = cross_val_score(estimator=svm, X=X_train, y=y_train, cv=5)
lr_score44 = cross_val_score(estimator=lr, X=X_train, y=y_train, cv=5)

#Scores
print('new_Ca Scores')
print('RandomForest:',round(rf_score44.mean(),2))
print('SVM:',round(svm_score44.mean(),2))
print('LogReg:', round(lr_score44.mean(),2))

# %% [code]
45

# %% [code]
sample = pd.merge(microbiome, poultry[['SampleID', 'Cd']])
sample =sample[~sample.isin([np.nan, np.inf, -np.inf]).any(1)]

sample.loc[sample['Cd'] < sample.Cd.median(), 'new_Cd'] = 'Low' 
sample.loc[sample['Cd'] >= sample.Cd.median(), 'new_Cd'] = 'High' 

#Train test split
X_train, X_test, y_train, y_test = train_test_split(sample.drop(['SampleID', 'new_Cd'],axis='columns'),sample.new_Cd,test_size=0.3) 

#Scaling
feature_scaler = RobustScaler()
X_train = feature_scaler.fit_transform(X_train)
X_test = feature_scaler.transform(X_test)

#Models
svm = SVC()
lr = LogisticRegression(max_iter=420000)
rf = RandomForestClassifier(n_estimators=100, random_state = 0)

#Cross-validation
rf_score45 = cross_val_score(estimator=rf, X=X_train, y=y_train, cv=5)
svm_score45 = cross_val_score(estimator=svm, X=X_train, y=y_train, cv=5)
lr_score45 = cross_val_score(estimator=lr, X=X_train, y=y_train, cv=5)

#Scores
print('new_Cd Scores')
print('RandomForest:',round(rf_score45.mean(),2))
print('SVM:',round(svm_score45.mean(),2))
print('LogReg:', round(lr_score45.mean(),2))

# %% [code]
46

# %% [code]
sample = pd.merge(microbiome, poultry[['SampleID', 'Cr']])
sample =sample[~sample.isin([np.nan, np.inf, -np.inf]).any(1)]

sample.loc[sample['Cr'] < sample.Cr.median(), 'new_Cr'] = 'Low' 
sample.loc[sample['Cr'] >= sample.Cr.median(), 'new_Cr'] = 'High' 

#Train test split
X_train, X_test, y_train, y_test = train_test_split(sample.drop(['SampleID', 'new_Cr'],axis='columns'),sample.new_Cr,test_size=0.3) 

#Scaling
feature_scaler = RobustScaler()
X_train = feature_scaler.fit_transform(X_train)
X_test = feature_scaler.transform(X_test)

#Models
svm = SVC()
lr = LogisticRegression(max_iter=420000)
rf = RandomForestClassifier(n_estimators=100, random_state = 0)

#Cross-validation
rf_score46 = cross_val_score(estimator=rf, X=X_train, y=y_train, cv=5)
svm_score46 = cross_val_score(estimator=svm, X=X_train, y=y_train, cv=5)
lr_score46 = cross_val_score(estimator=lr, X=X_train, y=y_train, cv=5)

#Scores
print('new_Cr Scores')
print('RandomForest:',round(rf_score46.mean(),2))
print('SVM:',round(svm_score46.mean(),2))
print('LogReg:', round(lr_score46.mean(),2))

# %% [code]
47

# %% [code]
sample = pd.merge(microbiome, poultry[['SampleID', 'Cu']])
sample =sample[~sample.isin([np.nan, np.inf, -np.inf]).any(1)]

sample.loc[sample['Cu'] < sample.Cu.median(), 'new_Cu'] = 'Low' 
sample.loc[sample['Cu'] >= sample.Cu.median(), 'new_Cu'] = 'High' 

#Train test split
X_train, X_test, y_train, y_test = train_test_split(sample.drop(['SampleID', 'new_Cu'],axis='columns'),sample.new_Cu,test_size=0.3) 

#Scaling
feature_scaler = RobustScaler()
X_train = feature_scaler.fit_transform(X_train)
X_test = feature_scaler.transform(X_test)

#Models
svm = SVC()
lr = LogisticRegression(max_iter=420000)
rf = RandomForestClassifier(n_estimators=100, random_state = 0)

#Cross-validation
rf_score47 = cross_val_score(estimator=rf, X=X_train, y=y_train, cv=5)
svm_score47 = cross_val_score(estimator=svm, X=X_train, y=y_train, cv=5)
lr_score47 = cross_val_score(estimator=lr, X=X_train, y=y_train, cv=5)

#Scores
print('new_Cu Scores')
print('RandomForest:',round(rf_score47.mean(),2))
print('SVM:',round(svm_score47.mean(),2))
print('LogReg:', round(lr_score47.mean(),2))

# %% [markdown]
### 48

# %% [code]
sample = pd.merge(microbiome, poultry[['SampleID', 'Fe']])
sample =sample[~sample.isin([np.nan, np.inf, -np.inf]).any(1)]

sample.loc[sample['Fe'] < sample.Fe.median(), 'new_Fe'] = 'Low' 
sample.loc[sample['Fe'] >= sample.Fe.median(), 'new_Fe'] = 'High' 

#Train test split
X_train, X_test, y_train, y_test = train_test_split(sample.drop(['SampleID', 'new_Fe'],axis='columns'),sample.new_Fe,test_size=0.3) 

#Scaling
feature_scaler = RobustScaler()
X_train = feature_scaler.fit_transform(X_train)
X_test = feature_scaler.transform(X_test)

#Models
svm = SVC()
lr = LogisticRegression(max_iter=420000)
rf = RandomForestClassifier(n_estimators=100, random_state = 0)

#Cross-validation
rf_score48 = cross_val_score(estimator=rf, X=X_train, y=y_train, cv=5)
svm_score48 = cross_val_score(estimator=svm, X=X_train, y=y_train, cv=5)
lr_score48 = cross_val_score(estimator=lr, X=X_train, y=y_train, cv=5)

#Scores
print('new_Fe Scores')
print('RandomForest:',round(rf_score48.mean(),2))
print('SVM:',round(svm_score48.mean(),2))
print('LogReg:', round(lr_score48.mean(),2))

# %% [code]
49

# %% [code]
sample = pd.merge(microbiome, poultry[['SampleID', 'K']])
sample =sample[~sample.isin([np.nan, np.inf, -np.inf]).any(1)]

sample.loc[sample['K'] < sample.K.median(), 'new_K'] = 'Low' 
sample.loc[sample['K'] >= sample.K.median(), 'new_K'] = 'High' 

#Train test split
X_train, X_test, y_train, y_test = train_test_split(sample.drop(['SampleID', 'new_K'],axis='columns'),sample.new_K,test_size=0.3) 

#Scaling
feature_scaler = RobustScaler()
X_train = feature_scaler.fit_transform(X_train)
X_test = feature_scaler.transform(X_test)

#Models
svm = SVC()
lr = LogisticRegression(max_iter=420000)
rf = RandomForestClassifier(n_estimators=100, random_state = 0)

#Cross-validation
rf_score49 = cross_val_score(estimator=rf, X=X_train, y=y_train, cv=5)
svm_score49 = cross_val_score(estimator=svm, X=X_train, y=y_train, cv=5)
lr_score49 = cross_val_score(estimator=lr, X=X_train, y=y_train, cv=5)

#Scores
print('new_K Scores')
print('RandomForest:',round(rf_score49.mean(),2))
print('SVM:',round(svm_score49.mean(),2))
print('LogReg:', round(lr_score49.mean(),2))

# %% [code]
50

# %% [code]
sample = pd.merge(microbiome, poultry[['SampleID', 'Mg']])
sample =sample[~sample.isin([np.nan, np.inf, -np.inf]).any(1)]

sample.loc[sample['Mg'] < sample.Mg.median(), 'new_Mg'] = 'Low' 
sample.loc[sample['Mg'] >= sample.Mg.median(), 'new_Mg'] = 'High' 

#Train test split
X_train, X_test, y_train, y_test = train_test_split(sample.drop(['SampleID', 'new_Mg'],axis='columns'),sample.new_Mg,test_size=0.3) 

#Scaling
feature_scaler = RobustScaler()
X_train = feature_scaler.fit_transform(X_train)
X_test = feature_scaler.transform(X_test)

#Models
svm = SVC()
lr = LogisticRegression(max_iter=420000)
rf = RandomForestClassifier(n_estimators=100, random_state = 0)

#Cross-validation
rf_score50 = cross_val_score(estimator=rf, X=X_train, y=y_train, cv=5)
svm_score50 = cross_val_score(estimator=svm, X=X_train, y=y_train, cv=5)
lr_score50 = cross_val_score(estimator=lr, X=X_train, y=y_train, cv=5)

#Scores
print('new_Mg Scores')
print('RandomForest:',round(rf_score50.mean(),2))
print('SVM:',round(svm_score50.mean(),2))
print('LogReg:', round(lr_score50.mean(),2))

# %% [code]
51

# %% [code]
sample = pd.merge(microbiome, poultry[['SampleID', 'Mn']])
sample =sample[~sample.isin([np.nan, np.inf, -np.inf]).any(1)]

sample.loc[sample['Mn'] < sample.Mn.median(), 'new_Mn'] = 'Low' 
sample.loc[sample['Mn'] >= sample.Mn.median(), 'new_Mn'] = 'High' 

#Train test split
X_train, X_test, y_train, y_test = train_test_split(sample.drop(['SampleID', 'new_Mn'],axis='columns'),sample.new_Mn,test_size=0.3) 

#Scaling
feature_scaler = RobustScaler()
X_train = feature_scaler.fit_transform(X_train)
X_test = feature_scaler.transform(X_test)

#Models
svm = SVC()
lr = LogisticRegression(max_iter=420000)
rf = RandomForestClassifier(n_estimators=100, random_state = 0)

#Cross-validation
rf_score51 = cross_val_score(estimator=rf, X=X_train, y=y_train, cv=5)
svm_score51 = cross_val_score(estimator=svm, X=X_train, y=y_train, cv=5)
lr_score51 = cross_val_score(estimator=lr, X=X_train, y=y_train, cv=5)

#Scores
print('new_Mn Scores')
print('RandomForest:',round(rf_score51.mean(),2))
print('SVM:',round(svm_score51.mean(),2))
print('LogReg:', round(lr_score51.mean(),2))

# %% [code]
52

# %% [code]
sample = pd.merge(microbiome, poultry[['SampleID', 'Mo']])
sample =sample[~sample.isin([np.nan, np.inf, -np.inf]).any(1)]

sample.loc[sample['Mo'] < sample.Mo.median(), 'new_Mo'] = 'Low' 
sample.loc[sample['Mo'] >= sample.Mo.median(), 'new_Mo'] = 'High' 

#Train test split
X_train, X_test, y_train, y_test = train_test_split(sample.drop(['SampleID', 'new_Mo'],axis='columns'),sample.new_Mo,test_size=0.3) 

#Scaling
feature_scaler = RobustScaler()
X_train = feature_scaler.fit_transform(X_train)
X_test = feature_scaler.transform(X_test)

#Models
svm = SVC()
lr = LogisticRegression(max_iter=420000)
rf = RandomForestClassifier(n_estimators=100, random_state = 0)

#Cross-validation
rf_score52 = cross_val_score(estimator=rf, X=X_train, y=y_train, cv=5)
svm_score52 = cross_val_score(estimator=svm, X=X_train, y=y_train, cv=5)
lr_score52 = cross_val_score(estimator=lr, X=X_train, y=y_train, cv=5)

#Scores
print('new_Mo Scores')
print('RandomForest:',round(rf_score52.mean(),2))
print('SVM:',round(svm_score52.mean(),2))
print('LogReg:', round(lr_score52.mean(),2))

# %% [code]
53

# %% [code]
sample = pd.merge(microbiome, poultry[['SampleID', 'Na']])
sample =sample[~sample.isin([np.nan, np.inf, -np.inf]).any(1)]

sample.loc[sample['Na'] < sample.Na.median(), 'new_Na'] = 'Low' 
sample.loc[sample['Na'] >= sample.Na.median(), 'new_Na'] = 'High' 

#Train test split
X_train, X_test, y_train, y_test = train_test_split(sample.drop(['SampleID', 'new_Na'],axis='columns'),sample.new_Na,test_size=0.3) 

#Scaling
feature_scaler = RobustScaler()
X_train = feature_scaler.fit_transform(X_train)
X_test = feature_scaler.transform(X_test)

#Models
svm = SVC()
lr = LogisticRegression(max_iter=420000)
rf = RandomForestClassifier(n_estimators=100, random_state = 0)

#Cross-validation
rf_score53 = cross_val_score(estimator=rf, X=X_train, y=y_train, cv=5)
svm_score53 = cross_val_score(estimator=svm, X=X_train, y=y_train, cv=5)
lr_score53 = cross_val_score(estimator=lr, X=X_train, y=y_train, cv=5)

#Scores
print('new_Na Scores')
print('RandomForest:',round(rf_score53.mean(),2))
print('SVM:',round(svm_score53.mean(),2))
print('LogReg:', round(lr_score53.mean(),2))

# %% [code]
54

# %% [code]
sample = pd.merge(microbiome, poultry[['SampleID', 'Ni']])
sample =sample[~sample.isin([np.nan, np.inf, -np.inf]).any(1)]

sample.loc[sample['Ni'] < sample.Ni.median(), 'new_Ni'] = 'Low' 
sample.loc[sample['Ni'] >= sample.Ni.median(), 'new_Ni'] = 'High' 

#Train test split
X_train, X_test, y_train, y_test = train_test_split(sample.drop(['SampleID', 'new_Ni'],axis='columns'),sample.new_Ni,test_size=0.3) 

#Scaling
feature_scaler = RobustScaler()
X_train = feature_scaler.fit_transform(X_train)
X_test = feature_scaler.transform(X_test)

#Models
svm = SVC()
lr = LogisticRegression(max_iter=420000)
rf = RandomForestClassifier(n_estimators=100, random_state = 0)

#Cross-validation
rf_score54 = cross_val_score(estimator=rf, X=X_train, y=y_train, cv=5)
svm_score54 = cross_val_score(estimator=svm, X=X_train, y=y_train, cv=5)
lr_score54 = cross_val_score(estimator=lr, X=X_train, y=y_train, cv=5)

#Scores
print('new_Ni Scores')
print('RandomForest:',round(rf_score54.mean(),2))
print('SVM:',round(svm_score54.mean(),2))
print('LogReg:', round(lr_score54.mean(),2))

# %% [code]
55

# %% [code]
sample = pd.merge(microbiome, poultry[['SampleID', 'P']])
sample =sample[~sample.isin([np.nan, np.inf, -np.inf]).any(1)]

sample.loc[sample['P'] < sample.P.median(), 'new_P'] = 'Low' 
sample.loc[sample['P'] >= sample.P.median(), 'new_P'] = 'High' 

#Train test split
X_train, X_test, y_train, y_test = train_test_split(sample.drop(['SampleID', 'new_P'],axis='columns'),sample.new_P,test_size=0.3) 

#Scaling
feature_scaler = RobustScaler()
X_train = feature_scaler.fit_transform(X_train)
X_test = feature_scaler.transform(X_test)

#Models
svm = SVC()
lr = LogisticRegression(max_iter=420000)
rf = RandomForestClassifier(n_estimators=100, random_state = 0)

#Cross-validation
rf_score55 = cross_val_score(estimator=rf, X=X_train, y=y_train, cv=5)
svm_score55 = cross_val_score(estimator=svm, X=X_train, y=y_train, cv=5)
lr_score55 = cross_val_score(estimator=lr, X=X_train, y=y_train, cv=5)

#Scores
print('new_P Scores')
print('RandomForest:',round(rf_score55.mean(),2))
print('SVM:',round(svm_score55.mean(),2))
print('LogReg:', round(lr_score55.mean(),2))

# %% [code]
56

# %% [code]
sample = pd.merge(microbiome, poultry[['SampleID', 'Pb']])
sample =sample[~sample.isin([np.nan, np.inf, -np.inf]).any(1)]

sample.loc[sample['Pb'] < sample.Pb.median(), 'new_Pb'] = 'Low' 
sample.loc[sample['Pb'] >= sample.Pb.median(), 'new_Pb'] = 'High' 

#Train test split
X_train, X_test, y_train, y_test = train_test_split(sample.drop(['SampleID', 'new_Pb'],axis='columns'),sample.new_Pb,test_size=0.3) 

#Scaling
feature_scaler = RobustScaler()
X_train = feature_scaler.fit_transform(X_train)
X_test = feature_scaler.transform(X_test)

#Models
svm = SVC()
lr = LogisticRegression(max_iter=420000)
rf = RandomForestClassifier(n_estimators=100, random_state = 0)

#Cross-validation
rf_score56 = cross_val_score(estimator=rf, X=X_train, y=y_train, cv=5)
svm_score56 = cross_val_score(estimator=svm, X=X_train, y=y_train, cv=5)
lr_score56 = cross_val_score(estimator=lr, X=X_train, y=y_train, cv=5)

#Scores
print('new_Pb Scores')
print('RandomForest:',round(rf_score56.mean(),2))
print('SVM:',round(svm_score56.mean(),2))
print('LogReg:', round(lr_score56.mean(),2))

# %% [code]
57

# %% [code]
sample = pd.merge(microbiome, poultry[['SampleID', 'S']])
sample =sample[~sample.isin([np.nan, np.inf, -np.inf]).any(1)]

sample.loc[sample['S'] < sample.S.median(), 'new_S'] = 'Low' 
sample.loc[sample['S'] >= sample.S.median(), 'new_S'] = 'High' 

#Train test split
X_train, X_test, y_train, y_test = train_test_split(sample.drop(['SampleID', 'new_S'],axis='columns'),sample.new_S,test_size=0.3) 

#Scaling
feature_scaler = RobustScaler()
X_train = feature_scaler.fit_transform(X_train)
X_test = feature_scaler.transform(X_test)

#Models
svm = SVC()
lr = LogisticRegression(max_iter=420000)
rf = RandomForestClassifier(n_estimators=100, random_state = 0)

#Cross-validation
rf_score57 = cross_val_score(estimator=rf, X=X_train, y=y_train, cv=5)
svm_score57 = cross_val_score(estimator=svm, X=X_train, y=y_train, cv=5)
lr_score57 = cross_val_score(estimator=lr, X=X_train, y=y_train, cv=5)

#Scores
print('new_S Scores')
print('RandomForest:',round(rf_score57.mean(),2))
print('SVM:',round(svm_score57.mean(),2))
print('LogReg:', round(lr_score57.mean(),2))

# %% [code]
58

# %% [code]
sample = pd.merge(microbiome, poultry[['SampleID', 'Si']])
sample =sample[~sample.isin([np.nan, np.inf, -np.inf]).any(1)]

sample.loc[sample['Si'] < sample.Si.median(), 'new_Si'] = 'Low' 
sample.loc[sample['Si'] >= sample.Si.median(), 'new_Si'] = 'High' 

#Train test split
X_train, X_test, y_train, y_test = train_test_split(sample.drop(['SampleID', 'new_Si'],axis='columns'),sample.new_Si,test_size=0.3) 

#Scaling
feature_scaler = RobustScaler()
X_train = feature_scaler.fit_transform(X_train)
X_test = feature_scaler.transform(X_test)

#Models
svm = SVC()
lr = LogisticRegression(max_iter=420000)
rf = RandomForestClassifier(n_estimators=100, random_state = 0)

#Cross-validation
rf_score58 = cross_val_score(estimator=rf, X=X_train, y=y_train, cv=5)
svm_score58 = cross_val_score(estimator=svm, X=X_train, y=y_train, cv=5)
lr_score58 = cross_val_score(estimator=lr, X=X_train, y=y_train, cv=5)

#Scores
print('new_Si Scores')
print('RandomForest:',round(rf_score58.mean(),2))
print('SVM:',round(svm_score58.mean(),2))
print('LogReg:', round(lr_score58.mean(),2))

# %% [code]
59

# %% [code]
sample = pd.merge(microbiome, poultry[['SampleID', 'Zn']])
sample =sample[~sample.isin([np.nan, np.inf, -np.inf]).any(1)]

sample.loc[sample['Zn'] < sample.Zn.median(), 'new_Zn'] = 'Low' 
sample.loc[sample['Zn'] >= sample.Zn.median(), 'new_Zn'] = 'High' 

#Train test split
X_train, X_test, y_train, y_test = train_test_split(sample.drop(['SampleID', 'new_Zn'],axis='columns'),sample.new_Zn,test_size=0.3) 

#Scaling
feature_scaler = RobustScaler()
X_train = feature_scaler.fit_transform(X_train)
X_test = feature_scaler.transform(X_test)

#Models
svm = SVC()
lr = LogisticRegression(max_iter=420000)
rf = RandomForestClassifier(n_estimators=100, random_state = 0)

#Cross-validation
rf_score59 = cross_val_score(estimator=rf, X=X_train, y=y_train, cv=5)
svm_score59 = cross_val_score(estimator=svm, X=X_train, y=y_train, cv=5)
lr_score59 = cross_val_score(estimator=lr, X=X_train, y=y_train, cv=5)

#Scores
print('new_Zn Scores')
print('RandomForest:',round(rf_score59.mean(),2))
print('SVM:',round(svm_score59.mean(),2))
print('LogReg:', round(lr_score59.mean(),2))

# %% [code]


# %% [code]


# %% [markdown]
# Build Model Performance Table

# %% [code]
df = pd.DataFrame() 
 
# append columns to an empty DataFrame 
df['Target Variable'] = [
         
        #3 Pathogens
        'Salmonella', 'Campylobacter', 'Listeria',
        
       
        #32 Common Variables variables
       'AvgNumBirds','AvgNumFlocks', 'YearsFarming', 'EggSource', 'BroodBedding',
       'BroodFeed', 'BrGMOFree', 'BrSoyFree', 'BrMedicated',
       'BroodCleanFrequency', 'AvgAgeToPasture', 'PastureHousing',
       'FreqHousingMove', 'AlwaysNewPasture', 'PastureFeed', 'PaGMOFree',
       'PaSoyFree', 'PaMedicated', 'LayersOnFarm', 'CattleOnFarm', 'SwineOnFarm',
       'GoatsOnFarm', 'SheepOnFarm', 'WaterSource', 'FreqBirdHandling',
       'AnyABXUse', 'LengthFeedRestrixProcess','Seasons','FlockAgeDays','Breed','FlockSize',
        'AnimalSource',
        
        
        #24 Unique to preharvest samples
        'pH', 'EC', 'Moisture', 'TotalC', 'TotalN',
       'CNRatio', 'Al', 'B', 'Ca', 'Cd', 'Cr', 'Cu', 'Fe', 'K', 'Mg', 'Mn',
       'Mo', 'Na', 'Ni', 'P', 'Pb', 'S', 'Si', 'Zn'] 


# %% [code]
df['RandomForest'] = [round(rf_score1.mean(),2), round(rf_score2.mean(),2),round(rf_score3.mean(),2),round(rf_score4.mean(),2),round(rf_score5.mean(),2)
                     ,round(rf_score6.mean(),2),round(rf_score7.mean(),2),round(rf_score8.mean(),2),round(rf_score9.mean(),2),round(rf_score10.mean(),2)
                     ,round(rf_score11.mean(),2),round(rf_score12.mean(),2),round(rf_score13.mean(),2),round(rf_score14.mean(),2),round(rf_score15.mean(),2)
                     ,round(rf_score16.mean(),2),round(rf_score17.mean(),2),round(rf_score18.mean(),2),round(rf_score19.mean(),2),round(rf_score20.mean(),2)
                     ,round(rf_score21.mean(),2),round(rf_score22.mean(),2),round(rf_score23.mean(),2),round(rf_score24.mean(),2),round(rf_score25.mean(),2)
                     ,round(rf_score26.mean(),2),round(rf_score27.mean(),2),round(rf_score28.mean(),2),round(rf_score29.mean(),2),round(rf_score30.mean(),2)
                     ,round(rf_score31.mean(),2),round(rf_score32.mean(),2),round(rf_score33.mean(),2),round(rf_score34.mean(),2),round(rf_score35.mean(),2)
                     ,round(rf_score36.mean(),2),round(rf_score37.mean(),2),round(rf_score39.mean(),2),round(rf_score40.mean(),2),round(rf_score45.mean(),2)
                     ,round(rf_score41.mean(),2),round(rf_score42.mean(),2),round(rf_score43.mean(),2),round(rf_score44.mean(),2),round(rf_score45.mean(),2)
                     ,round(rf_score46.mean(),2),round(rf_score47.mean(),2),round(rf_score48.mean(),2),round(rf_score49.mean(),2),round(rf_score50.mean(),2)
                     ,round(rf_score51.mean(),2),round(rf_score52.mean(),2),round(rf_score53.mean(),2),round(rf_score54.mean(),2),round(rf_score55.mean(),2)
                     ,round(rf_score56.mean(),2),round(rf_score57.mean(),2),round(rf_score58.mean(),2),round(rf_score59.mean(),2)] 


# %% [code]
df['SVM'] = [round(svm_score1.mean(),2), round(svm_score2.mean(),2),round(svm_score3.mean(),2),round(svm_score4.mean(),2),round(svm_score5.mean(),2)
                     ,round(svm_score6.mean(),2),round(svm_score7.mean(),2),round(svm_score8.mean(),2),round(svm_score9.mean(),2),round(svm_score10.mean(),2)
                     ,round(svm_score11.mean(),2),round(svm_score12.mean(),2),round(svm_score13.mean(),2),round(svm_score14.mean(),2),round(svm_score15.mean(),2)
                     ,round(svm_score16.mean(),2),round(svm_score17.mean(),2),round(svm_score18.mean(),2),round(svm_score19.mean(),2),round(svm_score20.mean(),2)
                     ,round(svm_score21.mean(),2),round(svm_score22.mean(),2),round(svm_score23.mean(),2),round(svm_score24.mean(),2),round(svm_score25.mean(),2)
                     ,round(svm_score26.mean(),2),round(svm_score27.mean(),2),round(svm_score28.mean(),2),round(svm_score29.mean(),2),round(svm_score30.mean(),2)
                     ,round(svm_score31.mean(),2),round(svm_score32.mean(),2),round(svm_score33.mean(),2),round(svm_score34.mean(),2),round(svm_score35.mean(),2)
                     ,round(svm_score36.mean(),2),round(svm_score37.mean(),2),round(svm_score39.mean(),2),round(svm_score40.mean(),2),round(svm_score45.mean(),2)
                     ,round(svm_score41.mean(),2),round(svm_score42.mean(),2),round(svm_score43.mean(),2),round(svm_score44.mean(),2),round(svm_score45.mean(),2)
                     ,round(svm_score46.mean(),2),round(svm_score47.mean(),2),round(svm_score48.mean(),2),round(svm_score49.mean(),2),round(svm_score50.mean(),2)
                     ,round(svm_score51.mean(),2),round(svm_score52.mean(),2),round(svm_score53.mean(),2),round(svm_score54.mean(),2),round(svm_score55.mean(),2)
                     ,round(svm_score56.mean(),2),round(svm_score57.mean(),2),round(svm_score58.mean(),2),round(svm_score59.mean(),2)] 

# %% [code]
df['LogReg'] = [round(lr_score1.mean(),2), round(lr_score2.mean(),2),round(lr_score3.mean(),2),round(lr_score4.mean(),2),round(lr_score5.mean(),2)
                     ,round(lr_score6.mean(),2),round(lr_score7.mean(),2),round(lr_score8.mean(),2),round(lr_score9.mean(),2),round(lr_score10.mean(),2)
                     ,round(lr_score11.mean(),2),round(lr_score12.mean(),2),round(lr_score13.mean(),2),round(lr_score14.mean(),2),round(lr_score15.mean(),2)
                     ,round(lr_score16.mean(),2),round(lr_score17.mean(),2),round(lr_score18.mean(),2),round(lr_score19.mean(),2),round(lr_score20.mean(),2)
                     ,round(lr_score21.mean(),2),round(lr_score22.mean(),2),round(lr_score23.mean(),2),round(lr_score24.mean(),2),round(lr_score25.mean(),2)
                     ,round(lr_score26.mean(),2),round(lr_score27.mean(),2),round(lr_score28.mean(),2),round(lr_score29.mean(),2),round(lr_score30.mean(),2)
                     ,round(lr_score31.mean(),2),round(lr_score32.mean(),2),round(lr_score33.mean(),2),round(lr_score34.mean(),2),round(lr_score35.mean(),2)
                     ,round(lr_score36.mean(),2),round(lr_score37.mean(),2),round(lr_score39.mean(),2),round(lr_score40.mean(),2),round(lr_score45.mean(),2)
                     ,round(lr_score41.mean(),2),round(lr_score42.mean(),2),round(lr_score43.mean(),2),round(lr_score44.mean(),2),round(lr_score45.mean(),2)
                     ,round(lr_score46.mean(),2),round(lr_score47.mean(),2),round(lr_score48.mean(),2),round(lr_score49.mean(),2),round(lr_score50.mean(),2)
                     ,round(lr_score51.mean(),2),round(lr_score52.mean(),2),round(lr_score53.mean(),2),round(lr_score54.mean(),2),round(lr_score55.mean(),2)
                     ,round(lr_score56.mean(),2),round(lr_score57.mean(),2),round(lr_score58.mean(),2),round(lr_score59.mean(),2)] 

df.head(100)

# %% [code]
#df.to_csv('Microbiome-Poultry Model Performances.csv')

# %% [code]
print("Good Models: RandomForest 5-fold C.V >= 0.7")

good_models = df[df.RandomForest >= 0.7].reset_index()

good_models.to_csv("Script 1 Good Models.csv")
good_models

# %% [code]
print("Poor Models: RandomForest 5-fold C.V < 0.7")

poor_models = df[df.RandomForest < 0.7].reset_index()
poor_models.to_csv("Script 1 Poor Models.csv")
poor_models

# %% [code]
print("Average RF 5-fold CV:",round(df.RandomForest.mean(),2))

# %% [code]
print("Average LogReg 5-fold CV:",round(df.LogReg.mean(),2))

# %% [code]
print("Average SVM 5-fold CV:",round(df.SVM.mean(),2))
