# Supplementary material for: Predicting foodborne pathogens and probiotics taxa within poultry-related microbiomes using a machine learning approach
Source: Anim Microbiome. 2023 Nov 15;5:57. doi: 10.1186/s42523-023-00260-w (PMC10648331; doi:10.1186/s42523-023-00260-w)
Supplement: Supplementary file 6 — Supplementary Material 6 [file 42523_2023_260_MOESM6_ESM.ipynb]

# %% [markdown]
### Other OTUs as input

### (1) Lab_Pathogens (2) Microbiome_Pathogens (3) Farm Practices and (4) Physicochemicals as Targets

# %% [code]
#Import necessary libraries
%matplotlib inline
import scipy as sp
import matplotlib.pyplot as plt
from sklearn.inspection import partial_dependence
import pandas as pd
import numpy as np
from sklearn.ensemble import RandomForestClassifier
from sklearn import metrics
from sklearn.model_selection import train_test_split
from sklearn.inspection import plot_partial_dependence
from sklearn.metrics import roc_curve, roc_auc_score
from sklearn.model_selection import cross_val_score
import matplotlib.ticker as mtick
import seaborn as sns
import warnings
from warnings import simplefilter
simplefilter(action='ignore', category=FutureWarning)
simplefilter(action='ignore', category=UserWarning)

# %% [code]
#Ignore unncessary warnings
import warnings
from warnings import simplefilter
simplefilter(action='ignore', category=FutureWarning)
warnings.filterwarnings('ignore')

# %% [code]
#Set seed to ensure possible consistent model prediction
np.random.seed(1)

# %% [code]
#Preprocess microbiome sheet 1
microbiome_1 = pd.read_excel("PP Genus Level QIIME1.9 taxa tables.xlsx", sheet_name=0,skiprows = 1)
microbiome_1.dropna(how='all', axis=1, inplace=True)
microbiome_1.rename(columns={"#OTU ID":"Index"}, inplace = True)
microbiome_1 = microbiome_1.set_index('Index').transpose()
microbiome_1.reset_index(inplace = True)
microbiome_1.rename(columns={"index":"SampleID"}, inplace = True)
microbiome_1.replace({'\.': '-','01': '1','02': '2','03': '3','04': '4','05': '5','06': '6','07': '7','08': '8','09': '9'}, regex=True, inplace=True)
print("Number of duplicates SampleID in raw microbiome sheet1:", microbiome_1.SampleID.duplicated().sum()) 
print("Rows vs columns in sheet1:", microbiome_1.shape)
microbiome_1.head()

# %% [code]
#Preprocess microbiome sheet 2
microbiome_2 = pd.read_excel("PP Genus Level QIIME1.9 taxa tables.xlsx", sheet_name=1,skiprows = 1)
microbiome_2.dropna(how='all', axis=1, inplace=True)
microbiome_2.rename(columns={"#OTU ID":"Index"}, inplace = True)
microbiome_2 = microbiome_2.set_index('Index').transpose()
microbiome_2.reset_index(inplace = True)
microbiome_2.rename(columns={"index":"SampleID"}, inplace = True)
microbiome_2.replace({'\.': '-','01': '1','02': '2','03': '3','04': '4','05': '5','06': '6','07': '7','08': '8','09': '9'}, regex=True, inplace=True)
print("Number of duplicates SampleID in raw microbiome sheet2:", microbiome_2.SampleID.duplicated().sum()) 
print("Rows vs columns in sheet2:", microbiome_2.shape)
microbiome_2.head()

# %% [code]
#Preprocess microbiome sheet 3
microbiome_3 = pd.read_excel("PP Genus Level QIIME1.9 taxa tables.xlsx", sheet_name=2,skiprows = 1)
microbiome_3.dropna(how='all', axis=1, inplace=True)
microbiome_3.rename(columns={"#OTU ID":"Index"}, inplace = True)
microbiome_3 = microbiome_3.set_index('Index').transpose()
microbiome_3.reset_index(inplace = True)
microbiome_3.rename(columns={"index":"SampleID"}, inplace = True)
microbiome_3.replace({'\.': '-','01': '1','02': '2','03': '3','04': '4','05': '5','06': '6','07': '7','08': '8','09': '9'}, regex=True, inplace=True)
print("Number of duplicates SampleID in raw microbiome sheet3:", microbiome_3.SampleID.duplicated().sum()) 
print("Rows vs columns in sheet3:", microbiome_3.shape)
microbiome_3.head()

# %% [code]
#Preprocess microbiome sheet 4
microbiome_4 = pd.read_excel("PP Genus Level QIIME1.9 taxa tables.xlsx", sheet_name=3,skiprows = 1)
microbiome_4.dropna(how='all', axis=1, inplace=True)
microbiome_4.rename(columns={"#OTU ID":"Index"}, inplace = True)
microbiome_4 = microbiome_4.set_index('Index').transpose()
microbiome_4.reset_index(inplace = True)
microbiome_4.rename(columns={"index":"SampleID"}, inplace = True)
microbiome_4.replace({'\.': '-','01': '1','02': '2','03': '3','04': '4','05': '5','06': '6','07': '7','08': '8','09': '9'}, regex=True, inplace=True)
print("Number of duplicates SampleID in raw microbiome sheet4:", microbiome_4.SampleID.duplicated().sum()) 
print("Rows vs columns in sheet4:", microbiome_4.shape)
microbiome_4.head()

# %% [code]
#Preprocess microbiome sheet 5
microbiome_5 = pd.read_excel("PP Genus Level QIIME1.9 taxa tables.xlsx", sheet_name=4,skiprows = 1)
microbiome_5.dropna(how='all', axis=1, inplace=True)
microbiome_5.rename(columns={"#OTU ID":"Index"}, inplace = True)
microbiome_5 = microbiome_5.set_index('Index').transpose()
microbiome_5.reset_index(inplace = True)
microbiome_5.rename(columns={"index":"SampleID"}, inplace = True)
microbiome_5.replace({'\.': '-','01': '1','02': '2','03': '3','04': '4','05': '5','06': '6','07': '7','08': '8','09': '9'}, regex=True, inplace=True)
print("Number of duplicates SampleID in raw microbiome sheet5:", microbiome_5.SampleID.duplicated().sum()) 
print("Rows vs columns in sheet5:", microbiome_5.shape)
microbiome_5.head()

# %% [code]
#Preprocess microbiome sheet 6
microbiome_6 = pd.read_excel("PP Genus Level QIIME1.9 taxa tables.xlsx", sheet_name=5,skiprows = 1)
microbiome_6.dropna(how='all', axis=1, inplace=True)
microbiome_6.rename(columns={"#OTU ID":"Index"}, inplace = True)
microbiome_6 = microbiome_6.set_index('Index').transpose()
microbiome_6.reset_index(inplace = True)
microbiome_6.rename(columns={"index":"SampleID"}, inplace = True)
microbiome_6.replace({'\.': '-','01': '1','02': '2','03': '3','04': '4','05': '5','06': '6','07': '7','08': '8','09': '9'}, regex=True, inplace=True)
print("Number of duplicates SampleID in raw microbiome sheet6:", microbiome_6.SampleID.duplicated().sum()) 
print("Rows vs columns in sheet6:", microbiome_6.shape)
microbiome_6.head()

# %% [code]
#Merged the 6 processed sheets
microbiome = pd.concat([microbiome_1,microbiome_2,microbiome_3,microbiome_4,microbiome_5,microbiome_6], axis=0, ignore_index=True)
print("Number of duplicates SampleID after merging all sheets:", microbiome.SampleID.duplicated().sum()) 
microbiome.drop_duplicates(subset="SampleID", inplace=True)
print("Number of duplicates SampleID after drop function:", microbiome.SampleID.duplicated().sum()) 
microbiome.fillna(0, inplace=True)
print("Microbiome Rows (SampleID) vs Columns (OTUS):", microbiome.shape[0],"vs",microbiome.shape[1]-2)
microbiome.head()

#drop listeria at genus level as it contains no information
microbiome.drop('k__Bacteria;p__Firmicutes;c__Bacilli;o__Bacillales;f__Listeriaceae;g__Listeria', axis=1, inplace=True)
#Listeria detectection was at the family level, rename as genus for analysis purpose
microbiome.rename(columns = {'k__Bacteria;p__Firmicutes;c__Bacilli;o__Bacillales;f__Listeriaceae;Other':
                                 'k__Bacteria;p__Firmicutes;c__Bacilli;o__Bacillales;f__Listeriaceae;g__Listeria'},inplace=True)

# %% [code]
microbiome.SampleID.nunique()

# %% [code]
#Check number of unique taxonomy at each of the 6 levels
microbiome.rename(columns={"SampleID":"Index"}, inplace = True)
microbiome = microbiome.set_index('Index').transpose()
microbiome.reset_index(inplace = True)
microbiome.rename(columns={"Index":"OTU"}, inplace = True)

microbiomecopy = microbiome.copy()
microbiomecopy[['Kingdom','Phylum','Class','Order','Family','Genus']] = microbiomecopy["OTU"].str.split(pat=";", expand=True)
microbiomecopy = microbiomecopy[['Kingdom','Phylum','Class','Order','Family','Genus']]
print("Unique Taxonomy")
microbiomecopy.nunique()

# %% [code]
#Check uniques from kingdom down to lower levels
microbiomecopy["Genus"] = microbiomecopy["Kingdom"]+";"+microbiomecopy["Phylum"]+";"+ microbiomecopy["Class"]+";"+microbiomecopy["Order"]+";"+microbiomecopy["Family"]+";"+microbiomecopy["Genus"]
print("Unique Kingdom to Genus=", microbiomecopy.Genus.nunique())

microbiomecopy["Family"] = microbiomecopy["Kingdom"]+";"+microbiomecopy["Phylum"]+";"+ microbiomecopy["Class"]+";"+microbiomecopy["Order"]+";"+microbiomecopy["Family"]
print("Unique Kingdom to Family=", microbiomecopy.Family.nunique())

microbiomecopy["Order"] = microbiomecopy["Kingdom"]+";"+microbiomecopy["Phylum"]+";"+ microbiomecopy["Class"]+";"+microbiomecopy["Order"]
print("Unique Kingdom to Order=", microbiomecopy.Order.nunique())

microbiomecopy["Order"] = microbiomecopy["Kingdom"]+";"+microbiomecopy["Phylum"]+";"+ microbiomecopy["Class"]
print("Unique Kingdom to Class=", microbiomecopy.Class.nunique())

# %% [code]
#Compute unique genera
microbiomecopy[['Kingdom','Phylum','Class','Order','Family','Genus']] = microbiomecopy["Genus"].str.split(pat=";", expand=True)
microbiome["Genus"] =  microbiomecopy["Genus"]
print("Out of 1823 genera, unique ones =",microbiome.Genus.nunique(),", the rest are just repeated g_ or Other")

# %% [code]
#make new dataframe with only unique microbiome
microbiome = microbiome.groupby(["Genus"]).sum()
microbiome = microbiome.transpose()
microbiome.reset_index(inplace = True)
microbiome.rename(columns={"Index":"SampleID"}, inplace = True)
microbiome.head()

# %% [code]
#Check number of samples vs microbiome
display("Microbiome SampleID vs OTUs", microbiome.shape)
#check to see if sum of microbiome rows equal
print("Sum of rows in microbiome\n",microbiome.sum(axis=1).round(2).head(10))

# %% [code]
#rename microbiome pathogens and probiotics for quick identification during analysis
microbiome.rename(columns = {'g__Salmonella':'Pathogen_Salmonella',
                   'g__Campylobacter':'Pathogen_Campy',
                   'g__Listeria':'Pathogen_Listeria',
                   'g__Escherichia':'Pathogen_Ecoli',
                   
                   'g__Bacillus': 'Probiotic_Bacillus',
                   'g__Bifidobacterium': 'Probiotic_Bifidobacterium',
                   'g__Clostridium':'Probiotic_Clostridium',
                   'g__Enterococcus':'Probiotic_Enterococcus',
                   'g__Lactobacillus':'Probiotic_Lactobacillus',
                   'g__Pediococcus':'Probiotic_Pediococcus',
                   'g__Propionibacterium':'Probiotic_Propionibacterium', 
                   'g__Streptococcus':'Probiotic_Streptococcus'}, inplace=True)

#Check that pathogens and probiotics columns are found and rename was correctly done
microbiome[['Pathogen_Salmonella', 'Pathogen_Campy','Pathogen_Listeria','Pathogen_Ecoli',
        
       'Probiotic_Bacillus','Probiotic_Bifidobacterium','Probiotic_Clostridium','Probiotic_Enterococcus',
       'Probiotic_Lactobacillus','Probiotic_Pediococcus','Probiotic_Propionibacterium','Probiotic_Streptococcus']]

# %% [code]


# %% [code]
#read-in the raw poultry dataset
poultry = pd.read_excel("Pastured Poultry Summary DB 03162020.xlsx")


#SOME PREPROCESSING STEPS

#Find number duplicates
display("Number of duplicates SampleID in raw poultry data:", poultry.SampleID.duplicated().sum()) 

#Drop the duplicates
poultry.drop_duplicates(subset="SampleID", inplace=True)

# #Confirm no duplicates after drop function
display("Number of duplicates SampleID in poultry data now:", poultry.SampleID.duplicated().sum()) 

# save_SampleID = poultry["SampleID"]

#SampleType in the original file
display("SampleType in the raw file ",poultry.SampleType.value_counts())

#remove special characters * and < found in poultry file 
poultry.replace({'\*': '','\<': '','\>': ''}, regex=True, inplace=True)

#SampleType after special character was removed
display("SampleType count after * was removed",poultry.SampleType.value_counts())

#Count missing values in E coli CFU
missing_values=pd.isnull(poultry['EcoliLog10CFU/mL']).sum().sum()
print("Number of EcoliLog10CFU/mL cells with missing value in raw data=", missing_values)

#Replace the E coli CFU * and na values with 0, and convert it to numeric 0
poultry['EcoliLog10CFU/mL'].replace({'\*': '0'}, regex=True, inplace = True)
poultry['EcoliLog10CFU/mL'] = pd.to_numeric(poultry['EcoliLog10CFU/mL'])
poultry['EcoliLog10CFU/mL'].fillna(value=0, inplace = True)

#Double check the missing values are gone now
missing_values=pd.isnull(poultry['EcoliLog10CFU/mL']).sum().sum()
print("Number of EcoliLog10CFU/mL cells with missing value now=", missing_values)

#Convert anywhere E coli CFU could be enumerated to presence (1), otherwise 0
poultry['Ecoli'] = poultry['EcoliLog10CFU/mL'].values[poultry['EcoliLog10CFU/mL'] > 0] = 1

#convert presence and absence of Campy from + and - to 1 and 0 respectively
poultry.rename(columns = {'CampyCapetown': 'Campy'}, inplace=True)
poultry['Campy'].replace({'\+': '1', '\-':'0'}, regex=True, inplace = True)
poultry['Campy'] = pd.to_numeric(poultry['Campy'])

#convert presence and absence of Salmonella from + and - to 1 and 0 respectively
poultry['Salmonella'].replace({'\+': '1', '\-':'0'}, regex=True, inplace = True)
poultry['Salmonella'] = pd.to_numeric(poultry['Salmonella'])

#convert presence and absence of Listeria from + and - to 1 and 0 respectively
poultry['Listeria'].replace({'\+': '1', '\-':'0'}, regex=True, inplace = True)
poultry['Listeria'] = pd.to_numeric(poultry['Listeria'])

#Check the top five rows of the poultry file now
poultry.head()

# %% [code]
poultry.shape

# %% [code]
microbiome.shape

# %% [code]
sample = pd.merge(microbiome, poultry[['SampleID','SampleType','PastureTime']])
sample.loc[:, sample.isnull().any()].columns
print(sample.shape)
#sample = sample[~sample.isin([np.nan, np.inf, -np.inf]).any(1)]

feces1=sample[(sample.SampleType=='Feces') & (sample.PastureTime=='Start')]
feces2=sample[(sample.SampleType=='Feces') & (sample.PastureTime=='Mid')]
feces3=sample[(sample.SampleType=='Feces') & (sample.PastureTime=='End')]

soil1=sample[(sample.SampleType=='Soil') & (sample.PastureTime=='Start')]
soil2=sample[(sample.SampleType=='Soil') & (sample.PastureTime=='Mid')]
soil3=sample[(sample.SampleType=='Soil') & (sample.PastureTime=='End')]

ceca=sample[sample.SampleType=='Ceca']
wcrp=sample[sample.SampleType=='WCR-P']
wcrf=sample[sample.SampleType=='WCR-F']


print ('SAMPLE DISTRIBUTION \n')

print('Feces_Start', feces1.shape)
print('Feces_Mid', feces2.shape)
print('Feces_End', feces3.shape)

print('Soil_Start', soil1.shape,'\n')
print('Soil_Mid', soil2.shape,'\n')
print('Soil_End', soil3.shape,'\n')

print('Ceca', ceca.shape)
print('WCR-P', wcrp.shape)
print('WCR-F', wcrf.shape,'\n')

# %% [code]
#Sample ID in microbiome only in microbiome = 9
list(set(microbiome.SampleID) - set(sample.SampleID))

# %% [markdown]
## Relative Importance/Partial Dependency Plots & Pearson Correlation (Slope)

# %% [markdown]
# Poultry Pathogens as Targets in different sample-time points:

# %% [markdown]
# (1) Salmonella

# %% [code]
sample = pd.merge(microbiome, poultry[['SampleID', 'Salmonella','SampleType','PastureTime']])
sample.loc[:, sample.isnull().any()].columns
#sample = sample[~sample.isin([np.nan, np.inf, -np.inf]).any(1)]

feces1=sample[(sample.SampleType=='Feces') & (sample.PastureTime=='Start')]
feces2=sample[(sample.SampleType=='Feces') & (sample.PastureTime=='Mid')]
feces3=sample[(sample.SampleType=='Feces') & (sample.PastureTime=='End')]

soil1=sample[(sample.SampleType=='Soil') & (sample.PastureTime=='Start')]
soil2=sample[(sample.SampleType=='Soil') & (sample.PastureTime=='Mid')]
soil3=sample[(sample.SampleType=='Soil') & (sample.PastureTime=='End')]

ceca=sample[sample.SampleType=='Ceca']
wcrp=sample[sample.SampleType=='WCR-P']
wcrf=sample[sample.SampleType=='WCR-F']


print ('SAMPLE DISTRIBUTION \n')

print('Feces_Start', feces1.shape)
print('Feces_Mid', feces2.shape)
print('Feces_End', feces3.shape)

print('Soil_Start', soil1.shape,'\n')
print('Soil_Mid', soil2.shape,'\n')
print('Soil_End', soil3.shape,'\n')

print('Ceca', ceca.shape)
print('WCR-P', wcrp.shape)
print('WCR-F', wcrf.shape,'\n')

mylist = []
mylist.append(["Target/SampleType", "Important_Feature", "Correlation", "P-Value", "AUC"])

# mylist2 = []
# mylist2.append(["Target/SampleType", "AUC"])

sampletypes = [feces1,feces2,feces3, soil1,soil2,soil3,ceca, wcrp, wcrf]

indexing=0

sample_name = {0: "FECES_START", 1: "FECES_MID", 2:"FECES_END",
               3: "SOIL_START", 4: "SOIL_MID", 5: "SOIL_END",
               6:"CECA", 7: "WCR-P", 8: "WCR-F"
              }

print ("POULTRY CORRELATION WITH MICROBIOME IN.........\n")

for item in sampletypes:
    sample = item

    #Split data
    X_train, X_test, y_train, y_test = train_test_split(sample.drop(['SampleID','SampleType', 'Salmonella','PastureTime',
                                                                     'Pathogen_Salmonella','Pathogen_Campy','Pathogen_Listeria'],axis='columns'),sample.Salmonella,test_size=0.3)

    #Models
    rf = RandomForestClassifier(n_estimators=100, random_state = 0)

    rf_score = cross_val_score(estimator=rf, X=X_train, y=y_train, cv=5)

    #RandomForest model
    rf.fit(X_train, y_train)
    y_pred = rf.predict(X_test)

    rf_probs = rf.predict_proba(X_test)
    rf_probs = rf_probs[:, 1]
    rf_auc_normal = roc_auc_score(y_test, rf_probs)
    
#    mylist2.append([f"Lab_Salmonella_{sample_name[indexing]}", rf_auc_normal])
    
   
    print(pd.value_counts(sample['Salmonella']))

    fig = plt.figure(1, (7,4))
    ax = fig.add_subplot(1,1,1) 

    plt.title(f"Salmonella in {sample_name[indexing]} Model")
    prelim3_plot = pd.Series(rf.feature_importances_, index=sample.drop(['SampleID','Salmonella','SampleType','PastureTime',
                                                                        'Pathogen_Salmonella','Pathogen_Campy','Pathogen_Listeria'],axis='columns').columns)
    prelim3_plot.nlargest(10).plot(kind='barh',label='AUROC = %0.2f)' % rf_auc_normal).invert_yaxis()
    plt.xlabel('Relative Importance of Microbiome Genera')
    plt.legend()
    
    ax.xaxis.set_major_formatter(mtick.PercentFormatter(xmax=prelim3_plot.max(), decimals=None, symbol=''))
        
    xmax=prelim3_plot.max()
    x=[0, 0.25*xmax, 0.5*xmax, 0.75*xmax, xmax]
    values=[0,25,50,75,100]
    plt.xticks(x,values)
    
    plt.show()
    
    prelim3_plot.nlargest(10).to_csv("prelim3.csv")
    top10 = pd.read_csv('prelim3.csv',usecols=[0])
    top10 = top10.values.tolist()
    
    
    for feature in range(0, 10):
        pdp = partial_dependence(rf, X=X_train, features=top10[feature])
#         plt.plot(pdp[1][0], pdp[0][0],'.')
#         plt.ylabel('Partial dependence'), plt.xlabel(top10[feature])
#         plt.show()
        
        slope = sp.stats.pearsonr(pdp[1][0], pdp[0][0])   
        print("Slope and P-value =", slope)
        
       
        mylist.append([f"Salmonella_{sample_name[indexing]}", str(top10[feature])[2:-2], slope[0], slope[1],rf_auc_normal])
        
    indexing+=1
    
    

# %% [markdown]
# (2) Campylobacter

# %% [code]
sample = pd.merge(microbiome, poultry[['SampleID', 'Campy','SampleType','PastureTime']])
sample.loc[:, sample.isnull().any()].columns
#sample = sample[~sample.isin([np.nan, np.inf, -np.inf]).any(1)]

feces1=sample[(sample.SampleType=='Feces') & (sample.PastureTime=='Start')]
feces2=sample[(sample.SampleType=='Feces') & (sample.PastureTime=='Mid')]
feces3=sample[(sample.SampleType=='Feces') & (sample.PastureTime=='End')]

soil1=sample[(sample.SampleType=='Soil') & (sample.PastureTime=='Start')]
soil2=sample[(sample.SampleType=='Soil') & (sample.PastureTime=='Mid')]
soil3=sample[(sample.SampleType=='Soil') & (sample.PastureTime=='End')]

ceca=sample[sample.SampleType=='Ceca']
wcrp=sample[sample.SampleType=='WCR-P']
wcrf=sample[sample.SampleType=='WCR-F']


print ('SAMPLE DISTRIBUTION \n')

print('Feces_Start', feces1.shape)
print('Feces_Mid', feces2.shape)
print('Feces_End', feces3.shape)

print('Soil_Start', soil1.shape,'\n')
print('Soil_Mid', soil2.shape,'\n')
print('Soil_End', soil3.shape,'\n')

print('Ceca', ceca.shape)
print('WCR-P', wcrp.shape)
print('WCR-F', wcrf.shape,'\n')

sampletypes = [feces1,feces2,feces3, soil1,soil2,soil3,ceca, wcrp, wcrf]

indexing=0

sample_name = {0: "FECES_START", 1: "FECES_MID", 2:"FECES_END",
               3: "SOIL_START", 4: "SOIL_MID", 5: "SOIL_END",
               6:"CECA", 7: "WCR-P", 8: "WCR-F"
              }

print ("POULTRY CORRELATION WITH MICROBIOME IN.........\n")

for item in sampletypes:
    sample = item

    #Split data
    X_train, X_test, y_train, y_test = train_test_split(sample.drop(['SampleID','SampleType', 'Campy','PastureTime',
                                                                     'Pathogen_Salmonella','Pathogen_Campy','Pathogen_Listeria'],axis='columns'),sample.Campy,test_size=0.3)

    #Models
    rf = RandomForestClassifier(n_estimators=100, random_state = 0)

    rf_score = cross_val_score(estimator=rf, X=X_train, y=y_train, cv=5)

    #RandomForest model
    rf.fit(X_train, y_train)
    y_pred = rf.predict(X_test)

    rf_probs = rf.predict_proba(X_test)
    rf_probs = rf_probs[:, 1]
    rf_auc_normal = roc_auc_score(y_test, rf_probs)
    
#    mylist2.append([f"Lab_Campy_{sample_name[indexing]}", rf_auc_normal])
    
   
    print(pd.value_counts(sample['Campy']))

    fig = plt.figure(1, (7,4))
    ax = fig.add_subplot(1,1,1) 

 
    plt.title(f"Campylobacter in {sample_name[indexing]} Model")
    prelim3_plot = pd.Series(rf.feature_importances_, index=sample.drop(['SampleID','Campy','SampleType','PastureTime',
                                                                        'Pathogen_Salmonella','Pathogen_Campy','Pathogen_Listeria'],axis='columns').columns)
    prelim3_plot.nlargest(10).plot(kind='barh',label='AUROC = %0.2f)' % rf_auc_normal).invert_yaxis()
    plt.xlabel('Relative Importance of Microbiome Genera')
    plt.legend()

    ax.xaxis.set_major_formatter(mtick.PercentFormatter(xmax=prelim3_plot.max(), decimals=None, symbol=''))

    xmax=prelim3_plot.max()
    x=[0, 0.25*xmax, 0.5*xmax, 0.75*xmax, xmax]
    values=[0,25,50,75,100]
    plt.xticks(x,values)
    
    plt.show()
    
    prelim3_plot.nlargest(10).to_csv("prelim3.csv")
    top10 = pd.read_csv('prelim3.csv',usecols=[0])
    top10 = top10.values.tolist()
    
    
    for feature in range(0, 10):
        pdp = partial_dependence(rf, X=X_train, features=top10[feature])
#         plt.plot(pdp[1][0], pdp[0][0],'.')
#         plt.ylabel('Partial dependence'), plt.xlabel(top10[feature])
#         plt.show()
        
        slope = sp.stats.pearsonr(pdp[1][0], pdp[0][0])   
        print("Slope and P-value =", slope)
        
       
        mylist.append([f"Campylobacter_{sample_name[indexing]}", str(top10[feature])[2:-2], slope[0], slope[1],rf_auc_normal])
        
        
    indexing+=1
    

# %% [markdown]
# (3) Listeria

# %% [code]
sample = pd.merge(microbiome, poultry[['SampleID', 'Listeria','SampleType','PastureTime']])
sample.loc[:, sample.isnull().any()].columns
#sample = sample[~sample.isin([np.nan, np.inf, -np.inf]).any(1)]

feces1=sample[(sample.SampleType=='Feces') & (sample.PastureTime=='Start')]
feces2=sample[(sample.SampleType=='Feces') & (sample.PastureTime=='Mid')]
feces3=sample[(sample.SampleType=='Feces') & (sample.PastureTime=='End')]

soil1=sample[(sample.SampleType=='Soil') & (sample.PastureTime=='Start')]
soil2=sample[(sample.SampleType=='Soil') & (sample.PastureTime=='Mid')]
soil3=sample[(sample.SampleType=='Soil') & (sample.PastureTime=='End')]

ceca=sample[sample.SampleType=='Ceca']
wcrp=sample[sample.SampleType=='WCR-P']
wcrf=sample[sample.SampleType=='WCR-F']


print ('SAMPLE DISTRIBUTION \n')

print('Feces_Start', feces1.shape)
print('Feces_Mid', feces2.shape)
print('Feces_End', feces3.shape)

print('Soil_Start', soil1.shape,'\n')
print('Soil_Mid', soil2.shape,'\n')
print('Soil_End', soil3.shape,'\n')

print('Ceca', ceca.shape)
print('WCR-P', wcrp.shape)
print('WCR-F', wcrf.shape,'\n')


sampletypes = [feces1,feces2,feces3, soil1,soil2,soil3,ceca, wcrp, wcrf]

indexing=0

sample_name = {0: "FECES_START", 1: "FECES_MID", 2:"FECES_END",
               3: "SOIL_START", 4: "SOIL_MID", 5: "SOIL_END",
               6:"CECA", 7: "WCR-P", 8: "WCR-F"
              }

print ("POULTRY CORRELATION WITH MICROBIOME IN.........\n")

for item in sampletypes:
    sample = item

    #Split data
    X_train, X_test, y_train, y_test = train_test_split(sample.drop(['SampleID','SampleType', 'Listeria','PastureTime',
                                                                     'Pathogen_Salmonella','Pathogen_Campy','Pathogen_Listeria'],axis='columns'),sample.Listeria,test_size=0.3)

    #Models
    rf = RandomForestClassifier(n_estimators=100, random_state = 0)

    rf_score = cross_val_score(estimator=rf, X=X_train, y=y_train, cv=5)

    #RandomForest model
    rf.fit(X_train, y_train)
    y_pred = rf.predict(X_test)

    rf_probs = rf.predict_proba(X_test)
    rf_probs = rf_probs[:, 1]
    
    try:
        rf_auc_normal = roc_auc_score(y_test, rf_probs)
    except ValueError:
        pass
#    mylist2.append([f"Lab_Listeria_{sample_name[indexing]}", rf_auc_normal])
    
   
    print(pd.value_counts(sample['Listeria']))

    fig = plt.figure(1, (7,4))
    ax = fig.add_subplot(1,1,1) 
    
    plt.title(f"Lab_Listeria in {sample_name[indexing]} Model")
    prelim3_plot = pd.Series(rf.feature_importances_, index=sample.drop(['SampleID','Listeria','SampleType','PastureTime',
                                                                        'Pathogen_Salmonella','Pathogen_Campy','Pathogen_Listeria'],axis='columns').columns)
    prelim3_plot.nlargest(10).plot(kind='barh',label='AUROC = %0.2f)' % rf_auc_normal).invert_yaxis()
    plt.xlabel('Relative Importance of Microbiome Genera')
    plt.legend()

    ax.xaxis.set_major_formatter(mtick.PercentFormatter(xmax=prelim3_plot.max(), decimals=None, symbol=''))

    xmax=prelim3_plot.max()
    x=[0, 0.25*xmax, 0.5*xmax, 0.75*xmax, xmax]
    values=[0,25,50,75,100]
    plt.xticks(x,values)
    
    plt.show()
        
    prelim3_plot.nlargest(10).to_csv("prelim3.csv")
    top10 = pd.read_csv('prelim3.csv',usecols=[0])
    top10 = top10.values.tolist()
    
    
    for feature in range(0, 10):
        pdp = partial_dependence(rf, X=X_train, features=top10[feature])
#         plt.plot(pdp[1][0], pdp[0][0],'.')
#         plt.ylabel('Partial dependence'), plt.xlabel(top10[feature])
#         plt.show()
        
        slope = sp.stats.pearsonr(pdp[1][0], pdp[0][0])   
        print("Slope and P-value =", slope)
        
       
        mylist.append([f"Lab_Listeria_{sample_name[indexing]}", str(top10[feature])[2:-2], slope[0], slope[1],rf_auc_normal])
        
    indexing+=1
    

# %% [code]
#Converting microbiome pathogens' relative abundance to binary targets
microbiome.loc[microbiome['Pathogen_Salmonella'] == 0, 'new_Pathogen_Salmonella'] = 0 
microbiome.loc[microbiome['Pathogen_Salmonella'] > 0 , 'new_Pathogen_Salmonella'] = 1 

microbiome.loc[microbiome['Pathogen_Campy'] == 0, 'new_Pathogen_Campy'] = 0 
microbiome.loc[microbiome['Pathogen_Campy'] > 0 , 'new_Pathogen_Campy'] = 1 

microbiome.loc[microbiome['Pathogen_Listeria'] == 0, 'new_Pathogen_Listeria'] = 0 
microbiome.loc[microbiome['Pathogen_Listeria'] > 0 , 'new_Pathogen_Listeria'] = 1 


# %% [markdown]
# Farm Management Practises as Targets:

# %% [markdown]
# (4) BroodBedding

# %% [code]
sample = pd.merge(microbiome, poultry[['SampleID', 'BroodBedding','PastureTime','SampleType']])
sample.loc[:, sample.isnull().any()].columns
#sample = sample[~sample.isin([np.nan, np.inf, -np.inf]).any(1)]
sample = sample.drop(['Pathogen_Salmonella', 'new_Pathogen_Salmonella',
                      'Pathogen_Campy','new_Pathogen_Campy',
                      'Pathogen_Listeria','new_Pathogen_Listeria'],axis='columns')


feces1=sample[(sample.SampleType=='Feces') & (sample.PastureTime=='Start')]
feces2=sample[(sample.SampleType=='Feces') & (sample.PastureTime=='Mid')]
feces3=sample[(sample.SampleType=='Feces') & (sample.PastureTime=='End')]

soil1=sample[(sample.SampleType=='Soil') & (sample.PastureTime=='Start')]
soil2=sample[(sample.SampleType=='Soil') & (sample.PastureTime=='Mid')]
soil3=sample[(sample.SampleType=='Soil') & (sample.PastureTime=='End')]

ceca=sample[sample.SampleType=='Ceca']
wcrp=sample[sample.SampleType=='WCR-P']
wcrf=sample[sample.SampleType=='WCR-F']


print('Feces_Start', feces1.shape)
print('Feces_Mid', feces2.shape)
print('Feces_End', feces3.shape,'\n')

print('Soil_Start', soil1.shape)
print('Soil_Mid', soil2.shape)
print('Soil_End', soil3.shape,'\n')

print('Ceca', ceca.shape)
print('WCR-P', wcrp.shape)
print('WCR-F', wcrf.shape,'\n')


sampletypes = [feces1,feces2,feces3, soil1,soil2,soil3,ceca, wcrp, wcrf]

indexing=0

sample_name = {0: "FECES_START", 1: "FECES_MID", 2:"FECES_END",
               3: "SOIL_START", 4: "SOIL_MID", 5: "SOIL_END",
               6:"CECA", 7: "WCR-P", 8: "WCR-F"
              }

print ("POULTRY CORRELATION WITH MICROBIOME IN.........\n")

for item in sampletypes:
    sample = item

    #Split data
    X_train, X_test, y_train, y_test = train_test_split(sample.drop(['SampleID','SampleType', 'PastureTime','BroodBedding'],axis='columns'),sample.BroodBedding,test_size=0.3)

    #Models
    rf = RandomForestClassifier(n_estimators=100, random_state = 0)

    rf_score = cross_val_score(estimator=rf, X=X_train, y=y_train, cv=5)

    #RandomForest model
    rf.fit(X_train, y_train)
    y_pred = rf.predict(X_test)

    rf_probs = rf.predict_proba(X_test)
    rf_probs = rf_probs[:, :] #multiclass
    
    try:
        rf_auc_normal = roc_auc_score(y_test, rf_probs, multi_class='ovo')
    except ValueError:
        pass
    
    
    
    
#    mylist2.append([f"BroodBedding_{sample_name[indexing]}", rf_auc_normal])
    
   
    print(pd.value_counts(sample['BroodBedding']))


    fig = plt.figure(1, (7,4))
    ax = fig.add_subplot(1,1,1) 
        
    plt.title(f"BroodBedding in {sample_name[indexing]} Model")
    prelim3_plot = pd.Series(rf.feature_importances_, index=sample.drop(['SampleID','BroodBedding','PastureTime','SampleType'],axis='columns').columns)
    prelim3_plot.nlargest(10).plot(kind='barh',label='AUROC = %0.2f)' % rf_auc_normal).invert_yaxis()
    plt.xlabel('Relative Importance of Microbiome Genera')
    plt.legend()

    ax.xaxis.set_major_formatter(mtick.PercentFormatter(xmax=prelim3_plot.max(), decimals=None, symbol=''))

    xmax=prelim3_plot.max()
    x=[0, 0.25*xmax, 0.5*xmax, 0.75*xmax, xmax]
    values=[0,25,50,75,100]
    plt.xticks(x,values)
    
    plt.show()
    
    
    prelim3_plot.nlargest(10).to_csv("prelim3.csv")
    top10 = pd.read_csv('prelim3.csv',usecols=[0])
    top10 = top10.values.tolist()
    
    for feature in range(0, 10):
        pdp = partial_dependence(rf, X=X_train, features=top10[feature])
#         plt.plot(pdp[1][0], pdp[0][0],'.')
#         plt.ylabel('Partial dependence'), plt.xlabel(top10[feature])
#         plt.show()
        
        slope = sp.stats.pearsonr(pdp[1][0], pdp[0][0])   
        print("Slope and P-value =", slope)
        
       
        #mylist.append([f"BroodBedding_{sample_name[indexing]}", str(top10[feature])[2:-2], slope[0], slope[1],rf_auc_normal])
        
    indexing+=1
    
    

# %% [markdown]
# (5) BrGMOFree

# %% [code]
sample = pd.merge(microbiome, poultry[['SampleID', 'BrGMOFree','PastureTime','SampleType']])
sample.loc[:, sample.isnull().any()].columns
#sample = sample[~sample.isin([np.nan, np.inf, -np.inf]).any(1)]
sample = sample.drop(['Pathogen_Salmonella', 'new_Pathogen_Salmonella',
                      'Pathogen_Campy','new_Pathogen_Campy',
                      'Pathogen_Listeria','new_Pathogen_Listeria'],axis='columns')

sample.BrGMOFree.replace({'Y': 1,'N':0}, regex=True, inplace=True)

feces1=sample[(sample.SampleType=='Feces') & (sample.PastureTime=='Start')]
feces2=sample[(sample.SampleType=='Feces') & (sample.PastureTime=='Mid')]
feces3=sample[(sample.SampleType=='Feces') & (sample.PastureTime=='End')]

soil1=sample[(sample.SampleType=='Soil') & (sample.PastureTime=='Start')]
soil2=sample[(sample.SampleType=='Soil') & (sample.PastureTime=='Mid')]
soil3=sample[(sample.SampleType=='Soil') & (sample.PastureTime=='End')]

ceca=sample[sample.SampleType=='Ceca']
wcrp=sample[sample.SampleType=='WCR-P']
wcrf=sample[sample.SampleType=='WCR-F']


print('Feces_Start', feces1.shape)
print('Feces_Mid', feces2.shape)
print('Feces_End', feces3.shape,'\n')

print('Soil_Start', soil1.shape)
print('Soil_Mid', soil2.shape)
print('Soil_End', soil3.shape,'\n')

print('Ceca', ceca.shape)
print('WCR-P', wcrp.shape)
print('WCR-F', wcrf.shape,'\n')


sampletypes = [feces1,feces2,feces3, soil1,soil2,soil3,ceca, wcrp, wcrf]

indexing=0

sample_name = {0: "FECES_START", 1: "FECES_MID", 2:"FECES_END",
               3: "SOIL_START", 4: "SOIL_MID", 5: "SOIL_END",
               6:"CECA", 7: "WCR-P", 8: "WCR-F"
              }

print ("POULTRY CORRELATION WITH MICROBIOME IN.........\n")

for item in sampletypes:
    sample = item

    #Split data
    X_train, X_test, y_train, y_test = train_test_split(sample.drop(['SampleID','SampleType', 'PastureTime','BrGMOFree'],axis='columns'),sample.BrGMOFree,test_size=0.3)

    #Models
    rf = RandomForestClassifier(n_estimators=100, random_state = 0)

    rf_score = cross_val_score(estimator=rf, X=X_train, y=y_train, cv=5)

    #RandomForest model
    rf.fit(X_train, y_train)
    y_pred = rf.predict(X_test)

    rf_probs = rf.predict_proba(X_test)
    rf_probs = rf_probs[:, 1] #multiclass
    
    try:
        rf_auc_normal = roc_auc_score(y_test, rf_probs)
    except ValueError:
        pass
    
    print(pd.value_counts(sample['BrGMOFree']))    

    fig = plt.figure(1, (7,4))
    ax = fig.add_subplot(1,1,1) 
        
    plt.title(f"BrGMOFree in {sample_name[indexing]} Model")
    prelim3_plot = pd.Series(rf.feature_importances_, index=sample.drop(['SampleID','BrGMOFree','PastureTime','SampleType'],axis='columns').columns)
    prelim3_plot.nlargest(10).plot(kind='barh',label='AUROC = %0.2f)' % rf_auc_normal).invert_yaxis()
    plt.xlabel('Relative Importance of Microbiome Genera')
    plt.legend()

    ax.xaxis.set_major_formatter(mtick.PercentFormatter(xmax=prelim3_plot.max(), decimals=None, symbol=''))

    xmax=prelim3_plot.max()
    x=[0, 0.25*xmax, 0.5*xmax, 0.75*xmax, xmax]
    values=[0,25,50,75,100]
    plt.xticks(x,values)
    
    plt.show()
    
    prelim3_plot.nlargest(10).to_csv("prelim3.csv")
    top10 = pd.read_csv('prelim3.csv',usecols=[0])
    top10 = top10.values.tolist()
    
    for feature in range(0, 10):
        pdp = partial_dependence(rf, X=X_train, features=top10[feature])
#         plt.plot(pdp[1][0], pdp[0][0],'.')
#         plt.ylabel('Partial dependence'), plt.xlabel(top10[feature])
#         plt.show()
        
        slope = sp.stats.pearsonr(pdp[1][0], pdp[0][0])   
        print("Slope and P-value =", slope)
        
       
        mylist.append([f"BrGMOFree_{sample_name[indexing]}", str(top10[feature])[2:-2], slope[0], slope[1],rf_auc_normal])
        
    indexing+=1
    

# %% [markdown]
# (6) BrSoyFree

# %% [code]
sample = pd.merge(microbiome, poultry[['SampleID', 'BrSoyFree','PastureTime','SampleType']])
sample.loc[:, sample.isnull().any()].columns
#sample = sample[~sample.isin([np.nan, np.inf, -np.inf]).any(1)]
sample = sample.drop(['Pathogen_Salmonella', 'new_Pathogen_Salmonella',
                      'Pathogen_Campy','new_Pathogen_Campy',
                      'Pathogen_Listeria','new_Pathogen_Listeria'],axis='columns')

sample.BrSoyFree.replace({'Y': 1,'N':0}, regex=True, inplace=True)

feces1=sample[(sample.SampleType=='Feces') & (sample.PastureTime=='Start')]
feces2=sample[(sample.SampleType=='Feces') & (sample.PastureTime=='Mid')]
feces3=sample[(sample.SampleType=='Feces') & (sample.PastureTime=='End')]

soil1=sample[(sample.SampleType=='Soil') & (sample.PastureTime=='Start')]
soil2=sample[(sample.SampleType=='Soil') & (sample.PastureTime=='Mid')]
soil3=sample[(sample.SampleType=='Soil') & (sample.PastureTime=='End')]

ceca=sample[sample.SampleType=='Ceca']
wcrp=sample[sample.SampleType=='WCR-P']
wcrf=sample[sample.SampleType=='WCR-F']


print('Feces_Start', feces1.shape)
print('Feces_Mid', feces2.shape)
print('Feces_End', feces3.shape,'\n')

print('Soil_Start', soil1.shape)
print('Soil_Mid', soil2.shape)
print('Soil_End', soil3.shape,'\n')

print('Ceca', ceca.shape)
print('WCR-P', wcrp.shape)
print('WCR-F', wcrf.shape,'\n')


sampletypes = [feces1,feces2,feces3, soil1,soil2,soil3,ceca, wcrp, wcrf]

indexing=0

sample_name = {0: "FECES_START", 1: "FECES_MID", 2:"FECES_END",
               3: "SOIL_START", 4: "SOIL_MID", 5: "SOIL_END",
               6:"CECA", 7: "WCR-P", 8: "WCR-F"
              }

print ("POULTRY CORRELATION WITH MICROBIOME IN.........\n")

for item in sampletypes:
    sample = item

    #Split data
    X_train, X_test, y_train, y_test = train_test_split(sample.drop(['SampleID','SampleType', 'PastureTime','BrSoyFree'],axis='columns'),sample.BrSoyFree,test_size=0.3)

    #Models
    rf = RandomForestClassifier(n_estimators=100, random_state = 0)

    rf_score = cross_val_score(estimator=rf, X=X_train, y=y_train, cv=5)

    #RandomForest model
    rf.fit(X_train, y_train)
    y_pred = rf.predict(X_test)

    rf_probs = rf.predict_proba(X_test)
    rf_probs = rf_probs[:, 1] #multiclass
    
    try:
        rf_auc_normal = roc_auc_score(y_test, rf_probs)
    except ValueError:
        pass
    
  
    print(pd.value_counts(sample['BrSoyFree']))

    fig = plt.figure(1, (7,4))
    ax = fig.add_subplot(1,1,1) 

    plt.title(f"BrSoyFree in {sample_name[indexing]} Model")
    prelim3_plot = pd.Series(rf.feature_importances_, index=sample.drop(['SampleID','BrSoyFree','PastureTime','SampleType'],axis='columns').columns)
    prelim3_plot.nlargest(10).plot(kind='barh',label='AUROC = %0.2f)' % rf_auc_normal).invert_yaxis()
    plt.xlabel('Relative Importance of Microbiome Genera')
    plt.legend()

    ax.xaxis.set_major_formatter(mtick.PercentFormatter(xmax=prelim3_plot.max(), decimals=None, symbol=''))
        
    xmax=prelim3_plot.max()
    x=[0, 0.25*xmax, 0.5*xmax, 0.75*xmax, xmax]
    values=[0,25,50,75,100]
    plt.xticks(x,values)
    
    plt.show()
    
    prelim3_plot.nlargest(10).to_csv("prelim3.csv")
    top10 = pd.read_csv('prelim3.csv',usecols=[0])
    top10 = top10.values.tolist()
    
    for feature in range(0, 10):
        pdp = partial_dependence(rf, X=X_train, features=top10[feature])
#         plt.plot(pdp[1][0], pdp[0][0],'.')
#         plt.ylabel('Partial dependence'), plt.xlabel(top10[feature])
#         plt.show()
        
        slope = sp.stats.pearsonr(pdp[1][0], pdp[0][0])   
        print("Slope and P-value =", slope)
        
       
        mylist.append([f"BrSoyFree_{sample_name[indexing]}", str(top10[feature])[2:-2], slope[0], slope[1],rf_auc_normal])
        
    indexing+=1
    
    

# %% [markdown]
# (7) BrMedicated

# %% [code]
sample = pd.merge(microbiome, poultry[['SampleID', 'BrMedicated','PastureTime','SampleType']])
sample.loc[:, sample.isnull().any()].columns
#sample = sample[~sample.isin([np.nan, np.inf, -np.inf]).any(1)]
sample = sample.drop(['Pathogen_Salmonella', 'new_Pathogen_Salmonella',
                      'Pathogen_Campy','new_Pathogen_Campy',
                      'Pathogen_Listeria','new_Pathogen_Listeria'],axis='columns')

sample.BrMedicated.replace({'Bac': 1,'N':0}, regex=True, inplace=True)


feces1=sample[(sample.SampleType=='Feces') & (sample.PastureTime=='Start')]
feces2=sample[(sample.SampleType=='Feces') & (sample.PastureTime=='Mid')]
feces3=sample[(sample.SampleType=='Feces') & (sample.PastureTime=='End')]

soil1=sample[(sample.SampleType=='Soil') & (sample.PastureTime=='Start')]
soil2=sample[(sample.SampleType=='Soil') & (sample.PastureTime=='Mid')]
soil3=sample[(sample.SampleType=='Soil') & (sample.PastureTime=='End')]

ceca=sample[sample.SampleType=='Ceca']
wcrp=sample[sample.SampleType=='WCR-P']
wcrf=sample[sample.SampleType=='WCR-F']


print('Feces_Start', feces1.shape)
print('Feces_Mid', feces2.shape)
print('Feces_End', feces3.shape,'\n')

print('Soil_Start', soil1.shape)
print('Soil_Mid', soil2.shape)
print('Soil_End', soil3.shape,'\n')

print('Ceca', ceca.shape)
print('WCR-P', wcrp.shape)
print('WCR-F', wcrf.shape,'\n')


sampletypes = [feces1,feces2,feces3, soil1,soil2,soil3,ceca, wcrp, wcrf]

indexing=0

sample_name = {0: "FECES_START", 1: "FECES_MID", 2:"FECES_END",
               3: "SOIL_START", 4: "SOIL_MID", 5: "SOIL_END",
               6:"CECA", 7: "WCR-P", 8: "WCR-F"
              }

print ("POULTRY CORRELATION WITH MICROBIOME IN.........\n")

for item in sampletypes:
    sample = item

    #Split data
    X_train, X_test, y_train, y_test = train_test_split(sample.drop(['SampleID','SampleType', 'PastureTime','BrMedicated'],axis='columns'),sample.BrMedicated,test_size=0.3)

    #Models
    rf = RandomForestClassifier(n_estimators=100, random_state = 0)

    rf_score = cross_val_score(estimator=rf, X=X_train, y=y_train, cv=5)

    #RandomForest model
    rf.fit(X_train, y_train)
    y_pred = rf.predict(X_test)

    rf_probs = rf.predict_proba(X_test)
    rf_probs = rf_probs[:, 1] #multiclass
    
    try:
        rf_auc_normal = roc_auc_score(y_test, rf_probs)
    except ValueError:
        pass
    
    
    
    
#    mylist2.append([f"BrMedicated_{sample_name[indexing]}", rf_auc_normal])
    
   
    print(pd.value_counts(sample['BrMedicated']))


    fig = plt.figure(1, (7,4))
    ax = fig.add_subplot(1,1,1) 
        
    
    plt.title(f"BrMedicated in {sample_name[indexing]} Model")
    prelim3_plot = pd.Series(rf.feature_importances_, index=sample.drop(['SampleID','BrMedicated','PastureTime','SampleType'],axis='columns').columns)
    prelim3_plot.nlargest(10).plot(kind='barh',label='AUROC = %0.2f)' % rf_auc_normal).invert_yaxis()
    plt.xlabel('Relative Importance of Microbiome Genera')
    plt.legend()

    ax.xaxis.set_major_formatter(mtick.PercentFormatter(xmax=prelim3_plot.max(), decimals=None, symbol=''))

    xmax=prelim3_plot.max()
    x=[0, 0.25*xmax, 0.5*xmax, 0.75*xmax, xmax]
    values=[0,25,50,75,100]
    plt.xticks(x,values)
    
    plt.show()
    
    prelim3_plot.nlargest(10).to_csv("prelim3.csv")
    top10 = pd.read_csv('prelim3.csv',usecols=[0])
    top10 = top10.values.tolist()
    
    for feature in range(0, 10):
        pdp = partial_dependence(rf, X=X_train, features=top10[feature])
#         plt.plot(pdp[1][0], pdp[0][0],'.')
#         plt.ylabel('Partial dependence'), plt.xlabel(top10[feature])
#         plt.show()
        
        slope = sp.stats.pearsonr(pdp[1][0], pdp[0][0])   
        print("Slope and P-value =", slope)
        
       
        mylist.append([f"BrMedicated_{sample_name[indexing]}", str(top10[feature])[2:-2], slope[0], slope[1],rf_auc_normal])
        
    indexing+=1
    

# %% [markdown]
# (8) BroodCleanFrequency

# %% [code]
sample = pd.merge(microbiome, poultry[['SampleID', 'BroodCleanFrequency','PastureTime','SampleType']])
sample.loc[:, sample.isnull().any()].columns
sample = sample[~sample.isin([np.nan, np.inf, -np.inf]).any(1)]
sample = sample.drop(['Pathogen_Salmonella', 'new_Pathogen_Salmonella',
                      'Pathogen_Campy','new_Pathogen_Campy',
                      'Pathogen_Listeria','new_Pathogen_Listeria'],axis='columns')

sample.BroodCleanFrequency.replace({4: 1,3:0}, regex=True, inplace=True)


feces1=sample[(sample.SampleType=='Feces') & (sample.PastureTime=='Start')]
feces2=sample[(sample.SampleType=='Feces') & (sample.PastureTime=='Mid')]
feces3=sample[(sample.SampleType=='Feces') & (sample.PastureTime=='End')]

soil1=sample[(sample.SampleType=='Soil') & (sample.PastureTime=='Start')]
soil2=sample[(sample.SampleType=='Soil') & (sample.PastureTime=='Mid')]
soil3=sample[(sample.SampleType=='Soil') & (sample.PastureTime=='End')]

ceca=sample[sample.SampleType=='Ceca']
wcrp=sample[sample.SampleType=='WCR-P']
wcrf=sample[sample.SampleType=='WCR-F']


print('Feces_Start', feces1.shape)
print('Feces_Mid', feces2.shape)
print('Feces_End', feces3.shape,'\n')

print('Soil_Start', soil1.shape)
print('Soil_Mid', soil2.shape)
print('Soil_End', soil3.shape,'\n')


sampletypes = [feces1,feces2,feces3, soil1,soil2,soil3]

indexing=0

sample_name = {0: "FECES_START", 1: "FECES_MID", 2:"FECES_END",
               3: "SOIL_START", 4: "SOIL_MID", 5: "SOIL_END"}

print ("POULTRY CORRELATION WITH MICROBIOME IN.........\n")

for item in sampletypes:
    sample = item

    #Split data
    X_train, X_test, y_train, y_test = train_test_split(sample.drop(['SampleID','SampleType', 'PastureTime','BroodCleanFrequency'],axis='columns'),sample.BroodCleanFrequency,test_size=0.3)

    #Models
    rf = RandomForestClassifier(n_estimators=100, random_state = 0)

    rf_score = cross_val_score(estimator=rf, X=X_train, y=y_train, cv=5)

    #RandomForest model
    rf.fit(X_train, y_train)
    y_pred = rf.predict(X_test)

    rf_probs = rf.predict_proba(X_test)
    rf_probs = rf_probs[:, :] #multiclass
    
    try:
        rf_auc_normal = roc_auc_score(y_test, rf_probs, multi_class='ovo')
    except ValueError:
        pass
    
    
    
    
#    mylist2.append([f"BroodCleanFrequency_{sample_name[indexing]}", rf_auc_normal])
    
   
    print(pd.value_counts(sample['BroodCleanFrequency']))


    fig = plt.figure(1, (7,4))
    ax = fig.add_subplot(1,1,1) 
        
    
    plt.title(f"BroodCleanFrequency in {sample_name[indexing]} Model")
    prelim3_plot = pd.Series(rf.feature_importances_, index=sample.drop(['SampleID','BroodCleanFrequency','PastureTime','SampleType'],axis='columns').columns)
    prelim3_plot.nlargest(10).plot(kind='barh',label='AUROC = %0.2f)' % rf_auc_normal).invert_yaxis()
    plt.xlabel('Relative Importance of Microbiome Genera')
    plt.legend()

    ax.xaxis.set_major_formatter(mtick.PercentFormatter(xmax=prelim3_plot.max(), decimals=None, symbol=''))

    xmax=prelim3_plot.max()
    x=[0, 0.25*xmax, 0.5*xmax, 0.75*xmax, xmax]
    values=[0,25,50,75,100]
    plt.xticks(x,values)
    
    plt.show()
    
    prelim3_plot.nlargest(10).to_csv("prelim3.csv")
    top10 = pd.read_csv('prelim3.csv',usecols=[0])
    top10 = top10.values.tolist()
    
    for feature in range(0, 10):
        pdp = partial_dependence(rf, X=X_train, features=top10[feature])
#         plt.plot(pdp[1][0], pdp[0][0],'.')
#         plt.ylabel('Partial dependence'), plt.xlabel(top10[feature])
#         plt.show()
        
        slope = sp.stats.pearsonr(pdp[1][0], pdp[0][0])   
        print("Slope and P-value =", slope)
        
       
        mylist.append([f"BroodCleanFrequency_{sample_name[indexing]}", str(top10[feature])[2:-2], slope[0], slope[1],rf_auc_normal])
        
    indexing+=1
    

# %% [markdown]
# (9) AvgAgeToPasture

# %% [code]
sample = pd.merge(microbiome, poultry[['SampleID', 'AvgAgeToPasture','PastureTime','SampleType']])
sample.loc[:, sample.isnull().any()].columns
#sample = sample[~sample.isin([np.nan, np.inf, -np.inf]).any(1)]
sample = sample.drop(['Pathogen_Salmonella', 'new_Pathogen_Salmonella',
                      'Pathogen_Campy','new_Pathogen_Campy',
                      'Pathogen_Listeria','new_Pathogen_Listeria'],axis='columns')

sample.AvgAgeToPasture.replace({4: 1,3:0}, regex=True, inplace=True)


feces1=sample[(sample.SampleType=='Feces') & (sample.PastureTime=='Start')]
feces2=sample[(sample.SampleType=='Feces') & (sample.PastureTime=='Mid')]
feces3=sample[(sample.SampleType=='Feces') & (sample.PastureTime=='End')]

soil1=sample[(sample.SampleType=='Soil') & (sample.PastureTime=='Start')]
soil2=sample[(sample.SampleType=='Soil') & (sample.PastureTime=='Mid')]
soil3=sample[(sample.SampleType=='Soil') & (sample.PastureTime=='End')]

ceca=sample[sample.SampleType=='Ceca']
wcrp=sample[sample.SampleType=='WCR-P']
wcrf=sample[sample.SampleType=='WCR-F']


print('Feces_Start', feces1.shape)
print('Feces_Mid', feces2.shape)
print('Feces_End', feces3.shape,'\n')

print('Soil_Start', soil1.shape)
print('Soil_Mid', soil2.shape)
print('Soil_End', soil3.shape,'\n')

print('Ceca', ceca.shape)
print('WCR-P', wcrp.shape)
print('WCR-F', wcrf.shape,'\n')


sampletypes = [feces1,feces2,feces3, soil1,soil2,soil3,ceca, wcrp, wcrf]

indexing=0

sample_name = {0: "FECES_START", 1: "FECES_MID", 2:"FECES_END",
               3: "SOIL_START", 4: "SOIL_MID", 5: "SOIL_END",
               6:"CECA", 7: "WCR-P", 8: "WCR-F"
              }

print ("POULTRY CORRELATION WITH MICROBIOME IN.........\n")

for item in sampletypes:
    sample = item

    #Split data
    X_train, X_test, y_train, y_test = train_test_split(sample.drop(['SampleID','SampleType', 'PastureTime','AvgAgeToPasture'],axis='columns'),sample.AvgAgeToPasture,test_size=0.3)

    #Models
    rf = RandomForestClassifier(n_estimators=100, random_state = 0)

    rf_score = cross_val_score(estimator=rf, X=X_train, y=y_train, cv=5)

    #RandomForest model
    rf.fit(X_train, y_train)
    y_pred = rf.predict(X_test)

    rf_probs = rf.predict_proba(X_test)
    rf_probs = rf_probs[:, :] #multiclass
    
    try:
        rf_auc_normal = roc_auc_score(y_test, rf_probs, multi_class='ovo')
    except ValueError:
        pass
    
    
    
    
#    mylist2.append([f"AvgAgeToPasture_{sample_name[indexing]}", rf_auc_normal])
    
   
    print(pd.value_counts(sample['AvgAgeToPasture']))


    fig = plt.figure(1, (7,4))
    ax = fig.add_subplot(1,1,1) 
        
    
    plt.title(f"AvgAgeToPasture in {sample_name[indexing]} Model")
    prelim3_plot = pd.Series(rf.feature_importances_, index=sample.drop(['SampleID','AvgAgeToPasture','PastureTime','SampleType'],axis='columns').columns)
    prelim3_plot.nlargest(10).plot(kind='barh',label='AUROC = %0.2f)' % rf_auc_normal).invert_yaxis()
    plt.xlabel('Relative Importance of Microbiome Genera')
    plt.legend()

    ax.xaxis.set_major_formatter(mtick.PercentFormatter(xmax=prelim3_plot.max(), decimals=None, symbol=''))

    xmax=prelim3_plot.max()
    x=[0, 0.25*xmax, 0.5*xmax, 0.75*xmax, xmax]
    values=[0,25,50,75,100]
    plt.xticks(x,values)
    
    plt.show()
    
    prelim3_plot.nlargest(10).to_csv("prelim3.csv")
    top10 = pd.read_csv('prelim3.csv',usecols=[0])
    top10 = top10.values.tolist()
    
    for feature in range(0, 10):
        pdp = partial_dependence(rf, X=X_train, features=top10[feature])
#         plt.plot(pdp[1][0], pdp[0][0],'.')
#         plt.ylabel('Partial dependence'), plt.xlabel(top10[feature])
#         plt.show()
        
        slope = sp.stats.pearsonr(pdp[1][0], pdp[0][0])   
        print("Slope and P-value =", slope)
        
       
        mylist.append([f"AvgAgeToPasture_{sample_name[indexing]}", str(top10[feature])[2:-2], slope[0], slope[1],rf_auc_normal])
        
    indexing+=1
    

# %% [markdown]
# (10) PastureHousing

# %% [code]
sample = pd.merge(microbiome, poultry[['SampleID', 'PastureHousing','PastureTime','SampleType']])
sample.loc[:, sample.isnull().any()].columns
#sample = sample[~sample.isin([np.nan, np.inf, -np.inf]).any(1)]
sample = sample.drop(['Pathogen_Salmonella', 'new_Pathogen_Salmonella',
                      'Pathogen_Campy','new_Pathogen_Campy',
                      'Pathogen_Listeria','new_Pathogen_Listeria'],axis='columns')


feces1=sample[(sample.SampleType=='Feces') & (sample.PastureTime=='Start')]
feces2=sample[(sample.SampleType=='Feces') & (sample.PastureTime=='Mid')]
feces3=sample[(sample.SampleType=='Feces') & (sample.PastureTime=='End')]

soil1=sample[(sample.SampleType=='Soil') & (sample.PastureTime=='Start')]
soil2=sample[(sample.SampleType=='Soil') & (sample.PastureTime=='Mid')]
soil3=sample[(sample.SampleType=='Soil') & (sample.PastureTime=='End')]

ceca=sample[sample.SampleType=='Ceca']
wcrp=sample[sample.SampleType=='WCR-P']
wcrf=sample[sample.SampleType=='WCR-F']


print('Feces_Start', feces1.shape)
print('Feces_Mid', feces2.shape)
print('Feces_End', feces3.shape,'\n')

print('Soil_Start', soil1.shape)
print('Soil_Mid', soil2.shape)
print('Soil_End', soil3.shape,'\n')

print('Ceca', ceca.shape)
print('WCR-P', wcrp.shape)
print('WCR-F', wcrf.shape,'\n')


sampletypes = [feces1,feces2,feces3, soil1,soil2,soil3,ceca, wcrp, wcrf]

indexing=0

sample_name = {0: "FECES_START", 1: "FECES_MID", 2:"FECES_END",
               3: "SOIL_START", 4: "SOIL_MID", 5: "SOIL_END",
               6:"CECA", 7: "WCR-P", 8: "WCR-F"
              }

print ("POULTRY CORRELATION WITH MICROBIOME IN.........\n")

for item in sampletypes:
    sample = item

    #Split data
    X_train, X_test, y_train, y_test = train_test_split(sample.drop(['SampleID','SampleType', 'PastureTime','PastureHousing'],axis='columns'),sample.PastureHousing,test_size=0.3)

    #Models
    rf = RandomForestClassifier(n_estimators=100, random_state = 0)

    rf_score = cross_val_score(estimator=rf, X=X_train, y=y_train, cv=5)

    #RandomForest model
    rf.fit(X_train, y_train)
    y_pred = rf.predict(X_test)

    rf_probs = rf.predict_proba(X_test)
    rf_probs = rf_probs[:, :] #multiclass
    
    try:
        rf_auc_normal = roc_auc_score(y_test, rf_probs, multi_class='ovo')
    except ValueError:
        pass
    
    
    
    
#    mylist2.append([f"PastureHousing_{sample_name[indexing]}", rf_auc_normal])
    
   
    print(pd.value_counts(sample['PastureHousing']))


    fig = plt.figure(1, (7,4))
    ax = fig.add_subplot(1,1,1) 
        
   
    plt.title(f"PastureHousing in {sample_name[indexing]} Model")
    prelim3_plot = pd.Series(rf.feature_importances_, index=sample.drop(['SampleID','PastureHousing','PastureTime','SampleType'],axis='columns').columns)
    prelim3_plot.nlargest(10).plot(kind='barh',label='AUROC = %0.2f)' % rf_auc_normal).invert_yaxis()
    plt.xlabel('Relative Importance of Microbiome Genera')
    plt.legend()

    ax.xaxis.set_major_formatter(mtick.PercentFormatter(xmax=prelim3_plot.max(), decimals=None, symbol=''))

    xmax=prelim3_plot.max()
    x=[0, 0.25*xmax, 0.5*xmax, 0.75*xmax, xmax]
    values=[0,25,50,75,100]
    plt.xticks(x,values)
    
    plt.show()
    
    prelim3_plot.nlargest(10).to_csv("prelim3.csv")
    top10 = pd.read_csv('prelim3.csv',usecols=[0])
    top10 = top10.values.tolist()
    
    for feature in range(0, 10):
        pdp = partial_dependence(rf, X=X_train, features=top10[feature])
#         plt.plot(pdp[1][0], pdp[0][0],'.')
#         plt.ylabel('Partial dependence'), plt.xlabel(top10[feature])
#         plt.show()
        
        slope = sp.stats.pearsonr(pdp[1][0], pdp[0][0])   
        print("Slope and P-value =", slope)
        
       
        #mylist.append([f"PastureHousing_{sample_name[indexing]}", str(top10[feature])[2:-2], slope[0], slope[1],rf_auc_normal])
        
    indexing+=1
    

# %% [markdown]
# (11) FreqHousingMove

# %% [code]
sample = pd.merge(microbiome, poultry[['SampleID', 'FreqHousingMove','PastureTime','SampleType']])
sample.loc[:, sample.isnull().any()].columns
#sample = sample[~sample.isin([np.nan, np.inf, -np.inf]).any(1)]
sample = sample.drop(['Pathogen_Salmonella', 'new_Pathogen_Salmonella',
                      'Pathogen_Campy','new_Pathogen_Campy',
                      'Pathogen_Listeria','new_Pathogen_Listeria'],axis='columns')

sample.FreqHousingMove.replace({'Daily': 1,'2Days':0}, regex=True, inplace=True)


feces1=sample[(sample.SampleType=='Feces') & (sample.PastureTime=='Start')]
feces2=sample[(sample.SampleType=='Feces') & (sample.PastureTime=='Mid')]
feces3=sample[(sample.SampleType=='Feces') & (sample.PastureTime=='End')]

soil1=sample[(sample.SampleType=='Soil') & (sample.PastureTime=='Start')]
soil2=sample[(sample.SampleType=='Soil') & (sample.PastureTime=='Mid')]
soil3=sample[(sample.SampleType=='Soil') & (sample.PastureTime=='End')]

ceca=sample[sample.SampleType=='Ceca']
wcrp=sample[sample.SampleType=='WCR-P']
wcrf=sample[sample.SampleType=='WCR-F']


print('Feces_Start', feces1.shape)
print('Feces_Mid', feces2.shape)
print('Feces_End', feces3.shape,'\n')

print('Soil_Start', soil1.shape)
print('Soil_Mid', soil2.shape)
print('Soil_End', soil3.shape,'\n')

print('Ceca', ceca.shape)
print('WCR-P', wcrp.shape)
print('WCR-F', wcrf.shape,'\n')


sampletypes = [feces1,feces2,feces3, soil1,soil2,soil3,ceca, wcrp, wcrf]

indexing=0

sample_name = {0: "FECES_START", 1: "FECES_MID", 2:"FECES_END",
               3: "SOIL_START", 4: "SOIL_MID", 5: "SOIL_END",
               6:"CECA", 7: "WCR-P", 8: "WCR-F"
              }

print ("POULTRY CORRELATION WITH MICROBIOME IN.........\n")

for item in sampletypes:
    sample = item

    #Split data
    X_train, X_test, y_train, y_test = train_test_split(sample.drop(['SampleID','SampleType', 'PastureTime','FreqHousingMove'],axis='columns'),sample.FreqHousingMove,test_size=0.3)

    #Models
    rf = RandomForestClassifier(n_estimators=100, random_state = 0)

    rf_score = cross_val_score(estimator=rf, X=X_train, y=y_train, cv=5)

    #RandomForest model
    rf.fit(X_train, y_train)
    y_pred = rf.predict(X_test)

    rf_probs = rf.predict_proba(X_test)
    rf_probs = rf_probs[:, 1] #multiclass
    
    try:
        rf_auc_normal = roc_auc_score(y_test, rf_probs)
    except ValueError:
        pass
    
    
    
    
#    mylist2.append([f"FreqHousingMove_{sample_name[indexing]}", rf_auc_normal])
    
   
    print(pd.value_counts(sample['FreqHousingMove']))


    fig = plt.figure(1, (7,4))
    ax = fig.add_subplot(1,1,1) 
        
    
    plt.title(f"FreqHousingMove in {sample_name[indexing]} Model")
    prelim3_plot = pd.Series(rf.feature_importances_, index=sample.drop(['SampleID','FreqHousingMove','PastureTime','SampleType'],axis='columns').columns)
    prelim3_plot.nlargest(10).plot(kind='barh',label='AUROC = %0.2f)' % rf_auc_normal).invert_yaxis()
    plt.xlabel('Relative Importance of Microbiome Genera')
    plt.legend()

    ax.xaxis.set_major_formatter(mtick.PercentFormatter(xmax=prelim3_plot.max(), decimals=None, symbol=''))

    xmax=prelim3_plot.max()
    x=[0, 0.25*xmax, 0.5*xmax, 0.75*xmax, xmax]
    values=[0,25,50,75,100]
    plt.xticks(x,values)
    
    plt.show()
    
    prelim3_plot.nlargest(10).to_csv("prelim3.csv")
    top10 = pd.read_csv('prelim3.csv',usecols=[0])
    top10 = top10.values.tolist()
    
    for feature in range(0, 10):
        pdp = partial_dependence(rf, X=X_train, features=top10[feature])
#         plt.plot(pdp[1][0], pdp[0][0],'.')
#         plt.ylabel('Partial dependence'), plt.xlabel(top10[feature])
#         plt.show()
        
        slope = sp.stats.pearsonr(pdp[1][0], pdp[0][0])   
        print("Slope and P-value =", slope)
        
       
        mylist.append([f"FreqHousingMove_{sample_name[indexing]}", str(top10[feature])[2:-2], slope[0], slope[1],rf_auc_normal])
        
    indexing+=1
    

# %% [markdown]
# (12) AlwaysNewPasture

# %% [code]
sample = pd.merge(microbiome, poultry[['SampleID', 'AlwaysNewPasture','PastureTime','SampleType']])
sample.loc[:, sample.isnull().any()].columns
#sample = sample[~sample.isin([np.nan, np.inf, -np.inf]).any(1)]
sample = sample.drop(['Pathogen_Salmonella', 'new_Pathogen_Salmonella',
                      'Pathogen_Campy','new_Pathogen_Campy',
                      'Pathogen_Listeria','new_Pathogen_Listeria'],axis='columns')

sample.AlwaysNewPasture.replace({'Y': 1,'N':0}, regex=True, inplace=True)


feces1=sample[(sample.SampleType=='Feces') & (sample.PastureTime=='Start')]
feces2=sample[(sample.SampleType=='Feces') & (sample.PastureTime=='Mid')]
feces3=sample[(sample.SampleType=='Feces') & (sample.PastureTime=='End')]

soil1=sample[(sample.SampleType=='Soil') & (sample.PastureTime=='Start')]
soil2=sample[(sample.SampleType=='Soil') & (sample.PastureTime=='Mid')]
soil3=sample[(sample.SampleType=='Soil') & (sample.PastureTime=='End')]

ceca=sample[sample.SampleType=='Ceca']
wcrp=sample[sample.SampleType=='WCR-P']
wcrf=sample[sample.SampleType=='WCR-F']


print('Feces_Start', feces1.shape)
print('Feces_Mid', feces2.shape)
print('Feces_End', feces3.shape,'\n')

print('Soil_Start', soil1.shape)
print('Soil_Mid', soil2.shape)
print('Soil_End', soil3.shape,'\n')

print('Ceca', ceca.shape)
print('WCR-P', wcrp.shape)
print('WCR-F', wcrf.shape,'\n')


sampletypes = [feces1,feces2,feces3, soil1,soil2,soil3,ceca, wcrp, wcrf]

indexing=0

sample_name = {0: "FECES_START", 1: "FECES_MID", 2:"FECES_END",
               3: "SOIL_START", 4: "SOIL_MID", 5: "SOIL_END",
               6:"CECA", 7: "WCR-P", 8: "WCR-F"
              }

print ("POULTRY CORRELATION WITH MICROBIOME IN.........\n")

for item in sampletypes:
    sample = item

    #Split data
    X_train, X_test, y_train, y_test = train_test_split(sample.drop(['SampleID','SampleType', 'PastureTime','AlwaysNewPasture'],axis='columns'),sample.AlwaysNewPasture,test_size=0.3)

    #Models
    rf = RandomForestClassifier(n_estimators=100, random_state = 0)

    rf_score = cross_val_score(estimator=rf, X=X_train, y=y_train, cv=5)

    #RandomForest model
    rf.fit(X_train, y_train)
    y_pred = rf.predict(X_test)

    rf_probs = rf.predict_proba(X_test)
    rf_probs = rf_probs[:, 1] #multiclass
    
    try:
        rf_auc_normal = roc_auc_score(y_test, rf_probs)
    except ValueError:
        pass
    
    
    
    
#    mylist2.append([f"AlwaysNewPasture_{sample_name[indexing]}", rf_auc_normal])
    
   
    print(pd.value_counts(sample['AlwaysNewPasture']))


    fig = plt.figure(1, (7,4))
    ax = fig.add_subplot(1,1,1) 
        
    
    plt.title(f"AlwaysNewPasture in {sample_name[indexing]} Model")
    prelim3_plot = pd.Series(rf.feature_importances_, index=sample.drop(['SampleID','AlwaysNewPasture','PastureTime','SampleType'],axis='columns').columns)
    prelim3_plot.nlargest(10).plot(kind='barh',label='AUROC = %0.2f)' % rf_auc_normal).invert_yaxis()
    plt.xlabel('Relative Importance of Microbiome Genera')
    plt.legend()

    ax.xaxis.set_major_formatter(mtick.PercentFormatter(xmax=prelim3_plot.max(), decimals=None, symbol=''))

    xmax=prelim3_plot.max()
    x=[0, 0.25*xmax, 0.5*xmax, 0.75*xmax, xmax]
    values=[0,25,50,75,100]
    plt.xticks(x,values)
    
    plt.show()
    
    prelim3_plot.nlargest(10).to_csv("prelim3.csv")
    top10 = pd.read_csv('prelim3.csv',usecols=[0])
    top10 = top10.values.tolist()
    
    for feature in range(0, 10):
        pdp = partial_dependence(rf, X=X_train, features=top10[feature])
#         plt.plot(pdp[1][0], pdp[0][0],'.')
#         plt.ylabel('Partial dependence'), plt.xlabel(top10[feature])
#         plt.show()
        
        slope = sp.stats.pearsonr(pdp[1][0], pdp[0][0])   
        print("Slope and P-value =", slope)
        
       
        mylist.append([f"AlwaysNewPasture_{sample_name[indexing]}", str(top10[feature])[2:-2], slope[0], slope[1],rf_auc_normal])
        
    indexing+=1
    

# %% [markdown]
# (13) PaGMOFree

# %% [code]
sample = pd.merge(microbiome, poultry[['SampleID', 'PaGMOFree','PastureTime','SampleType']])
sample.loc[:, sample.isnull().any()].columns
#sample = sample[~sample.isin([np.nan, np.inf, -np.inf]).any(1)]
sample = sample.drop(['Pathogen_Salmonella', 'new_Pathogen_Salmonella',
                      'Pathogen_Campy','new_Pathogen_Campy',
                      'Pathogen_Listeria','new_Pathogen_Listeria'],axis='columns')

sample.PaGMOFree.replace({'Y': 1,'N':0}, regex=True, inplace=True)


feces1=sample[(sample.SampleType=='Feces') & (sample.PastureTime=='Start')]
feces2=sample[(sample.SampleType=='Feces') & (sample.PastureTime=='Mid')]
feces3=sample[(sample.SampleType=='Feces') & (sample.PastureTime=='End')]

soil1=sample[(sample.SampleType=='Soil') & (sample.PastureTime=='Start')]
soil2=sample[(sample.SampleType=='Soil') & (sample.PastureTime=='Mid')]
soil3=sample[(sample.SampleType=='Soil') & (sample.PastureTime=='End')]

ceca=sample[sample.SampleType=='Ceca']
wcrp=sample[sample.SampleType=='WCR-P']
wcrf=sample[sample.SampleType=='WCR-F']


print('Feces_Start', feces1.shape)
print('Feces_Mid', feces2.shape)
print('Feces_End', feces3.shape,'\n')

print('Soil_Start', soil1.shape)
print('Soil_Mid', soil2.shape)
print('Soil_End', soil3.shape,'\n')

print('Ceca', ceca.shape)
print('WCR-P', wcrp.shape)
print('WCR-F', wcrf.shape,'\n')


sampletypes = [feces1,feces2,feces3, soil1,soil2,soil3,ceca, wcrp, wcrf]

indexing=0

sample_name = {0: "FECES_START", 1: "FECES_MID", 2:"FECES_END",
               3: "SOIL_START", 4: "SOIL_MID", 5: "SOIL_END",
               6:"CECA", 7: "WCR-P", 8: "WCR-F"
              }

print ("POULTRY CORRELATION WITH MICROBIOME IN.........\n")

for item in sampletypes:
    sample = item

    #Split data
    X_train, X_test, y_train, y_test = train_test_split(sample.drop(['SampleID','SampleType', 'PastureTime','PaGMOFree'],axis='columns'),sample.PaGMOFree,test_size=0.3)

    #Models
    rf = RandomForestClassifier(n_estimators=100, random_state = 0)

    rf_score = cross_val_score(estimator=rf, X=X_train, y=y_train, cv=5)

    #RandomForest model
    rf.fit(X_train, y_train)
    y_pred = rf.predict(X_test)

    rf_probs = rf.predict_proba(X_test)
    rf_probs = rf_probs[:, 1] #multiclass
    
    try:
        rf_auc_normal = roc_auc_score(y_test, rf_probs)
    except ValueError:
        pass
    
    
    
    
#    mylist2.append([f"PaGMOFree_{sample_name[indexing]}", rf_auc_normal])
    
   
    print(pd.value_counts(sample['PaGMOFree']))


    fig = plt.figure(1, (7,4))
    ax = fig.add_subplot(1,1,1) 
        
    
    plt.title(f"PaGMOFree in {sample_name[indexing]} Model")
    prelim3_plot = pd.Series(rf.feature_importances_, index=sample.drop(['SampleID','PaGMOFree','PastureTime','SampleType'],axis='columns').columns)
    prelim3_plot.nlargest(10).plot(kind='barh',label='AUROC = %0.2f)' % rf_auc_normal).invert_yaxis()
    plt.xlabel('Relative Importance of Microbiome Genera')
    plt.legend()

    ax.xaxis.set_major_formatter(mtick.PercentFormatter(xmax=prelim3_plot.max(), decimals=None, symbol=''))

    xmax=prelim3_plot.max()
    x=[0, 0.25*xmax, 0.5*xmax, 0.75*xmax, xmax]
    values=[0,25,50,75,100]
    plt.xticks(x,values)
    
    plt.show()
    
    prelim3_plot.nlargest(10).to_csv("prelim3.csv")
    top10 = pd.read_csv('prelim3.csv',usecols=[0])
    top10 = top10.values.tolist()
    
    for feature in range(0, 10):
        pdp = partial_dependence(rf, X=X_train, features=top10[feature])
#         plt.plot(pdp[1][0], pdp[0][0],'.')
#         plt.ylabel('Partial dependence'), plt.xlabel(top10[feature])
#         plt.show()
        
        slope = sp.stats.pearsonr(pdp[1][0], pdp[0][0])   
        print("Slope and P-value =", slope)
        
       
        mylist.append([f"PaGMOFree_{sample_name[indexing]}", str(top10[feature])[2:-2], slope[0], slope[1],rf_auc_normal])
        
    indexing+=1
    

# %% [markdown]
# (14) PaSoyFree

# %% [code]
sample = pd.merge(microbiome, poultry[['SampleID', 'PaSoyFree','PastureTime','SampleType']])
sample.loc[:, sample.isnull().any()].columns
#sample = sample[~sample.isin([np.nan, np.inf, -np.inf]).any(1)]
sample = sample.drop(['Pathogen_Salmonella', 'new_Pathogen_Salmonella',
                      'Pathogen_Campy','new_Pathogen_Campy',
                      'Pathogen_Listeria','new_Pathogen_Listeria'],axis='columns')

sample.PaSoyFree.replace({'Y': 1,'N':0}, regex=True, inplace=True)


feces1=sample[(sample.SampleType=='Feces') & (sample.PastureTime=='Start')]
feces2=sample[(sample.SampleType=='Feces') & (sample.PastureTime=='Mid')]
feces3=sample[(sample.SampleType=='Feces') & (sample.PastureTime=='End')]

soil1=sample[(sample.SampleType=='Soil') & (sample.PastureTime=='Start')]
soil2=sample[(sample.SampleType=='Soil') & (sample.PastureTime=='Mid')]
soil3=sample[(sample.SampleType=='Soil') & (sample.PastureTime=='End')]

ceca=sample[sample.SampleType=='Ceca']
wcrp=sample[sample.SampleType=='WCR-P']
wcrf=sample[sample.SampleType=='WCR-F']


print('Feces_Start', feces1.shape)
print('Feces_Mid', feces2.shape)
print('Feces_End', feces3.shape,'\n')

print('Soil_Start', soil1.shape)
print('Soil_Mid', soil2.shape)
print('Soil_End', soil3.shape,'\n')

print('Ceca', ceca.shape)
print('WCR-P', wcrp.shape)
print('WCR-F', wcrf.shape,'\n')


sampletypes = [feces1,feces2,feces3, soil1,soil2,soil3,ceca, wcrp, wcrf]

indexing=0

sample_name = {0: "FECES_START", 1: "FECES_MID", 2:"FECES_END",
               3: "SOIL_START", 4: "SOIL_MID", 5: "SOIL_END",
               6:"CECA", 7: "WCR-P", 8: "WCR-F"
              }

print ("POULTRY CORRELATION WITH MICROBIOME IN.........\n")

for item in sampletypes:
    sample = item

    #Split data
    X_train, X_test, y_train, y_test = train_test_split(sample.drop(['SampleID','SampleType', 'PastureTime','PaSoyFree'],axis='columns'),sample.PaSoyFree,test_size=0.3)

    #Models
    rf = RandomForestClassifier(n_estimators=100, random_state = 0)

    rf_score = cross_val_score(estimator=rf, X=X_train, y=y_train, cv=5)

    #RandomForest model
    rf.fit(X_train, y_train)
    y_pred = rf.predict(X_test)

    rf_probs = rf.predict_proba(X_test)
    rf_probs = rf_probs[:, 1] #multiclass
    
    try:
        rf_auc_normal = roc_auc_score(y_test, rf_probs)
    except ValueError:
        pass
    
    
    
    
#    mylist2.append([f"PaSoyFree_{sample_name[indexing]}", rf_auc_normal])
    
   
    print(pd.value_counts(sample['PaSoyFree']))

    fig = plt.figure(1, (7,4))
    ax = fig.add_subplot(1,1,1) 

    ax.xaxis.set_major_formatter(mtick.PercentFormatter(xmax=prelim3_plot.max(), decimals=None, symbol=''))
        
    
    plt.title(f"PaSoyFree in {sample_name[indexing]} Model")
    prelim3_plot = pd.Series(rf.feature_importances_, index=sample.drop(['SampleID','PaSoyFree','PastureTime','SampleType'],axis='columns').columns)
    prelim3_plot.nlargest(10).plot(kind='barh',label='AUROC = %0.2f)' % rf_auc_normal).invert_yaxis()
    plt.xlabel('Relative Importance of Microbiome Genera')
    plt.legend()

    xmax=prelim3_plot.max()
    x=[0, 0.25*xmax, 0.5*xmax, 0.75*xmax, xmax]
    values=[0,25,50,75,100]
    plt.xticks(x,values)
    
    plt.show()
    
    prelim3_plot.nlargest(10).to_csv("prelim3.csv")
    top10 = pd.read_csv('prelim3.csv',usecols=[0])
    top10 = top10.values.tolist()
    
    for feature in range(0, 10):
        pdp = partial_dependence(rf, X=X_train, features=top10[feature])
#         plt.plot(pdp[1][0], pdp[0][0],'.')
#         plt.ylabel('Partial dependence'), plt.xlabel(top10[feature])
#         plt.show()
        
        slope = sp.stats.pearsonr(pdp[1][0], pdp[0][0])   
        print("Slope and P-value =", slope)
        
       
        mylist.append([f"PaSoyFree_{sample_name[indexing]}", str(top10[feature])[2:-2], slope[0], slope[1],rf_auc_normal])
        
    indexing+=1
    

# %% [markdown]
# (15) PaMedicated

# %% [code]
sample = pd.merge(microbiome, poultry[['SampleID', 'PaMedicated','PastureTime','SampleType']])
sample.loc[:, sample.isnull().any()].columns
#sample = sample[~sample.isin([np.nan, np.inf, -np.inf]).any(1)]
sample = sample.drop(['Pathogen_Salmonella', 'new_Pathogen_Salmonella',
                      'Pathogen_Campy','new_Pathogen_Campy',
                      'Pathogen_Listeria','new_Pathogen_Listeria'],axis='columns')

sample.PaMedicated.replace({'Bac': 1,'N':0}, regex=True, inplace=True)


feces1=sample[(sample.SampleType=='Feces') & (sample.PastureTime=='Start')]
feces2=sample[(sample.SampleType=='Feces') & (sample.PastureTime=='Mid')]
feces3=sample[(sample.SampleType=='Feces') & (sample.PastureTime=='End')]

soil1=sample[(sample.SampleType=='Soil') & (sample.PastureTime=='Start')]
soil2=sample[(sample.SampleType=='Soil') & (sample.PastureTime=='Mid')]
soil3=sample[(sample.SampleType=='Soil') & (sample.PastureTime=='End')]


print('Feces_Start', feces1.shape)
print('Feces_Mid', feces2.shape)
print('Feces_End', feces3.shape,'\n')

print('Soil_Start', soil1.shape)
print('Soil_Mid', soil2.shape)
print('Soil_End', soil3.shape,'\n')

print('Ceca', ceca.shape)
print('WCR-P', wcrp.shape)
print('WCR-F', wcrf.shape,'\n')


sampletypes = [feces2,soil2]

indexing=0

sample_name = {0: "FECES_MID", 1:"SOIL_MID"}

print ("POULTRY CORRELATION WITH MICROBIOME IN.........\n")

for item in sampletypes:
    sample = item

    #Split data
    X_train, X_test, y_train, y_test = train_test_split(sample.drop(['SampleID','SampleType', 'PastureTime','PaMedicated'],axis='columns'),sample.PaMedicated,test_size=0.3)

    #Models
    rf = RandomForestClassifier(n_estimators=100, random_state = 0)

    rf_score = cross_val_score(estimator=rf, X=X_train, y=y_train, cv=5)

    #RandomForest model
    rf.fit(X_train, y_train)
    y_pred = rf.predict(X_test)

    rf_probs = rf.predict_proba(X_test)
    rf_probs = rf_probs[:, 1] #multiclass
    
    try:
        rf_auc_normal = roc_auc_score(y_test, rf_probs)
    except IndexError:
        pass
    
    
    
    
#    mylist2.append([f"PaMedicated_{sample_name[indexing]}", rf_auc_normal])
    
   
    print(pd.value_counts(sample['PaMedicated']))

    fig = plt.figure(1, (7,4))
    ax = fig.add_subplot(1,1,1) 

    ax.xaxis.set_major_formatter(mtick.PercentFormatter(xmax=prelim3_plot.max(), decimals=None, symbol=''))
        
    plt.title(f"PaMedicated in {sample_name[indexing]} Model")
    prelim3_plot = pd.Series(rf.feature_importances_, index=sample.drop(['SampleID','PaMedicated','PastureTime','SampleType'],axis='columns').columns)
    prelim3_plot.nlargest(10).plot(kind='barh',label='AUROC = %0.2f)' % rf_auc_normal).invert_yaxis()
    plt.xlabel('Relative Importance of Microbiome Genera')
    plt.legend()

    xmax=prelim3_plot.max()
    x=[0, 0.25*xmax, 0.5*xmax, 0.75*xmax, xmax]
    values=[0,25,50,75,100]
    plt.xticks(x,values)
    
    plt.show()
    
    prelim3_plot.nlargest(10).to_csv("prelim3.csv")
    top10 = pd.read_csv('prelim3.csv',usecols=[0])
    top10 = top10.values.tolist()
    
    for feature in range(0, 10):
        pdp = partial_dependence(rf, X=X_train, features=top10[feature])
#         plt.plot(pdp[1][0], pdp[0][0],'.')
#         plt.ylabel('Partial dependence'), plt.xlabel(top10[feature])
#         plt.show()
        
        slope = sp.stats.pearsonr(pdp[1][0], pdp[0][0])   
        print("Slope and P-value =", slope)
        
       
        mylist.append([f"PaMedicated_{sample_name[indexing]}", str(top10[feature])[2:-2], slope[0], slope[1],rf_auc_normal])
        
    indexing+=1
    

# %% [markdown]
# (16) LayerOnFarm

# %% [code]
sample = pd.merge(microbiome, poultry[['SampleID', 'LayersOnFarm','PastureTime','SampleType']])
sample.loc[:, sample.isnull().any()].columns
#sample = sample[~sample.isin([np.nan, np.inf, -np.inf]).any(1)]
sample = sample.drop(['Pathogen_Salmonella', 'new_Pathogen_Salmonella',
                      'Pathogen_Campy','new_Pathogen_Campy',
                      'Pathogen_Listeria','new_Pathogen_Listeria'],axis='columns')

sample.LayersOnFarm.replace({'Y': 1,'N':0}, regex=True, inplace=True)


feces1=sample[(sample.SampleType=='Feces') & (sample.PastureTime=='Start')]
feces2=sample[(sample.SampleType=='Feces') & (sample.PastureTime=='Mid')]
feces3=sample[(sample.SampleType=='Feces') & (sample.PastureTime=='End')]

soil1=sample[(sample.SampleType=='Soil') & (sample.PastureTime=='Start')]
soil2=sample[(sample.SampleType=='Soil') & (sample.PastureTime=='Mid')]
soil3=sample[(sample.SampleType=='Soil') & (sample.PastureTime=='End')]

ceca=sample[sample.SampleType=='Ceca']
wcrp=sample[sample.SampleType=='WCR-P']
wcrf=sample[sample.SampleType=='WCR-F']


print('Feces_Start', feces1.shape)
print('Feces_Mid', feces2.shape)
print('Feces_End', feces3.shape,'\n')

print('Soil_Start', soil1.shape)
print('Soil_Mid', soil2.shape)
print('Soil_End', soil3.shape,'\n')

print('Ceca', ceca.shape)
print('WCR-P', wcrp.shape)
print('WCR-F', wcrf.shape,'\n')


sampletypes = [feces1,feces2,feces3, soil1,soil2,soil3,ceca, wcrp, wcrf]

indexing=0

sample_name = {0: "FECES_START", 1: "FECES_MID", 2:"FECES_END",
               3: "SOIL_START", 4: "SOIL_MID", 5: "SOIL_END",
               6:"CECA", 7: "WCR-P", 8: "WCR-F"
              }

print ("POULTRY CORRELATION WITH MICROBIOME IN.........\n")

for item in sampletypes:
    sample = item

    #Split data
    X_train, X_test, y_train, y_test = train_test_split(sample.drop(['SampleID','SampleType', 'PastureTime','LayersOnFarm'],axis='columns'),sample.LayersOnFarm,test_size=0.3)

    #Models
    rf = RandomForestClassifier(n_estimators=100, random_state = 0)

    rf_score = cross_val_score(estimator=rf, X=X_train, y=y_train, cv=5)

    #RandomForest model
    rf.fit(X_train, y_train)
    y_pred = rf.predict(X_test)

    rf_probs = rf.predict_proba(X_test)
    rf_probs = rf_probs[:, 1] #multiclass
    
    try:
        rf_auc_normal = roc_auc_score(y_test, rf_probs)
    except ValueError:
        pass
    
    
    
    
#    mylist2.append([f"LayersOnFarm_{sample_name[indexing]}", rf_auc_normal])
    
   
    print(pd.value_counts(sample['LayersOnFarm']))

    fig = plt.figure(1, (7,4))
    ax = fig.add_subplot(1,1,1) 

    ax.xaxis.set_major_formatter(mtick.PercentFormatter(xmax=prelim3_plot.max(), decimals=None, symbol=''))
        
    
    plt.title(f"LayersOnFarm in {sample_name[indexing]} Model")
    prelim3_plot = pd.Series(rf.feature_importances_, index=sample.drop(['SampleID','LayersOnFarm','PastureTime','SampleType'],axis='columns').columns)
    prelim3_plot.nlargest(10).plot(kind='barh',label='AUROC = %0.2f)' % rf_auc_normal).invert_yaxis()
    plt.xlabel('Relative Importance of Microbiome Genera')
    plt.legend()

    xmax=prelim3_plot.max()
    x=[0, 0.25*xmax, 0.5*xmax, 0.75*xmax, xmax]
    values=[0,25,50,75,100]
    plt.xticks(x,values)
    
    plt.show()
    
    prelim3_plot.nlargest(10).to_csv("prelim3.csv")
    top10 = pd.read_csv('prelim3.csv',usecols=[0])
    top10 = top10.values.tolist()
    
    for feature in range(0, 10):
        pdp = partial_dependence(rf, X=X_train, features=top10[feature])
#         plt.plot(pdp[1][0], pdp[0][0],'.')
#         plt.ylabel('Partial dependence'), plt.xlabel(top10[feature])
#         plt.show()
        
        slope = sp.stats.pearsonr(pdp[1][0], pdp[0][0])   
        print("Slope and P-value =", slope)
        
       
        mylist.append([f"LayersOnFarm_{sample_name[indexing]}", str(top10[feature])[2:-2], slope[0], slope[1],rf_auc_normal])
        
    indexing+=1
    

# %% [markdown]
# (17) CattleOnFarm

# %% [code]
sample = pd.merge(microbiome, poultry[['SampleID', 'CattleOnFarm','PastureTime','SampleType']])
sample.loc[:, sample.isnull().any()].columns
#sample = sample[~sample.isin([np.nan, np.inf, -np.inf]).any(1)]
sample = sample.drop(['Pathogen_Salmonella', 'new_Pathogen_Salmonella',
                      'Pathogen_Campy','new_Pathogen_Campy',
                      'Pathogen_Listeria','new_Pathogen_Listeria'],axis='columns')

sample.CattleOnFarm.replace({'Y': 1,'N':0}, regex=True, inplace=True)


feces1=sample[(sample.SampleType=='Feces') & (sample.PastureTime=='Start')]
feces2=sample[(sample.SampleType=='Feces') & (sample.PastureTime=='Mid')]
feces3=sample[(sample.SampleType=='Feces') & (sample.PastureTime=='End')]

soil1=sample[(sample.SampleType=='Soil') & (sample.PastureTime=='Start')]
soil2=sample[(sample.SampleType=='Soil') & (sample.PastureTime=='Mid')]
soil3=sample[(sample.SampleType=='Soil') & (sample.PastureTime=='End')]

ceca=sample[sample.SampleType=='Ceca']
wcrp=sample[sample.SampleType=='WCR-P']
wcrf=sample[sample.SampleType=='WCR-F']


print('Feces_Start', feces1.shape)
print('Feces_Mid', feces2.shape)
print('Feces_End', feces3.shape,'\n')

print('Soil_Start', soil1.shape)
print('Soil_Mid', soil2.shape)
print('Soil_End', soil3.shape,'\n')

print('Ceca', ceca.shape)
print('WCR-P', wcrp.shape)
print('WCR-F', wcrf.shape,'\n')


sampletypes = [feces1,feces2,feces3, soil1,soil2,soil3,ceca, wcrp, wcrf]

indexing=0

sample_name = {0: "FECES_START", 1: "FECES_MID", 2:"FECES_END",
               3: "SOIL_START", 4: "SOIL_MID", 5: "SOIL_END",
               6:"CECA", 7: "WCR-P", 8: "WCR-F"
              }

print ("POULTRY CORRELATION WITH MICROBIOME IN.........\n")

for item in sampletypes:
    sample = item

    #Split data
    X_train, X_test, y_train, y_test = train_test_split(sample.drop(['SampleID','SampleType', 'PastureTime','CattleOnFarm'],axis='columns'),sample.CattleOnFarm,test_size=0.3)

    #Models
    rf = RandomForestClassifier(n_estimators=100, random_state = 0)

    rf_score = cross_val_score(estimator=rf, X=X_train, y=y_train, cv=5)

    #RandomForest model
    rf.fit(X_train, y_train)
    y_pred = rf.predict(X_test)

    rf_probs = rf.predict_proba(X_test)
    rf_probs = rf_probs[:, 1] #multiclass
    
    try:
        rf_auc_normal = roc_auc_score(y_test, rf_probs)
    except ValueError:
        pass
    
    
    
    
#    mylist2.append([f"CattleOnFarm_{sample_name[indexing]}", rf_auc_normal])
    
   
    print(pd.value_counts(sample['CattleOnFarm']))


    fig = plt.figure(1, (7,4))
    ax = fig.add_subplot(1,1,1) 

    ax.xaxis.set_major_formatter(mtick.PercentFormatter(xmax=prelim3_plot.max(), decimals=None, symbol=''))
        
    
    plt.title(f"CattleOnFarm in {sample_name[indexing]} Model")
    prelim3_plot = pd.Series(rf.feature_importances_, index=sample.drop(['SampleID','CattleOnFarm','PastureTime','SampleType'],axis='columns').columns)
    prelim3_plot.nlargest(10).plot(kind='barh',label='AUROC = %0.2f)' % rf_auc_normal).invert_yaxis()
    plt.xlabel('Relative Importance of Microbiome Genera')
    plt.legend()

    xmax=prelim3_plot.max()
    x=[0, 0.25*xmax, 0.5*xmax, 0.75*xmax, xmax]
    values=[0,25,50,75,100]
    plt.xticks(x,values)
    
    plt.show()
    
    prelim3_plot.nlargest(10).to_csv("prelim3.csv")
    top10 = pd.read_csv('prelim3.csv',usecols=[0])
    top10 = top10.values.tolist()
    
    for feature in range(0, 10):
        pdp = partial_dependence(rf, X=X_train, features=top10[feature])
#         plt.plot(pdp[1][0], pdp[0][0],'.')
#         plt.ylabel('Partial dependence'), plt.xlabel(top10[feature])
#         plt.show()
        
        slope = sp.stats.pearsonr(pdp[1][0], pdp[0][0])   
        print("Slope and P-value =", slope)
        
       
        mylist.append([f"CattleOnFarm_{sample_name[indexing]}", str(top10[feature])[2:-2], slope[0], slope[1],rf_auc_normal])
        
    indexing+=1
    

# %% [markdown]
# (18) SwineOnFarm

# %% [code]
sample = pd.merge(microbiome, poultry[['SampleID', 'SwineOnFarm','PastureTime','SampleType']])
sample.loc[:, sample.isnull().any()].columns
#sample = sample[~sample.isin([np.nan, np.inf, -np.inf]).any(1)]
sample = sample.drop(['Pathogen_Salmonella', 'new_Pathogen_Salmonella',
                      'Pathogen_Campy','new_Pathogen_Campy',
                      'Pathogen_Listeria','new_Pathogen_Listeria'],axis='columns')

sample.SwineOnFarm.replace({'Y': 1,'N':0}, regex=True, inplace=True)


feces1=sample[(sample.SampleType=='Feces') & (sample.PastureTime=='Start')]
feces2=sample[(sample.SampleType=='Feces') & (sample.PastureTime=='Mid')]
feces3=sample[(sample.SampleType=='Feces') & (sample.PastureTime=='End')]

soil1=sample[(sample.SampleType=='Soil') & (sample.PastureTime=='Start')]
soil2=sample[(sample.SampleType=='Soil') & (sample.PastureTime=='Mid')]
soil3=sample[(sample.SampleType=='Soil') & (sample.PastureTime=='End')]

ceca=sample[sample.SampleType=='Ceca']
wcrp=sample[sample.SampleType=='WCR-P']
wcrf=sample[sample.SampleType=='WCR-F']


print('Feces_Start', feces1.shape)
print('Feces_Mid', feces2.shape)
print('Feces_End', feces3.shape,'\n')

print('Soil_Start', soil1.shape)
print('Soil_Mid', soil2.shape)
print('Soil_End', soil3.shape,'\n')

print('Ceca', ceca.shape)
print('WCR-P', wcrp.shape)
print('WCR-F', wcrf.shape,'\n')


sampletypes = [feces1,feces2,feces3, soil1,soil2,soil3,ceca, wcrp, wcrf]

indexing=0

sample_name = {0: "FECES_START", 1: "FECES_MID", 2:"FECES_END",
               3: "SOIL_START", 4: "SOIL_MID", 5: "SOIL_END",
               6:"CECA", 7: "WCR-P", 8: "WCR-F"
              }

print ("POULTRY CORRELATION WITH MICROBIOME IN.........\n")

for item in sampletypes:
    sample = item

    #Split data
    X_train, X_test, y_train, y_test = train_test_split(sample.drop(['SampleID','SampleType', 'PastureTime','SwineOnFarm'],axis='columns'),sample.SwineOnFarm,test_size=0.3)

    #Models
    rf = RandomForestClassifier(n_estimators=100, random_state = 0)

    rf_score = cross_val_score(estimator=rf, X=X_train, y=y_train, cv=5)

    #RandomForest model
    rf.fit(X_train, y_train)
    y_pred = rf.predict(X_test)

    rf_probs = rf.predict_proba(X_test)
    rf_probs = rf_probs[:, 1] #multiclass
    
    try:
        rf_auc_normal = roc_auc_score(y_test, rf_probs)
    except ValueError:
        pass
    
    
    
    
#    mylist2.append([f"SwineOnFarm_{sample_name[indexing]}", rf_auc_normal])
    
   
    print(pd.value_counts(sample['SwineOnFarm']))

    fig = plt.figure(1, (7,4))
    ax = fig.add_subplot(1,1,1) 

    ax.xaxis.set_major_formatter(mtick.PercentFormatter(xmax=prelim3_plot.max(), decimals=None, symbol=''))
        
    
    plt.title(f"SwineOnFarm in {sample_name[indexing]} Model")
    prelim3_plot = pd.Series(rf.feature_importances_, index=sample.drop(['SampleID','SwineOnFarm','PastureTime','SampleType'],axis='columns').columns)
    prelim3_plot.nlargest(10).plot(kind='barh',label='AUROC = %0.2f)' % rf_auc_normal).invert_yaxis()
    plt.xlabel('Relative Importance of Microbiome Genera')
    plt.legend()

    xmax=prelim3_plot.max()
    x=[0, 0.25*xmax, 0.5*xmax, 0.75*xmax, xmax]
    values=[0,25,50,75,100]
    plt.xticks(x,values)
    
    plt.show()
    
    prelim3_plot.nlargest(10).to_csv("prelim3.csv")
    top10 = pd.read_csv('prelim3.csv',usecols=[0])
    top10 = top10.values.tolist()
    
    for feature in range(0, 10):
        pdp = partial_dependence(rf, X=X_train, features=top10[feature])
#         plt.plot(pdp[1][0], pdp[0][0],'.')
#         plt.ylabel('Partial dependence'), plt.xlabel(top10[feature])
#         plt.show()
        
        slope = sp.stats.pearsonr(pdp[1][0], pdp[0][0])   
        print("Slope and P-value =", slope)
        
       
        mylist.append([f"SwineOnFarm_{sample_name[indexing]}", str(top10[feature])[2:-2], slope[0], slope[1],rf_auc_normal])
        
    indexing+=1
    

# %% [markdown]
# (19) GoatOnFarm

# %% [code]
sample = pd.merge(microbiome, poultry[['SampleID', 'GoatsOnFarm','PastureTime','SampleType']])
sample.loc[:, sample.isnull().any()].columns
#sample = sample[~sample.isin([np.nan, np.inf, -np.inf]).any(1)]
sample = sample.drop(['Pathogen_Salmonella', 'new_Pathogen_Salmonella',
                      'Pathogen_Campy','new_Pathogen_Campy',
                      'Pathogen_Listeria','new_Pathogen_Listeria'],axis='columns')

sample.GoatsOnFarm.replace({'Y': 1,'N':0}, regex=True, inplace=True)


feces1=sample[(sample.SampleType=='Feces') & (sample.PastureTime=='Start')]
feces2=sample[(sample.SampleType=='Feces') & (sample.PastureTime=='Mid')]
feces3=sample[(sample.SampleType=='Feces') & (sample.PastureTime=='End')]

soil1=sample[(sample.SampleType=='Soil') & (sample.PastureTime=='Start')]
soil2=sample[(sample.SampleType=='Soil') & (sample.PastureTime=='Mid')]
soil3=sample[(sample.SampleType=='Soil') & (sample.PastureTime=='End')]

ceca=sample[sample.SampleType=='Ceca']
wcrp=sample[sample.SampleType=='WCR-P']
wcrf=sample[sample.SampleType=='WCR-F']


print('Feces_Start', feces1.shape)
print('Feces_Mid', feces2.shape)
print('Feces_End', feces3.shape,'\n')

print('Soil_Start', soil1.shape)
print('Soil_Mid', soil2.shape)
print('Soil_End', soil3.shape,'\n')

print('Ceca', ceca.shape)
print('WCR-P', wcrp.shape)
print('WCR-F', wcrf.shape,'\n')


sampletypes = [feces1,feces2,feces3, soil1,soil2,soil3,ceca, wcrp, wcrf]

indexing=0

sample_name = {0: "FECES_START", 1: "FECES_MID", 2:"FECES_END",
               3: "SOIL_START", 4: "SOIL_MID", 5: "SOIL_END",
               6:"CECA", 7: "WCR-P", 8: "WCR-F"
              }

print ("POULTRY CORRELATION WITH MICROBIOME IN.........\n")

for item in sampletypes:
    sample = item

    #Split data
    X_train, X_test, y_train, y_test = train_test_split(sample.drop(['SampleID','SampleType', 'PastureTime','GoatsOnFarm'],axis='columns'),sample.GoatsOnFarm,test_size=0.3)

    #Models
    rf = RandomForestClassifier(n_estimators=100, random_state = 0)

    rf_score = cross_val_score(estimator=rf, X=X_train, y=y_train, cv=5)

    #RandomForest model
    rf.fit(X_train, y_train)
    y_pred = rf.predict(X_test)

    rf_probs = rf.predict_proba(X_test)
    rf_probs = rf_probs[:, 1] #multiclass
    
    try:
        rf_auc_normal = roc_auc_score(y_test, rf_probs)
    except ValueError:
        pass
    
    
    
    
#    mylist2.append([f"GoatsOnFarm_{sample_name[indexing]}", rf_auc_normal])
    
   
    print(pd.value_counts(sample['GoatsOnFarm']))

    fig = plt.figure(1, (7,4))
    ax = fig.add_subplot(1,1,1) 

    ax.xaxis.set_major_formatter(mtick.PercentFormatter(xmax=prelim3_plot.max(), decimals=None, symbol=''))
        
    
    plt.title(f"GoatsOnFarm in {sample_name[indexing]} Model")
    prelim3_plot = pd.Series(rf.feature_importances_, index=sample.drop(['SampleID','GoatsOnFarm','PastureTime','SampleType'],axis='columns').columns)
    prelim3_plot.nlargest(10).plot(kind='barh',label='AUROC = %0.2f)' % rf_auc_normal).invert_yaxis()
    plt.xlabel('Relative Importance of Microbiome Genera')
    
    xmax=prelim3_plot.max()
    x=[0, 0.25*xmax, 0.5*xmax, 0.75*xmax, xmax]
    values=[0,25,50,75,100]
    plt.xticks(x,values)
    plt.legend()

    xmax=prelim3_plot.max()
    x=[0, 0.25*xmax, 0.5*xmax, 0.75*xmax, xmax]
    values=[0,25,50,75,100]
    plt.xticks(x,values)
    
    plt.show()
    
    prelim3_plot.nlargest(10).to_csv("prelim3.csv")
    top10 = pd.read_csv('prelim3.csv',usecols=[0])
    top10 = top10.values.tolist()
    
    for feature in range(0, 10):
        pdp = partial_dependence(rf, X=X_train, features=top10[feature])
#         plt.plot(pdp[1][0], pdp[0][0],'.')
#         plt.ylabel('Partial dependence'), plt.xlabel(top10[feature])
#         plt.show()
        
        slope = sp.stats.pearsonr(pdp[1][0], pdp[0][0])   
        print("Slope and P-value =", slope)
        
       
        mylist.append([f"GoatsOnFarm_{sample_name[indexing]}", str(top10[feature])[2:-2], slope[0], slope[1],rf_auc_normal])
        
    indexing+=1
    

# %% [markdown]
# (20) SheepOnFarm

# %% [code]
sample = pd.merge(microbiome, poultry[['SampleID', 'SheepOnFarm','PastureTime','SampleType']])
sample.loc[:, sample.isnull().any()].columns
#sample = sample[~sample.isin([np.nan, np.inf, -np.inf]).any(1)]
sample = sample.drop(['Pathogen_Salmonella', 'new_Pathogen_Salmonella',
                      'Pathogen_Campy','new_Pathogen_Campy',
                      'Pathogen_Listeria','new_Pathogen_Listeria'],axis='columns')

sample.SheepOnFarm.replace({'Y': 1,'N':0}, regex=True, inplace=True)


feces1=sample[(sample.SampleType=='Feces') & (sample.PastureTime=='Start')]
feces2=sample[(sample.SampleType=='Feces') & (sample.PastureTime=='Mid')]
feces3=sample[(sample.SampleType=='Feces') & (sample.PastureTime=='End')]

soil1=sample[(sample.SampleType=='Soil') & (sample.PastureTime=='Start')]
soil2=sample[(sample.SampleType=='Soil') & (sample.PastureTime=='Mid')]
soil3=sample[(sample.SampleType=='Soil') & (sample.PastureTime=='End')]

ceca=sample[sample.SampleType=='Ceca']
wcrp=sample[sample.SampleType=='WCR-P']
wcrf=sample[sample.SampleType=='WCR-F']


print('Feces_Start', feces1.shape)
print('Feces_Mid', feces2.shape)
print('Feces_End', feces3.shape,'\n')

print('Soil_Start', soil1.shape)
print('Soil_Mid', soil2.shape)
print('Soil_End', soil3.shape,'\n')

print('Ceca', ceca.shape)
print('WCR-P', wcrp.shape)
print('WCR-F', wcrf.shape,'\n')


sampletypes = [feces1,feces2,feces3, soil1,soil2,soil3,ceca, wcrp, wcrf]

indexing=0

sample_name = {0: "FECES_START", 1: "FECES_MID", 2:"FECES_END",
               3: "SOIL_START", 4: "SOIL_MID", 5: "SOIL_END",
               6:"CECA", 7: "WCR-P", 8: "WCR-F"
              }

print ("POULTRY CORRELATION WITH MICROBIOME IN.........\n")

for item in sampletypes:
    sample = item

    #Split data
    X_train, X_test, y_train, y_test = train_test_split(sample.drop(['SampleID','SampleType', 'PastureTime','SheepOnFarm'],axis='columns'),sample.SheepOnFarm,test_size=0.3)

    #Models
    rf = RandomForestClassifier(n_estimators=100, random_state = 0)

    rf_score = cross_val_score(estimator=rf, X=X_train, y=y_train, cv=5)

    #RandomForest model
    rf.fit(X_train, y_train)
    y_pred = rf.predict(X_test)

    rf_probs = rf.predict_proba(X_test)
    rf_probs = rf_probs[:, 1] #multiclass
    
    try:
        rf_auc_normal = roc_auc_score(y_test, rf_probs)
    except ValueError:
        pass
    
    
    
    
#    mylist2.append([f"SheepOnFarm_{sample_name[indexing]}", rf_auc_normal])
    
   
    print(pd.value_counts(sample['SheepOnFarm']))


    fig = plt.figure(1, (7,4))
    ax = fig.add_subplot(1,1,1) 

    ax.xaxis.set_major_formatter(mtick.PercentFormatter(xmax=prelim3_plot.max(), decimals=None, symbol=''))
        
    plt.title(f"SheepOnFarm in {sample_name[indexing]} Model")
    prelim3_plot = pd.Series(rf.feature_importances_, index=sample.drop(['SampleID','SheepOnFarm','PastureTime','SampleType'],axis='columns').columns)
    prelim3_plot.nlargest(10).plot(kind='barh',label='AUROC = %0.2f)' % rf_auc_normal).invert_yaxis()
    plt.xlabel('Relative Importance of Microbiome Genera')
    plt.legend()

    xmax=prelim3_plot.max()
    x=[0, 0.25*xmax, 0.5*xmax, 0.75*xmax, xmax]
    values=[0,25,50,75,100]
    plt.xticks(x,values)
    
    plt.show()
    
    prelim3_plot.nlargest(10).to_csv("prelim3.csv")
    top10 = pd.read_csv('prelim3.csv',usecols=[0])
    top10 = top10.values.tolist()
    
    for feature in range(0, 10):
        pdp = partial_dependence(rf, X=X_train, features=top10[feature])
#         plt.plot(pdp[1][0], pdp[0][0],'.')
#         plt.ylabel('Partial dependence'), plt.xlabel(top10[feature])
#         plt.show()
        
        slope = sp.stats.pearsonr(pdp[1][0], pdp[0][0])   
        print("Slope and P-value =", slope)
        
       
        mylist.append([f"SheepOnFarm_{sample_name[indexing]}", str(top10[feature])[2:-2], slope[0], slope[1],rf_auc_normal])
        
    indexing+=1
    

# %% [markdown]
# (21) WaterSource

# %% [code]
sample = pd.merge(microbiome, poultry[['SampleID', 'WaterSource1','PastureTime','SampleType']])
sample.loc[:, sample.isnull().any()].columns
#sample = sample[~sample.isin([np.nan, np.inf, -np.inf]).any(1)]
sample = sample.drop(['Pathogen_Salmonella', 'new_Pathogen_Salmonella',
                      'Pathogen_Campy','new_Pathogen_Campy',
                      'Pathogen_Listeria','new_Pathogen_Listeria'],axis='columns')


feces1=sample[(sample.SampleType=='Feces') & (sample.PastureTime=='Start')]
feces2=sample[(sample.SampleType=='Feces') & (sample.PastureTime=='Mid')]
feces3=sample[(sample.SampleType=='Feces') & (sample.PastureTime=='End')]

soil1=sample[(sample.SampleType=='Soil') & (sample.PastureTime=='Start')]
soil2=sample[(sample.SampleType=='Soil') & (sample.PastureTime=='Mid')]
soil3=sample[(sample.SampleType=='Soil') & (sample.PastureTime=='End')]

ceca=sample[sample.SampleType=='Ceca']
wcrp=sample[sample.SampleType=='WCR-P']
wcrf=sample[sample.SampleType=='WCR-F']


print('Feces_Start', feces1.shape)
print('Feces_Mid', feces2.shape)
print('Feces_End', feces3.shape,'\n')

print('Soil_Start', soil1.shape)
print('Soil_Mid', soil2.shape)
print('Soil_End', soil3.shape,'\n')

print('Ceca', ceca.shape)
print('WCR-P', wcrp.shape)
print('WCR-F', wcrf.shape,'\n')


sampletypes = [feces1,feces2,feces3, soil1,soil2,soil3,ceca, wcrp, wcrf]

indexing=0

sample_name = {0: "FECES_START", 1: "FECES_MID", 2:"FECES_END",
               3: "SOIL_START", 4: "SOIL_MID", 5: "SOIL_END",
               6:"CECA", 7: "WCR-P", 8: "WCR-F"
              }

print ("POULTRY CORRELATION WITH MICROBIOME IN.........\n")

for item in sampletypes:
    sample = item

    #Split data
    X_train, X_test, y_train, y_test = train_test_split(sample.drop(['SampleID','SampleType', 'PastureTime','WaterSource1'],axis='columns'),sample.WaterSource1,test_size=0.3)

    #Models
    rf = RandomForestClassifier(n_estimators=100, random_state = 0)

    rf_score = cross_val_score(estimator=rf, X=X_train, y=y_train, cv=5)

    #RandomForest model
    rf.fit(X_train, y_train)
    y_pred = rf.predict(X_test)

    rf_probs = rf.predict_proba(X_test)
    rf_probs = rf_probs[:, :] #multiclass
    
    try:
        rf_auc_normal = roc_auc_score(y_test, rf_probs, multi_class='ovo')
    except ValueError:
        pass
    
    
    
    
#    mylist2.append([f"WaterSource1_{sample_name[indexing]}", rf_auc_normal])
    
   
    print(pd.value_counts(sample['WaterSource1']))


    fig = plt.figure(1, (7,4))
    ax = fig.add_subplot(1,1,1) 

    ax.xaxis.set_major_formatter(mtick.PercentFormatter(xmax=prelim3_plot.max(), decimals=None, symbol=''))
        

    plt.title(f"WaterSource in {sample_name[indexing]} Model")
    prelim3_plot = pd.Series(rf.feature_importances_, index=sample.drop(['SampleID','WaterSource1','PastureTime','SampleType'],axis='columns').columns)
    prelim3_plot.nlargest(10).plot(kind='barh',label='AUROC = %0.2f)' % rf_auc_normal).invert_yaxis()
    plt.xlabel('Relative Importance of Microbiome Genera')
    plt.legend()

    xmax=prelim3_plot.max()
    x=[0, 0.25*xmax, 0.5*xmax, 0.75*xmax, xmax]
    values=[0,25,50,75,100]
    plt.xticks(x,values)
    
    plt.show()
    
    prelim3_plot.nlargest(10).to_csv("prelim3.csv")
    top10 = pd.read_csv('prelim3.csv',usecols=[0])
    top10 = top10.values.tolist()
    
    for feature in range(0, 10):
        pdp = partial_dependence(rf, X=X_train, features=top10[feature])
#         plt.plot(pdp[1][0], pdp[0][0],'.')
#         plt.ylabel('Partial dependence'), plt.xlabel(top10[feature])
#         plt.show()
        
        slope = sp.stats.pearsonr(pdp[1][0], pdp[0][0])   
        print("Slope and P-value =", slope)
        
       
        #mylist.append([f"WaterSource1_{sample_name[indexing]}", str(top10[feature])[2:-2], slope[0], slope[1],rf_auc_normal])
        
    indexing+=1
    

# %% [markdown]
# (22) FreqBirdHandling

# %% [code]
sample = pd.merge(microbiome, poultry[['SampleID', 'FreqBirdHandling','PastureTime','SampleType']])
sample.loc[:, sample.isnull().any()].columns
#sample = sample[~sample.isin([np.nan, np.inf, -np.inf]).any(1)]
sample = sample.drop(['Pathogen_Salmonella', 'new_Pathogen_Salmonella',
                      'Pathogen_Campy','new_Pathogen_Campy',
                      'Pathogen_Listeria','new_Pathogen_Listeria'],axis='columns')

sample.FreqBirdHandling.replace({'OIN': 0,'Daily':1}, regex=True, inplace=True)


feces1=sample[(sample.SampleType=='Feces') & (sample.PastureTime=='Start')]
feces2=sample[(sample.SampleType=='Feces') & (sample.PastureTime=='Mid')]
feces3=sample[(sample.SampleType=='Feces') & (sample.PastureTime=='End')]

soil1=sample[(sample.SampleType=='Soil') & (sample.PastureTime=='Start')]
soil2=sample[(sample.SampleType=='Soil') & (sample.PastureTime=='Mid')]
soil3=sample[(sample.SampleType=='Soil') & (sample.PastureTime=='End')]

ceca=sample[sample.SampleType=='Ceca']
wcrp=sample[sample.SampleType=='WCR-P']
wcrf=sample[sample.SampleType=='WCR-F']


print('Feces_Start', feces1.shape)
print('Feces_Mid', feces2.shape)
print('Feces_End', feces3.shape,'\n')

print('Soil_Start', soil1.shape)
print('Soil_Mid', soil2.shape)
print('Soil_End', soil3.shape,'\n')

print('Ceca', ceca.shape)
print('WCR-P', wcrp.shape)
print('WCR-F', wcrf.shape,'\n')


sampletypes = [feces1,feces2,feces3, soil1,soil2,soil3,ceca, wcrp, wcrf]

indexing=0

sample_name = {0: "FECES_START", 1: "FECES_MID", 2:"FECES_END",
               3: "SOIL_START", 4: "SOIL_MID", 5: "SOIL_END",
               6:"CECA", 7: "WCR-P", 8: "WCR-F"
              }

print ("POULTRY CORRELATION WITH MICROBIOME IN.........\n")

for item in sampletypes:
    sample = item

    #Split data
    X_train, X_test, y_train, y_test = train_test_split(sample.drop(['SampleID','SampleType', 'PastureTime','FreqBirdHandling'],axis='columns'),sample.FreqBirdHandling,test_size=0.3)

    #Models
    rf = RandomForestClassifier(n_estimators=100, random_state = 0)

    rf_score = cross_val_score(estimator=rf, X=X_train, y=y_train, cv=5)

    #RandomForest model
    rf.fit(X_train, y_train)
    y_pred = rf.predict(X_test)

    rf_probs = rf.predict_proba(X_test)
    rf_probs = rf_probs[:, 1] #multiclass
    
    try:
        rf_auc_normal = roc_auc_score(y_test, rf_probs)
    except ValueError:
        pass
    
    
    
    
#    mylist2.append([f"FreqBirdHandling_{sample_name[indexing]}", rf_auc_normal])
    
   
    print(pd.value_counts(sample['FreqBirdHandling']))


    fig = plt.figure(1, (7,4))
    ax = fig.add_subplot(1,1,1) 

    ax.xaxis.set_major_formatter(mtick.PercentFormatter(xmax=prelim3_plot.max(), decimals=None, symbol=''))
        

    plt.title(f"FreqBirdHandling in {sample_name[indexing]} Model")
    prelim3_plot = pd.Series(rf.feature_importances_, index=sample.drop(['SampleID','FreqBirdHandling','PastureTime','SampleType'],axis='columns').columns)
    prelim3_plot.nlargest(10).plot(kind='barh',label='AUROC = %0.2f)' % rf_auc_normal).invert_yaxis()
    plt.xlabel('Relative Importance of Microbiome Genera')
    plt.legend()

    xmax=prelim3_plot.max()
    x=[0, 0.25*xmax, 0.5*xmax, 0.75*xmax, xmax]
    values=[0,25,50,75,100]
    plt.xticks(x,values)
    
    plt.show()
    
    prelim3_plot.nlargest(10).to_csv("prelim3.csv")
    top10 = pd.read_csv('prelim3.csv',usecols=[0])
    top10 = top10.values.tolist()
    
    for feature in range(0, 10):
        pdp = partial_dependence(rf, X=X_train, features=top10[feature])
#         plt.plot(pdp[1][0], pdp[0][0],'.')
#         plt.ylabel('Partial dependence'), plt.xlabel(top10[feature])
#         plt.show()
        
        slope = sp.stats.pearsonr(pdp[1][0], pdp[0][0])   
        print("Slope and P-value =", slope)
        
       
        mylist.append([f"FreqBirdHandling_{sample_name[indexing]}", str(top10[feature])[2:-2], slope[0], slope[1],rf_auc_normal])
        
    indexing+=1
    

# %% [markdown]
# (23) AnyABXUse

# %% [code]
sample = pd.merge(microbiome, poultry[['SampleID', 'AnyABXUse','PastureTime','SampleType']])
sample.loc[:, sample.isnull().any()].columns
#sample = sample[~sample.isin([np.nan, np.inf, -np.inf]).any(1)]
sample = sample.drop(['Pathogen_Salmonella', 'new_Pathogen_Salmonella',
                      'Pathogen_Campy','new_Pathogen_Campy',
                      'Pathogen_Listeria','new_Pathogen_Listeria'],axis='columns')

sample.AnyABXUse.replace({'Y': 1,'N':0}, regex=True, inplace=True)


feces1=sample[(sample.SampleType=='Feces') & (sample.PastureTime=='Start')]
feces2=sample[(sample.SampleType=='Feces') & (sample.PastureTime=='Mid')]
feces3=sample[(sample.SampleType=='Feces') & (sample.PastureTime=='End')]

soil1=sample[(sample.SampleType=='Soil') & (sample.PastureTime=='Start')]
soil2=sample[(sample.SampleType=='Soil') & (sample.PastureTime=='Mid')]
soil3=sample[(sample.SampleType=='Soil') & (sample.PastureTime=='End')]

ceca=sample[sample.SampleType=='Ceca']
wcrp=sample[sample.SampleType=='WCR-P']
wcrf=sample[sample.SampleType=='WCR-F']


print('Feces_Start', feces1.shape)
print('Feces_Mid', feces2.shape)
print('Feces_End', feces3.shape,'\n')

print('Soil_Start', soil1.shape)
print('Soil_Mid', soil2.shape)
print('Soil_End', soil3.shape,'\n')

print('Ceca', ceca.shape)
print('WCR-P', wcrp.shape)
print('WCR-F', wcrf.shape,'\n')


sampletypes = [feces1,feces2,feces3, soil1,soil2,soil3,ceca, wcrp, wcrf]

indexing=0

sample_name = {0: "FECES_START", 1: "FECES_MID", 2:"FECES_END",
               3: "SOIL_START", 4: "SOIL_MID", 5: "SOIL_END",
               6:"CECA", 7: "WCR-P", 8: "WCR-F"
              }

print ("POULTRY CORRELATION WITH MICROBIOME IN.........\n")

for item in sampletypes:
    sample = item

    #Split data
    X_train, X_test, y_train, y_test = train_test_split(sample.drop(['SampleID','SampleType', 'PastureTime','AnyABXUse'],axis='columns'),sample.AnyABXUse,test_size=0.3)

    #Models
    rf = RandomForestClassifier(n_estimators=100, random_state = 0)

    rf_score = cross_val_score(estimator=rf, X=X_train, y=y_train, cv=5)

    #RandomForest model
    rf.fit(X_train, y_train)
    y_pred = rf.predict(X_test)

    rf_probs = rf.predict_proba(X_test)
    rf_probs = rf_probs[:, 1] #multiclass
    
    try:
        rf_auc_normal = roc_auc_score(y_test, rf_probs)
    except ValueError:
        pass
    
    
    
    
#    mylist2.append([f"AnyABXUse_{sample_name[indexing]}", rf_auc_normal])
    
   
    print(pd.value_counts(sample['AnyABXUse']))


    fig = plt.figure(1, (7,4))
    ax = fig.add_subplot(1,1,1) 

    ax.xaxis.set_major_formatter(mtick.PercentFormatter(xmax=prelim3_plot.max(), decimals=None, symbol=''))
        

    plt.title(f"AnyABXUse in {sample_name[indexing]} Model")
    prelim3_plot = pd.Series(rf.feature_importances_, index=sample.drop(['SampleID','AnyABXUse','PastureTime','SampleType'],axis='columns').columns)
    prelim3_plot.nlargest(10).plot(kind='barh',label='AUROC = %0.2f)' % rf_auc_normal).invert_yaxis()
    plt.xlabel('Relative Importance of Microbiome Genera')
    plt.legend()

    xmax=prelim3_plot.max()
    x=[0, 0.25*xmax, 0.5*xmax, 0.75*xmax, xmax]
    values=[0,25,50,75,100]
    plt.xticks(x,values)
    
    plt.show()
    
    prelim3_plot.nlargest(10).to_csv("prelim3.csv")
    top10 = pd.read_csv('prelim3.csv',usecols=[0])
    top10 = top10.values.tolist()
    
    for feature in range(0, 10):
        pdp = partial_dependence(rf, X=X_train, features=top10[feature])
#         plt.plot(pdp[1][0], pdp[0][0],'.')
#         plt.ylabel('Partial dependence'), plt.xlabel(top10[feature])
#         plt.show()
        
        slope = sp.stats.pearsonr(pdp[1][0], pdp[0][0])   
        print("Slope and P-value =", slope)
        
       
        mylist.append([f"AnyABXUse_{sample_name[indexing]}", str(top10[feature])[2:-2], slope[0], slope[1],rf_auc_normal])
        
    indexing+=1
    

# %% [markdown]
# (24) AnimalSource

# %% [code]
sample = pd.merge(microbiome, poultry[['SampleID', 'AnimalSource','PastureTime','SampleType']])
sample.loc[:, sample.isnull().any()].columns
#sample = sample[~sample.isin([np.nan, np.inf, -np.inf]).any(1)]
sample = sample.drop(['Pathogen_Salmonella', 'new_Pathogen_Salmonella',
                      'Pathogen_Campy','new_Pathogen_Campy',
                      'Pathogen_Listeria','new_Pathogen_Listeria'],axis='columns')


feces1=sample[(sample.SampleType=='Feces') & (sample.PastureTime=='Start')]
feces2=sample[(sample.SampleType=='Feces') & (sample.PastureTime=='Mid')]

soil1=sample[(sample.SampleType=='Soil') & (sample.PastureTime=='Start')]
soil2=sample[(sample.SampleType=='Soil') & (sample.PastureTime=='Mid')]
soil3=sample[(sample.SampleType=='Soil') & (sample.PastureTime=='End')]

ceca=sample[sample.SampleType=='Ceca']
wcrp=sample[sample.SampleType=='WCR-P']
wcrf=sample[sample.SampleType=='WCR-F']


print('Feces_Start', feces1.shape)
print('Feces_Mid', feces2.shape)

print('Soil_Start', soil1.shape)
print('Soil_Mid', soil2.shape)


sampletypes = [feces1,feces2, soil1,soil2]

indexing=0

sample_name = {0: "FECES_START", 1: "FECES_MID",
               2: "SOIL_START", 3: "SOIL_MID"}

print ("POULTRY CORRELATION WITH MICROBIOME IN.........\n")

for item in sampletypes:
    sample = item

    #Split data
    X_train, X_test, y_train, y_test = train_test_split(sample.drop(['SampleID','SampleType', 'PastureTime','AnimalSource'],axis='columns'),sample.AnimalSource,test_size=0.3)

    #Models
    rf = RandomForestClassifier(n_estimators=100, random_state = 0)

    rf_score = cross_val_score(estimator=rf, X=X_train, y=y_train, cv=5)

    #RandomForest model
    rf.fit(X_train, y_train)
    y_pred = rf.predict(X_test)

    rf_probs = rf.predict_proba(X_test)
    rf_probs = rf_probs[:, :] #multiclass
    
    try:
        rf_auc_normal = roc_auc_score(y_test, rf_probs, multi_class='ovo')
    except ValueError:
        pass
    
    
    
    
#    mylist2.append([f"AnimalSource_{sample_name[indexing]}", rf_auc_normal])
    
   
    print(pd.value_counts(sample['AnimalSource']))


    fig = plt.figure(1, (7,4))
    ax = fig.add_subplot(1,1,1) 

    ax.xaxis.set_major_formatter(mtick.PercentFormatter(xmax=prelim3_plot.max(), decimals=None, symbol=''))
        

    plt.title(f"AnimalSource in {sample_name[indexing]} Model")
    prelim3_plot = pd.Series(rf.feature_importances_, index=sample.drop(['SampleID','AnimalSource','PastureTime','SampleType'],axis='columns').columns)
    prelim3_plot.nlargest(10).plot(kind='barh',label='AUROC = %0.2f)' % rf_auc_normal).invert_yaxis()
    plt.xlabel('Relative Importance of Microbiome Genera')
    plt.legend()

    xmax=prelim3_plot.max()
    x=[0, 0.25*xmax, 0.5*xmax, 0.75*xmax, xmax]
    values=[0,25,50,75,100]
    plt.xticks(x,values)
    
    plt.show()
    
    prelim3_plot.nlargest(10).to_csv("prelim3.csv")
    top10 = pd.read_csv('prelim3.csv',usecols=[0])
    top10 = top10.values.tolist()
    
    for feature in range(0, 10):
        pdp = partial_dependence(rf, X=X_train, features=top10[feature])
#         plt.plot(pdp[1][0], pdp[0][0],'.')
#         plt.ylabel('Partial dependence'), plt.xlabel(top10[feature])
#         plt.show()
        
        slope = sp.stats.pearsonr(pdp[1][0], pdp[0][0])   
        print("Slope and P-value =", slope)
        
       
        mylist.append([f"AnimalSource_{sample_name[indexing]}", str(top10[feature])[2:-2], slope[0], slope[1],rf_auc_normal])
        
    indexing+=1
    

# %% [code]
poultry[['pH', 'EC', 'Moisture', 'TotalC', 'TotalN', 'CNRatio', 'Al', 'B', 'Ca',
           'Cd', 'Cr', 'Cu', 'Fe', 'K', 'Mg', 'Mn', 'Mo', 'Na', 'Ni', 'P', 'Pb',
           'S', 'Si', 'Zn']] = poultry[['pH', 'EC', 'Moisture', 'TotalC', 'TotalN', 'CNRatio', 'Al', 'B', 'Ca',
           'Cd', 'Cr', 'Cu', 'Fe', 'K', 'Mg', 'Mn', 'Mo', 'Na', 'Ni', 'P', 'Pb',
           'S', 'Si', 'Zn']].apply(pd.to_numeric, errors='coerce', axis=1)
poultry = poultry[poultry.SampleType.str.contains('Feces|Soil')]
poultry.head()

# %% [markdown]
# Physicochemical Properties as Targets:

# %% [markdown]
# (25) pH

# %% [code]
print("Median:",poultry.pH.median())

poultry.loc[poultry['pH'] < poultry.pH.median(), 'new_pH'] = 0
poultry.loc[poultry['pH'] >= poultry.pH.median(), 'new_pH'] = 1 
print("Total sample count:", poultry.pH.value_counts().sum(),"\n")

print("Distribution:")
print(poultry.new_pH.value_counts())

sample = pd.merge(microbiome, poultry[['SampleID', 'new_pH','SampleType']])
sample.loc[:, sample.isnull().any()].columns
sample = sample[~sample.isin([np.nan, np.inf, -np.inf]).any(1)]
sample = sample.drop(['Pathogen_Salmonella', 'new_Pathogen_Salmonella',
                      'Pathogen_Campy','new_Pathogen_Campy',
                      'Pathogen_Listeria','new_Pathogen_Listeria'],axis='columns')

feces=sample[sample.SampleType=='Feces']
soil=sample[sample.SampleType=='Soil']

print ('SAMPLE DISTRIBUTION \n')

print('Feces', feces.shape)
print('Soil', soil.shape,'\n')

sampletypes = [feces, soil]

indexing=0

sample_name = {0: "FECES", 1: "SOIL"}

print ("POULTRY CORRELATION WITH MICROBIOME IN.........\n")

for item in sampletypes:
    sample = item

    #Split data
    X_train, X_test, y_train, y_test = train_test_split(sample.drop(['SampleID','SampleType', 'new_pH'],axis='columns'),sample.new_pH,test_size=0.3)

    #Models
    rf = RandomForestClassifier(n_estimators=100, random_state = 0)

    rf_score = cross_val_score(estimator=rf, X=X_train, y=y_train, cv=5)

    #RandomForest model
    rf.fit(X_train, y_train)
    y_pred = rf.predict(X_test)

    rf_probs = rf.predict_proba(X_test)
    rf_probs = rf_probs[:, 1]
    rf_auc_normal = roc_auc_score(y_test, rf_probs)
    
#    mylist2.append([f"pH_{sample_name[indexing]}", rf_auc_normal])
    
   
    print(pd.value_counts(sample['new_pH']))


    fig = plt.figure(1, (7,4))
    ax = fig.add_subplot(1,1,1) 

    ax.xaxis.set_major_formatter(mtick.PercentFormatter(xmax=prelim3_plot.max(), decimals=None, symbol=''))
        

    plt.title(f"pH in {sample_name[indexing]} Model")
    prelim3_plot = pd.Series(rf.feature_importances_, index=sample.drop(['SampleID','new_pH','SampleType'],axis='columns').columns)
    prelim3_plot.nlargest(10).plot(kind='barh',label='AUROC = %0.2f)' % rf_auc_normal).invert_yaxis()
    plt.xlabel('Relative Importance of Microbiome Genera')
    plt.legend()

    xmax=prelim3_plot.max()
    x=[0, 0.25*xmax, 0.5*xmax, 0.75*xmax, xmax]
    values=[0,25,50,75,100]
    plt.xticks(x,values)
    
    plt.show()
    
    prelim3_plot.nlargest(10).to_csv("prelim3.csv")
    top10 = pd.read_csv('prelim3.csv',usecols=[0])
    top10 = top10.values.tolist()
    
    for feature in range(0, 10):
        pdp = partial_dependence(rf, X=X_train, features=top10[feature])
#         plt.plot(pdp[1][0], pdp[0][0],'.')
#         plt.ylabel('Partial dependence'), plt.xlabel(top10[feature])
#         plt.show()
        
        slope = sp.stats.pearsonr(pdp[1][0], pdp[0][0])   
        print("Slope and P-value =", slope)
        
       
        mylist.append([f"pH_{sample_name[indexing]}", str(top10[feature])[2:-2], slope[0], slope[1],rf_auc_normal])
        
    indexing+=1
    

# %% [markdown]
# (26) EC

# %% [code]
print("Median:",poultry.EC.median())

poultry.loc[poultry['EC'] < poultry.EC.median(), 'new_EC'] = 0
poultry.loc[poultry['EC'] >= poultry.EC.median(), 'new_EC'] = 1
print("Total sample count:", poultry.EC.value_counts().sum(),"\n")

print("Distribution:")
print(poultry.new_EC.value_counts())

sample = pd.merge(microbiome, poultry[['SampleID', 'new_EC','SampleType']])
sample.loc[:, sample.isnull().any()].columns
sample = sample[~sample.isin([np.nan, np.inf, -np.inf]).any(1)]
sample = sample.drop(['Pathogen_Salmonella', 'new_Pathogen_Salmonella',
                      'Pathogen_Campy','new_Pathogen_Campy',
                      'Pathogen_Listeria','new_Pathogen_Listeria'],axis='columns')


feces=sample[sample.SampleType=='Feces']
soil=sample[sample.SampleType=='Soil']

print ('SAMPLE DISTRIBUTION \n')

print('Feces', feces.shape)
print('Soil', soil.shape,'\n')

sampletypes = [feces, soil]

indexing=0

sample_name = {0: "FECES", 1: "SOIL"}

print ("POULTRY CORRELATION WITH MICROBIOME IN.........\n")

for item in sampletypes:
    sample = item

    #Split data
    X_train, X_test, y_train, y_test = train_test_split(sample.drop(['SampleID','SampleType', 'new_EC'],axis='columns'),sample.new_EC,test_size=0.3)

    #Models
    rf = RandomForestClassifier(n_estimators=100, random_state = 0)

    rf_score = cross_val_score(estimator=rf, X=X_train, y=y_train, cv=5)

    #RandomForest model
    rf.fit(X_train, y_train)
    y_pred = rf.predict(X_test)

    rf_probs = rf.predict_proba(X_test)
    rf_probs = rf_probs[:, 1]
    rf_auc_normal = roc_auc_score(y_test, rf_probs)
    
#    mylist2.append([f"EC_{sample_name[indexing]}", rf_auc_normal])
    
   
    print(pd.value_counts(sample['new_EC']))


    fig = plt.figure(1, (7,4))
    ax = fig.add_subplot(1,1,1) 

    ax.xaxis.set_major_formatter(mtick.PercentFormatter(xmax=prelim3_plot.max(), decimals=None, symbol=''))
        

    plt.title(f"EC in {sample_name[indexing]} Model")
    prelim3_plot = pd.Series(rf.feature_importances_, index=sample.drop(['SampleID','new_EC','SampleType'],axis='columns').columns)
    prelim3_plot.nlargest(10).plot(kind='barh',label='AUROC = %0.2f)' % rf_auc_normal).invert_yaxis()
    plt.xlabel('Relative Importance of Microbiome Genera')
    plt.legend()

    xmax=prelim3_plot.max()
    x=[0, 0.25*xmax, 0.5*xmax, 0.75*xmax, xmax]
    values=[0,25,50,75,100]
    plt.xticks(x,values)
    
    plt.show()
    
    prelim3_plot.nlargest(10).to_csv("prelim3.csv")
    top10 = pd.read_csv('prelim3.csv',usecols=[0])
    top10 = top10.values.tolist()
    
    for feature in range(0, 10):
        pdp = partial_dependence(rf, X=X_train, features=top10[feature])
#         plt.plot(pdp[1][0], pdp[0][0],'.')
#         plt.ylabel('Partial dependence'), plt.xlabel(top10[feature])
#         plt.show()
        
        slope = sp.stats.pearsonr(pdp[1][0], pdp[0][0])   
        print("Slope and P-value =", slope)
        
       
        mylist.append([f"EC_{sample_name[indexing]}", str(top10[feature])[2:-2], slope[0], slope[1],rf_auc_normal])
        
    indexing+=1
    

# %% [markdown]
# (27) Moisture

# %% [code]
print("Median:",poultry.Moisture.median())

poultry.loc[poultry['Moisture'] < poultry.Moisture.median(), 'new_Moisture'] = 0
poultry.loc[poultry['Moisture'] >= poultry.Moisture.median(), 'new_Moisture'] = 1
print("Total sample count:", poultry.Moisture.value_counts().sum(),"\n")

print("Distribution:")
print(poultry.new_Moisture.value_counts())

sample = pd.merge(microbiome, poultry[['SampleID', 'new_Moisture','SampleType']])
sample.loc[:, sample.isnull().any()].columns
sample = sample[~sample.isin([np.nan, np.inf, -np.inf]).any(1)]
sample = sample.drop(['Pathogen_Salmonella', 'new_Pathogen_Salmonella',
                      'Pathogen_Campy','new_Pathogen_Campy',
                      'Pathogen_Listeria','new_Pathogen_Listeria'],axis='columns')


feces=sample[sample.SampleType=='Feces']
soil=sample[sample.SampleType=='Soil']

print ('SAMPLE DISTRIBUTION \n')

print('Feces', feces.shape)
print('Soil', soil.shape,'\n')

sampletypes = [feces, soil]

indexing=0

sample_name = {0: "FECES", 1: "SOIL"}

print ("POULTRY CORRELATION WITH MICROBIOME IN.........\n")

for item in sampletypes:
    sample = item

    #Split data
    X_train, X_test, y_train, y_test = train_test_split(sample.drop(['SampleID','SampleType', 'new_Moisture'],axis='columns'),sample.new_Moisture,test_size=0.3)

    #Models
    rf = RandomForestClassifier(n_estimators=100, random_state = 0)

    rf_score = cross_val_score(estimator=rf, X=X_train, y=y_train, cv=5)

    #RandomForest model
    rf.fit(X_train, y_train)
    y_pred = rf.predict(X_test)

    rf_probs = rf.predict_proba(X_test)
    rf_probs = rf_probs[:, 1]
    rf_auc_normal = roc_auc_score(y_test, rf_probs)
    
#    mylist2.append([f"Moisture_{sample_name[indexing]}", rf_auc_normal])
    
   
    print(pd.value_counts(sample['new_Moisture']))


    fig = plt.figure(1, (7,4))
    ax = fig.add_subplot(1,1,1) 

    ax.xaxis.set_major_formatter(mtick.PercentFormatter(xmax=prelim3_plot.max(), decimals=None, symbol=''))
        

    plt.title(f"Moisture in {sample_name[indexing]} Model")
    prelim3_plot = pd.Series(rf.feature_importances_, index=sample.drop(['SampleID','new_Moisture','SampleType'],axis='columns').columns)
    prelim3_plot.nlargest(10).plot(kind='barh',label='AUROC = %0.2f)' % rf_auc_normal).invert_yaxis()
    plt.xlabel('Relative Importance of Microbiome Genera')
    plt.legend()

    xmax=prelim3_plot.max()
    x=[0, 0.25*xmax, 0.5*xmax, 0.75*xmax, xmax]
    values=[0,25,50,75,100]
    plt.xticks(x,values)
    
    plt.show()
    
    prelim3_plot.nlargest(10).to_csv("prelim3.csv")
    top10 = pd.read_csv('prelim3.csv',usecols=[0])
    top10 = top10.values.tolist()
    
    for feature in range(0, 10):
        pdp = partial_dependence(rf, X=X_train, features=top10[feature])
        plt.plot(pdp[1][0], pdp[0][0],'.')
        plt.ylabel('Partial dependence'), plt.xlabel(top10[feature])
        plt.show()
        
        slope = sp.stats.pearsonr(pdp[1][0], pdp[0][0])   
        print("Slope and P-value =", slope)
        
       
        mylist.append([f"Moisture_{sample_name[indexing]}", str(top10[feature])[2:-2], slope[0], slope[1],rf_auc_normal])
        
    indexing+=1
    

# %% [markdown]
# (28) TotalC

# %% [code]
print("Median:",poultry.TotalC.median())

poultry.loc[poultry['TotalC'] < poultry.TotalC.median(), 'new_TotalC'] = 0
poultry.loc[poultry['TotalC'] >= poultry.TotalC.median(), 'new_TotalC'] = 1 
print("Total sample count:", poultry.TotalC.value_counts().sum(),"\n")

print("Distribution:")
print(poultry.new_TotalC.value_counts())

sample = pd.merge(microbiome, poultry[['SampleID', 'new_TotalC','SampleType']])
sample.loc[:, sample.isnull().any()].columns
sample = sample[~sample.isin([np.nan, np.inf, -np.inf]).any(1)]
sample = sample.drop(['Pathogen_Salmonella', 'new_Pathogen_Salmonella',
                      'Pathogen_Campy','new_Pathogen_Campy',
                      'Pathogen_Listeria','new_Pathogen_Listeria'],axis='columns')


feces=sample[sample.SampleType=='Feces']
soil=sample[sample.SampleType=='Soil']

print ('SAMPLE DISTRIBUTION \n')

print('Feces', feces.shape)
print('Soil', soil.shape,'\n')

sampletypes = [feces, soil]

indexing=0

sample_name = {0: "FECES", 1: "SOIL"}

print ("POULTRY CORRELATION WITH MICROBIOME IN.........\n")

for item in sampletypes:
    sample = item

    #Split data
    X_train, X_test, y_train, y_test = train_test_split(sample.drop(['SampleID','SampleType', 'new_TotalC'],axis='columns'),sample.new_TotalC,test_size=0.3)

    #Models
    rf = RandomForestClassifier(n_estimators=100, random_state = 0)

    rf_score = cross_val_score(estimator=rf, X=X_train, y=y_train, cv=5)

    #RandomForest model
    rf.fit(X_train, y_train)
    y_pred = rf.predict(X_test)

    rf_probs = rf.predict_proba(X_test)
    rf_probs = rf_probs[:, 1]
    rf_auc_normal = roc_auc_score(y_test, rf_probs)
    
#    mylist2.append([f"TotalC_{sample_name[indexing]}", rf_auc_normal])
    
   
    print(pd.value_counts(sample['new_TotalC']))


    fig = plt.figure(1, (7,4))
    ax = fig.add_subplot(1,1,1) 

    ax.xaxis.set_major_formatter(mtick.PercentFormatter(xmax=prelim3_plot.max(), decimals=None, symbol=''))
        

    plt.title(f"TotalC in {sample_name[indexing]} Model")
    prelim3_plot = pd.Series(rf.feature_importances_, index=sample.drop(['SampleID','new_TotalC','SampleType'],axis='columns').columns)
    prelim3_plot.nlargest(10).plot(kind='barh',label='AUROC = %0.2f)' % rf_auc_normal).invert_yaxis()
    plt.xlabel('Relative Importance of Microbiome Genera')
    plt.legend()

    xmax=prelim3_plot.max()
    x=[0, 0.25*xmax, 0.5*xmax, 0.75*xmax, xmax]
    values=[0,25,50,75,100]
    plt.xticks(x,values)
    
    plt.show()
    
    prelim3_plot.nlargest(10).to_csv("prelim3.csv")
    top10 = pd.read_csv('prelim3.csv',usecols=[0])
    top10 = top10.values.tolist()
    
    for feature in range(0, 10):
        pdp = partial_dependence(rf, X=X_train, features=top10[feature])
#         plt.plot(pdp[1][0], pdp[0][0],'.')
#         plt.ylabel('Partial dependence'), plt.xlabel(top10[feature])
#         plt.show()
        
        slope = sp.stats.pearsonr(pdp[1][0], pdp[0][0])   
        print("Slope and P-value =", slope)
        
       
        mylist.append([f"TotalC_{sample_name[indexing]}", str(top10[feature])[2:-2], slope[0], slope[1],rf_auc_normal])
        
    indexing+=1
    

# %% [markdown]
# (29) TotalN

# %% [code]
print("Median:",poultry.TotalN.median())

poultry.loc[poultry['TotalN'] < poultry.TotalN.median(), 'new_TotalN'] = 0
poultry.loc[poultry['TotalN'] >= poultry.TotalN.median(), 'new_TotalN'] = 1 
print("Total sample count:", poultry.TotalN.value_counts().sum(),"\n")

print("Distribution:")
print(poultry.new_TotalN.value_counts())

sample = pd.merge(microbiome, poultry[['SampleID', 'new_TotalN','SampleType']])
sample.loc[:, sample.isnull().any()].columns
sample = sample[~sample.isin([np.nan, np.inf, -np.inf]).any(1)]
sample = sample.drop(['Pathogen_Salmonella', 'new_Pathogen_Salmonella',
                      'Pathogen_Campy','new_Pathogen_Campy',
                      'Pathogen_Listeria','new_Pathogen_Listeria'],axis='columns')


feces=sample[sample.SampleType=='Feces']
soil=sample[sample.SampleType=='Soil']

print ('SAMPLE DISTRIBUTION \n')

print('Feces', feces.shape)
print('Soil', soil.shape,'\n')

sampletypes = [feces, soil]

indexing=0

sample_name = {0: "FECES", 1: "SOIL"}

print ("POULTRY CORRELATION WITH MICROBIOME IN.........\n")

for item in sampletypes:
    sample = item

    #Split data
    X_train, X_test, y_train, y_test = train_test_split(sample.drop(['SampleID','SampleType', 'new_TotalN'],axis='columns'),sample.new_TotalN,test_size=0.3)

    #Models
    rf = RandomForestClassifier(n_estimators=100, random_state = 0)

    rf_score = cross_val_score(estimator=rf, X=X_train, y=y_train, cv=5)

    #RandomForest model
    rf.fit(X_train, y_train)
    y_pred = rf.predict(X_test)

    rf_probs = rf.predict_proba(X_test)
    rf_probs = rf_probs[:, 1]
    rf_auc_normal = roc_auc_score(y_test, rf_probs)
    
#    mylist2.append([f"TotalN_{sample_name[indexing]}", rf_auc_normal])
    
   
    print(pd.value_counts(sample['new_TotalN']))


    fig = plt.figure(1, (7,4))
    ax = fig.add_subplot(1,1,1) 

    ax.xaxis.set_major_formatter(mtick.PercentFormatter(xmax=prelim3_plot.max(), decimals=None, symbol=''))
        

    plt.title(f"TotalN in {sample_name[indexing]} Model")
    prelim3_plot = pd.Series(rf.feature_importances_, index=sample.drop(['SampleID','new_TotalN','SampleType'],axis='columns').columns)
    prelim3_plot.nlargest(10).plot(kind='barh',label='AUROC = %0.2f)' % rf_auc_normal).invert_yaxis()
    plt.xlabel('Relative Importance of Microbiome Genera')
    plt.legend()

    xmax=prelim3_plot.max()
    x=[0, 0.25*xmax, 0.5*xmax, 0.75*xmax, xmax]
    values=[0,25,50,75,100]
    plt.xticks(x,values)
    
    plt.show()
    
    prelim3_plot.nlargest(10).to_csv("prelim3.csv")
    top10 = pd.read_csv('prelim3.csv',usecols=[0])
    top10 = top10.values.tolist()
    
    for feature in range(0, 10):
        pdp = partial_dependence(rf, X=X_train, features=top10[feature])
#         plt.plot(pdp[1][0], pdp[0][0],'.')
#         plt.ylabel('Partial dependence'), plt.xlabel(top10[feature])
#         plt.show()
        
        slope = sp.stats.pearsonr(pdp[1][0], pdp[0][0])   
        print("Slope and P-value =", slope)
        
       
        mylist.append([f"TotalN_{sample_name[indexing]}", str(top10[feature])[2:-2], slope[0], slope[1],rf_auc_normal])
        
    indexing+=1
    

# %% [markdown]
# (30) CNRatio

# %% [code]
print("Median:",poultry.CNRatio.median())

poultry.loc[poultry['CNRatio'] < poultry.CNRatio.median(), 'new_CNRatio'] = 0
poultry.loc[poultry['CNRatio'] >= poultry.CNRatio.median(), 'new_CNRatio'] = 1 
print("Total sample count:", poultry.CNRatio.value_counts().sum(),"\n")

print("Distribution:")
print(poultry.new_CNRatio.value_counts())

sample = pd.merge(microbiome, poultry[['SampleID', 'new_CNRatio','SampleType']])
sample.loc[:, sample.isnull().any()].columns
sample = sample[~sample.isin([np.nan, np.inf, -np.inf]).any(1)]
sample = sample.drop(['Pathogen_Salmonella', 'new_Pathogen_Salmonella',
                      'Pathogen_Campy','new_Pathogen_Campy',
                      'Pathogen_Listeria','new_Pathogen_Listeria'],axis='columns')


feces=sample[sample.SampleType=='Feces']
soil=sample[sample.SampleType=='Soil']

print ('SAMPLE DISTRIBUTION \n')

print('Feces', feces.shape)
print('Soil', soil.shape,'\n')

sampletypes = [feces, soil]

indexing=0

sample_name = {0: "FECES", 1: "SOIL"}

print ("POULTRY CORRELATION WITH MICROBIOME IN.........\n")

for item in sampletypes:
    sample = item

    #Split data
    X_train, X_test, y_train, y_test = train_test_split(sample.drop(['SampleID','SampleType', 'new_CNRatio'],axis='columns'),sample.new_CNRatio,test_size=0.3)

    #Models
    rf = RandomForestClassifier(n_estimators=100, random_state = 0)

    rf_score = cross_val_score(estimator=rf, X=X_train, y=y_train, cv=5)

    #RandomForest model
    rf.fit(X_train, y_train)
    y_pred = rf.predict(X_test)

    rf_probs = rf.predict_proba(X_test)
    rf_probs = rf_probs[:, 1]
    rf_auc_normal = roc_auc_score(y_test, rf_probs)
    
#    mylist2.append([f"CNRatio_{sample_name[indexing]}", rf_auc_normal])
    
   
    print(pd.value_counts(sample['new_CNRatio']))


    fig = plt.figure(1, (7,4))
    ax = fig.add_subplot(1,1,1) 

    ax.xaxis.set_major_formatter(mtick.PercentFormatter(xmax=prelim3_plot.max(), decimals=None, symbol=''))
        

    plt.title(f"CNRatio in {sample_name[indexing]} Model")
    prelim3_plot = pd.Series(rf.feature_importances_, index=sample.drop(['SampleID','new_CNRatio','SampleType'],axis='columns').columns)
    prelim3_plot.nlargest(10).plot(kind='barh',label='AUROC = %0.2f)' % rf_auc_normal).invert_yaxis()
    plt.xlabel('Relative Importance of Microbiome Genera')
    plt.legend()

    xmax=prelim3_plot.max()
    x=[0, 0.25*xmax, 0.5*xmax, 0.75*xmax, xmax]
    values=[0,25,50,75,100]
    plt.xticks(x,values)
    
    plt.show()
    
    prelim3_plot.nlargest(10).to_csv("prelim3.csv")
    top10 = pd.read_csv('prelim3.csv',usecols=[0])
    top10 = top10.values.tolist()
    
    for feature in range(0, 10):
        pdp = partial_dependence(rf, X=X_train, features=top10[feature])
#         plt.plot(pdp[1][0], pdp[0][0],'.')
#         plt.ylabel('Partial dependence'), plt.xlabel(top10[feature])
#         plt.show()
        
        slope = sp.stats.pearsonr(pdp[1][0], pdp[0][0])   
        print("Slope and P-value =", slope)
        
       
        mylist.append([f"CNRatio_{sample_name[indexing]}", str(top10[feature])[2:-2], slope[0], slope[1],rf_auc_normal])
        
    indexing+=1
    

# %% [markdown]
# (31) Al

# %% [code]
print("Median:",poultry.Al.median())

poultry.loc[poultry['Al'] < poultry.Al.median(), 'new_Al'] = 0
poultry.loc[poultry['Al'] >= poultry.Al.median(), 'new_Al'] = 1
print("Total sample count:", poultry.Al.value_counts().sum(),"\n")

print("Distribution:")
print(poultry.new_Al.value_counts())

sample = pd.merge(microbiome, poultry[['SampleID', 'new_Al','SampleType']])
sample.loc[:, sample.isnull().any()].columns
sample = sample[~sample.isin([np.nan, np.inf, -np.inf]).any(1)]
sample = sample.drop(['Pathogen_Salmonella', 'new_Pathogen_Salmonella',
                      'Pathogen_Campy','new_Pathogen_Campy',
                      'Pathogen_Listeria','new_Pathogen_Listeria'],axis='columns')


feces=sample[sample.SampleType=='Feces']
soil=sample[sample.SampleType=='Soil']

print ('SAMPLE DISTRIBUTION \n')

print('Feces', feces.shape)
print('Soil', soil.shape,'\n')

sampletypes = [feces]

indexing=0

sample_name = {0: "FECES"}

print ("POULTRY CORRELATION WITH MICROBIOME IN.........\n")

for item in sampletypes:
    sample = item

    #Split data
    X_train, X_test, y_train, y_test = train_test_split(sample.drop(['SampleID','SampleType', 'new_Al'],axis='columns'),sample.new_Al,test_size=0.3)

    #Models
    rf = RandomForestClassifier(n_estimators=100, random_state = 0)

    rf_score = cross_val_score(estimator=rf, X=X_train, y=y_train, cv=5)

    #RandomForest model
    rf.fit(X_train, y_train)
    y_pred = rf.predict(X_test)

    rf_probs = rf.predict_proba(X_test)
    rf_probs = rf_probs[:, 1]
    rf_auc_normal = roc_auc_score(y_test, rf_probs)
    
#    mylist2.append([f"Al_{sample_name[indexing]}", rf_auc_normal])
    
   
    print(pd.value_counts(sample['new_Al']))


    fig = plt.figure(1, (7,4))
    ax = fig.add_subplot(1,1,1) 

    ax.xaxis.set_major_formatter(mtick.PercentFormatter(xmax=prelim3_plot.max(), decimals=None, symbol=''))
        

    plt.title(f"Al in {sample_name[indexing]} Model")
    prelim3_plot = pd.Series(rf.feature_importances_, index=sample.drop(['SampleID','new_Al','SampleType'],axis='columns').columns)
    prelim3_plot.nlargest(10).plot(kind='barh',label='AUROC = %0.2f)' % rf_auc_normal).invert_yaxis()
    plt.xlabel('Relative Importance of Microbiome Genera')
    plt.legend()

    xmax=prelim3_plot.max()
    x=[0, 0.25*xmax, 0.5*xmax, 0.75*xmax, xmax]
    values=[0,25,50,75,100]
    plt.xticks(x,values)
    
    plt.show()
    
    prelim3_plot.nlargest(10).to_csv("prelim3.csv")
    top10 = pd.read_csv('prelim3.csv',usecols=[0])
    top10 = top10.values.tolist()
    
    for feature in range(0, 10):
        pdp = partial_dependence(rf, X=X_train, features=top10[feature])
#         plt.plot(pdp[1][0], pdp[0][0],'.')
#         plt.ylabel('Partial dependence'), plt.xlabel(top10[feature])
#         plt.show()
        
        slope = sp.stats.pearsonr(pdp[1][0], pdp[0][0])   
        print("Slope and P-value =", slope)
        
       
        mylist.append([f"Al_{sample_name[indexing]}", str(top10[feature])[2:-2], slope[0], slope[1],rf_auc_normal])
        
    indexing+=1
    

# %% [markdown]
# (32) B

# %% [code]
print("Median:",poultry.B.median())

poultry.loc[poultry['B'] < poultry.B.median(), 'new_B'] = 0
poultry.loc[poultry['B'] >= poultry.B.median(), 'new_B'] = 1
print("Total sample count:", poultry.B.value_counts().sum(),"\n")

print("Distribution:")
print(poultry.new_B.value_counts())

sample = pd.merge(microbiome, poultry[['SampleID', 'new_B','SampleType']])
sample.loc[:, sample.isnull().any()].columns
sample = sample[~sample.isin([np.nan, np.inf, -np.inf]).any(1)]
sample = sample.drop(['Pathogen_Salmonella', 'new_Pathogen_Salmonella',
                      'Pathogen_Campy','new_Pathogen_Campy',
                      'Pathogen_Listeria','new_Pathogen_Listeria'],axis='columns')


feces=sample[sample.SampleType=='Feces']
soil=sample[sample.SampleType=='Soil']

print ('SAMPLE DISTRIBUTION \n')

print('Feces', feces.shape)
print('Soil', soil.shape,'\n')

sampletypes = [feces]

indexing=0

sample_name = {0: "FECES"}

print ("POULTRY CORRELATION WITH MICROBIOME IN.........\n")

for item in sampletypes:
    sample = item

    #Split data
    X_train, X_test, y_train, y_test = train_test_split(sample.drop(['SampleID','SampleType', 'new_B'],axis='columns'),sample.new_B,test_size=0.3)

    #Models
    rf = RandomForestClassifier(n_estimators=100, random_state = 0)

    rf_score = cross_val_score(estimator=rf, X=X_train, y=y_train, cv=5)

    #RandomForest model
    rf.fit(X_train, y_train)
    y_pred = rf.predict(X_test)

    rf_probs = rf.predict_proba(X_test)
    rf_probs = rf_probs[:, 1]
    rf_auc_normal = roc_auc_score(y_test, rf_probs)
    
#    mylist2.append([f"B_{sample_name[indexing]}", rf_auc_normal])
    
   
    print(pd.value_counts(sample['new_B']))


    fig = plt.figure(1, (7,4))
    ax = fig.add_subplot(1,1,1) 

    ax.xaxis.set_major_formatter(mtick.PercentFormatter(xmax=prelim3_plot.max(), decimals=None, symbol=''))
        

    plt.title(f"new_B in {sample_name[indexing]} Model")
    prelim3_plot = pd.Series(rf.feature_importances_, index=sample.drop(['SampleID','new_B','SampleType'],axis='columns').columns)
    prelim3_plot.nlargest(10).plot(kind='barh',label='AUROC = %0.2f)' % rf_auc_normal).invert_yaxis()
    plt.xlabel('Relative Importance of Microbiome Genera')
    plt.legend()

    xmax=prelim3_plot.max()
    x=[0, 0.25*xmax, 0.5*xmax, 0.75*xmax, xmax]
    values=[0,25,50,75,100]
    plt.xticks(x,values)
    
    plt.show()
    
    prelim3_plot.nlargest(10).to_csv("prelim3.csv")
    top10 = pd.read_csv('prelim3.csv',usecols=[0])
    top10 = top10.values.tolist()
    
    for feature in range(0, 10):
        pdp = partial_dependence(rf, X=X_train, features=top10[feature])
#         plt.plot(pdp[1][0], pdp[0][0],'.')
#         plt.ylabel('Partial dependence'), plt.xlabel(top10[feature])
#         plt.show()
        
        slope = sp.stats.pearsonr(pdp[1][0], pdp[0][0])   
        print("Slope and P-value =", slope)
        
       
        mylist.append([f"B_{sample_name[indexing]}", str(top10[feature])[2:-2], slope[0], slope[1],rf_auc_normal])
        
    indexing+=1
    

# %% [markdown]
# (33) Ca

# %% [code]
print("Median:",poultry.Ca.median())

poultry.loc[poultry['Ca'] < poultry.Ca.median(), 'new_Ca'] = 0
poultry.loc[poultry['Ca'] >= poultry.Ca.median(), 'new_Ca'] = 1 
print("Total sample count:", poultry.Ca.value_counts().sum(),"\n")

print("Distribution:")
print(poultry.new_Ca.value_counts())

sample = pd.merge(microbiome, poultry[['SampleID', 'new_Ca','SampleType']])
sample.loc[:, sample.isnull().any()].columns
sample = sample[~sample.isin([np.nan, np.inf, -np.inf]).any(1)]
sample = sample.drop(['Pathogen_Salmonella', 'new_Pathogen_Salmonella',
                      'Pathogen_Campy','new_Pathogen_Campy',
                      'Pathogen_Listeria','new_Pathogen_Listeria'],axis='columns')


feces=sample[sample.SampleType=='Feces']
soil=sample[sample.SampleType=='Soil']

print ('SAMPLE DISTRIBUTION \n')

print('Feces', feces.shape)
print('Soil', soil.shape,'\n')

sampletypes = [feces, soil]

indexing=0

sample_name = {0: "FECES", 1: "SOIL"}

print ("POULTRY CORRELATION WITH MICROBIOME IN.........\n")

for item in sampletypes:
    sample = item

    #Split data
    X_train, X_test, y_train, y_test = train_test_split(sample.drop(['SampleID','SampleType', 'new_Ca'],axis='columns'),sample.new_Ca,test_size=0.3)

    #Models
    rf = RandomForestClassifier(n_estimators=100, random_state = 0)

    rf_score = cross_val_score(estimator=rf, X=X_train, y=y_train, cv=5)

    #RandomForest model
    rf.fit(X_train, y_train)
    y_pred = rf.predict(X_test)

    rf_probs = rf.predict_proba(X_test)
    rf_probs = rf_probs[:, 1]
    rf_auc_normal = roc_auc_score(y_test, rf_probs)
    
#    mylist2.append([f"Ca_{sample_name[indexing]}", rf_auc_normal])
    
   
    print(pd.value_counts(sample['new_Ca']))


    fig = plt.figure(1, (7,4))
    ax = fig.add_subplot(1,1,1) 

    ax.xaxis.set_major_formatter(mtick.PercentFormatter(xmax=prelim3_plot.max(), decimals=None, symbol=''))
        

    plt.title(f"new_Ca in {sample_name[indexing]} Model")
    prelim3_plot = pd.Series(rf.feature_importances_, index=sample.drop(['SampleID','new_Ca','SampleType'],axis='columns').columns)
    prelim3_plot.nlargest(10).plot(kind='barh',label='AUROC = %0.2f)' % rf_auc_normal).invert_yaxis()
    plt.xlabel('Relative Importance of Microbiome Genera')
    plt.legend()

    xmax=prelim3_plot.max()
    x=[0, 0.25*xmax, 0.5*xmax, 0.75*xmax, xmax]
    values=[0,25,50,75,100]
    plt.xticks(x,values)
    
    plt.show()
    
    prelim3_plot.nlargest(10).to_csv("prelim3.csv")
    top10 = pd.read_csv('prelim3.csv',usecols=[0])
    top10 = top10.values.tolist()
    
    for feature in range(0, 10):
        pdp = partial_dependence(rf, X=X_train, features=top10[feature])
#         plt.plot(pdp[1][0], pdp[0][0],'.')
#         plt.ylabel('Partial dependence'), plt.xlabel(top10[feature])
#         plt.show()
        
        slope = sp.stats.pearsonr(pdp[1][0], pdp[0][0])   
        print("Slope and P-value =", slope)
        
       
        mylist.append([f"Ca_{sample_name[indexing]}", str(top10[feature])[2:-2], slope[0], slope[1],rf_auc_normal])
        
    indexing+=1
    

# %% [markdown]
# (34) Cd

# %% [code]
sample = pd.merge(microbiome, poultry[['SampleID', 'Cd','SampleType']])
sample.loc[:, sample.isnull().any()].columns
sample = sample[~sample.isin([np.nan, np.inf, -np.inf]).any(1)]
sample = sample.drop(['Pathogen_Salmonella', 'new_Pathogen_Salmonella',
                      'Pathogen_Campy','new_Pathogen_Campy',
                      'Pathogen_Listeria','new_Pathogen_Listeria'],axis='columns')

feces=sample[sample.SampleType=='Feces']
feces.loc[feces['Cd'] < feces.Cd.median(), 'new_Cd'] = 0
feces.loc[feces['Cd'] >= feces.Cd.median(), 'new_Cd'] = 1 

soil=sample[sample.SampleType=='Soil']
soil.loc[soil['Cd'] < soil.Cd.median(), 'new_Cd'] = 0 
soil.loc[soil['Cd'] >= soil.Cd.median(), 'new_Cd'] = 1 

print ('SAMPLE DISTRIBUTION \n')

print('Feces', feces.shape)
print('Soil', soil.shape,'\n')

sampletypes = [feces, soil]

indexing=0

sample_name = {0: "FECES", 1: "SOIL"}

print ("POULTRY CORRELATION WITH MICROBIOME IN.........\n")

for item in sampletypes:
    sample = item

    #Split data
    X_train, X_test, y_train, y_test = train_test_split(sample.drop(['SampleID','SampleType', 'Cd', 'new_Cd'],axis='columns'),sample.new_Cd,test_size=0.3)

    #Models
    rf = RandomForestClassifier(n_estimators=100, random_state = 0)

    rf_score = cross_val_score(estimator=rf, X=X_train, y=y_train, cv=5)

    #RandomForest model
    rf.fit(X_train, y_train)
    y_pred = rf.predict(X_test)

    rf_probs = rf.predict_proba(X_test)
    rf_probs = rf_probs[:, 1]
    rf_auc_normal = roc_auc_score(y_test, rf_probs)
    
#    mylist2.append([f"Cd_{sample_name[indexing]}", rf_auc_normal])
    
   
    print(pd.value_counts(sample['new_Cd']))


    fig = plt.figure(1, (7,4))
    ax = fig.add_subplot(1,1,1) 

    ax.xaxis.set_major_formatter(mtick.PercentFormatter(xmax=prelim3_plot.max(), decimals=None, symbol=''))
        

    plt.title(f"new_Cd in {sample_name[indexing]} Model")
    prelim3_plot = pd.Series(rf.feature_importances_, index=sample.drop(['SampleID','new_Cd','Cd','SampleType'],axis='columns').columns)
    prelim3_plot.nlargest(10).plot(kind='barh',label='AUROC = %0.2f)' % rf_auc_normal).invert_yaxis()
    plt.xlabel('Relative Importance of Microbiome Genera')
    plt.legend()

    xmax=prelim3_plot.max()
    x=[0, 0.25*xmax, 0.5*xmax, 0.75*xmax, xmax]
    values=[0,25,50,75,100]
    plt.xticks(x,values)
    
    plt.show()
    
    prelim3_plot.nlargest(10).to_csv("prelim3.csv")
    top10 = pd.read_csv('prelim3.csv',usecols=[0])
    top10 = top10.values.tolist()
    
    for feature in range(0, 10):
        pdp = partial_dependence(rf, X=X_train, features=top10[feature])
#         plt.plot(pdp[1][0], pdp[0][0],'.')
#         plt.ylabel('Partial dependence'), plt.xlabel(top10[feature])
#         plt.show()
        
        slope = sp.stats.pearsonr(pdp[1][0], pdp[0][0])   
        print("Slope and P-value =", slope)
        
       
        mylist.append([f"Cd_{sample_name[indexing]}", str(top10[feature])[2:-2], slope[0], slope[1],rf_auc_normal])
        
    indexing+=1
    

# %% [markdown]
# (35) Cr

# %% [code]
sample = pd.merge(microbiome, poultry[['SampleID', 'Cr','SampleType']])
sample.loc[:, sample.isnull().any()].columns
sample = sample[~sample.isin([np.nan, np.inf, -np.inf]).any(1)]
sample = sample.drop(['Pathogen_Salmonella', 'new_Pathogen_Salmonella',
                      'Pathogen_Campy','new_Pathogen_Campy',
                      'Pathogen_Listeria','new_Pathogen_Listeria'],axis='columns')

feces=sample[sample.SampleType=='Feces']
feces.loc[feces['Cr'] < feces.Cr.median(), 'new_Cr'] = 0
feces.loc[feces['Cr'] >= feces.Cr.median(), 'new_Cr'] = 1 

soil=sample[sample.SampleType=='Soil']
soil.loc[soil['Cr'] < soil.Cr.median(), 'new_Cr'] = 0 
soil.loc[soil['Cr'] >= soil.Cr.median(), 'new_Cr'] = 1 

print ('SAMPLE DISTRIBUTION \n')

print('Feces', feces.shape)
print('Soil', soil.shape,'\n')

sampletypes = [feces, soil]

indexing=0

sample_name = {0: "FECES", 1: "SOIL"}

print ("POULTRY CORRELATION WITH MICROBIOME IN.........\n")

for item in sampletypes:
    sample = item

    #Split data
    X_train, X_test, y_train, y_test = train_test_split(sample.drop(['SampleID','SampleType', 'Cr', 'new_Cr'],axis='columns'),sample.new_Cr,test_size=0.3)

    #Models
    rf = RandomForestClassifier(n_estimators=100, random_state = 0)

    rf_score = cross_val_score(estimator=rf, X=X_train, y=y_train, cv=5)

    #RandomForest model
    rf.fit(X_train, y_train)
    y_pred = rf.predict(X_test)

    rf_probs = rf.predict_proba(X_test)
    rf_probs = rf_probs[:, 1]
    rf_auc_normal = roc_auc_score(y_test, rf_probs)
    
#    mylist2.append([f"Cr_{sample_name[indexing]}", rf_auc_normal])
    
   
    print(pd.value_counts(sample['new_Cr']))


    fig = plt.figure(1, (7,4))
    ax = fig.add_subplot(1,1,1) 

    ax.xaxis.set_major_formatter(mtick.PercentFormatter(xmax=prelim3_plot.max(), decimals=None, symbol=''))
        

    plt.title(f"new_Cr in {sample_name[indexing]} Model")
    prelim3_plot = pd.Series(rf.feature_importances_, index=sample.drop(['SampleID','new_Cr','Cr','SampleType'],axis='columns').columns)
    prelim3_plot.nlargest(10).plot(kind='barh',label='AUROC = %0.2f)' % rf_auc_normal).invert_yaxis()
    plt.xlabel('Relative Importance of Microbiome Genera')
    plt.legend()

    xmax=prelim3_plot.max()
    x=[0, 0.25*xmax, 0.5*xmax, 0.75*xmax, xmax]
    values=[0,25,50,75,100]
    plt.xticks(x,values)
    
    plt.show()
    
    prelim3_plot.nlargest(10).to_csv("prelim3.csv")
    top10 = pd.read_csv('prelim3.csv',usecols=[0])
    top10 = top10.values.tolist()
    
    for feature in range(0, 10):
        pdp = partial_dependence(rf, X=X_train, features=top10[feature])
#         plt.plot(pdp[1][0], pdp[0][0],'.')
#         plt.ylabel('Partial dependence'), plt.xlabel(top10[feature])
#         plt.show()
        
        slope = sp.stats.pearsonr(pdp[1][0], pdp[0][0])   
        print("Slope and P-value =", slope)
        
       
        mylist.append([f"Cr_{sample_name[indexing]}", str(top10[feature])[2:-2], slope[0], slope[1],rf_auc_normal])
        
    indexing+=1
    

# %% [markdown]
# (36) Cu

# %% [code]
print("Median:",poultry.Cu.median())

poultry.loc[poultry['Cu'] < poultry.Cu.median(), 'new_Cu'] = 0
poultry.loc[poultry['Cu'] >= poultry.Cu.median(), 'new_Cu'] = 1 
print("Total sample count:", poultry.Cu.value_counts().sum(),"\n")

print("Distribution:")
print(poultry.new_Cu.value_counts())

sample = pd.merge(microbiome, poultry[['SampleID', 'new_Cu','SampleType']])
sample.loc[:, sample.isnull().any()].columns
sample = sample[~sample.isin([np.nan, np.inf, -np.inf]).any(1)]
sample = sample.drop(['Pathogen_Salmonella', 'new_Pathogen_Salmonella',
                      'Pathogen_Campy','new_Pathogen_Campy',
                      'Pathogen_Listeria','new_Pathogen_Listeria'],axis='columns')


feces=sample[sample.SampleType=='Feces']
soil=sample[sample.SampleType=='Soil']

print ('SAMPLE DISTRIBUTION \n')

print('Feces', feces.shape)
print('Soil', soil.shape,'\n')

sampletypes = [feces, soil]

indexing=0

sample_name = {0: "FECES", 1: "SOIL"}

print ("POULTRY CORRELATION WITH MICROBIOME IN.........\n")

for item in sampletypes:
    sample = item

    #Split data
    X_train, X_test, y_train, y_test = train_test_split(sample.drop(['SampleID','SampleType', 'new_Cu'],axis='columns'),sample.new_Cu,test_size=0.3)

    #Models
    rf = RandomForestClassifier(n_estimators=100, random_state = 0)

    rf_score = cross_val_score(estimator=rf, X=X_train, y=y_train, cv=5)

    #RandomForest model
    rf.fit(X_train, y_train)
    y_pred = rf.predict(X_test)

    rf_probs = rf.predict_proba(X_test)
    rf_probs = rf_probs[:, 1]
    rf_auc_normal = roc_auc_score(y_test, rf_probs)
    
#    mylist2.append([f"Cu_{sample_name[indexing]}", rf_auc_normal])
    
   
    print(pd.value_counts(sample['new_Cu']))


    fig = plt.figure(1, (7,4))
    ax = fig.add_subplot(1,1,1) 

    ax.xaxis.set_major_formatter(mtick.PercentFormatter(xmax=prelim3_plot.max(), decimals=None, symbol=''))
        

    plt.title(f"new_Cu in {sample_name[indexing]} Model")
    prelim3_plot = pd.Series(rf.feature_importances_, index=sample.drop(['SampleID','new_Cu','SampleType'],axis='columns').columns)
    prelim3_plot.nlargest(10).plot(kind='barh',label='AUROC = %0.2f)' % rf_auc_normal).invert_yaxis()
    plt.xlabel('Relative Importance of Microbiome Genera')
    plt.legend()

    xmax=prelim3_plot.max()
    x=[0, 0.25*xmax, 0.5*xmax, 0.75*xmax, xmax]
    values=[0,25,50,75,100]
    plt.xticks(x,values)
    
    plt.show()
    
    prelim3_plot.nlargest(10).to_csv("prelim3.csv")
    top10 = pd.read_csv('prelim3.csv',usecols=[0])
    top10 = top10.values.tolist()
    
    for feature in range(0, 10):
        pdp = partial_dependence(rf, X=X_train, features=top10[feature])
#         plt.plot(pdp[1][0], pdp[0][0],'.')
#         plt.ylabel('Partial dependence'), plt.xlabel(top10[feature])
#         plt.show()
        
        slope = sp.stats.pearsonr(pdp[1][0], pdp[0][0])   
        print("Slope and P-value =", slope)
        
       
        mylist.append([f"Cu_{sample_name[indexing]}", str(top10[feature])[2:-2], slope[0], slope[1],rf_auc_normal])
        
    indexing+=1
    

# %% [markdown]
# (37) Fe

# %% [code]
print("Median:",poultry.Fe.median())

poultry.loc[poultry['Fe'] < poultry.Fe.median(), 'new_Fe'] = 0
poultry.loc[poultry['Fe'] >= poultry.Fe.median(), 'new_Fe'] = 1
print("Total sample count:", poultry.Fe.value_counts().sum(),"\n")

print("Distribution:")
print(poultry.new_Fe.value_counts())

sample = pd.merge(microbiome, poultry[['SampleID', 'new_Fe','SampleType']])
sample.loc[:, sample.isnull().any()].columns
sample = sample[~sample.isin([np.nan, np.inf, -np.inf]).any(1)]
sample = sample.drop(['Pathogen_Salmonella', 'new_Pathogen_Salmonella',
                      'Pathogen_Campy','new_Pathogen_Campy',
                      'Pathogen_Listeria','new_Pathogen_Listeria'],axis='columns')


feces=sample[sample.SampleType=='Feces']
soil=sample[sample.SampleType=='Soil']

print ('SAMPLE DISTRIBUTION \n')

print('Feces', feces.shape)
print('Soil', soil.shape,'\n')

sampletypes = [feces, soil]

indexing=0

sample_name = {0: "FECES", 1: "SOIL"}

print ("POULTRY CORRELATION WITH MICROBIOME IN.........\n")

for item in sampletypes:
    sample = item

    #Split data
    X_train, X_test, y_train, y_test = train_test_split(sample.drop(['SampleID','SampleType', 'new_Fe'],axis='columns'),sample.new_Fe,test_size=0.3)

    #Models
    rf = RandomForestClassifier(n_estimators=100, random_state = 0)

    rf_score = cross_val_score(estimator=rf, X=X_train, y=y_train, cv=5)

    #RandomForest model
    rf.fit(X_train, y_train)
    y_pred = rf.predict(X_test)

    rf_probs = rf.predict_proba(X_test)
    rf_probs = rf_probs[:, 1]
    rf_auc_normal = roc_auc_score(y_test, rf_probs)
    
#    mylist2.append([f"Fe_{sample_name[indexing]}", rf_auc_normal])
    
   
    print(pd.value_counts(sample['new_Fe']))


    fig = plt.figure(1, (7,4))
    ax = fig.add_subplot(1,1,1) 

    ax.xaxis.set_major_formatter(mtick.PercentFormatter(xmax=prelim3_plot.max(), decimals=None, symbol=''))
        

    plt.title(f"new_Fe in {sample_name[indexing]} Model")
    prelim3_plot = pd.Series(rf.feature_importances_, index=sample.drop(['SampleID','new_Fe','SampleType'],axis='columns').columns)
    prelim3_plot.nlargest(10).plot(kind='barh',label='AUROC = %0.2f)' % rf_auc_normal).invert_yaxis()
    plt.xlabel('Relative Importance of Microbiome Genera')
    plt.legend()

    xmax=prelim3_plot.max()
    x=[0, 0.25*xmax, 0.5*xmax, 0.75*xmax, xmax]
    values=[0,25,50,75,100]
    plt.xticks(x,values)
    
    plt.show()
    
    prelim3_plot.nlargest(10).to_csv("prelim3.csv")
    top10 = pd.read_csv('prelim3.csv',usecols=[0])
    top10 = top10.values.tolist()
    
    for feature in range(0, 10):
        pdp = partial_dependence(rf, X=X_train, features=top10[feature])
#         plt.plot(pdp[1][0], pdp[0][0],'.')
#         plt.ylabel('Partial dependence'), plt.xlabel(top10[feature])
#         plt.show()
        
        slope = sp.stats.pearsonr(pdp[1][0], pdp[0][0])   
        print("Slope and P-value =", slope)
        
       
        mylist.append([f"Fe_{sample_name[indexing]}", str(top10[feature])[2:-2], slope[0], slope[1],rf_auc_normal])
        
    indexing+=1
    

# %% [markdown]
# (38) K

# %% [code]
print("Median:",poultry.K.median())

poultry.loc[poultry['K'] < poultry.K.median(), 'new_K'] = 0
poultry.loc[poultry['K'] >= poultry.K.median(), 'new_K'] = 1 
print("Total sample count:", poultry.K.value_counts().sum(),"\n")

print("Distribution:")
print(poultry.new_K.value_counts())

sample = pd.merge(microbiome, poultry[['SampleID', 'new_K','SampleType']])
sample.loc[:, sample.isnull().any()].columns
sample = sample[~sample.isin([np.nan, np.inf, -np.inf]).any(1)]
sample = sample.drop(['Pathogen_Salmonella', 'new_Pathogen_Salmonella',
                      'Pathogen_Campy','new_Pathogen_Campy',
                      'Pathogen_Listeria','new_Pathogen_Listeria'],axis='columns')


feces=sample[sample.SampleType=='Feces']
soil=sample[sample.SampleType=='Soil']

print ('SAMPLE DISTRIBUTION \n')

print('Feces', feces.shape)
print('Soil', soil.shape,'\n')

sampletypes = [feces, soil]

indexing=0

sample_name = {0: "FECES", 1: "SOIL"}

print ("POULTRY CORRELATION WITH MICROBIOME IN.........\n")

for item in sampletypes:
    sample = item

    #Split data
    X_train, X_test, y_train, y_test = train_test_split(sample.drop(['SampleID','SampleType', 'new_K'],axis='columns'),sample.new_K,test_size=0.3)

    #Models
    rf = RandomForestClassifier(n_estimators=100, random_state = 0)

    rf_score = cross_val_score(estimator=rf, X=X_train, y=y_train, cv=5)

    #RandomForest model
    rf.fit(X_train, y_train)
    y_pred = rf.predict(X_test)

    rf_probs = rf.predict_proba(X_test)
    rf_probs = rf_probs[:, 1]
    rf_auc_normal = roc_auc_score(y_test, rf_probs)
    
#    mylist2.append([f"K_{sample_name[indexing]}", rf_auc_normal])
    
   
    print(pd.value_counts(sample['new_K']))


    fig = plt.figure(1, (7,4))
    ax = fig.add_subplot(1,1,1) 

    ax.xaxis.set_major_formatter(mtick.PercentFormatter(xmax=prelim3_plot.max(), decimals=None, symbol=''))
        

    plt.title(f"new_K in {sample_name[indexing]} Model")
    prelim3_plot = pd.Series(rf.feature_importances_, index=sample.drop(['SampleID','new_K','SampleType'],axis='columns').columns)
    prelim3_plot.nlargest(10).plot(kind='barh',label='AUROC = %0.2f)' % rf_auc_normal).invert_yaxis()
    plt.xlabel('Relative Importance of Microbiome Genera')
    plt.legend()

    xmax=prelim3_plot.max()
    x=[0, 0.25*xmax, 0.5*xmax, 0.75*xmax, xmax]
    values=[0,25,50,75,100]
    plt.xticks(x,values)
    
    plt.show()
    
    prelim3_plot.nlargest(10).to_csv("prelim3.csv")
    top10 = pd.read_csv('prelim3.csv',usecols=[0])
    top10 = top10.values.tolist()
    
    for feature in range(0, 10):
        pdp = partial_dependence(rf, X=X_train, features=top10[feature])
#         plt.plot(pdp[1][0], pdp[0][0],'.')
#         plt.ylabel('Partial dependence'), plt.xlabel(top10[feature])
#         plt.show()
        
        slope = sp.stats.pearsonr(pdp[1][0], pdp[0][0])   
        print("Slope and P-value =", slope)
        
       
        mylist.append([f"K_{sample_name[indexing]}", str(top10[feature])[2:-2], slope[0], slope[1],rf_auc_normal])
        
    indexing+=1
    

# %% [markdown]
# (39) Mg

# %% [code]
print("Median:",poultry.Mg.median())

poultry.loc[poultry['Mg'] < poultry.Mg.median(), 'new_Mg'] = 0
poultry.loc[poultry['Mg'] >= poultry.Mg.median(), 'new_Mg'] = 1 
print("Total sample count:", poultry.Mg.value_counts().sum(),"\n")

print("Distribution:")
print(poultry.new_Mg.value_counts())

sample = pd.merge(microbiome, poultry[['SampleID', 'new_Mg','SampleType']])
sample.loc[:, sample.isnull().any()].columns
sample = sample[~sample.isin([np.nan, np.inf, -np.inf]).any(1)]
sample = sample.drop(['Pathogen_Salmonella', 'new_Pathogen_Salmonella',
                      'Pathogen_Campy','new_Pathogen_Campy',
                      'Pathogen_Listeria','new_Pathogen_Listeria'],axis='columns')


feces=sample[sample.SampleType=='Feces']
soil=sample[sample.SampleType=='Soil']

print ('SAMPLE DISTRIBUTION \n')

print('Feces', feces.shape)
print('Soil', soil.shape,'\n')

sampletypes = [feces, soil]

indexing=0

sample_name = {0: "FECES", 1: "SOIL"}

print ("POULTRY CORRELATION WITH MICROBIOME IN.........\n")

for item in sampletypes:
    sample = item

    #Split data
    X_train, X_test, y_train, y_test = train_test_split(sample.drop(['SampleID','SampleType', 'new_Mg'],axis='columns'),sample.new_Mg,test_size=0.3)

    #Models
    rf = RandomForestClassifier(n_estimators=100, random_state = 0)

    rf_score = cross_val_score(estimator=rf, X=X_train, y=y_train, cv=5)

    #RandomForest model
    rf.fit(X_train, y_train)
    y_pred = rf.predict(X_test)

    rf_probs = rf.predict_proba(X_test)
    rf_probs = rf_probs[:, 1]
    rf_auc_normal = roc_auc_score(y_test, rf_probs)
    
#    mylist2.append([f"Mg_{sample_name[indexing]}", rf_auc_normal])
    
   
    print(pd.value_counts(sample['new_Mg']))


    fig = plt.figure(1, (7,4))
    ax = fig.add_subplot(1,1,1) 

    ax.xaxis.set_major_formatter(mtick.PercentFormatter(xmax=prelim3_plot.max(), decimals=None, symbol=''))
        

    plt.title(f"new_Mg in {sample_name[indexing]} Model")
    prelim3_plot = pd.Series(rf.feature_importances_, index=sample.drop(['SampleID','new_Mg','SampleType'],axis='columns').columns)
    prelim3_plot.nlargest(10).plot(kind='barh',label='AUROC = %0.2f)' % rf_auc_normal).invert_yaxis()
    plt.xlabel('Relative Importance of Microbiome Genera')
    plt.legend()

    xmax=prelim3_plot.max()
    x=[0, 0.25*xmax, 0.5*xmax, 0.75*xmax, xmax]
    values=[0,25,50,75,100]
    plt.xticks(x,values)
    
    plt.show()
    
    prelim3_plot.nlargest(10).to_csv("prelim3.csv")
    top10 = pd.read_csv('prelim3.csv',usecols=[0])
    top10 = top10.values.tolist()
    
    for feature in range(0, 10):
        pdp = partial_dependence(rf, X=X_train, features=top10[feature])
#         plt.plot(pdp[1][0], pdp[0][0],'.')
#         plt.ylabel('Partial dependence'), plt.xlabel(top10[feature])
#         plt.show()
        
        slope = sp.stats.pearsonr(pdp[1][0], pdp[0][0])   
        print("Slope and P-value =", slope)
        
       
        mylist.append([f"Mg_{sample_name[indexing]}", str(top10[feature])[2:-2], slope[0], slope[1],rf_auc_normal])
        
    indexing+=1
    

# %% [markdown]
# (40) Mn

# %% [code]
print("Median:",poultry.Mn.median())

poultry.loc[poultry['Mn'] < poultry.Mn.median(), 'new_Mn'] = 0
poultry.loc[poultry['Mn'] >= poultry.Mn.median(), 'new_Mn'] = 1 
print("Total sample count:", poultry.Mn.value_counts().sum(),"\n")

print("Distribution:")
print(poultry.new_Mn.value_counts())

sample = pd.merge(microbiome, poultry[['SampleID', 'new_Mn','SampleType']])
sample.loc[:, sample.isnull().any()].columns
sample = sample[~sample.isin([np.nan, np.inf, -np.inf]).any(1)]
sample = sample.drop(['Pathogen_Salmonella', 'new_Pathogen_Salmonella',
                      'Pathogen_Campy','new_Pathogen_Campy',
                      'Pathogen_Listeria','new_Pathogen_Listeria'],axis='columns')


feces=sample[sample.SampleType=='Feces']
soil=sample[sample.SampleType=='Soil']

print ('SAMPLE DISTRIBUTION \n')

print('Feces', feces.shape)
print('Soil', soil.shape,'\n')

sampletypes = [feces, soil]

indexing=0

sample_name = {0: "FECES", 1: "SOIL"}

print ("POULTRY CORRELATION WITH MICROBIOME IN.........\n")

for item in sampletypes:
    sample = item

    #Split data
    X_train, X_test, y_train, y_test = train_test_split(sample.drop(['SampleID','SampleType', 'new_Mn'],axis='columns'),sample.new_Mn,test_size=0.3)

    #Models
    rf = RandomForestClassifier(n_estimators=100, random_state = 0)

    rf_score = cross_val_score(estimator=rf, X=X_train, y=y_train, cv=5)

    #RandomForest model
    rf.fit(X_train, y_train)
    y_pred = rf.predict(X_test)

    rf_probs = rf.predict_proba(X_test)
    rf_probs = rf_probs[:, 1]
    rf_auc_normal = roc_auc_score(y_test, rf_probs)
    
#    mylist2.append([f"Mn_{sample_name[indexing]}", rf_auc_normal])
    
   
    print(pd.value_counts(sample['new_Mn']))


    fig = plt.figure(1, (7,4))
    ax = fig.add_subplot(1,1,1) 

    ax.xaxis.set_major_formatter(mtick.PercentFormatter(xmax=prelim3_plot.max(), decimals=None, symbol=''))
        

    plt.title(f"new_Mn in {sample_name[indexing]} Model")
    prelim3_plot = pd.Series(rf.feature_importances_, index=sample.drop(['SampleID','new_Mn','SampleType'],axis='columns').columns)
    prelim3_plot.nlargest(10).plot(kind='barh',label='AUROC = %0.2f)' % rf_auc_normal).invert_yaxis()
    plt.xlabel('Relative Importance of Microbiome Genera')
    plt.legend()

    xmax=prelim3_plot.max()
    x=[0, 0.25*xmax, 0.5*xmax, 0.75*xmax, xmax]
    values=[0,25,50,75,100]
    plt.xticks(x,values)
    
    plt.show()
    
    prelim3_plot.nlargest(10).to_csv("prelim3.csv")
    top10 = pd.read_csv('prelim3.csv',usecols=[0])
    top10 = top10.values.tolist()
    
    for feature in range(0, 10):
        pdp = partial_dependence(rf, X=X_train, features=top10[feature])
#         plt.plot(pdp[1][0], pdp[0][0],'.')
#         plt.ylabel('Partial dependence'), plt.xlabel(top10[feature])
#         plt.show()
        
        slope = sp.stats.pearsonr(pdp[1][0], pdp[0][0])   
        print("Slope and P-value =", slope)
        
       
        mylist.append([f"Mn_{sample_name[indexing]}", str(top10[feature])[2:-2], slope[0], slope[1],rf_auc_normal])
        
    indexing+=1
    

# %% [markdown]
# (41) Mo

# %% [code]
sample = pd.merge(microbiome, poultry[['SampleID', 'Mo','SampleType']])
sample.loc[:, sample.isnull().any()].columns
sample = sample[~sample.isin([np.nan, np.inf, -np.inf]).any(1)]
sample = sample.drop(['Pathogen_Salmonella', 'new_Pathogen_Salmonella',
                      'Pathogen_Campy','new_Pathogen_Campy',
                      'Pathogen_Listeria','new_Pathogen_Listeria'],axis='columns')

feces=sample[sample.SampleType=='Feces']
feces.loc[feces['Mo'] < feces.Mo.median(), 'new_Mo'] = 0
feces.loc[feces['Mo'] >= feces.Mo.median(), 'new_Mo'] = 1 

soil=sample[sample.SampleType=='Soil']
soil.loc[soil['Mo'] < soil.Mo.median(), 'new_Mo'] = 0 
soil.loc[soil['Mo'] >= soil.Mo.median(), 'new_Mo'] = 1 

print ('SAMPLE DISTRIBUTION \n')

print('Feces', feces.shape)
print('Soil', soil.shape,'\n')

sampletypes = [feces, soil]

indexing=0

sample_name = {0: "FECES", 1: "SOIL"}

print ("POULTRY CORRELATION WITH MICROBIOME IN.........\n")

for item in sampletypes:
    sample = item

    #Split data
    X_train, X_test, y_train, y_test = train_test_split(sample.drop(['SampleID','SampleType', 'Mo', 'new_Mo'],axis='columns'),sample.new_Mo,test_size=0.3)

    #Models
    rf = RandomForestClassifier(n_estimators=100, random_state = 0)

    rf_score = cross_val_score(estimator=rf, X=X_train, y=y_train, cv=5)

    #RandomForest model
    rf.fit(X_train, y_train)
    y_pred = rf.predict(X_test)

    rf_probs = rf.predict_proba(X_test)
    rf_probs = rf_probs[:, 1]
    rf_auc_normal = roc_auc_score(y_test, rf_probs)
    
#    mylist2.append([f"Mo_{sample_name[indexing]}", rf_auc_normal])
    
   
    print(pd.value_counts(sample['new_Mo']))


    fig = plt.figure(1, (7,4))
    ax = fig.add_subplot(1,1,1) 

    ax.xaxis.set_major_formatter(mtick.PercentFormatter(xmax=prelim3_plot.max(), decimals=None, symbol=''))
        

    plt.title(f"new_Mo in {sample_name[indexing]} Model")
    prelim3_plot = pd.Series(rf.feature_importances_, index=sample.drop(['SampleID','new_Mo','Mo','SampleType'],axis='columns').columns)
    prelim3_plot.nlargest(10).plot(kind='barh',label='AUROC = %0.2f)' % rf_auc_normal).invert_yaxis()
    plt.xlabel('Relative Importance of Microbiome Genera')
    plt.legend()

    xmax=prelim3_plot.max()
    x=[0, 0.25*xmax, 0.5*xmax, 0.75*xmax, xmax]
    values=[0,25,50,75,100]
    plt.xticks(x,values)
    
    plt.show()
    
    prelim3_plot.nlargest(10).to_csv("prelim3.csv")
    top10 = pd.read_csv('prelim3.csv',usecols=[0])
    top10 = top10.values.tolist()
    
    for feature in range(0, 10):
        pdp = partial_dependence(rf, X=X_train, features=top10[feature])
#         plt.plot(pdp[1][0], pdp[0][0],'.')
#         plt.ylabel('Partial dependence'), plt.xlabel(top10[feature])
#         plt.show()
        
        slope = sp.stats.pearsonr(pdp[1][0], pdp[0][0])   
        print("Slope and P-value =", slope)
        
       
        mylist.append([f"Mo_{sample_name[indexing]}", str(top10[feature])[2:-2], slope[0], slope[1],rf_auc_normal])
        
    indexing+=1
    

# %% [markdown]
# (42) Na

# %% [code]
print("Median:",poultry.Na.median())

poultry.loc[poultry['Na'] < poultry.Na.median(), 'new_Na'] = 0
poultry.loc[poultry['Na'] >= poultry.Na.median(), 'new_Na'] = 1 
print("Total sample count:", poultry.Na.value_counts().sum(),"\n")

print("Distribution:")
print(poultry.new_Na.value_counts())

sample = pd.merge(microbiome, poultry[['SampleID', 'new_Na','SampleType']])
sample.loc[:, sample.isnull().any()].columns
sample = sample[~sample.isin([np.nan, np.inf, -np.inf]).any(1)]
sample = sample.drop(['Pathogen_Salmonella', 'new_Pathogen_Salmonella',
                      'Pathogen_Campy','new_Pathogen_Campy',
                      'Pathogen_Listeria','new_Pathogen_Listeria'],axis='columns')


feces=sample[sample.SampleType=='Feces']
soil=sample[sample.SampleType=='Soil']

print ('SAMPLE DISTRIBUTION \n')

print('Feces', feces.shape)
print('Soil', soil.shape,'\n')

sampletypes = [feces, soil]

indexing=0

sample_name = {0: "FECES", 1: "SOIL"}

print ("POULTRY CORRELATION WITH MICROBIOME IN.........\n")

for item in sampletypes:
    sample = item

    #Split data
    X_train, X_test, y_train, y_test = train_test_split(sample.drop(['SampleID','SampleType', 'new_Na'],axis='columns'),sample.new_Na,test_size=0.3)

    #Models
    rf = RandomForestClassifier(n_estimators=100, random_state = 0)

    rf_score = cross_val_score(estimator=rf, X=X_train, y=y_train, cv=5)

    #RandomForest model
    rf.fit(X_train, y_train)
    y_pred = rf.predict(X_test)

    rf_probs = rf.predict_proba(X_test)
    rf_probs = rf_probs[:, 1]
    rf_auc_normal = roc_auc_score(y_test, rf_probs)
    
#    mylist2.append([f"Na_{sample_name[indexing]}", rf_auc_normal])
    
   
    print(pd.value_counts(sample['new_Na']))


    fig = plt.figure(1, (7,4))
    ax = fig.add_subplot(1,1,1) 

    ax.xaxis.set_major_formatter(mtick.PercentFormatter(xmax=prelim3_plot.max(), decimals=None, symbol=''))
        

    plt.title(f"new_Na in {sample_name[indexing]} Model")
    prelim3_plot = pd.Series(rf.feature_importances_, index=sample.drop(['SampleID','new_Na','SampleType'],axis='columns').columns)
    prelim3_plot.nlargest(10).plot(kind='barh',label='AUROC = %0.2f)' % rf_auc_normal).invert_yaxis()
    plt.xlabel('Relative Importance of Microbiome Genera')
    plt.legend()

    xmax=prelim3_plot.max()
    x=[0, 0.25*xmax, 0.5*xmax, 0.75*xmax, xmax]
    values=[0,25,50,75,100]
    plt.xticks(x,values)
    
    plt.show()
    
    prelim3_plot.nlargest(10).to_csv("prelim3.csv")
    top10 = pd.read_csv('prelim3.csv',usecols=[0])
    top10 = top10.values.tolist()
    
    for feature in range(0, 10):
        pdp = partial_dependence(rf, X=X_train, features=top10[feature])
#         plt.plot(pdp[1][0], pdp[0][0],'.')
#         plt.ylabel('Partial dependence'), plt.xlabel(top10[feature])
#         plt.show()
        
        slope = sp.stats.pearsonr(pdp[1][0], pdp[0][0])   
        print("Slope and P-value =", slope)
        
       
        mylist.append([f"Na_{sample_name[indexing]}", str(top10[feature])[2:-2], slope[0], slope[1],rf_auc_normal])
        
    indexing+=1
    

# %% [markdown]
# (43) Ni

# %% [code]
sample = pd.merge(microbiome, poultry[['SampleID', 'Ni','SampleType']])
sample.loc[:, sample.isnull().any()].columns
sample = sample[~sample.isin([np.nan, np.inf, -np.inf]).any(1)]
sample = sample.drop(['Pathogen_Salmonella', 'new_Pathogen_Salmonella',
                      'Pathogen_Campy','new_Pathogen_Campy',
                      'Pathogen_Listeria','new_Pathogen_Listeria'],axis='columns')

feces=sample[sample.SampleType=='Feces']
feces.loc[feces['Ni'] < feces.Ni.median(), 'new_Ni'] = 0
feces.loc[feces['Ni'] >= feces.Ni.median(), 'new_Ni'] = 1 

soil=sample[sample.SampleType=='Soil']
soil.loc[soil['Ni'] < soil.Ni.median(), 'new_Ni'] = 0 
soil.loc[soil['Ni'] >= soil.Ni.median(), 'new_Ni'] = 1 

print ('SAMPLE DISTRIBUTION \n')

print('Feces', feces.shape)
print('Soil', soil.shape,'\n')

sampletypes = [feces, soil]

indexing=0

sample_name = {0: "FECES", 1: "SOIL"}

print ("POULTRY CORRELATION WITH MICROBIOME IN.........\n")

for item in sampletypes:
    sample = item

    #Split data
    X_train, X_test, y_train, y_test = train_test_split(sample.drop(['SampleID','SampleType', 'Ni', 'new_Ni'],axis='columns'),sample.new_Ni,test_size=0.3)

    #Models
    rf = RandomForestClassifier(n_estimators=100, random_state = 0)

    rf_score = cross_val_score(estimator=rf, X=X_train, y=y_train, cv=5)

    #RandomForest model
    rf.fit(X_train, y_train)
    y_pred = rf.predict(X_test)

    rf_probs = rf.predict_proba(X_test)
    rf_probs = rf_probs[:, 1]
    rf_auc_normal = roc_auc_score(y_test, rf_probs)
    
#    mylist2.append([f"Ni_{sample_name[indexing]}", rf_auc_normal])
    
   
    print(pd.value_counts(sample['new_Ni']))


    fig = plt.figure(1, (7,4))
    ax = fig.add_subplot(1,1,1) 

    ax.xaxis.set_major_formatter(mtick.PercentFormatter(xmax=prelim3_plot.max(), decimals=None, symbol=''))
        

    plt.title(f"new_Ni in {sample_name[indexing]} Model")
    prelim3_plot = pd.Series(rf.feature_importances_, index=sample.drop(['SampleID','new_Ni','Ni','SampleType'],axis='columns').columns)
    prelim3_plot.nlargest(10).plot(kind='barh',label='AUROC = %0.2f)' % rf_auc_normal).invert_yaxis()
    plt.xlabel('Relative Importance of Microbiome Genera')
    plt.legend()

    xmax=prelim3_plot.max()
    x=[0, 0.25*xmax, 0.5*xmax, 0.75*xmax, xmax]
    values=[0,25,50,75,100]
    plt.xticks(x,values)
    
    plt.show()
    
    prelim3_plot.nlargest(10).to_csv("prelim3.csv")
    top10 = pd.read_csv('prelim3.csv',usecols=[0])
    top10 = top10.values.tolist()
    
    for feature in range(0, 10):
        pdp = partial_dependence(rf, X=X_train, features=top10[feature])
#         plt.plot(pdp[1][0], pdp[0][0],'.')
#         plt.ylabel('Partial dependence'), plt.xlabel(top10[feature])
#         plt.show()
        
        slope = sp.stats.pearsonr(pdp[1][0], pdp[0][0])   
        print("Slope and P-value =", slope)
        
       
        mylist.append([f"Ni_{sample_name[indexing]}", str(top10[feature])[2:-2], slope[0], slope[1],rf_auc_normal])
        
    indexing+=1
    

# %% [markdown]
# (44) P

# %% [code]
print("Median:",poultry.P.median())

poultry.loc[poultry['P'] < poultry.P.median(), 'new_P'] = 0
poultry.loc[poultry['P'] >= poultry.P.median(), 'new_P'] = 1 
print("Total sample count:", poultry.P.value_counts().sum(),"\n")

print("Distribution:")
print(poultry.new_P.value_counts())

sample = pd.merge(microbiome, poultry[['SampleID', 'new_P','SampleType']])
sample.loc[:, sample.isnull().any()].columns
sample = sample[~sample.isin([np.nan, np.inf, -np.inf]).any(1)]
sample = sample.drop(['Pathogen_Salmonella', 'new_Pathogen_Salmonella',
                      'Pathogen_Campy','new_Pathogen_Campy',
                      'Pathogen_Listeria','new_Pathogen_Listeria'],axis='columns')


feces=sample[sample.SampleType=='Feces']
soil=sample[sample.SampleType=='Soil']

print ('SAMPLE DISTRIBUTION \n')

print('Feces', feces.shape)
print('Soil', soil.shape,'\n')

sampletypes = [feces, soil]

indexing=0

sample_name = {0: "FECES", 1: "SOIL"}

print ("POULTRY CORRELATION WITH MICROBIOME IN.........\n")

for item in sampletypes:
    sample = item

    #Split data
    X_train, X_test, y_train, y_test = train_test_split(sample.drop(['SampleID','SampleType', 'new_P'],axis='columns'),sample.new_P,test_size=0.3)

    #Models
    rf = RandomForestClassifier(n_estimators=100, random_state = 0)

    rf_score = cross_val_score(estimator=rf, X=X_train, y=y_train, cv=5)

    #RandomForest model
    rf.fit(X_train, y_train)
    y_pred = rf.predict(X_test)

    rf_probs = rf.predict_proba(X_test)
    rf_probs = rf_probs[:, 1]
    rf_auc_normal = roc_auc_score(y_test, rf_probs)
    
#    mylist2.append([f"P_{sample_name[indexing]}", rf_auc_normal])
    
   
    print(pd.value_counts(sample['new_P']))


    fig = plt.figure(1, (7,4))
    ax = fig.add_subplot(1,1,1) 

    ax.xaxis.set_major_formatter(mtick.PercentFormatter(xmax=prelim3_plot.max(), decimals=None, symbol=''))
        

    plt.title(f"new_P in {sample_name[indexing]} Model")
    prelim3_plot = pd.Series(rf.feature_importances_, index=sample.drop(['SampleID','new_P','SampleType'],axis='columns').columns)
    prelim3_plot.nlargest(10).plot(kind='barh',label='AUROC = %0.2f)' % rf_auc_normal).invert_yaxis()
    plt.xlabel('Relative Importance of Microbiome Genera')
    plt.legend()

    xmax=prelim3_plot.max()
    x=[0, 0.25*xmax, 0.5*xmax, 0.75*xmax, xmax]
    values=[0,25,50,75,100]
    plt.xticks(x,values)
    
    plt.show()
    
    prelim3_plot.nlargest(10).to_csv("prelim3.csv")
    top10 = pd.read_csv('prelim3.csv',usecols=[0])
    top10 = top10.values.tolist()
    
    for feature in range(0, 10):
        pdp = partial_dependence(rf, X=X_train, features=top10[feature])
#         plt.plot(pdp[1][0], pdp[0][0],'.')
#         plt.ylabel('Partial dependence'), plt.xlabel(top10[feature])
#         plt.show()
        
        slope = sp.stats.pearsonr(pdp[1][0], pdp[0][0])   
        print("Slope and P-value =", slope)
        
       
        mylist.append([f"P_{sample_name[indexing]}", str(top10[feature])[2:-2], slope[0], slope[1],rf_auc_normal])
        
    indexing+=1
    

# %% [markdown]
# (45) Pb

# %% [code]
print("Median:",poultry.Pb.median())

poultry.loc[poultry['Pb'] < poultry.Pb.median(), 'new_Pb'] = 0
poultry.loc[poultry['Pb'] >= poultry.Pb.median(), 'new_Pb'] = 1 
print("Total sample count:", poultry.Pb.value_counts().sum(),"\n")

print("Distribution:")
print(poultry.new_Pb.value_counts())

sample = pd.merge(microbiome, poultry[['SampleID', 'new_Pb','SampleType']])
sample.loc[:, sample.isnull().any()].columns
sample = sample[~sample.isin([np.nan, np.inf, -np.inf]).any(1)]
sample = sample.drop(['Pathogen_Salmonella', 'new_Pathogen_Salmonella',
                      'Pathogen_Campy','new_Pathogen_Campy',
                      'Pathogen_Listeria','new_Pathogen_Listeria'],axis='columns')


feces=sample[sample.SampleType=='Feces']
soil=sample[sample.SampleType=='Soil']

print ('SAMPLE DISTRIBUTION \n')

print('Feces', feces.shape)
print('Soil', soil.shape,'\n')

sampletypes = [feces, soil]

indexing=0

sample_name = {0: "FECES", 1: "SOIL"}

print ("POULTRY CORRELATION WITH MICROBIOME IN.........\n")

for item in sampletypes:
    sample = item

    #Split data
    X_train, X_test, y_train, y_test = train_test_split(sample.drop(['SampleID','SampleType', 'new_Pb'],axis='columns'),sample.new_Pb,test_size=0.3)

    #Models
    rf = RandomForestClassifier(n_estimators=100, random_state = 0)

    rf_score = cross_val_score(estimator=rf, X=X_train, y=y_train, cv=5)

    #RandomForest model
    rf.fit(X_train, y_train)
    y_pred = rf.predict(X_test)

    rf_probs = rf.predict_proba(X_test)
    rf_probs = rf_probs[:, 1]
    rf_auc_normal = roc_auc_score(y_test, rf_probs)
    
#    mylist2.append([f"Pb_{sample_name[indexing]}", rf_auc_normal])
    
   
    print(pd.value_counts(sample['new_Pb']))


    fig = plt.figure(1, (7,4))
    ax = fig.add_subplot(1,1,1) 

    ax.xaxis.set_major_formatter(mtick.PercentFormatter(xmax=prelim3_plot.max(), decimals=None, symbol=''))
        

    plt.title(f"new_Pb in {sample_name[indexing]} Model")
    prelim3_plot = pd.Series(rf.feature_importances_, index=sample.drop(['SampleID','new_Pb','SampleType'],axis='columns').columns)
    prelim3_plot.nlargest(10).plot(kind='barh',label='AUROC = %0.2f)' % rf_auc_normal).invert_yaxis()
    plt.xlabel('Relative Importance of Microbiome Genera')
    plt.legend()

    xmax=prelim3_plot.max()
    x=[0, 0.25*xmax, 0.5*xmax, 0.75*xmax, xmax]
    values=[0,25,50,75,100]
    plt.xticks(x,values)
    
    plt.show()
    
    prelim3_plot.nlargest(10).to_csv("prelim3.csv")
    top10 = pd.read_csv('prelim3.csv',usecols=[0])
    top10 = top10.values.tolist()
    
    for feature in range(0, 10):
        pdp = partial_dependence(rf, X=X_train, features=top10[feature])
#         plt.plot(pdp[1][0], pdp[0][0],'.')
#         plt.ylabel('Partial dependence'), plt.xlabel(top10[feature])
#         plt.show()
        
        slope = sp.stats.pearsonr(pdp[1][0], pdp[0][0])   
        print("Slope and P-value =", slope)
        
       
        mylist.append([f"Pb_{sample_name[indexing]}", str(top10[feature])[2:-2], slope[0], slope[1],rf_auc_normal])
        
    indexing+=1
    

# %% [markdown]
# (46) S

# %% [code]
print("Median:",poultry.S.median())

poultry.loc[poultry['S'] < poultry.S.median(), 'new_S'] = 0
poultry.loc[poultry['S'] >= poultry.S.median(), 'new_S'] = 1 
print("Total sample count:", poultry.S.value_counts().sum(),"\n")

print("Distribution:")
print(poultry.new_S.value_counts())

sample = pd.merge(microbiome, poultry[['SampleID', 'new_S','SampleType']])
sample.loc[:, sample.isnull().any()].columns
sample = sample[~sample.isin([np.nan, np.inf, -np.inf]).any(1)]
sample = sample.drop(['Pathogen_Salmonella', 'new_Pathogen_Salmonella',
                      'Pathogen_Campy','new_Pathogen_Campy',
                      'Pathogen_Listeria','new_Pathogen_Listeria'],axis='columns')


feces=sample[sample.SampleType=='Feces']
soil=sample[sample.SampleType=='Soil']

print ('SAMPLE DISTRIBUTION \n')

print('Feces', feces.shape)
print('Soil', soil.shape,'\n')

sampletypes = [feces]

indexing=0

sample_name = {0: "FECES"}

print ("POULTRY CORRELATION WITH MICROBIOME IN.........\n")

for item in sampletypes:
    sample = item

    #Split data
    X_train, X_test, y_train, y_test = train_test_split(sample.drop(['SampleID','SampleType', 'new_S'],axis='columns'),sample.new_S,test_size=0.3)

    #Models
    rf = RandomForestClassifier(n_estimators=100, random_state = 0)

    rf_score = cross_val_score(estimator=rf, X=X_train, y=y_train, cv=5)

    #RandomForest model
    rf.fit(X_train, y_train)
    y_pred = rf.predict(X_test)

    rf_probs = rf.predict_proba(X_test)
    rf_probs = rf_probs[:, 1]
    rf_auc_normal = roc_auc_score(y_test, rf_probs)
    
#    mylist2.append([f"S_{sample_name[indexing]}", rf_auc_normal])
    
   
    print(pd.value_counts(sample['new_S']))


    fig = plt.figure(1, (7,4))
    ax = fig.add_subplot(1,1,1) 

    ax.xaxis.set_major_formatter(mtick.PercentFormatter(xmax=prelim3_plot.max(), decimals=None, symbol=''))
        

    plt.title(f"new_S in {sample_name[indexing]} Model")
    prelim3_plot = pd.Series(rf.feature_importances_, index=sample.drop(['SampleID','new_S','SampleType'],axis='columns').columns)
    prelim3_plot.nlargest(10).plot(kind='barh',label='AUROC = %0.2f)' % rf_auc_normal).invert_yaxis()
    plt.xlabel('Relative Importance of Microbiome Genera')
    plt.legend()

    xmax=prelim3_plot.max()
    x=[0, 0.25*xmax, 0.5*xmax, 0.75*xmax, xmax]
    values=[0,25,50,75,100]
    plt.xticks(x,values)
    
    plt.show()
    
    prelim3_plot.nlargest(10).to_csv("prelim3.csv")
    top10 = pd.read_csv('prelim3.csv',usecols=[0])
    top10 = top10.values.tolist()
    
    for feature in range(0, 10):
        pdp = partial_dependence(rf, X=X_train, features=top10[feature])
#         plt.plot(pdp[1][0], pdp[0][0],'.')
#         plt.ylabel('Partial dependence'), plt.xlabel(top10[feature])
#         plt.show()
        
        slope = sp.stats.pearsonr(pdp[1][0], pdp[0][0])   
        print("Slope and P-value =", slope)
        
       
        mylist.append([f"S_{sample_name[indexing]}", str(top10[feature])[2:-2], slope[0], slope[1],rf_auc_normal])
        
    indexing+=1
    

# %% [markdown]
# (47) Si

# %% [code]
print("Median:",poultry.Si.median())

poultry.loc[poultry['Si'] < poultry.Si.median(), 'new_Si'] = 0
poultry.loc[poultry['Si'] >= poultry.Si.median(), 'new_Si'] = 1 
print("Total sample count:", poultry.Si.value_counts().sum(),"\n")

print("Distribution:")
print(poultry.new_Si.value_counts())

sample = pd.merge(microbiome, poultry[['SampleID', 'new_Si','SampleType']])
sample.loc[:, sample.isnull().any()].columns
sample = sample[~sample.isin([np.nan, np.inf, -np.inf]).any(1)]
sample = sample.drop(['Pathogen_Salmonella', 'new_Pathogen_Salmonella',
                      'Pathogen_Campy','new_Pathogen_Campy',
                      'Pathogen_Listeria','new_Pathogen_Listeria'],axis='columns')


feces=sample[sample.SampleType=='Feces']
soil=sample[sample.SampleType=='Soil']

print ('SAMPLE DISTRIBUTION \n')

print('Feces', feces.shape)
print('Soil', soil.shape,'\n')

sampletypes = [feces]

indexing=0

sample_name = {0: "FECES"}

print ("POULTRY CORRELATION WITH MICROBIOME IN.........\n")

for item in sampletypes:
    sample = item

    #Split data
    X_train, X_test, y_train, y_test = train_test_split(sample.drop(['SampleID','SampleType', 'new_Si'],axis='columns'),sample.new_Si,test_size=0.3)

    #Models
    rf = RandomForestClassifier(n_estimators=100, random_state = 0)

    rf_score = cross_val_score(estimator=rf, X=X_train, y=y_train, cv=5)

    #RandomForest model
    rf.fit(X_train, y_train)
    y_pred = rf.predict(X_test)

    rf_probs = rf.predict_proba(X_test)
    rf_probs = rf_probs[:, 1]
    rf_auc_normal = roc_auc_score(y_test, rf_probs)
    
 #   mylist2.append([f"Si_{sample_name[indexing]}", rf_auc_normal])
    
   
    print(pd.value_counts(sample['new_Si']))


    fig = plt.figure(1, (7,4))
    ax = fig.add_subplot(1,1,1) 

    ax.xaxis.set_major_formatter(mtick.PercentFormatter(xmax=prelim3_plot.max(), decimals=None, symbol=''))
        

    plt.title(f"new_Si in {sample_name[indexing]} Model")
    prelim3_plot = pd.Series(rf.feature_importances_, index=sample.drop(['SampleID','new_Si','SampleType'],axis='columns').columns)
    prelim3_plot.nlargest(10).plot(kind='barh',label='AUROC = %0.2f)' % rf_auc_normal).invert_yaxis()
    plt.xlabel('Relative Importance of Microbiome Genera')
    plt.legend()

    xmax=prelim3_plot.max()
    x=[0, 0.25*xmax, 0.5*xmax, 0.75*xmax, xmax]
    values=[0,25,50,75,100]
    plt.xticks(x,values)
    
    plt.show()
    
    prelim3_plot.nlargest(10).to_csv("prelim3.csv")
    top10 = pd.read_csv('prelim3.csv',usecols=[0])
    top10 = top10.values.tolist()
    
    for feature in range(0, 10):
        pdp = partial_dependence(rf, X=X_train, features=top10[feature])
#         plt.plot(pdp[1][0], pdp[0][0],'.')
#         plt.ylabel('Partial dependence'), plt.xlabel(top10[feature])
#         plt.show()
        
        slope = sp.stats.pearsonr(pdp[1][0], pdp[0][0])   
        print("Slope and P-value =", slope)
        
       
        mylist.append([f"Si_{sample_name[indexing]}", str(top10[feature])[2:-2], slope[0], slope[1],rf_auc_normal])
        
    indexing+=1
    

# %% [markdown]
# (48) Zn

# %% [code]
print("Median:",poultry.Zn.median())

poultry.loc[poultry['Zn'] < poultry.Zn.median(), 'new_Zn'] = 0
poultry.loc[poultry['Zn'] >= poultry.Zn.median(), 'new_Zn'] = 1 
print("Total sample count:", poultry.Zn.value_counts().sum(),"\n")

print("Distribution:")
print(poultry.new_Zn.value_counts())

sample = pd.merge(microbiome, poultry[['SampleID', 'new_Zn','SampleType']])
sample.loc[:, sample.isnull().any()].columns
sample = sample[~sample.isin([np.nan, np.inf, -np.inf]).any(1)]
sample = sample.drop(['Pathogen_Salmonella', 'new_Pathogen_Salmonella',
                      'Pathogen_Campy','new_Pathogen_Campy',
                      'Pathogen_Listeria','new_Pathogen_Listeria'],axis='columns')


feces=sample[sample.SampleType=='Feces']
soil=sample[sample.SampleType=='Soil']

print ('SAMPLE DISTRIBUTION \n')

print('Feces', feces.shape)
print('Soil', soil.shape,'\n')

sampletypes = [feces, soil]

indexing=0

sample_name = {0: "FECES", 1: "SOIL"}

print ("POULTRY CORRELATION WITH MICROBIOME IN.........\n")

for item in sampletypes:
    sample = item

    #Split data
    X_train, X_test, y_train, y_test = train_test_split(sample.drop(['SampleID','SampleType', 'new_Zn'],axis='columns'),sample.new_Zn,test_size=0.3)

    #Models
    rf = RandomForestClassifier(n_estimators=100, random_state = 0)

    rf_score = cross_val_score(estimator=rf, X=X_train, y=y_train, cv=5)

    #RandomForest model
    rf.fit(X_train, y_train)
    y_pred = rf.predict(X_test)

    rf_probs = rf.predict_proba(X_test)
    rf_probs = rf_probs[:, 1]
    rf_auc_normal = roc_auc_score(y_test, rf_probs)
    
     
   
    print(pd.value_counts(sample['new_Zn']))


    fig = plt.figure(1, (7,4))
    ax = fig.add_subplot(1,1,1) 

    ax.xaxis.set_major_formatter(mtick.PercentFormatter(xmax=prelim3_plot.max(), decimals=None, symbol=''))
        

    plt.title(f"new_Zn in {sample_name[indexing]} Model")
    prelim3_plot = pd.Series(rf.feature_importances_, index=sample.drop(['SampleID','new_Zn','SampleType'],axis='columns').columns)
    prelim3_plot.nlargest(10).plot(kind='barh',label='AUROC = %0.2f)' % rf_auc_normal).invert_yaxis()
    plt.xlabel('Relative Importance of Microbiome Genera')
    plt.legend()

    xmax=prelim3_plot.max()
    x=[0, 0.25*xmax, 0.5*xmax, 0.75*xmax, xmax]
    values=[0,25,50,75,100]
    plt.xticks(x,values)
    
    plt.show()
    
    prelim3_plot.nlargest(10).to_csv("prelim3.csv")
    top10 = pd.read_csv('prelim3.csv',usecols=[0])
    top10 = top10.values.tolist()
    
#     mylist2.append([f"Zn_{sample_name[indexing]}", rf_auc_normal])
#     output2 = pd.DataFrame(mylist)   
#     output2.to_csv('Microbiome as input vs Poultry AUC.csv', index = False, header=False)              
    
                    
    for feature in range(0, 10):
        pdp = partial_dependence(rf, X=X_train, features=top10[feature])
        #plt.plot(pdp[1][0], pdp[0][0],'.')
        #plt.ylabel('Partial dependence'), plt.xlabel(top10[feature])
        #plt.show()
        
        slope = sp.stats.pearsonr(pdp[1][0], pdp[0][0])   
        print("Slope and P-value =", slope)
        
       
        mylist.append([f"Zn_{sample_name[indexing]}", str(top10[feature])[2:-2], slope[0], slope[1],rf_auc_normal])
        
        output = pd.DataFrame(mylist)
        
        output.to_csv('Microbiome Poultry Correlation Different Timepoints.csv', index = False, header=False)
        

        
    indexing+=1
    
   

# %% [markdown]
# (1) Pathogens and Probiotics Correlations at different timepoints

# %% [code]
correlation = pd.read_csv("Microbiome Poultry Correlation Different Timepoints.csv")

cor_probiotics = correlation[correlation['Important_Feature'].isin(['Probiotic_Bacillus',
                                                                        'Probiotic_Bifidobacterium',
                                                                        'Probiotic_Clostridium',
                                                                        'Probiotic_Enterococcus',
                                                                        'Probiotic_Lactobacillus',
                                                                        'Probiotic_Pediococcus',
                                                                        'Probiotic_Propionibacterium',
                                                                        'Probiotic_Streptococcus'])]

#Select where targets are only pathogens (Salmonella, Campy, Listeria)
#cor_probiotics = cor_probiotics[cor_probiotics['Target/SampleType'].str.contains('Lab_Campy|Lab_Salmonella|Lab_Listeria')]

#Select where Correlation is > 0.7 or <-0.7 and P-value < 0.01
cor_probiotics = cor_probiotics[((cor_probiotics.Correlation >= 0.7) & (cor_probiotics["P-Value"] < 0.05) & (cor_probiotics.AUC >= 0.7)) | ((cor_probiotics.Correlation <= -0.7) & (cor_probiotics["P-Value"] < 0.05) & (cor_probiotics.AUC >= 0.7))]

#cor_probiotics = pd.read_csv("04b Probiotics vs Pathogens.csv")
cor_probiotics.head()
cor_probiotics = cor_probiotics[["Target/SampleType", "Important_Feature", "Correlation","P-Value","AUC"]]
cor_probiotics.replace({'Probiotic_': ''}, regex=True, inplace=True)
cor_probiotics.rename(columns={'Target/SampleType':'Sample', 'Important_Feature':'Probiotics'}, inplace = True)


#cor_probiotics.to_csv('04c Probiotic Correlation.csv', index = False)
cor_probiotics.head(10)


# %% [code]
#Probiotics cor_probiotics (cor) with Lab pathogens (Labpath)
cor_Labpath = cor_probiotics[cor_probiotics.Sample.str.contains('Campy')]

#Probiotics cor_probiotics (cor) with Lab pathogens (Labpath) in FECES
FECES = cor_Labpath[cor_Labpath['Sample'].str.contains('FECES')].copy()
FECES.loc[len(FECES.index)] = ['Campylobacter_FECES_END',"Bacillus",0,0,0]
FECES.replace({'_FECES': ''}, regex=True, inplace=True)
FECES.rename(columns={'Sample':'Pathogens'}, inplace = True)
FECES = pd.pivot_table(FECES,index=['Pathogens'],columns='Probiotics',values='Correlation',fill_value=0)


#Plots layout
plt.rcParams["figure.figsize"] = [12, 6]
plt.rcParams.update({'font.size': 15})

plt.rcParams["figure.autolayout"] = True
fig, axs = plt.subplots(ncols=1)


#Making the plots
sns.heatmap(FECES,cmap="RdYlGn", vmin=-1, vmax=1).set(title='FECES')

#sns.heatmap(SOIL,cmap="RdYlGn", vmin=-1, vmax=1, ax=axs[1]).set(title='SOIL')

plt.suptitle('Common Probiotics Genera Correlation with Pathogens', y=1.05, fontsize=20)
plt.savefig("Figure 2.jpg")

plt.show()


# %% [code]


# %% [code]
correlation = pd.read_csv("Microbiome Poultry Correlation Different Timepoints.csv")

cor_nonprobiotics = correlation[~correlation['Important_Feature'].isin(['Probiotic_Bacillus',
                                                                        'Probiotic_Bifidobacterium',
                                                                        'Probiotic_Clostridium',
                                                                        'Probiotic_Enterococcus',
                                                                        'Probiotic_Lactobacillus',
                                                                        'Probiotic_Pediococcus',
                                                                        'Probiotic_Propionibacterium',
                                                                        'Probiotic_Streptococcus'])]

#Select where targets are only pathogens (Salmonella, Campy, Listeria)
#cor_nonprobiotics = cor_nonprobiotics[cor_nonprobiotics['Target/SampleType'].str.contains('Lab_Campy|Lab_Salmonella|Lab_Listeria')]

#Select where Correlation is > 0.7 or <-0.7 and P-value < 0.01
cor_nonprobiotics = cor_nonprobiotics[((cor_nonprobiotics.Correlation >= 0.7) & (cor_nonprobiotics["P-Value"] < 0.05) & (cor_nonprobiotics.AUC >= 0.7)) | ((cor_nonprobiotics.Correlation <= -0.7) & (cor_nonprobiotics["P-Value"] < 0.05) & (cor_nonprobiotics.AUC >= 0.7))]

#cor_nonprobiotics = pd.read_csv("04b Probiotics vs Pathogens.csv")
cor_nonprobiotics.head()
cor_nonprobiotics = cor_nonprobiotics[["Target/SampleType", "Important_Feature", "Correlation","P-Value","AUC"]]
cor_nonprobiotics.replace({'Probiotic_': ''}, regex=True, inplace=True)
cor_nonprobiotics.rename(columns={'Target/SampleType':'Sample', 'Important_Feature':'Potential_Probiotics'}, inplace = True)


#cor_nonprobiotics.to_csv('04c Probiotic Correlation.csv', index = False)
cor_nonprobiotics.head(10)


# %% [code]
#Probiotics cor_nonprobiotics (cor) with Lab pathogens (Labpath)
cor_Labpath = cor_nonprobiotics[cor_nonprobiotics.Sample.str.contains('Campy')]

#Probiotics cor_nonprobiotics (cor) with Lab pathogens (Labpath) in FECES
FECES = cor_Labpath[cor_Labpath['Sample'].str.contains('FECES')].copy()
FECES.replace({'_FECES': ''}, regex=True, inplace=True)
FECES.rename(columns={'Sample':'Pathogens'}, inplace = True)
FECES = pd.pivot_table(FECES,index=['Pathogens'],columns='Potential_Probiotics',values='Correlation',fill_value=0)

# #Probiotics cor_nonprobiotics (cor) with Lab pathogens (Labpath) in SOIL
# SOIL = cor_Labpath[cor_Labpath['Sample'].str.contains('SOIL')].copy()
# SOIL.replace({'_SOIL': ''}, regex=True, inplace=True)
# SOIL.rename(columns={'Sample':'Pathogens'}, inplace = True)
# SOIL = pd.pivot_table(SOIL,index=['Pathogens'],columns='None_Probiotics',values='Correlation',fill_value=0)

#Plots layout
plt.rcParams["figure.figsize"] = [12, 8]
plt.rcParams["figure.autolayout"] = True
#fig, axs = plt.subplots(ncols=2)

plt.suptitle('Potential Probiotics Genera Correlation with Pathogens', y=1.05, fontsize=20)


#Making the plots
sns.heatmap(FECES,cmap="RdYlGn", vmin=-1, vmax=1).set(title='FECES')
plt.savefig("Figure 3.jpg")


plt.show()


# %% [code]
#correlation = pd.read_csv("04c Correlations.csv")

cor_pot_probiotics = correlation[correlation['Important_Feature'].isin(['g__Caloramator', 'g__DA101', 'g__Dorea', 'g__Faecalibacterium','g__Parabacteroides',
                                                                        'g__Proteus', 'g__Rumellibacillus', 'g__Solibacillus', 'g__Veillonella'])]

#Select where targets are only pathogens (Salmonella, Campy, Listeria)
#cor_pot_probiotics = cor_pot_probiotics[cor_pot_probiotics['Target/SampleType'].str.contains('Lab_Campy|Lab_Salmonella|Lab_Listeria')]

#Select where Correlation is > 0.7 or <-0.7 and P-value < 0.01
cor_pot_probiotics = cor_pot_probiotics[((cor_pot_probiotics.Correlation >= 0.7) & (cor_pot_probiotics["P-Value"] < 0.05) & (cor_pot_probiotics.AUC >= 0.7)) | ((cor_pot_probiotics.Correlation <= -0.7) & (cor_pot_probiotics["P-Value"] < 0.05) & (cor_pot_probiotics.AUC >= 0.7))]

#cor_pot_probiotics = pd.read_csv("04b pot_probiotics vs Pathogens.csv")
cor_pot_probiotics.head()
cor_pot_probiotics = cor_pot_probiotics[["Target/SampleType", "Important_Feature", "Correlation","P-Value","AUC"]]
cor_pot_probiotics.replace({'Probiotic_': ''}, regex=True, inplace=True)
cor_pot_probiotics.rename(columns={'Target/SampleType':'Sample', 'Important_Feature':'Potential_Probiotics'}, inplace = True)


cor_pot_probiotics.head(10)


# %% [code]
#Probiotics correlation (cor) with Farm Practices (FarmPractice)
cor_FarmPractice = cor_probiotics[cor_probiotics.Sample.str.contains('AvgNumBirds_|AvgNumFlocks_|YearsFarming_|EggSource_|BroodBedding_|BroodFeed_|BrGMOFree_|BrSoyFree_|BrMedicated_|AvgAgeToPasture_|PastureHousing_|FreqHousingMove_|AlwaysNewPasture_|PastureFeed_|PaGMOFree_|PaSoyFree_|PaMedicated_|LayersOnFarm_|CattleOnFarm_|SwineOnFarm_|GoatsOnFarm_|SheepOnFarm_|WaterSource_|FreqBirdHandling_|AnyABXUse_|LengthFeedRestrixProcess_|Seasons_|FlockAgeDays_|Breed_|FlockSize_|AnimalSource_|ProcessingType_|SkinOnOff_|ChillingMethod_|ScalderTempC_|RinseWaterSource_|RinseWaterChlor_|TransportTime_|StorageTempC_|StorageTimeD_')]
cor_FarmPractice2 = cor_pot_probiotics[cor_pot_probiotics.Sample.str.contains('AvgNumBirds_|AvgNumFlocks_|YearsFarming_|EggSource_|BroodBedding_|BroodFeed_|BrGMOFree_|BrSoyFree_|BrMedicated_|AvgAgeToPasture_|PastureHousing_|FreqHousingMove_|AlwaysNewPasture_|PastureFeed_|PaGMOFree_|PaSoyFree_|PaMedicated_|LayersOnFarm_|CattleOnFarm_|SwineOnFarm_|GoatsOnFarm_|SheepOnFarm_|WaterSource_|FreqBirdHandling_|AnyABXUse_|LengthFeedRestrixProcess_|Seasons_|FlockAgeDays_|Breed_|FlockSize_|AnimalSource_|ProcessingType_|SkinOnOff_|ChillingMethod_|ScalderTempC_|RinseWaterSource_|RinseWaterChlor_|TransportTime_|StorageTempC_|StorageTimeD_')]
                                                               
display(cor_FarmPractice.head(10))

#Probiotics correlation (cor) with Farm Practices (FarmPractice) in FECES
FECES = cor_FarmPractice[cor_FarmPractice['Sample'].str.contains('FECES')].copy()
FECES.replace({'_FECES': ''}, regex=True, inplace=True)
FECES.rename(columns={'Sample':'Farm Practices'}, inplace = True)
FECES = pd.pivot_table(FECES,index=['Farm Practices'],columns='Probiotics',values='Correlation',fill_value=0)

#Probiotics correlation (cor) with Farm Practices (FarmPractice) in FECES
FECES2 = cor_FarmPractice2[cor_FarmPractice2['Sample'].str.contains('FECES')].copy()
FECES2.replace({'_FECES': ''}, regex=True, inplace=True)
FECES2.rename(columns={'Sample':'Farm Practices'}, inplace = True)
FECES2 = pd.pivot_table(FECES2,index=['Farm Practices'],columns='Potential_Probiotics',values='Correlation',fill_value=0)

#Plots layout
plt.rcParams["figure.figsize"] = [18, 10]
plt.rcParams["figure.autolayout"] = True
fig, axs = plt.subplots(ncols=2)

plt.suptitle('Probiotics Correlation with Farm Practices in Feces', y=1.05, fontsize=20)

#Making the plots
sns.heatmap(FECES,cmap="RdYlGn", vmin=-1, vmax=1, ax=axs[0]).set(title='FECES')
sns.heatmap(FECES2,cmap="RdYlGn", vmin=-1, vmax=1, ax=axs[1]).set(title='FECES')

plt.savefig("Figure 4.jpg")

plt.show()

# %% [code]


# %% [code]


# %% [code]


# %% [code]


# %% [code]


# %% [code]
