# Supplementary material for: Predicting foodborne pathogens and probiotics taxa within poultry-related microbiomes using a machine learning approach
Source: Anim Microbiome. 2023 Nov 15;5:57. doi: 10.1186/s42523-023-00260-w (PMC10648331; doi:10.1186/s42523-023-00260-w)
Supplement: Supplementary file 7 — Supplementary Material 7 [file 42523_2023_260_MOESM7_ESM.csv]

Target/SampleType	Important_Feature	Correlation	P-Value	AUC
Salmonella_FECES	g__Staphylococcus	0.9688140328115642	3.457218737540176e-61	0.8451851851851853
Salmonella_FECES	g__Proteus	0.927784012989514	9.505329569796667e-44	0.8451851851851853
Salmonella_FECES	g__Rummeliibacillus	0.9648168691676093	1.1577741235665328e-58	0.8451851851851853
Salmonella_FECES	g__Turicibacter	-0.1716377235332448	0.08773027766954278	0.8451851851851853
Salmonella_FECES	g__Corynebacterium	0.8927249224038044	1.0595766913701353e-35	0.8451851851851853
Salmonella_FECES	g__Aerococcus	0.8027784511070861	9.821963954233601e-24	0.8451851851851853
Salmonella_FECES	g__Tepidimicrobium	0.46398855375309045	6.74021566859175e-05	0.8451851851851853
Salmonella_FECES	g__Anaerobacillus	0.8731730357670381	2.3793645274884507e-32	0.8451851851851853
Salmonella_FECES	g__[Eubacterium]	0.9204382203212518	9.153376628235505e-42	0.8451851851851853
Salmonella_FECES	g__Solibacillus	-0.4046766176950629	2.967082336377085e-05	0.8451851851851853
Salmonella_SOIL	g__Limnohabitans	-0.37920878388786255	9.992489325997928e-05	0.8066414459857083
Salmonella_SOIL	g__Xylanimicrobium	0.4731416920059064	6.656620206846727e-07	0.8066414459857083
Salmonella_SOIL	g__Actinotalea	0.5935765567304462	7.591403076467598e-11	0.8066414459857083
Salmonella_SOIL	g__Ramlibacter	0.951895669733842	3.851046647519376e-52	0.8066414459857083
Salmonella_SOIL	g__Staphylococcus	0.6491396184534797	2.7816445177203235e-13	0.8066414459857083
Salmonella_SOIL	g__Rhodoplanes	0.5282134659205565	1.6231907134520194e-08	0.8066414459857083
Salmonella_SOIL	g__Ochrobactrum	0.7677259057991516	1.1868797823440788e-20	0.8066414459857083
Salmonella_SOIL	g__Anaerococcus	0.8140472086028745	7.360354282743368e-25	0.8066414459857083
Salmonella_SOIL	g__Stenotrophomonas	0.5081144035772207	6.794781930847038e-08	0.8066414459857083
Salmonella_SOIL	g__Methanobrevibacter	0.8188173685342132	2.329698257563661e-25	0.8066414459857083
Campylobacter_FECES	Probiotic_Clostridium	-0.8236041508915021	7.095649549729782e-26	0.8235237821801129
Campylobacter_FECES	g__CF231	-0.42475643927288714	1.0597442931600758e-05	0.8235237821801129
Campylobacter_FECES	Probiotic_Lactobacillus	0.8339447538722911	4.791855144100761e-27	0.8235237821801129
Campylobacter_FECES	g__	-0.970058535095467	4.8417901336370344e-62	0.8235237821801129
Campylobacter_FECES	g__Lysinibacillus	-0.9190435977252187	2.072782754035771e-41	0.8235237821801129
Campylobacter_FECES	g__Coprococcus	-0.9436416771801832	7.396364146251354e-49	0.8235237821801129
Campylobacter_FECES	g__Oscillospira	-0.9393861497974694	2.3624913191899396e-47	0.8235237821801129
Campylobacter_FECES	Probiotic_Bacillus	-0.7748848633121114	3.092479859793999e-21	0.8235237821801129
Campylobacter_FECES	g__Candidatus Arthromitus	0.5878860766991592	1.2707130815156077e-10	0.8235237821801129
Campylobacter_FECES	g__Solibacillus	-0.8470208823434772	1.2015024894041908e-28	0.8235237821801129
Campylobacter_SOIL	g__Flavobacterium	0.8236522915726611	7.010044557156448e-26	0.7869344413665743
Campylobacter_SOIL	g__Limnohabitans	-0.4116210665989835	2.0937086361302464e-05	0.7869344413665743
Campylobacter_SOIL	g__Trabulsiella	0.8688978176771358	1.08500173264293e-31	0.7869344413665743
Campylobacter_SOIL	g__Ochrobactrum	0.9625011380806789	2.4891197468209182e-57	0.7869344413665743
Campylobacter_SOIL	g__Parachlamydia	0.9083557378187959	6.942461269726591e-39	0.7869344413665743
Campylobacter_SOIL	g__Turneriella	0.6676978487305889	2.5738321919969987e-08	0.7869344413665743
Campylobacter_SOIL	g__Pedobacter	0.8668535654593544	2.1998759180195054e-31	0.7869344413665743
Campylobacter_SOIL	g__Oceanobacillus	0.9063320222104896	1.9261380354843563e-38	0.7869344413665743
Campylobacter_SOIL	Probiotic_Streptococcus	0.9092061118923395	4.489653505781317e-39	0.7869344413665743
Campylobacter_SOIL	g__Solibacillus	-0.5764383658618683	3.4771085143458285e-10	0.7869344413665743
Listeria_FECES	g__Candidatus Arthromitus	0.9717197791746908	3.0725112915483193e-63	0.7685494652406417
Listeria_FECES	Probiotic_Lactobacillus	0.8760970578512347	8.163387091606221e-33	0.7685494652406417
Listeria_FECES	g__	0.4952315337067339	1.622409917234688e-07	0.7685494652406417
Listeria_FECES	g__cc_115	0.7438833461233194	7.552361424967659e-19	0.7685494652406417
Listeria_FECES	Probiotic_Bacillus	0.48429615349510213	3.304040974673665e-07	0.7685494652406417
Listeria_FECES	g__Staphylococcus	-0.1107141187347527	0.2728176406190341	0.7685494652406417
Listeria_FECES	g__[Ruminococcus]	0.8689433328310786	1.0679164038888006e-31	0.7685494652406417
Listeria_FECES	g__Faecalibacterium	0.8098739946658453	1.960446673813551e-24	0.7685494652406417
Listeria_FECES	g__Sporosarcina	0.9535487658873029	7.222674268113166e-53	0.7685494652406417
Listeria_FECES	g__Trichococcus	0.8310142934819015	1.0476814738522705e-26	0.7685494652406417
Listeria_SOIL	g__Erwinia	0.7466806838844268	4.752382426438547e-19	0.6892446633825945
Listeria_SOIL	g__Pedobacter	0.8512169567213822	3.4203470093353306e-29	0.6892446633825945
Listeria_SOIL	g__Leadbetterella	0.6072790424686951	3.403198862527126e-07	0.6892446633825945
Listeria_SOIL	g__Chryseobacterium	0.9692727524161763	1.6909895118179495e-61	0.6892446633825945
Listeria_SOIL	g__Mycoplana	0.8102591339900393	1.792796740602129e-24	0.6892446633825945
Listeria_SOIL	g__Coprobacillus	0.9695675233801381	1.0618545050158792e-61	0.6892446633825945
Listeria_SOIL	g__Cytophaga	0.7517267175586986	2.0290746843904872e-19	0.6892446633825945
Listeria_SOIL	g__Flavobacterium	0.9605064551819289	3.0073250964008627e-56	0.6892446633825945
Listeria_SOIL	g__Stenotrophomonas	0.8012807618608069	1.3686430639570866e-23	0.6892446633825945
Listeria_SOIL	g__Staphylococcus	0.9241687057691231	9.532749150726532e-43	0.6892446633825945
BroodBedding_FECES	g__Leuconostoc	0.8435294982440101	3.322164259838934e-28	0.6892446633825945
BroodBedding_FECES	Probiotic_Streptococcus	-0.1723454968864278	0.0864108529148686	0.6892446633825945
BroodBedding_FECES	g__	-0.028608709877012004	0.7775232625732995	0.6892446633825945
BroodBedding_FECES	g__Conexibacter	0.6724715790205686	3.925244087329838e-13	0.6892446633825945
BroodBedding_FECES	Probiotic_Lactobacillus	0.3777154131390398	0.00010697307083268674	0.6892446633825945
BroodBedding_FECES	Other	-0.09276090383148905	0.35865665368045024	0.6892446633825945
BroodBedding_FECES	g__Lactococcus	0.8223575562214698	9.703747575862087e-26	0.6892446633825945
BroodBedding_FECES	g__Acinetobacter	-0.21409972078549663	0.03243987194317616	0.6892446633825945
BroodBedding_FECES	g__Saccharopolyspora	0.3325221568387242	0.018305018383728704	0.6892446633825945
BroodBedding_FECES	g__Akkermansia	0.17234549688642778	0.0864108529148686	0.6892446633825945
BroodBedding_SOIL	g__Conexibacter	0.8910919453548994	2.1332259314139563e-35	0.6892446633825945
BroodBedding_SOIL	g__Candidatus Xiphinematobacter	0.9012530425830749	2.2593983239009187e-37	0.6892446633825945
BroodBedding_SOIL	Probiotic_Streptococcus	-0.17724760743378506	0.07770020855569096	0.6892446633825945
BroodBedding_SOIL	g__Mycobacterium	0.9046293325236198	4.465076590822721e-38	0.6892446633825945
BroodBedding_SOIL	g__Paenisporosarcina	0.9426745985063338	1.6631288817813772e-48	0.6892446633825945
BroodBedding_SOIL	g__Solwaraspora	-0.49736277894286124	1.4083093121621994e-07	0.6892446633825945
BroodBedding_SOIL	Probiotic_Enterococcus	-0.20267945758179057	0.04313980376144854	0.6892446633825945
BroodBedding_SOIL	g__Mesorhizobium	0.7891895091122477	1.8043680849055687e-22	0.6892446633825945
BroodBedding_SOIL	g__Bradyrhizobium	0.8944998717347339	4.888677353898226e-36	0.6892446633825945
BroodBedding_SOIL	g__Microbispora	0.6434085875262974	5.232256520114742e-13	0.6892446633825945
BrGMOFree_FECES	g__Turicibacter	-0.281888111630284	0.004493008473008391	0.8785730490018149
BrGMOFree_FECES	g__Aerococcus	-0.9650576862655857	8.317014136136656e-59	0.8785730490018149
BrGMOFree_FECES	g__SMB53	-0.49068287577225167	2.1875126531387505e-07	0.8785730490018149
BrGMOFree_FECES	Other	-0.9260166687683784	2.9770343002096537e-43	0.8785730490018149
BrGMOFree_FECES	g__Jeotgalicoccus	-0.8405863056675564	7.681749927060345e-28	0.8785730490018149
BrGMOFree_FECES	g__Anaerobacillus	-0.9642593343175416	2.4683666034934544e-58	0.8785730490018149
BrGMOFree_FECES	g__Gallibacterium	0.5596717290443307	1.4187503380992299e-09	0.8785730490018149
BrGMOFree_FECES	g__	0.3847045191118045	7.753580109219271e-05	0.8785730490018149
BrGMOFree_FECES	g__Epulopiscium	-0.8623670132882435	9.96884801697723e-31	0.8785730490018149
BrGMOFree_FECES	g__Facklamia	-0.8754003723419792	1.0559035095266423e-32	0.8785730490018149
BrGMOFree_SOIL	Other	-0.9536908559819121	6.237173685655673e-53	0.8840828533451484
BrGMOFree_SOIL	g__Rubellimicrobium	-0.870098130669701	7.124889728875348e-32	0.8840828533451484
BrGMOFree_SOIL	g__Virgisporangium	-0.9590606633914884	1.6913783496965302e-55	0.8840828533451484
BrGMOFree_SOIL	g__Chthoniobacter	0.7006534100235746	4.875704227639323e-16	0.8840828533451484
BrGMOFree_SOIL	g__Edaphobacter	0.803363819387273	8.620733474846159e-24	0.8840828533451484
BrGMOFree_SOIL	g__Chloronema	-0.3634222168668747	0.011118143061066448	0.8840828533451484
BrGMOFree_SOIL	g__Candidatus Protochlamydia	0.8649727357771111	4.172252983968741e-31	0.8840828533451484
BrGMOFree_SOIL	g__Aerococcus	-0.9710913965679241	8.884987600832535e-63	0.8840828533451484
BrGMOFree_SOIL	g__Microbispora	-0.9331589125795168	2.4482935670088798e-45	0.8840828533451484
BrGMOFree_SOIL	g__Candidatus Koribacter	0.7278907821961262	9.552051628617293e-18	0.8840828533451484
BrSoyFree_FECES	g__Paraprevotella	0.4697989205456458	8.172274672802674e-07	0.8583033900952978
BrSoyFree_FECES	g__Gallibacterium	0.6966885200729924	8.331955409884854e-16	0.8583033900952978
BrSoyFree_FECES	g__Mucispirillum	0.9299570381147558	2.2427199869647717e-44	0.8583033900952978
BrSoyFree_FECES	g__Finegoldia	0.6358390109046389	0.00020986089969027787	0.8583033900952978
BrSoyFree_FECES	g__Enterobacter	0.6464146035046918	3.7626493345051623e-13	0.8583033900952978
BrSoyFree_FECES	g__Megasphaera	-0.35024824893898704	0.0003538582793838997	0.8583033900952978
BrSoyFree_FECES	g__Succinivibrio	0.4076312275905662	0.0009132522378321863	0.8583033900952978
BrSoyFree_FECES	g__Candidatus Arthromitus	0.823132741600767	7.989634223482862e-26	0.8583033900952978
BrSoyFree_FECES	g__Anaerococcus	0.6987889244839505	6.279726576864831e-16	0.8583033900952978
BrSoyFree_FECES	g__Erwinia	0.9651898790209623	6.929159666591318e-59	0.8583033900952978
BrSoyFree_SOIL	g__Flavobacterium	0.7983043800477017	2.6244367832782085e-23	0.9407605279698302
BrSoyFree_SOIL	g__Oceanobacillus	0.5622275368715556	1.1508171904155423e-09	0.9407605279698302
BrSoyFree_SOIL	g__Anaerococcus	0.9471615227566776	3.416329546243335e-50	0.9407605279698302
BrSoyFree_SOIL	g__Actinotalea	0.6246940621062627	3.7644523829026e-12	0.9407605279698302
BrSoyFree_SOIL	g__Enterobacter	0.5048922474830788	8.475758647635074e-08	0.9407605279698302
BrSoyFree_SOIL	g__Emticicia	0.8333988744782772	5.5499120393728174e-27	0.9407605279698302
BrSoyFree_SOIL	g__Helicobacter	0.8066164002836614	1.7044343967699557e-22	0.9407605279698302
BrSoyFree_SOIL	g__Salinicoccus	0.6869013431538287	3.0155266480859968e-15	0.9407605279698302
BrSoyFree_SOIL	g__Limnohabitans	-0.5397983366351231	6.810518855411832e-09	0.9407605279698302
BrSoyFree_SOIL	g__Turneriella	0.8823580382397935	1.2316224761848066e-21	0.9407605279698302
BroodCleanFrequency_FECES	g__Salinicoccus	-0.9376484761387892	9.048266510380609e-47	0.9407605279698302
BroodCleanFrequency_FECES	g__Aerococcus	0.9432971282756452	9.887883441176776e-49	0.9407605279698302
BroodCleanFrequency_FECES	g__Turicibacter	0.4498449446224063	2.6605201047905653e-06	0.9407605279698302
BroodCleanFrequency_FECES	g__Rummeliibacillus	-0.3733018729980868	0.0001305946440656856	0.9407605279698302
BroodCleanFrequency_FECES	g__Jeotgalicoccus	0.8403430987653252	8.226434838394153e-28	0.9407605279698302
BroodCleanFrequency_FECES	g__Rhodococcus	0.7883173602099204	2.159099778405914e-22	0.9407605279698302
BroodCleanFrequency_FECES	g__Trichococcus	0.6102946312547991	1.5742971535115654e-11	0.9407605279698302
BroodCleanFrequency_FECES	Other	0.9868761455418049	2.0240356241864245e-79	0.9407605279698302
BroodCleanFrequency_FECES	g__Weissella	0.5049150782274138	8.462561224657758e-08	0.9407605279698302
BroodCleanFrequency_FECES	g__SMB53	0.3463645505268579	0.00041551583678816776	0.9407605279698302
BroodCleanFrequency_SOIL	g__Microbispora	0.8714969201290478	4.3412881861670765e-32	0.9407605279698302
BroodCleanFrequency_SOIL	g__Virgisporangium	0.9574705698881855	1.0533085866958476e-54	0.9407605279698302
BroodCleanFrequency_SOIL	Other	0.9704726933087388	2.4710780945448993e-62	0.9407605279698302
BroodCleanFrequency_SOIL	g__Candidatus Xiphinematobacter	-0.3280626531748775	0.0008619243495854516	0.9407605279698302
BroodCleanFrequency_SOIL	g__Chthoniobacter	-0.8121443660714013	1.1540001619128298e-24	0.9407605279698302
BroodCleanFrequency_SOIL	g__Bdellovibrio	-0.6147118413919128	1.0228652294852462e-11	0.9407605279698302
BroodCleanFrequency_SOIL	g__DA101	-0.547685773724972	3.6991609154284265e-09	0.9407605279698302
BroodCleanFrequency_SOIL	g__Rubellimicrobium	0.8385169614832939	1.3709611282641207e-27	0.9407605279698302
BroodCleanFrequency_SOIL	g__Edaphobacter	-0.8195791015172854	1.9326880363649267e-25	0.9407605279698302
BroodCleanFrequency_SOIL	g__Solwaraspora	0.7618155953941012	3.476142240959257e-20	0.9407605279698302
BrMedicated_FECES	g__Candidatus Arthromitus	-0.6971239612624773	7.859127267894477e-16	0.9587378640776699
BrMedicated_FECES	Probiotic_Bacillus	0.16408248720987856	0.10283293087463966	0.9587378640776699
BrMedicated_FECES	g__Faecalibacterium	-0.4818585031463753	3.8587668419610523e-07	0.9587378640776699
BrMedicated_FECES	g__	0.4421810713731827	4.105889934728898e-06	0.9587378640776699
BrMedicated_FECES	g__Ruminococcus	-0.6234582336711283	4.268603332665374e-12	0.9587378640776699
BrMedicated_FECES	g__Tepidimicrobium	-0.5412321969614393	5.571199491803355e-06	0.9587378640776699
BrMedicated_FECES	Other	-0.6798611244315652	7.376664239208724e-15	0.9587378640776699
BrMedicated_FECES	g__Akkermansia	-0.29360009643561297	0.0030295953230897767	0.9587378640776699
BrMedicated_FECES	Probiotic_Lactobacillus	-0.8286655267926675	1.9402267058588213e-26	0.9587378640776699
BrMedicated_FECES	g__Roseobacter	-0.9774619322544924	0.13541679539813126	0.9587378640776699
BrMedicated_SOIL	g__Ellin506	-0.9146913004191741	2.4244483799480333e-40	0.9353658536585365
BrMedicated_SOIL	g__Rickettsiella	-0.402366131738663	0.0001228123025312273	0.9353658536585365
BrMedicated_SOIL	g__Blastomonas	-0.559872337253899	1.1976091934138623e-07	0.9353658536585365
BrMedicated_SOIL	g__Wautersiella	0.41135984453052454	2.1216448526911096e-05	0.9353658536585365
BrMedicated_SOIL	g__Tepidibacter			0.9353658536585365
BrMedicated_SOIL	g__Tepidimicrobium	-0.6550537997619038	3.2313266268520884e-08	0.9353658536585365
BrMedicated_SOIL	g__Haliscomenobacter	-0.7222439269732954	0.027981724129649596	0.9353658536585365
BrMedicated_SOIL	g__Rubrivivax	-0.7872173347669803	2.7043646859106077e-22	0.9353658536585365
BrMedicated_SOIL	g__Candidatus Xiphinematobacter	-0.8700354192046923	7.283931914156018e-32	0.9353658536585365
BrMedicated_SOIL	g__Coraliomargarita	-0.6371057684840428	0.17364316082168174	0.9353658536585365
AvgAgeToPasture_FECES	g__Rhodococcus	0.6400004791046228	7.570672756727561e-13	0.8696581196581197
AvgAgeToPasture_FECES	g__Anaerococcus	-0.268923658306566	0.00682105266842571	0.8696581196581197
AvgAgeToPasture_FECES	g__Parabacteroides	-0.3481838686092341	0.00038549681589458994	0.8696581196581197
AvgAgeToPasture_FECES	Probiotic_Streptococcus	0.5168175205754058	3.6970626655804493e-08	0.8696581196581197
AvgAgeToPasture_FECES	g__Streptomyces	0.9089887819718587	5.0207536672812283e-39	0.8696581196581197
AvgAgeToPasture_FECES	g__Weissella	-0.7935359662249534	7.282906220211854e-23	0.8696581196581197
AvgAgeToPasture_FECES	g__	-0.3995451641312939	3.8201118257763576e-05	0.8696581196581197
AvgAgeToPasture_FECES	Probiotic_Bacillus	0.7915751581582029	1.0995541402379584e-22	0.8696581196581197
AvgAgeToPasture_FECES	g__Blautia	0.2496445120905797	0.012250217161211656	0.8696581196581197
AvgAgeToPasture_FECES	g__Mycobacterium	0.9208568341326883	7.141085015536715e-42	0.8696581196581197
AvgAgeToPasture_SOIL	g__Ammoniphilus	0.8010439622086974	1.4419832225809659e-23	0.8782827342149376
AvgAgeToPasture_SOIL	g__Virgibacillus	0.747262474470594	4.3126228042177866e-19	0.8782827342149376
AvgAgeToPasture_SOIL	g__Sporosarcina	0.9286882723394405	5.240662399665214e-44	0.8782827342149376
AvgAgeToPasture_SOIL	g__Lysinibacillus	0.8994191025351742	5.320057549758514e-37	0.8782827342149376
AvgAgeToPasture_SOIL	g__Anaerobacillus	0.9763144601852402	5.7815440704181707e-67	0.8782827342149376
AvgAgeToPasture_SOIL	g__Salinicoccus	0.7873992186826345	2.6057673335341443e-22	0.8782827342149376
AvgAgeToPasture_SOIL	g__Legionella	-0.9364984671314688	2.1546273488437542e-46	0.8782827342149376
AvgAgeToPasture_SOIL	g__Cellulomonas	-0.8458645971482482	1.6873984790946492e-28	0.8782827342149376
AvgAgeToPasture_SOIL	g__Aquicella	-0.9575243247855199	9.912925247772827e-55	0.8782827342149376
AvgAgeToPasture_SOIL	g__Solwaraspora	0.9769997744938324	1.3941677013469871e-67	0.8782827342149376
PastureHousing_FECES	g__Salinicoccus	-0.9774424426898369	5.436576925182256e-68	0.8782827342149376
PastureHousing_FECES	g__Anaerococcus	-0.46781409353972875	9.221390361355625e-07	0.8782827342149376
PastureHousing_FECES	g__Weissella	-0.7944065539372532	6.056871018629465e-23	0.8782827342149376
PastureHousing_FECES	g__Rhodococcus	-0.363409231786133	0.00020215902629291092	0.8782827342149376
PastureHousing_FECES	g__Streptomyces	0.7419429811791735	1.0377702716253445e-18	0.8782827342149376
PastureHousing_FECES	g__Solibacillus	-0.8907624811668133	2.453382068408146e-35	0.8782827342149376
PastureHousing_FECES	Probiotic_Pediococcus	-0.7286835771728879	8.4588494846507e-18	0.8782827342149376
PastureHousing_FECES	Probiotic_Bacillus	0.5823144379977919	2.084189512649167e-10	0.8782827342149376
PastureHousing_FECES	g__Brachybacterium	0.2977634029832889	0.0026231732291782895	0.8782827342149376
PastureHousing_FECES	g__Gallibacterium	-0.6288894911890816	2.446736260700131e-12	0.8782827342149376
PastureHousing_SOIL	g__Legionella	-0.9680087958711793	1.1826929473297005e-60	0.8782827342149376
PastureHousing_SOIL	g__Candidatus Xiphinematobacter	0.7886908613788515	1.999568646927132e-22	0.8782827342149376
PastureHousing_SOIL	g__Actinomadura	0.5343164758798802	1.0314145333541963e-08	0.8782827342149376
PastureHousing_SOIL	g__Virgisporangium	-0.7071121304207726	1.9984698506096414e-16	0.8782827342149376
PastureHousing_SOIL	g__Anaeromyxobacter	0.5237625179779247	2.2467836496220915e-08	0.8782827342149376
PastureHousing_SOIL	g__DA101	0.8366491784107137	2.2964791074025667e-27	0.8782827342149376
PastureHousing_SOIL	g__Candidatus Protochlamydia	-0.9537215326699955	6.042362730746774e-53	0.8782827342149376
PastureHousing_SOIL	g__Candidatus Solibacter	0.7284017714265478	8.832741593930674e-18	0.8782827342149376
PastureHousing_SOIL	g__Anaerobacillus	-0.8837729738519942	4.3064354045992555e-34	0.8782827342149376
PastureHousing_SOIL	g__Candidatus Rhabdochlamydia	-0.9004749882242183	3.255858648566756e-37	0.8782827342149376
FreqHousingMove_FECES	g__Turicibacter	-0.8223543395192361	9.711558138470084e-26	0.9892682926829268
FreqHousingMove_FECES	g__Oscillospira	-0.7021011191514562	4.0005207925773675e-16	0.9892682926829268
FreqHousingMove_FECES	g__SMB53	-0.9568953168518931	2.006624137017461e-54	0.9892682926829268
FreqHousingMove_FECES	g__Prevotella	0.17234549688642783	0.08641085291486883	0.9892682926829268
FreqHousingMove_FECES	Other	-0.9201426826285706	1.0897919280570386e-41	0.9892682926829268
FreqHousingMove_FECES	g__Tepidimicrobium	-0.8767463474432269	1.899144812109752e-19	0.9892682926829268
FreqHousingMove_FECES	g__Blautia	-0.5630757631727284	1.0731676683459003e-09	0.9892682926829268
FreqHousingMove_FECES	g__Bacteroides	0.2343294194712276	0.018945296879021408	0.9892682926829268
FreqHousingMove_FECES	g__Agrobacterium	0.5981897122242911	4.962740762157943e-11	0.9892682926829268
FreqHousingMove_FECES	g__Erysipelothrix	-0.7038652257520144	1.431617019050076e-14	0.9892682926829268
FreqHousingMove_SOIL	g__Ochrobactrum			0.9830097087378642
FreqHousingMove_SOIL	g__Enterobacter	-0.8793696243471643	2.3864851009057848e-33	0.9830097087378642
FreqHousingMove_SOIL	g__Trabulsiella	-0.8803610936095617	1.6325909725904155e-33	0.9830097087378642
FreqHousingMove_SOIL	g__Bdellovibrio	0.33945803905315164	0.0005501047295605743	0.9830097087378642
FreqHousingMove_SOIL	g__Dehalobacterium			0.9830097087378642
FreqHousingMove_SOIL	g__Turicibacter	-0.7630675418571053	2.775717745464156e-20	0.9830097087378642
FreqHousingMove_SOIL	g__Bradyrhizobium	0.2519875635353055	0.011433986489410552	0.9830097087378642
FreqHousingMove_SOIL	g__Tepidimicrobium	-0.8877321814534345	1.4654464432034055e-22	0.9830097087378642
FreqHousingMove_SOIL	g__Faecalibacterium	-0.8713602209537512	4.557810144007843e-32	0.9830097087378642
FreqHousingMove_SOIL	g__Streptomyces	-0.4097968678669046	2.29623030435614e-05	0.9830097087378642
AlwaysNewPasture_FECES	g__Salinicoccus	-0.9593847734805045	1.1547113547446022e-55	0.8704013377926422
AlwaysNewPasture_FECES	g__Macrococcus	-0.7568704319682958	1.9464866514867211e-16	0.8704013377926422
AlwaysNewPasture_FECES	g__Jeotgalicoccus	-0.9364557882307518	2.224437024764971e-46	0.8704013377926422
AlwaysNewPasture_FECES	g__Anaerobacillus	-0.925341262513414	4.571100319714651e-43	0.8704013377926422
AlwaysNewPasture_FECES	g__Trichococcus	-0.7861816815962384	3.338939303869964e-22	0.8704013377926422
AlwaysNewPasture_FECES	g__	-0.1908250763550285	0.05720065054309161	0.8704013377926422
AlwaysNewPasture_FECES	g__Rhodococcus	-0.7691188204956414	9.170798137337933e-21	0.8704013377926422
AlwaysNewPasture_FECES	g__Arthrobacter	-0.8504504176453362	4.315130343909224e-29	0.8704013377926422
AlwaysNewPasture_FECES	g__Paenibacillus	-0.8721614083705231	3.423924752107724e-32	0.8704013377926422
AlwaysNewPasture_FECES	g__Aerococcus	-0.9339488502669494	1.3938152113515054e-45	0.8704013377926422
AlwaysNewPasture_SOIL	g__Salinicoccus	-0.9754330208551089	3.3922644385092135e-66	0.9611314611314611
AlwaysNewPasture_SOIL	g__DA101	0.3171425889945738	0.001304572304958064	0.9611314611314611
AlwaysNewPasture_SOIL	g__Anaerobacillus	-0.8515643522238342	3.077122414326055e-29	0.9611314611314611
AlwaysNewPasture_SOIL	g__Aerococcus	-0.9671582541824145	4.1921167682924484e-60	0.9611314611314611
AlwaysNewPasture_SOIL	g__Trichococcus	-0.9230999977640508	1.843752437408594e-42	0.9611314611314611
AlwaysNewPasture_SOIL	Probiotic_Streptococcus	-0.8993109129761194	5.592848771076826e-37	0.9611314611314611
AlwaysNewPasture_SOIL	g__Pedomicrobium	-0.9140475039690855	3.449437853494378e-40	0.9611314611314611
AlwaysNewPasture_SOIL	g__Burkholderia	0.43559714204549005	5.911298227429489e-06	0.9611314611314611
AlwaysNewPasture_SOIL	g__Macrococcus	-0.9126930146769097	3.91344546084558e-37	0.9611314611314611
AlwaysNewPasture_SOIL	g__Steroidobacter	-0.9102796636091376	2.5736822637814784e-39	0.9611314611314611
PaGMOFree_FECES	Other	-0.9287545254035766	5.015414963143496e-44	0.8369135677373595
PaGMOFree_FECES	g__Aerococcus	-0.8154951418258779	5.209289871274976e-25	0.8369135677373595
PaGMOFree_FECES	g__SMB53	-0.6805008840525996	6.8077282112969396e-15	0.8369135677373595
PaGMOFree_FECES	g__Turicibacter	-0.5899556064117512	1.0548370339885851e-10	0.8369135677373595
PaGMOFree_FECES	g__Facklamia	-0.6467498058138652	3.625995310988921e-13	0.8369135677373595
PaGMOFree_FECES	g__Rhodococcus	-0.9668356280553282	6.716087008511624e-60	0.8369135677373595
PaGMOFree_FECES	g__Jeotgalicoccus	-0.6753102138565922	1.298099402955157e-14	0.8369135677373595
PaGMOFree_FECES	g__Trichococcus	-0.33600243059631474	0.0006314994591392469	0.8369135677373595
PaGMOFree_FECES	Probiotic_Enterococcus	-0.7785934735451049	1.5108424178375378e-21	0.8369135677373595
PaGMOFree_FECES	g__Salinicoccus	-0.9456373493642731	1.3266175425505276e-49	0.8369135677373595
PaGMOFree_SOIL	g__Virgisporangium	-0.8223079950599088	9.824771006059411e-26	0.8623880597014926
PaGMOFree_SOIL	g__Edaphobacter	0.6324332652084063	1.6916972912142595e-12	0.8623880597014926
PaGMOFree_SOIL	g__DA101	0.8528743423663995	2.0601838266079441e-29	0.8623880597014926
PaGMOFree_SOIL	g__Chthoniobacter	0.6794591430287396	7.757421485520387e-15	0.8623880597014926
PaGMOFree_SOIL	g__Chloronema	-0.35085279293903676	0.014485874583503864	0.8623880597014926
PaGMOFree_SOIL	g__Burkholderia	0.38807463192720115	6.621717718350003e-05	0.8623880597014926
PaGMOFree_SOIL	g__Rubellimicrobium	-0.9761516865470644	8.055764906091392e-67	0.8623880597014926
PaGMOFree_SOIL	g__Aerococcus	-0.8941063146022724	5.810229577292394e-36	0.8623880597014926
PaGMOFree_SOIL	Other	-0.9820205493619767	9.021571502446008e-73	0.8623880597014926
PaGMOFree_SOIL	g__Pedosphaera	0.7519591637520189	1.9501086533110951e-19	0.8623880597014926
PaSoyFree_FECES	g__Gallibacterium	0.45674854793938313	1.7834538083159425e-06	0.8717399403874814
PaSoyFree_FECES	g__Anaerococcus	0.38001848999877563	9.628625402151665e-05	0.8717399403874814
PaSoyFree_FECES	g__Weissella	0.6534757459032287	1.7091654696312086e-13	0.8717399403874814
PaSoyFree_FECES	g__Balneimonas	-0.6069329115127207	2.1760940174834656e-11	0.8717399403874814
PaSoyFree_FECES	g__Lysinibacillus	0.06828770042770776	0.4996248099152054	0.8717399403874814
PaSoyFree_FECES	Probiotic_Pediococcus	0.7092837499193195	1.4726463296343853e-16	0.8717399403874814
PaSoyFree_FECES	g__SMB53	-0.17029179124620916	0.09028345862745113	0.8717399403874814
PaSoyFree_FECES	g__Paraprevotella	0.58887809824416	1.1624057911715578e-10	0.8717399403874814
PaSoyFree_FECES	g__Brachybacterium	-0.3773282095492749	0.00010887447713256412	0.8717399403874814
PaSoyFree_FECES	g__Epulopiscium	-0.04527639467725483	0.6546576838090042	0.8717399403874814
PaSoyFree_SOIL	g__Legionella	0.8838388530102371	4.195320191383206e-34	0.8936485951721409
PaSoyFree_SOIL	g__Azohydromonas	-0.5771348442335008	3.2741709427255946e-10	0.8936485951721409
PaSoyFree_SOIL	g__Sediminibacterium	0.9202720704859746	1.0097423041043848e-41	0.8936485951721409
PaSoyFree_SOIL	g__Edaphobacter	0.6227898518566666	4.56779614552769e-12	0.8936485951721409
PaSoyFree_SOIL	g__Leuconostoc	0.5901547428380168	1.0360349454567352e-10	0.8936485951721409
PaSoyFree_SOIL	g__Spirochaeta	0.9176026949576558	4.749670644885186e-41	0.8936485951721409
PaSoyFree_SOIL	g__Virgisporangium	-0.939616990841993	1.9706063815766535e-47	0.8936485951721409
PaSoyFree_SOIL	g__Candidatus Protochlamydia	0.9617816700268933	6.208516881481057e-57	0.8936485951721409
PaSoyFree_SOIL	g__Burkholderia	0.46771701868338317	9.275842709165313e-07	0.8936485951721409
PaSoyFree_SOIL	g__Anaeromyxobacter	-0.6476096622824754	3.2970260443763045e-13	0.8936485951721409
PaMedicated_FECES	g__SMB53	-0.857337331212308	5.0976595050353495e-30	0.7375201288244766
PaMedicated_FECES	Probiotic_Bifidobacterium	0.24249923832469825	0.015061129313889192	0.7375201288244766
PaMedicated_FECES	g__Sharpea	-0.6950097679542022	5.514920449346197e-09	0.7375201288244766
PaMedicated_FECES	g__Prevotella	-0.954810226271221	1.9318613048264667e-53	0.7375201288244766
PaMedicated_FECES	g__Turicibacter	-0.6637416412463419	5.224640177579552e-14	0.7375201288244766
PaMedicated_FECES	Probiotic_Streptococcus	-0.019178160140034164	0.8497888588432617	0.7375201288244766
PaMedicated_FECES	g__Megasphaera	-0.7028616665353309	3.6038926963190474e-16	0.7375201288244766
PaMedicated_FECES	g__Rhodoplanes	-0.7842643066316233	4.917649093040809e-22	0.7375201288244766
PaMedicated_FECES	g__Shuttleworthia	-0.7713556191946092	0.005433277417234431	0.7375201288244766
PaMedicated_FECES	g__Conexibacter	-0.6205485874159626	4.742540312242687e-09	0.7375201288244766
PaMedicated_SOIL	g__Chlamydomonas	-0.9571871922850892	0.042812807714910806	0.9480676328502415
PaMedicated_SOIL	g__Acaryochloris	-0.964252236685152	0.03574776331484797	0.9480676328502415
PaMedicated_SOIL	g__Rhodoplanes	-0.7969527400597323	3.514644401554722e-23	0.9480676328502415
PaMedicated_SOIL	g__Brachybacterium	0.8658954772359941	3.0515608140458372e-31	0.9480676328502415
PaMedicated_SOIL	g__Winogradskyella	-0.9064280741483091	2.2463511619105723e-12	0.9480676328502415
PaMedicated_SOIL	g__Nitratireductor	-0.8624269676417424	2.231843160693432e-10	0.9480676328502415
PaMedicated_SOIL	g__Kitasatospora	-1.0	1.0	0.9480676328502415
PaMedicated_SOIL	g__Candidatus Cardinium	-0.9361013820554728	0.0006213915204198115	0.9480676328502415
PaMedicated_SOIL	g__Kutzneria	-0.9449365521726726	2.4432633184976742e-49	0.9480676328502415
PaMedicated_SOIL	g__Agrococcus	-0.8343078687586442	3.2364088891064877e-13	0.9480676328502415
LayersOnFarm_FECES	g__Aminobacterium	-0.8097928617157257	0.00025329511930289396	0.9620831429876656
LayersOnFarm_FECES	g__Candidatus Arthromitus	-0.7105523815732888	1.230476223086585e-16	0.9620831429876656
LayersOnFarm_FECES	g__Tepidimicrobium	-0.4874299186500789	0.00044181267862030473	0.9620831429876656
LayersOnFarm_FECES	g__SMB53	-0.8687634181338896	1.1370247798638134e-31	0.9620831429876656
LayersOnFarm_FECES	g__Faecalibacterium	-0.9321459774657683	4.99164262634748e-45	0.9620831429876656
LayersOnFarm_FECES	g__	-0.2595985259092033	0.009101325340471903	0.9620831429876656
LayersOnFarm_FECES	Other	-0.945215489824912	1.9178798896545948e-49	0.9620831429876656
LayersOnFarm_FECES	g__Oscillospira	-0.8714612364444906	4.396819815534768e-32	0.9620831429876656
LayersOnFarm_FECES	Probiotic_Lactobacillus	-0.7577834616783715	7.108852382935471e-20	0.9620831429876656
LayersOnFarm_FECES	Probiotic_Enterococcus	-0.6711108359483898	2.1675087123035638e-14	0.9620831429876656
LayersOnFarm_SOIL	g__Trabulsiella	-0.8687365108043086	1.1477288118856259e-31	0.9884950248756219
LayersOnFarm_SOIL	g__Ochrobactrum	-0.5339055327183779	1.063693927998771e-08	0.9884950248756219
LayersOnFarm_SOIL	g__Aminobacterium	-0.865447823723835	1.4889833500796754e-05	0.9884950248756219
LayersOnFarm_SOIL	g__Enterobacter	-0.9500053844199099	2.4323066977724035e-51	0.9884950248756219
LayersOnFarm_SOIL	g__Turicibacter	0.4740673493620314	6.286609467025e-07	0.9884950248756219
LayersOnFarm_SOIL	g__Solibacillus	0.14960381874064724	0.13738401224297253	0.9884950248756219
LayersOnFarm_SOIL	g__Ralstonia	-0.779463973273649	1.2744693483611689e-21	0.9884950248756219
LayersOnFarm_SOIL	g__Candidatus Rhabdochlamydia	-0.8011018514631217	1.42370824175045e-23	0.9884950248756219
LayersOnFarm_SOIL	g__Tepidibacter			0.9884950248756219
LayersOnFarm_SOIL	g__Leptospira	-0.6820201701154323	0.09144504412466656	0.9884950248756219
CattleOnFarm_FECES	g__Anaerococcus	0.402951962737242	3.231586765062684e-05	0.934053651266766
CattleOnFarm_FECES	g__Salinicoccus	-0.7920402108576556	9.976016552625605e-23	0.934053651266766
CattleOnFarm_FECES	Probiotic_Enterococcus	-0.9709403193405622	1.1429162480278773e-62	0.934053651266766
CattleOnFarm_FECES	g__Gallibacterium	0.5693894260853362	6.340637243654072e-10	0.934053651266766
CattleOnFarm_FECES	Probiotic_Bifidobacterium	-0.5625670152341055	1.1191141237427357e-09	0.934053651266766
CattleOnFarm_FECES	Probiotic_Lactobacillus	0.8960594466015198	2.4492572576896218e-36	0.934053651266766
CattleOnFarm_FECES	g__Weissella	0.7076807749329486	1.8454101101720989e-16	0.934053651266766
CattleOnFarm_FECES	g__Blautia	0.2878584362278971	0.003682768507521946	0.934053651266766
CattleOnFarm_FECES	g__Brachybacterium	-0.5377571647000248	7.95561433130229e-09	0.934053651266766
CattleOnFarm_FECES	g__Solibacillus	-0.49758630742928117	1.387482524795048e-07	0.934053651266766
CattleOnFarm_SOIL	g__Nitrospira	-0.971359007113896	5.669119698421823e-63	0.8902961445334328
CattleOnFarm_SOIL	g__Pedomicrobium	-0.8895867231407462	4.02634910376913e-35	0.8902961445334328
CattleOnFarm_SOIL	g__Kaistobacter	0.9646195229375356	1.515668150319331e-58	0.8902961445334328
CattleOnFarm_SOIL	g__Bradyrhizobium	0.9521229827292791	3.0701404654984e-52	0.8902961445334328
CattleOnFarm_SOIL	g__Fimbriimonas	0.9784813146472019	5.529812812190287e-69	0.8902961445334328
CattleOnFarm_SOIL	g__Legionella	0.9132266577026457	5.38598215505725e-40	0.8902961445334328
CattleOnFarm_SOIL	g__OR-59	-0.8899224554470521	3.497249256906114e-35	0.8902961445334328
CattleOnFarm_SOIL	g__Leuconostoc	0.6074334861348502	2.0741850840408354e-11	0.8902961445334328
CattleOnFarm_SOIL	g__Nitrosovibrio	0.8682314762885839	1.367893832550474e-31	0.8902961445334328
CattleOnFarm_SOIL	g__Caldilinea	-0.6784347104228767	8.815844927555341e-15	0.8902961445334328
SwineOnFarm_FECES	g__5-7N15	-0.24600962125293455	0.013617075469590297	0.872919478182636
SwineOnFarm_FECES	g__Rubrobacter	-0.5713147711136812	7.903738882138164e-06	0.872919478182636
SwineOnFarm_FECES	g__Alicyclobacillus	-0.604628758956279	2.710766269036027e-11	0.872919478182636
SwineOnFarm_FECES	g__Anaerococcus	0.266158379532919	0.0074377178170041665	0.872919478182636
SwineOnFarm_FECES	g__Faecalibacterium	-0.9141450191885552	3.2706220914016015e-40	0.872919478182636
SwineOnFarm_FECES	Probiotic_Bacillus	0.6238089773222516	4.119254652678769e-12	0.872919478182636
SwineOnFarm_FECES	g__Brevibacterium	-0.3328414810926903	0.000715464499370321	0.872919478182636
SwineOnFarm_FECES	g__Rhodoplanes	-0.9207811415153073	7.469703856312559e-42	0.872919478182636
SwineOnFarm_FECES	g__Limnohabitans	-0.8633846031084326	7.10966737894614e-31	0.872919478182636
SwineOnFarm_FECES	g__Turicibacter	-0.21352545018497598	0.03291860634343639	0.872919478182636
SwineOnFarm_SOIL	g__Lactococcus	0.26014694839219493	0.008950681432688462	0.9410509031198686
SwineOnFarm_SOIL	g__Solwaraspora	0.6433197191779799	5.283214992772975e-13	0.9410509031198686
SwineOnFarm_SOIL	g__Mesorhizobium	-0.8435270599831182	3.3244957695337027e-28	0.9410509031198686
SwineOnFarm_SOIL	g__Mycobacterium	-0.8112105195384282	1.4363038017055649e-24	0.9410509031198686
SwineOnFarm_SOIL	g__Rubrobacter	-0.7312140841095796	5.722411524284312e-18	0.9410509031198686
SwineOnFarm_SOIL	g__Candidatus Entotheonella	-0.7324015711286405	1.159937956222092e-07	0.9410509031198686
SwineOnFarm_SOIL	g__Pedomicrobium	-0.9670377748618287	5.001577028679626e-60	0.9410509031198686
SwineOnFarm_SOIL	g__Rubrivivax	-0.9045028261947861	4.74989298620475e-38	0.9410509031198686
SwineOnFarm_SOIL	g__Anoxybacillus	0.5448385781636832	4.61934381823754e-09	0.9410509031198686
SwineOnFarm_SOIL	g__Mycoplana	-0.8561868854363568	7.33959855127414e-30	0.9410509031198686
BroodBedding_FECES	Probiotic_Lactobacillus	0.34892914910203904	0.000373786157932269	0.9410509031198686
BroodBedding_FECES	g__Leuconostoc	0.8407459472072671	7.343517197154508e-28	0.9410509031198686
BroodBedding_FECES	g__Corynebacterium	0.138982103106935	0.16787921340899073	0.9410509031198686
BroodBedding_FECES	g__Acinetobacter	-0.19832041642730247	0.04793281110908223	0.9410509031198686
BroodBedding_FECES	g__Akkermansia	-0.3378862025251664	0.0005858548249876362	0.9410509031198686
BroodBedding_FECES	g__Alicyclobacillus	0.9069430794975963	1.4188646879526277e-38	0.9410509031198686
BroodBedding_FECES	Probiotic_Enterococcus	-0.6032403602526397	3.091841837114909e-11	0.9410509031198686
BroodBedding_FECES	g__Lactococcus	0.37467261356931353	0.00012278525389183349	0.9410509031198686
BroodBedding_FECES	Probiotic_Streptococcus	-0.186143826644275	0.06369956760882096	0.9410509031198686
BroodBedding_FECES	g__	-0.3616943902485944	0.00021775623968742908	0.9410509031198686
BroodBedding_SOIL	g__Conexibacter	0.9192110333844078	1.8805070492376125e-41	0.9410509031198686
BroodBedding_SOIL	g__Candidatus Xiphinematobacter	0.9463705828696319	6.941527143704836e-50	0.9410509031198686
BroodBedding_SOIL	g__Burkholderia	0.9484490949562538	1.0521170472116062e-50	0.9410509031198686
BroodBedding_SOIL	Probiotic_Streptococcus	-0.17448327867852217	0.08252122288099727	0.9410509031198686
BroodBedding_SOIL	g__Mycobacterium	0.6859461346381845	3.4096805832737843e-15	0.9410509031198686
BroodBedding_SOIL	g__Salinispora	0.8224256204096022	9.539907583750396e-26	0.9410509031198686
BroodBedding_SOIL	g__Haliscomenobacter	-0.3845591990548416	0.34688615155720887	0.9410509031198686
BroodBedding_SOIL	g__Rhodoplanes	0.49100742510202294	2.1416679537608902e-07	0.9410509031198686
BroodBedding_SOIL	g__Paenisporosarcina	0.9242874618406385	8.85369450230774e-43	0.9410509031198686
BroodBedding_SOIL	g__Acinetobacter	-0.23873599150779448	0.016754916444135463	0.9410509031198686
BroodBedding_FECES	g__Lactococcus	0.3849970276338194	7.64862767503199e-05	0.9410509031198686
BroodBedding_FECES	g__Leuconostoc	0.9212505209018237	5.647070935249976e-42	0.9410509031198686
BroodBedding_FECES	g__Candidatus Xiphinematobacter	0.40621051862974744	6.466148728171713e-05	0.9410509031198686
BroodBedding_FECES	Probiotic_Streptococcus	-0.25298479777716987	0.011101268358323362	0.9410509031198686
BroodBedding_FECES	g__Citrobacter	0.5827061926836452	2.01354005163343e-10	0.9410509031198686
BroodBedding_FECES	g__Larkinella	0.8189334320983205	2.95866884423444e-20	0.9410509031198686
BroodBedding_FECES	g__	-0.31595081699165806	0.0013636780607835409	0.9410509031198686
BroodBedding_FECES	g__Candidatus Arthromitus	-0.22044533857877677	0.027529542656192764	0.9410509031198686
BroodBedding_FECES	g__Alicyclobacillus	0.9716674605203587	3.3595747753121156e-63	0.9410509031198686
BroodBedding_FECES	Other	0.03508096770122241	0.7289626135859902	0.9410509031198686
BroodBedding_SOIL	g__Conexibacter	0.9557971699189696	6.704462120232797e-54	0.9410509031198686
BroodBedding_SOIL	g__Candidatus Xiphinematobacter	0.9403016922002512	1.1458233324993792e-47	0.9410509031198686
BroodBedding_SOIL	g__Mycobacterium	0.7959741128823928	4.3363570115261e-23	0.9410509031198686
BroodBedding_SOIL	g__Alicyclobacillus	0.8158349315838609	4.801297202768918e-25	0.9410509031198686
BroodBedding_SOIL	g__Rhodoplanes	0.6809800529294152	6.409684453036498e-15	0.9410509031198686
BroodBedding_SOIL	g__Salinispora	0.6922858792899813	1.4954458535025383e-15	0.9410509031198686
BroodBedding_SOIL	g__Burkholderia	0.9665668154023587	9.911019597450273e-60	0.9410509031198686
BroodBedding_SOIL	g__Paenisporosarcina	0.9461914365561455	8.138500012730246e-50	0.9410509031198686
BroodBedding_SOIL	g__Solwaraspora	-0.5739178403514996	4.3174210184551387e-10	0.9410509031198686
BroodBedding_SOIL	g__Candidatus Rhabdochlamydia	-0.6864457788970935	3.197664096460086e-15	0.9410509031198686
WaterSource_FECES	g__Proteus	-0.8939413824318087	6.245070759982377e-36	0.9410509031198686
WaterSource_FECES	g__Gallibacterium	0.4574491617503801	1.711671274568095e-06	0.9410509031198686
WaterSource_FECES	g__Anaerococcus	0.346411924037014	0.00041470765527335825	0.9410509031198686
WaterSource_FECES	g__Rhodoplanes	-0.949557869486449	3.7236887774627475e-51	0.9410509031198686
WaterSource_FECES	g__Streptomyces	-0.7025098700650959	3.782370833276202e-16	0.9410509031198686
WaterSource_FECES	Probiotic_Enterococcus	-0.788549988171075	2.0583426882556542e-22	0.9410509031198686
WaterSource_FECES	Probiotic_Streptococcus	0.05384698694171372	0.5946662659354919	0.9410509031198686
WaterSource_FECES	g__Coprococcus	-0.9362232187065396	2.6455319965969705e-46	0.9410509031198686
WaterSource_FECES	Other	-0.633439647785977	1.5220700435907914e-12	0.9410509031198686
WaterSource_FECES	g__	0.16608038624240584	0.0986541500363661	0.9410509031198686
WaterSource_SOIL	g__Rhodoplanes	-0.9271377427817459	1.4478441003379733e-43	0.9410509031198686
WaterSource_SOIL	g__Saccharopolyspora	-0.8390000024640624	1.198453639112542e-27	0.9410509031198686
WaterSource_SOIL	g__Legionella	0.895392640972172	3.295702260120521e-36	0.9410509031198686
WaterSource_SOIL	g__Burkholderia	-0.04809110614704379	0.6346872695709083	0.9410509031198686
WaterSource_SOIL	g__Mycobacterium	-0.7972901633874185	3.2681770617979294e-23	0.9410509031198686
WaterSource_SOIL	g__Alicyclobacillus	-0.5969273673747731	5.5786256613261126e-11	0.9410509031198686
WaterSource_SOIL	g__Salinispora	0.7522579241490507	1.8529917648679295e-19	0.9410509031198686
WaterSource_SOIL	g__Parachlamydia	0.9588206527952766	2.2394119928536623e-55	0.9410509031198686
WaterSource_SOIL	g__Bradyrhizobium	-0.7088603901332257	1.5633055171349694e-16	0.9410509031198686
WaterSource_SOIL	g__Conexibacter	0.8944959378387495	4.897140238392354e-36	0.9410509031198686
BroodBedding_FECES	g__Lysinibacillus	0.7194125218236453	3.413903967066941e-17	0.9410509031198686
BroodBedding_FECES	g__Leuconostoc	0.6764014829341424	1.1346185053575552e-14	0.9410509031198686
BroodBedding_FECES	g__Larkinella	0.7946089934622645	1.3283261250334273e-16	0.9410509031198686
BroodBedding_FECES	Probiotic_Streptococcus	-0.1781579311226821	0.0761629699320616	0.9410509031198686
BroodBedding_FECES	g__Lactococcus	0.8210396173335963	1.3474668350854751e-25	0.9410509031198686
BroodBedding_FECES	g__Alicyclobacillus	0.930442200210169	1.6143138975625928e-44	0.9410509031198686
BroodBedding_FECES	g__Conexibacter	0.6422384554286992	5.281858453191303e-10	0.9410509031198686
BroodBedding_FECES	g__Acinetobacter	-0.16340061352194202	0.10429043347823115	0.9410509031198686
BroodBedding_FECES	g__Oscillospira	-0.6840593801358997	4.340081967169219e-15	0.9410509031198686
BroodBedding_FECES	g__Butyrivibrio	0.8658236885736204	1.9695496033528232e-15	0.9410509031198686
BroodBedding_SOIL	g__Candidatus Xiphinematobacter	0.9637047269497834	5.179989900207274e-58	0.9410509031198686
BroodBedding_SOIL	g__Mycobacterium	0.7986560420708166	2.4315113213091327e-23	0.9410509031198686
BroodBedding_SOIL	g__Conexibacter	0.8670221465101176	2.076235493553199e-31	0.9410509031198686
BroodBedding_SOIL	Probiotic_Streptococcus	-0.19478083439135563	0.052141633926607506	0.9410509031198686
BroodBedding_SOIL	g__Alicyclobacillus	0.6699659717337554	2.489062248322231e-14	0.9410509031198686
BroodBedding_SOIL	g__Rhodoplanes	0.6285326401678794	2.5387059719910892e-12	0.9410509031198686
BroodBedding_SOIL	g__Nitrosovibrio	0.8849911962560632	2.6489045339865122e-34	0.9410509031198686
BroodBedding_SOIL	g__Burkholderia	0.9475059488928916	2.500341179190047e-50	0.9410509031198686
BroodBedding_SOIL	g__Microbispora	0.9343356711479582	1.0550978397126505e-45	0.9410509031198686
BroodBedding_SOIL	g__Salinispora	0.7404911391413467	1.313915830308418e-18	0.9410509031198686
BroodBedding_FECES	Probiotic_Streptococcus	-0.2035496057061832	0.04223244128515208	0.9410509031198686
BroodBedding_FECES	Probiotic_Lactobacillus	0.4927466972635967	1.9111514646478193e-07	0.9410509031198686
BroodBedding_FECES	g__Alicyclobacillus	0.9526741659975099	1.7640399840654616e-52	0.9410509031198686
BroodBedding_FECES	g__	-0.4228623489580814	1.1711378197071932e-05	0.9410509031198686
BroodBedding_FECES	g__Azospirillum	0.3722256029328299	0.006581557733549163	0.9410509031198686
BroodBedding_FECES	g__Lactococcus	-0.4143360895764977	1.8230642839584854e-05	0.9410509031198686
BroodBedding_FECES	g__Staphylococcus	-0.5292033339703812	1.509009359465051e-08	0.9410509031198686
BroodBedding_FECES	g__Acinetobacter	-0.2306774294725481	0.02094323372901353	0.9410509031198686
BroodBedding_FECES	Probiotic_Enterococcus	-0.5820801454093351	2.127574671315231e-10	0.9410509031198686
BroodBedding_FECES	g__Candidatus Arthromitus	-0.3536119912930648	0.00030738583979482973	0.9410509031198686
BroodBedding_SOIL	g__Rhodoplanes	0.6597229573424237	8.354776175934325e-14	0.9410509031198686
BroodBedding_SOIL	g__Conexibacter	0.8126257552612046	1.0304011173180979e-24	0.9410509031198686
BroodBedding_SOIL	g__Mycobacterium	0.6654125424403592	4.289080706120362e-14	0.9410509031198686
BroodBedding_SOIL	g__Nitrosovibrio	0.7338508971709463	3.790231511675416e-18	0.9410509031198686
BroodBedding_SOIL	g__Burkholderia	0.923483794018637	1.4564631790293266e-42	0.9410509031198686
BroodBedding_SOIL	g__Candidatus Xiphinematobacter	0.9503725694879125	1.709976723303542e-51	0.9410509031198686
BroodBedding_SOIL	g__Dechloromonas	0.9253141968086617	4.649939581825397e-43	0.9410509031198686
BroodBedding_SOIL	g__Magnetospirillum	0.9006253862083038	8.683858261682418e-36	0.9410509031198686
BroodBedding_SOIL	g__Candidatus Accumulibacter	0.7982008798589397	7.9024559144478e-15	0.9410509031198686
BroodBedding_SOIL	g__Ellin506	0.5230058806293223	2.373350091957317e-08	0.9410509031198686
AnimalSource_FECES	g__L7A_E11	-0.4854776268089492	0.00012928865637780102	0.9410509031198686
AnimalSource_FECES	g__Lysinibacillus	-0.9567875981809941	2.261808965992906e-54	0.9410509031198686
AnimalSource_FECES	g__	-0.8662943133012504	2.663739434901824e-31	0.9410509031198686
AnimalSource_FECES	g__p-75-a5	-0.8032690919271991	8.804915493582486e-24	0.9410509031198686
AnimalSource_FECES	g__Oscillospira	-0.958254406246357	4.3138050431894505e-55	0.9410509031198686
AnimalSource_FECES	g__Phascolarctobacterium	-0.743819891517007	9.200556374713612e-15	0.9410509031198686
AnimalSource_FECES	g__Sporosarcina	-0.8920414220991123	1.422093601395298e-35	0.9410509031198686
AnimalSource_FECES	Probiotic_Clostridium	-0.9638566003845527	4.233264064358638e-58	0.9410509031198686
AnimalSource_FECES	g__Fibrobacter	-0.19131319802375765	0.24989508018606613	0.9410509031198686
AnimalSource_FECES	g__Bulleidia	-0.8012946867324313	1.3644453742966968e-23	0.9410509031198686
AnimalSource_SOIL	g__Dermacoccus	-0.8124321271687273	1.0784816356430608e-24	0.9410509031198686
AnimalSource_SOIL	g__Treponema	-0.8157291242467835	4.924882249178171e-25	0.9410509031198686
AnimalSource_SOIL	Probiotic_Lactobacillus	0.16040771548808663	0.11087964067231242	0.9410509031198686
AnimalSource_SOIL	g__SMB53	-0.8007733343351267	1.5304933272898515e-23	0.9410509031198686
AnimalSource_SOIL	g__Acidocella	-0.4342502298910395	0.008138250380714229	0.9410509031198686
AnimalSource_SOIL	g__Dietzia	-0.675076857813041	1.3359071768287366e-14	0.9410509031198686
AnimalSource_SOIL	g__CF231	-0.39348865747277384	0.00011402522796176449	0.9410509031198686
AnimalSource_SOIL	g__Knoellia	-0.7942601877623217	6.2479075128133e-23	0.9410509031198686
AnimalSource_SOIL	Probiotic_Enterococcus	0.3043140370532247	0.002082301376052594	0.9410509031198686
AnimalSource_SOIL	g__Aerococcus	0.2034328318345872	0.04235327793814585	0.9410509031198686
pH_FECES	g__Solibacillus	0.49316740833241207	1.8590487994371666e-07	0.860702614379085
pH_FECES	Probiotic_Lactobacillus	-0.9811703005768369	8.50748605028504e-72	0.860702614379085
pH_FECES	g__Epulopiscium	0.6719821289364183	1.9501252492626152e-14	0.860702614379085
pH_FECES	g__Lysinibacillus	0.23704049619561135	0.017570317269634348	0.860702614379085
pH_FECES	g__Trichococcus	0.6940375416796271	1.1864444379729647e-15	0.860702614379085
pH_FECES	g__SMB53	0.38661061530649854	7.09304931066444e-05	0.860702614379085
pH_FECES	g__Weissella	-0.618610789444673	6.95158040077386e-12	0.860702614379085
pH_FECES	Other	0.8032404293994245	8.861396672420476e-24	0.860702614379085
pH_FECES	g__	0.9538840691119174	5.105441696779946e-53	0.860702614379085
pH_FECES	g__Staphylococcus	0.8213626330907897	1.2436026267061578e-25	0.860702614379085
pH_SOIL	g__Candidatus Solibacter	-0.9108127498999394	1.947271947734906e-39	0.8387422075540888
pH_SOIL	g__Candidatus Koribacter	-0.7030042149187083	3.533922685332825e-16	0.8387422075540888
pH_SOIL	g__Edaphobacter	-0.7700881593903877	7.656006829894263e-21	0.8387422075540888
pH_SOIL	g__DA101	-0.9309921916562955	1.1088346144399905e-44	0.8387422075540888
pH_SOIL	g__Bradyrhizobium	-0.8881767033177611	7.239961549120161e-35	0.8387422075540888
pH_SOIL	g__Steroidobacter	0.9406532587895231	8.652116779948058e-48	0.8387422075540888
pH_SOIL	g__Caldilinea	0.8242205659656774	6.07258951298498e-26	0.8387422075540888
pH_SOIL	g__Aerococcus	0.4998582824078726	1.1917842727419939e-07	0.8387422075540888
pH_SOIL	g__Afifella	0.9386623138591296	4.1531139362484084e-47	0.8387422075540888
pH_SOIL	g__Plesiocystis	0.6865689690851359	3.147386670793048e-15	0.8387422075540888
EC_FECES	g__5-7N15	-0.8956512104540156	2.938070771953801e-36	0.8677499999999999
EC_FECES	g__	-0.8585011465119305	3.514098331772816e-30	0.8677499999999999
EC_FECES	g__Anoxybacillus	-0.4471527907765771	3.1022955696321215e-06	0.8677499999999999
EC_FECES	g__Arthrobacter	0.6952440720335337	1.0106267822189987e-15	0.8677499999999999
EC_FECES	g__Lysinibacillus	-0.5618226985778624	1.189751359131903e-09	0.8677499999999999
EC_FECES	g__Desulfosporosinus	-0.8290220140067236	6.262104532666527e-06	0.8677499999999999
EC_FECES	g__Corynebacterium	0.20496260882515188	0.040792901159687915	0.8677499999999999
EC_FECES	g__Turicibacter	-0.5794505045674152	2.678091966607961e-10	0.8677499999999999
EC_FECES	g__Frankia	-0.6099442459763682	0.04630470364480025	0.8677499999999999
EC_FECES	g__Butyrivibrio	-0.9248865440778429	1.1418725216913e-19	0.8677499999999999
EC_SOIL	g__Aerococcus	0.8187442411903334	2.371750506852926e-25	0.8318681318681318
EC_SOIL	g__Pseudoclavibacter	0.688464764368405	4.843160466254269e-06	0.8318681318681318
EC_SOIL	g__DA101	-0.20395697399799176	0.041813145983758085	0.8318681318681318
EC_SOIL	g__Nitratireductor	0.8644749400090499	1.0865688286906399e-11	0.8318681318681318
EC_SOIL	g__Trichococcus	0.35098248611341415	0.0003431944816848938	0.8318681318681318
EC_SOIL	g__Acholeplasma	0.8066427183728184	0.0008627979115142092	0.8318681318681318
EC_SOIL	g__Arthrobacter			0.8318681318681318
EC_SOIL	g__Luteimonas	0.5976953977851474	5.1956825666107974e-11	0.8318681318681318
EC_SOIL	g__Brachybacterium	0.8677497256168993	1.6160661364898033e-31	0.8318681318681318
EC_SOIL	g__Corynebacterium	-0.2954805084486747	0.002839502734614327	0.8318681318681318
Moisture_FECES	g__Virgibacillus	-0.6654654644896629	4.262271962549621e-14	0.5492788461538461
Moisture_FECES	g__Methylophaga	-0.5046993639853017	0.1133531613107735	0.5492788461538461
Moisture_FECES	g__Myroides	-0.8960240259474506	5.0792259733338664e-11	0.5492788461538461
Moisture_FECES	g__Paenibacillus	0.17234549688642786	0.08641085291486883	0.5492788461538461
Moisture_FECES	g__Oceanobacillus	-0.918850544468351	1.5387199825992882e-27	0.5492788461538461
Moisture_FECES	g__Xylanimicrobium	-0.7445109845604622	6.810407789528541e-19	0.5492788461538461
Moisture_FECES	g__Providencia	-0.9215829665437967	3.3114537979678407e-34	0.5492788461538461
Moisture_FECES	g__Gelidibacter	-0.8251767271889463	0.1748232728110537	0.5492788461538461
Moisture_FECES	g__Odoribacter	0.49570613518217194	1.5722072055295422e-07	0.5492788461538461
Moisture_FECES	g__Geodermatophilus	-0.8165159509111293	7.61799191769311e-11	0.5492788461538461
Moisture_SOIL	g__Rhodococcus	0.6213884782770915	5.262179018489625e-12	0.7200980392156863
Moisture_SOIL	g__Turicibacter	-0.3362474524326795	0.0006253836257539709	0.7200980392156863
Moisture_SOIL	g__Prevotella			0.7200980392156863
Moisture_SOIL	g__Pedomicrobium	0.848570567012974	7.588025376900079e-29	0.7200980392156863
Moisture_SOIL	g__Methanobrevibacter	0.8653755759719297	3.6407174594226867e-31	0.7200980392156863
Moisture_SOIL	g__Sorangium	-0.18806063380282723	0.06096936970592015	0.7200980392156863
Moisture_SOIL	g__Steroidobacter	0.4957061351821719	1.5722072055295422e-07	0.7200980392156863
Moisture_SOIL	Probiotic_Bacillus	-0.718062358113876	4.163648168160238e-17	0.7200980392156863
Moisture_SOIL	g__Acidisoma	0.7344219098582088	0.0011958444433141481	0.7200980392156863
Moisture_SOIL	g__Phyllobacterium	0.8205286873307193	1.5292480187036916e-25	0.7200980392156863
TotalC_FECES	g__5-7N15	-0.2949075182657483	0.002896258396921753	0.6454081632653061
TotalC_FECES	g__BF311	-0.6359110925802056	0.014505845021457102	0.6454081632653061
TotalC_FECES	g__	-0.7232098411381666	1.941023090490515e-17	0.6454081632653061
TotalC_FECES	g__Butyrivibrio	-0.8415912522729246	1.9488767956646437e-14	0.6454081632653061
TotalC_FECES	g__Anaerostipes	-0.8515475450359992	3.0929248256739834e-29	0.6454081632653061
TotalC_FECES	g__SHD-231	-0.3611356581864716	0.0542600480270422	0.6454081632653061
TotalC_FECES	g__Dorea	-0.4587696274688947	1.5837486781624198e-06	0.6454081632653061
TotalC_FECES	g__Methanosphaera	-0.3121173072074166	0.04159039629975407	0.6454081632653061
TotalC_FECES	Other	-0.6249341951860907	3.673395090168507e-12	0.6454081632653061
TotalC_FECES	Probiotic_Lactobacillus	0.29891894477954045	0.0025194291783716765	0.6454081632653061
TotalC_SOIL	g__Catellatospora	-0.5370020404783258	8.424209931693283e-09	0.8381155881155881
TotalC_SOIL	g__Lysobacter	0.8472887484546139	1.1101520185262722e-28	0.8381155881155881
TotalC_SOIL	g__Steroidobacter	0.8030663434789747	9.21210316530533e-24	0.8381155881155881
TotalC_SOIL	g__Agromyces	0.8458572526137573	1.6910273571942933e-28	0.8381155881155881
TotalC_SOIL	g__Promicromonospora	0.5319216911186864	0.002979500425616636	0.8381155881155881
TotalC_SOIL	g__Aerococcus	-0.12049430758875347	0.23241913104571701	0.8381155881155881
TotalC_SOIL	g__Jiangella	0.9218710467821151	1.584449753568666e-10	0.8381155881155881
TotalC_SOIL	g__Candidatus Koribacter	-0.38681669404986996	7.024865077600194e-05	0.8381155881155881
TotalC_SOIL	g__DA101	-0.49538834618562533	1.605656085334004e-07	0.8381155881155881
TotalC_SOIL	g__Luteimonas	0.724774123258319	1.5340093608078384e-17	0.8381155881155881
TotalN_FECES	g__CF231	-0.9790395199061515	1.5458242449843434e-69	0.8070116487455198
TotalN_FECES	g__[Prevotella]	-0.9727124870449724	5.461948418924877e-64	0.8070116487455198
TotalN_FECES	Probiotic_Lactobacillus	-0.0584160876818164	0.563730152823844	0.8070116487455198
TotalN_FECES	Probiotic_Enterococcus	-0.40145981479678045	3.478065990433423e-05	0.8070116487455198
TotalN_FECES	g__Butyrivibrio	-0.8422990968346006	6.202566006719856e-14	0.8070116487455198
TotalN_FECES	g__Mogibacterium	-0.5041657807949624	2.9962571208693295e-07	0.8070116487455198
TotalN_FECES	g__5-7N15	-0.8878119020458928	8.416054616383505e-35	0.8070116487455198
TotalN_FECES	g__	-0.6915483952198219	1.6477075974422557e-15	0.8070116487455198
TotalN_FECES	g__Ruminococcus	-0.9215923249974238	4.601346450500594e-42	0.8070116487455198
TotalN_FECES	g__Phascolarctobacterium	-0.8487627310609072	3.9850408522838166e-24	0.8070116487455198
TotalN_SOIL	g__Steroidobacter	0.6603315060123813	7.785044160829846e-14	0.774364406779661
TotalN_SOIL	g__Thermomonas	0.454937940760688	6.643791355769736e-06	0.774364406779661
TotalN_SOIL	g__Kocuria	0.7545633865572974	1.2462623281743047e-19	0.774364406779661
TotalN_SOIL	g__Aerococcus	-0.9457730331264642	1.1775749957254106e-49	0.774364406779661
TotalN_SOIL	g__Anaerobacillus	0.9298981887367856	2.333592890367631e-44	0.774364406779661
TotalN_SOIL	g__Caldilinea	0.9473720258694934	2.8236928230910305e-50	0.774364406779661
TotalN_SOIL	g__Hyphomicrobium	0.7539210206895369	1.3925074798254702e-19	0.774364406779661
TotalN_SOIL	g__Luteimonas	0.6529108960514471	1.8219312813040267e-13	0.774364406779661
TotalN_SOIL	g__Georgenia	0.951943492849466	3.672081178656057e-52	0.774364406779661
TotalN_SOIL	Probiotic_Bacillus	0.33294684152364634	0.0007125087844425886	0.774364406779661
CNRatio_FECES	Probiotic_Lactobacillus	-0.38930020386432174	6.249764376462456e-05	0.6617820524453317
CNRatio_FECES	g__Oscillospira	0.8772900669850212	5.235152876440665e-33	0.6617820524453317
CNRatio_FECES	Probiotic_Enterococcus	0.8476459821759187	9.988037131904033e-29	0.6617820524453317
CNRatio_FECES	g__	0.8363726011494342	2.477409045845415e-27	0.6617820524453317
CNRatio_FECES	g__CF231	0.6329175526157246	1.6079089873174683e-12	0.6617820524453317
CNRatio_FECES	g__Turicibacter	0.04547978476749519	0.6532062242448322	0.6617820524453317
CNRatio_FECES	g__Corynebacterium	-0.4152662526278404	1.738149524063037e-05	0.6617820524453317
CNRatio_FECES	g__Solibacillus	0.9351400830979035	5.8812866489508985e-46	0.6617820524453317
CNRatio_FECES	g__Ruminococcus	0.929890759211458	2.345318240813469e-44	0.6617820524453317
CNRatio_FECES	g__[Prevotella]	0.7502637001326913	2.6023593453858034e-19	0.6617820524453317
CNRatio_SOIL	g__Hyphomicrobium	0.8869659001211818	1.1908184249766694e-34	0.7905207187385406
CNRatio_SOIL	g__Virgibacillus	-0.8760732130090032	8.235811765062433e-33	0.7905207187385406
CNRatio_SOIL	g__Nitrospira	-0.9672602319973088	3.608364935048694e-60	0.7905207187385406
CNRatio_SOIL	g__Corynebacterium	0.6077582385477664	2.0105472671409597e-11	0.7905207187385406
CNRatio_SOIL	g__	0.6636845782816885	5.2598482573648164e-14	0.7905207187385406
CNRatio_SOIL	g__Aerococcus	0.822342290884873	9.740868270186475e-26	0.7905207187385406
CNRatio_SOIL	g__Rummeliibacillus	-0.8813050541890186	1.1337933974997882e-33	0.7905207187385406
CNRatio_SOIL	g__Sporosarcina	-0.8496788986730601	5.445094598056892e-29	0.7905207187385406
CNRatio_SOIL	g__Wautersiella	-0.6336608442079794	1.487052566006935e-12	0.7905207187385406
CNRatio_SOIL	g__Chryseobacterium	-0.9261946366121326	2.6571530068808507e-43	0.7905207187385406
Al_FECES	g__Streptomyces	0.6257796100964803	3.3694277047884633e-12	0.7887164124909223
Al_FECES	g__Anaerococcus	-0.32709401445318104	0.0008947576751324364	0.7887164124909223
Al_FECES	g__Lysinibacillus	0.42049808249521203	1.3256378031388672e-05	0.7887164124909223
Al_FECES	g__Rhodococcus	0.6221893219092421	4.853792616645103e-12	0.7887164124909223
Al_FECES	g__Rhodoplanes	0.9321738809303924	4.895366362725472e-45	0.7887164124909223
Al_FECES	g__Paenibacillus	0.552026717888934	2.6258169810193547e-09	0.7887164124909223
Al_FECES	g__Brachybacterium	0.6385270732654068	8.869131266193153e-13	0.7887164124909223
Al_FECES	g__Brevibacterium	0.6890457542691464	2.284796944529741e-15	0.7887164124909223
Al_FECES	g__Bradyrhizobium	0.917366770198724	5.432484875591208e-41	0.7887164124909223
Al_FECES	g__Steroidobacter	0.9631552357554449	1.0675191630219986e-57	0.7887164124909223
B_FECES	g__	-0.9436475257002398	7.35988825126165e-49	0.7634452634452635
B_FECES	Probiotic_Lactobacillus	0.6771356263022256	1.0360531262327596e-14	0.7634452634452635
B_FECES	g__Weissella	0.93491952426022	6.9085848507503636e-46	0.7634452634452635
B_FECES	g__Lysinibacillus	-0.5646343377216486	9.434048665154043e-10	0.7634452634452635
B_FECES	Probiotic_Bacillus	-0.021327896561599387	0.8331826617552404	0.7634452634452635
B_FECES	g__Sphingomonas	0.46608626781129703	1.0237415119988392e-06	0.7634452634452635
B_FECES	g__Rummeliibacillus	0.9161757884173174	1.0637745289098108e-40	0.7634452634452635
B_FECES	g__Staphylococcus	-0.014714918832850053	0.884468480534651	0.7634452634452635
B_FECES	g__Oscillospira	-0.9536949358775136	6.210914411877648e-53	0.7634452634452635
B_FECES	g__Turicibacter	-0.7025930033509815	3.7394365775684335e-16	0.7634452634452635
Ca_FECES	Probiotic_Lactobacillus	-0.25768315460551827	0.009645076642596947	0.8630682705827214
Ca_FECES	g__SHD-231	-0.5004984977061888	0.009212550403984113	0.8630682705827214
Ca_FECES	g__5-7N15	-0.3775576208095896	0.00010774417276196087	0.8630682705827214
Ca_FECES	g__	-0.7387199606824388	1.748446610562448e-18	0.8630682705827214
Ca_FECES	g__Mogibacterium	-0.5762571478324066	3.4412980950244055e-09	0.8630682705827214
Ca_FECES	g__Anaerostipes	-0.7486246241060062	3.4320889894156137e-19	0.8630682705827214
Ca_FECES	g__Anaerococcus	-0.659815882469193	8.265241081600431e-14	0.8630682705827214
Ca_FECES	g__Anaeroplasma	-0.25319010976821776	0.10570045145268993	0.8630682705827214
Ca_FECES	g__Selenomonas	-0.20762087956272768	0.2798206351861446	0.8630682705827214
Ca_FECES	Probiotic_Enterococcus	0.33885135213278894	0.0005636592667966793	0.8630682705827214
Ca_SOIL	g__Steroidobacter	0.8996710620179893	4.7341832287201495e-37	0.9403500321130379
Ca_SOIL	g__Ardenscatena	0.4922940744265709	3.598189637992095e-05	0.9403500321130379
Ca_SOIL	g__DA101	-0.47909612959420417	4.594122758594951e-07	0.9403500321130379
Ca_SOIL	g__Pedomicrobium	0.9608415900468013	1.9967204098783016e-56	0.9403500321130379
Ca_SOIL	g__Candidatus Koribacter	-0.17992592908096947	0.07324722382582553	0.9403500321130379
Ca_SOIL	g__Virgisporangium	0.9482920118002931	1.2166473149320647e-50	0.9403500321130379
Ca_SOIL	g__Caldilinea	0.950310929515502	1.8145136393498186e-51	0.9403500321130379
Ca_SOIL	g__Bradyrhizobium	-0.7372093098592769	2.2268773829289632e-18	0.9403500321130379
Ca_SOIL	g__Phaeospirillum	0.774525157124613	6.171872199564401e-13	0.9403500321130379
Ca_SOIL	g__	-0.8271653462032673	2.8619987276335457e-26	0.9403500321130379
Cd_FECES	g__Tepidimicrobium	-0.4883630919857232	6.528679220999625e-05	0.847375
Cd_FECES	g__Candidatus Arthromitus	-0.7973068224342603	3.256455091798984e-23	0.847375
Cd_FECES	g__Mucispirillum	-0.44981008837555736	2.9991010405578696e-06	0.847375
Cd_FECES	Other	-0.8888993842560893	5.364876399991966e-35	0.847375
Cd_FECES	g__Faecalibacterium	-0.7731071833527072	4.338442520827486e-21	0.847375
Cd_FECES	g__Akkermansia	-0.6613022445685011	6.9531968015579e-14	0.847375
Cd_FECES	Probiotic_Streptococcus	-0.9723450502071986	1.0427524407950407e-63	0.847375
Cd_FECES	Probiotic_Lactobacillus	-0.7928476560966231	8.420313419817915e-23	0.847375
Cd_FECES	g__Weissella	0.5859298039025379	1.5134283773552189e-10	0.847375
Cd_FECES	g__Comamonas	0.17861596311022865	0.07539879289052596	0.847375
Cd_SOIL	g__Pilimelia	0.793087504449635	8.005605126792964e-23	0.7367627661579047
Cd_SOIL	g__Paenibacillus	-0.9304294700810536	1.6283499419704348e-44	0.7367627661579047
Cd_SOIL	g__Aquicella	-0.9771744059914408	9.636701102769373e-68	0.7367627661579047
Cd_SOIL	g__Kribbella	0.7333596237420007	4.094115873196047e-18	0.7367627661579047
Cd_SOIL	Probiotic_Lactobacillus	-0.8210157578813935	1.3554655718306405e-25	0.7367627661579047
Cd_SOIL	g__Ralstonia	-0.8823540050552164	7.533442144654133e-34	0.7367627661579047
Cd_SOIL	g__	0.840917862032183	6.995528265588536e-28	0.7367627661579047
Cd_SOIL	g__Trabulsiella	-0.8456457357940577	1.7988663090873991e-28	0.7367627661579047
Cd_SOIL	g__Lactococcus	-0.8841117473481158	3.7641292697577705e-34	0.7367627661579047
Cd_SOIL	Other	-0.8881654115861993	7.273829799068989e-35	0.7367627661579047
Cr_FECES	Probiotic_Bacillus	0.5101989409004017	5.882169390039043e-08	0.8303890160183066
Cr_FECES	g__Aerococcus	-0.7842232630262335	4.958362011035403e-22	0.8303890160183066
Cr_FECES	g__Rummeliibacillus	0.9416176535811007	3.9683380460426825e-48	0.8303890160183066
Cr_FECES	g__Streptomyces	0.77570491362536	2.6425930130445562e-21	0.8303890160183066
Cr_FECES	Probiotic_Lactobacillus	-0.18158151569641726	0.07059902710228211	0.8303890160183066
Cr_FECES	g__Ruminococcus	0.1825951774894521	0.0690161531298496	0.8303890160183066
Cr_FECES	g__Candidatus Nitrososphaera	0.06799649122673541	0.5014597800735828	0.8303890160183066
Cr_FECES	g__Curtobacterium	0.7316497501425507	5.347657621152483e-18	0.8303890160183066
Cr_FECES	g__Oscillospira	-0.5806652922884883	2.4086147941612196e-10	0.8303890160183066
Cr_FECES	g__Anaerococcus	-0.9586372628433468	2.771938978158176e-55	0.8303890160183066
Cr_SOIL	g__Cohnella	-0.8663238473126911	2.63701722235674e-31	0.8545814896755162
Cr_SOIL	g__Alicyclobacillus	-0.878777636514778	2.988937083856355e-33	0.8545814896755162
Cr_SOIL	g__Bradyrhizobium	-0.9486988161767308	8.343398880495621e-51	0.8545814896755162
Cr_SOIL	g__Limnohabitans	-0.6460944644672421	3.897801106283307e-13	0.8545814896755162
Cr_SOIL	g__Paenibacillus	-0.864478293148363	4.928923943595929e-31	0.8545814896755162
Cr_SOIL	g__Brevibacillus	-0.7660216180494925	1.623253924564506e-20	0.8545814896755162
Cr_SOIL	g__Pseudomonas	0.7121305959723429	9.827022432661657e-17	0.8545814896755162
Cr_SOIL	g__Steroidobacter	0.9111711636200237	1.612723144780922e-39	0.8545814896755162
Cr_SOIL	g__Flavobacterium	0.9463558271242061	7.0332275253388e-50	0.8545814896755162
Cr_SOIL	g__Leuconostoc	-0.6172510575548613	7.958707864904192e-12	0.8545814896755162
Cu_FECES	g__Tepidimicrobium	-0.530082174563412	1.3257338390176418e-05	0.8649765775695785
Cu_FECES	Probiotic_Bacillus	0.2057888314379761	0.03997029652393968	0.8649765775695785
Cu_FECES	g__Mucispirillum	-0.9475199987093451	2.468596544975697e-50	0.8649765775695785
Cu_FECES	g__Faecalibacterium	-0.9167953710170094	7.508708194705049e-41	0.8649765775695785
Cu_FECES	g__Anaerococcus	-0.7803848148820774	1.0636544518038897e-21	0.8649765775695785
Cu_FECES	g__Corynebacterium	-0.9090555401836262	4.851395573027206e-39	0.8649765775695785
Cu_FECES	g__Ochrobactrum	-0.8238864296314657	6.607846756275421e-26	0.8649765775695785
Cu_FECES	g__Aminobacterium	-0.6789263646839245	0.0038282327183221756	0.8649765775695785
Cu_FECES	g__Parabacteroides	-0.7357914961439604	2.7901768340175173e-18	0.8649765775695785
Cu_FECES	g__Aerococcus	-0.5006075052075765	1.1332297302387455e-07	0.8649765775695785
Cu_SOIL	g__Arthrobacter	0.36725742277431683	0.0001708440319396762	0.6377777777777778
Cu_SOIL	g__DA101	0.9222861313714397	3.027648830881589e-42	0.6377777777777778
Cu_SOIL	g__Rhodoplanes	-0.0012102291640043164	0.9904653959741699	0.6377777777777778
Cu_SOIL	g__Novosphingobium	0.7689987879792735	9.377549806270912e-21	0.6377777777777778
Cu_SOIL	g__	-0.6565476054989122	1.2046137788793693e-13	0.6377777777777778
Cu_SOIL	g__Staphylococcus	0.5799281340242602	2.568851056588636e-10	0.6377777777777778
Cu_SOIL	g__Bradyrhizobium	-0.39062961653857914	5.8683668970952764e-05	0.6377777777777778
Cu_SOIL	Probiotic_Bacillus	-0.5971731545975032	5.4532113565984954e-11	0.6377777777777778
Cu_SOIL	g__Macrococcus	0.8829764917472188	2.5659501013286338e-30	0.6377777777777778
Cu_SOIL	g__Bacteroides	-0.4823579560425172	3.73835648598124e-07	0.6377777777777778
Fe_FECES	Probiotic_Bacillus	0.16806241612806366	0.09464163204726318	0.800109329446064
Fe_FECES	g__Candidatus Arthromitus	-0.9144653753093864	2.74466613662706e-40	0.800109329446064
Fe_FECES	g__Paraprevotella	-0.8880428410486153	7.651571701662719e-35	0.800109329446064
Fe_FECES	g__Rikenella	-0.637905009736806	2.8608063391739795e-09	0.800109329446064
Fe_FECES	g__Gallibacterium	-0.9350573588537439	6.247763205165488e-46	0.800109329446064
Fe_FECES	g__[Ruminococcus]	-0.7058555854981938	2.3816217332127e-16	0.800109329446064
Fe_FECES	g__Rhodoferax	-0.8885027311143697	1.3642066562753645e-09	0.800109329446064
Fe_FECES	g__Parvimonas	-1.0	1.0	0.800109329446064
Fe_FECES	g__Sutterella	-0.4324873553119114	7.003273198616538e-06	0.800109329446064
Fe_FECES	g__Blautia	-0.3640256821719597	0.00019680937980913783	0.800109329446064
Fe_SOIL	g__Desulfobulbus	0.8131118846804525	1.1557049978429842e-11	0.9735617597292724
Fe_SOIL	g__R18-435	0.6687521885387553	0.21712532353109745	0.9735617597292724
Fe_SOIL	g__Propionivibrio	0.8767633725304769	6.373183187072947e-33	0.9735617597292724
Fe_SOIL	g__Candidatus Solibacter	0.6742590730497817	1.4770034593469506e-14	0.9735617597292724
Fe_SOIL	g__Caloramator	0.9037050732121046	7.001216815330801e-38	0.9735617597292724
Fe_SOIL	g__Methylomonas	0.7377053451554358	0.023282758202152476	0.9735617597292724
Fe_SOIL	g__Methanoculleus	0.8081889774258277	0.001467189862618162	0.9735617597292724
Fe_SOIL	g__Pelosinus	0.7553517242640319	1.0870969702225547e-19	0.9735617597292724
Fe_SOIL	g__Herbaspirillum	-0.6928549666419951	1.3873642648859557e-15	0.9735617597292724
Fe_SOIL	g__Desulfotomaculum	0.8252565164540641	2.8068246545623986e-17	0.9735617597292724
K_FECES	g__SHD-231	-0.44878820793611257	0.012861112637413992	0.6514423076923077
K_FECES	g__Adlercreutzia	-0.8897574525343723	3.7481929633267414e-35	0.6514423076923077
K_FECES	g__Mogibacterium	-0.6119826161082084	4.4289086363037155e-11	0.6514423076923077
K_FECES	g__Butyrivibrio	-0.8921971762438186	1.72254478813416e-17	0.6514423076923077
K_FECES	g__Methanosphaera	-0.36956977824621584	0.012470510272935125	0.6514423076923077
K_FECES	g__Anaerostipes	-0.7086830325195077	1.6028740873070593e-16	0.6514423076923077
K_FECES	g__Roseburia	-0.9053693481006042	5.376265049374785e-30	0.6514423076923077
K_FECES	g__Dorea	-0.8254475305991831	4.446247514292358e-26	0.6514423076923077
K_FECES	Probiotic_Clostridium	-0.7994074411282555	2.064444177296625e-23	0.6514423076923077
K_FECES	g__L7A_E11	-0.11626349397775283	0.38053640531776667	0.6514423076923077
K_SOIL	g__Planomicrobium			0.9844221105527637
K_SOIL	g__Paracoccus	0.8676060733964792	1.6982238851120263e-31	0.9844221105527637
K_SOIL	g__Agrococcus	0.8544676387873159	2.1847184460448914e-14	0.9844221105527637
K_SOIL	g__Arthrobacter	0.8265939310726589	3.315467776646311e-26	0.9844221105527637
K_SOIL	g__Jeotgalicoccus			0.9844221105527637
K_SOIL	g__Aerococcus			0.9844221105527637
K_SOIL	g__Luteimonas	0.705513837552105	2.497591350749745e-16	0.9844221105527637
K_SOIL	g__Ardenscatena	0.8920866387102638	1.1391468566099368e-21	0.9844221105527637
K_SOIL	g__Anaerobacillus			0.9844221105527637
K_SOIL	g__N09	0.8324147556646951	0.03977392096027001	0.9844221105527637
Mg_FECES	Probiotic_Lactobacillus	-0.9070950371175904	1.3145808820930414e-38	0.6014372581536761
Mg_FECES	g__	-0.5634016291738035	1.044694916584473e-09	0.6014372581536761
Mg_FECES	Probiotic_Clostridium	-0.4791610173989314	4.575417717086985e-07	0.6014372581536761
Mg_FECES	Probiotic_Bacillus	-0.9236179700299728	1.3408276159187858e-42	0.6014372581536761
Mg_FECES	Probiotic_Enterococcus	-0.3751267195636576	0.0001202952281586855	0.6014372581536761
Mg_FECES	g__Coprobacillus	-0.8257980066097038	4.065640149968494e-26	0.6014372581536761
Mg_FECES	g__YRC22	-0.5616057558758832	1.2111321833863216e-09	0.6014372581536761
Mg_FECES	g__Oxalobacter	-0.983714260038989	1.9505872895834856e-40	0.6014372581536761
Mg_FECES	Probiotic_Streptococcus	-0.7116527788064146	1.0520964620837226e-16	0.6014372581536761
Mg_FECES	g__Solibacillus	-0.6813841706624395	6.091592378692116e-15	0.6014372581536761
Mg_SOIL	g__Arthrobacter	0.9658581912427372	2.723270269633631e-59	0.979199372056515
Mg_SOIL	g__Rubrobacter	0.745097363887008	6.1815506434410305e-19	0.979199372056515
Mg_SOIL	g__DA101	-0.40811845810486125	2.4986449487960532e-05	0.979199372056515
Mg_SOIL	g__Candidatus Entotheonella	0.7917156119998932	6.797081129752122e-08	0.979199372056515
Mg_SOIL	g__Promicromonospora	0.5253153228628686	0.0034310202897922253	0.979199372056515
Mg_SOIL	g__Actinoallomurus	-0.40541656385960206	2.8599299162951612e-05	0.979199372056515
Mg_SOIL	g__Jeotgalicoccus	0.9125888970322311	7.59101215276124e-40	0.979199372056515
Mg_SOIL	g__Staphylococcus	0.6743699061474255	1.457068266904524e-14	0.979199372056515
Mg_SOIL	g__Luteimonas	0.7402014189724263	1.3769986306392892e-18	0.979199372056515
Mg_SOIL	g__Euzebya	0.6500633084793461	0.00870286604651678	0.979199372056515
Mn_FECES	Probiotic_Bacillus	0.44342445187926566	3.829522610964493e-06	0.8756694255111976
Mn_FECES	g__Paenibacillus	-0.3609847420756747	0.00022453035354581133	0.8756694255111976
Mn_FECES	g__Candidatus Arthromitus	-0.9178457962117266	4.1340066696503854e-41	0.8756694255111976
Mn_FECES	g__Rummeliibacillus	0.7023318767026958	3.8759092650937346e-16	0.8756694255111976
Mn_FECES	g__Faecalibacterium	-0.7794466819883035	1.2787933755287012e-21	0.8756694255111976
Mn_FECES	g__Lysinibacillus	-0.10597493147722718	0.2940013989823866	0.8756694255111976
Mn_FECES	g__Epulopiscium	-0.9456091442847624	1.3598406181021091e-49	0.8756694255111976
Mn_FECES	Other	0.29050600153194944	0.0033673574477619686	0.8756694255111976
Mn_FECES	g__SMB53	-0.9504022978380812	1.6616893135605476e-51	0.8756694255111976
Mn_FECES	Probiotic_Enterococcus	0.5100195703491349	5.955851790831448e-08	0.8756694255111976
Mn_SOIL	g__Flavobacterium	0.8872501771635812	1.060055468557065e-34	0.7620246085011185
Mn_SOIL	g__Staphylococcus	0.9702329372375671	3.651718779180612e-62	0.7620246085011185
Mn_SOIL	g__Ammoniphilus	0.7940324969399668	6.556808536070433e-23	0.7620246085011185
Mn_SOIL	g__Limnohabitans	-0.5474574703736312	3.765932418176751e-09	0.7620246085011185
Mn_SOIL	g__Candidatus Nitrososphaera	0.9648969429901649	1.0374523487482219e-58	0.7620246085011185
Mn_SOIL	g__Hyphomicrobium	-0.9058842737197395	2.4064655886400324e-38	0.7620246085011185
Mn_SOIL	g__Cytophaga	0.45679579308400764	1.7785250493542913e-06	0.7620246085011185
Mn_SOIL	Probiotic_Streptococcus	0.8493341613375837	6.038898109769242e-29	0.7620246085011185
Mn_SOIL	g__Rummeliibacillus	0.9781921622706703	1.0562640236982775e-68	0.7620246085011185
Mn_SOIL	g__Arthrobacter	0.857100515789801	5.496290106710883e-30	0.7620246085011185
Mo_FECES	g__Tepidimicrobium	-0.5730735817157182	1.388159179131337e-06	0.88095610060928
Mo_FECES	Probiotic_Bacillus	0.26064548415482264	0.008815647608240005	0.88095610060928
Mo_FECES	g__Candidatus Arthromitus	-0.729074284886098	7.965796361219398e-18	0.88095610060928
Mo_FECES	g__Mucispirillum	-0.9602067261979073	4.324674775623422e-56	0.88095610060928
Mo_FECES	g__DA101	0.6170191201699883	8.143990256891353e-12	0.88095610060928
Mo_FECES	g__	0.08928937926160611	0.3770017147607495	0.88095610060928
Mo_FECES	g__Solibacillus	0.35626433537796576	0.00027478340074276267	0.88095610060928
Mo_FECES	g__Acinetobacter	-0.07129299018506988	0.48089471948290674	0.88095610060928
Mo_FECES	g__Stenotrophomonas	0.46316331668603755	1.220168037807756e-06	0.88095610060928
Mo_FECES	Probiotic_Streptococcus	-0.9022062714721262	1.4380975095256788e-37	0.88095610060928
Mo_SOIL	g__Afipia	-0.8247136414816134	5.359146792635217e-26	0.7763070447496678
Mo_SOIL	g__Brevibacillus	-0.8983183581112373	8.825196135597715e-37	0.7763070447496678
Mo_SOIL	g__Limnohabitans	-0.8130524538369798	9.31703626310026e-25	0.7763070447496678
Mo_SOIL	g__Alicyclobacillus	-0.9294949666691953	3.0606644267983823e-44	0.7763070447496678
Mo_SOIL	g__Lactococcus	-0.9356437031118423	4.063493860826574e-46	0.7763070447496678
Mo_SOIL	g__Cohnella	-0.9878811370861544	4.179932858383945e-81	0.7763070447496678
Mo_SOIL	g__Legionella	-0.9427613160236776	1.5474654339187353e-48	0.7763070447496678
Mo_SOIL	g__Flavobacterium	0.7688263370656886	9.682548178939758e-21	0.7763070447496678
Mo_SOIL	g__Paenibacillus	-0.9556044128797611	8.259406847464391e-54	0.7763070447496678
Mo_SOIL	g__Methylobacterium	-0.9200013871453474	1.1843006360225443e-41	0.7763070447496678
Na_FECES	Probiotic_Bifidobacterium	0.5433120841283117	5.199196242638505e-09	0.78625
Na_FECES	g__	-0.5621417804346304	1.1589611058881721e-09	0.78625
Na_FECES	Probiotic_Lactobacillus	-0.14804951536320188	0.14156295739442545	0.78625
Na_FECES	Probiotic_Enterococcus	-0.4700409924117682	8.052357983440052e-07	0.78625
Na_FECES	g__Rummeliibacillus	-0.8912512486752038	1.993440862180764e-35	0.78625
Na_FECES	g__Adlercreutzia	-0.8653156638515453	3.7153618337897765e-31	0.78625
Na_FECES	g__Oscillospira	0.1401489409739652	0.16430320202142656	0.78625
Na_FECES	g__Anoxybacillus	-0.7478237530834849	3.9259924528412924e-19	0.78625
Na_FECES	g__BF311	-0.7523830212781536	0.0012111848893719959	0.78625
Na_FECES	g__Lysinibacillus	-0.6388068306229557	8.607093669955015e-13	0.78625
Na_SOIL	g__Arthrobacter	0.7900616617757824	1.5066362575306774e-22	0.9200507614213198
Na_SOIL	g__Luteimonas	0.665465464489663	4.26227196254955e-14	0.9200507614213198
Na_SOIL	g__Rhodoplanes	-0.5580492562442958	1.6188717999931964e-09	0.9200507614213198
Na_SOIL	g__Winogradskyella	0.5320921211927768	0.0029685633783614	0.9200507614213198
Na_SOIL	g__Bradyrhizobium	-0.5686821627838259	6.729357701076348e-10	0.9200507614213198
Na_SOIL	g__Jeotgalicoccus	0.5910085569862713	9.590117440927222e-11	0.9200507614213198
Na_SOIL	g__Cellulosimicrobium	0.8191598060076024	2.1422553135296127e-25	0.9200507614213198
Na_SOIL	g__Brachybacterium	0.5828506495355855	1.9880743087967224e-10	0.9200507614213198
Na_SOIL	g__Dolichospermum	0.665570636455029	0.03567793282715907	0.9200507614213198
Na_SOIL	g__	-0.7533709205443991	1.5308999738186522e-19	0.9200507614213198
Ni_FECES	Probiotic_Clostridium	0.23972654720866465	0.016293839443423278	0.6636171710063336
Ni_FECES	g__Arthrobacter	0.03534121674948224	0.7270307664482513	0.6636171710063336
Ni_FECES	g__Alicyclobacillus	-0.8463757369482574	1.4526720387777576e-28	0.6636171710063336
Ni_FECES	g__5-7N15	-0.875648188200717	9.637170645273127e-33	0.6636171710063336
Ni_FECES	g__Candidatus Solibacter	-0.9577826097619522	7.397728424716033e-55	0.6636171710063336
Ni_FECES	g__CF231	-0.1723454968864278	0.0864108529148686	0.6636171710063336
Ni_FECES	g__Lysinibacillus	-0.5770907936117579	3.2866616506510743e-10	0.6636171710063336
Ni_FECES	g__Megasphaera	-0.7947924540514834	5.580060387325103e-23	0.6636171710063336
Ni_FECES	g__DA101	-0.8477194967143897	9.772808775017397e-29	0.6636171710063336
Ni_FECES	Probiotic_Lactobacillus	-0.4790116349586089	4.6185886629087476e-07	0.6636171710063336
Ni_SOIL	g__Cohnella	-0.900876128882463	2.6978818107442055e-37	0.8427359882005899
Ni_SOIL	g__Legionella	-0.9160794884520372	1.1226859073771607e-40	0.8427359882005899
Ni_SOIL	g__Brevibacillus	-0.6751849278554397	1.3182672304387091e-14	0.8427359882005899
Ni_SOIL	g__Leuconostoc	-0.8700862023167601	7.154877684090777e-32	0.8427359882005899
Ni_SOIL	g__Balneimonas	-0.7133162819819543	8.291386074391868e-17	0.8427359882005899
Ni_SOIL	g__Segetibacter	-0.8895480787190084	4.0920545188968275e-35	0.8427359882005899
Ni_SOIL	g__Kaistobacter	-0.82656041072768	3.344141293913884e-26	0.8427359882005899
Ni_SOIL	g__Flavobacterium	0.8178850854799434	2.9247447581931662e-25	0.8427359882005899
Ni_SOIL	g__Geobacter	0.9122632408155086	9.035697841758982e-40	0.8427359882005899
Ni_SOIL	g__Alicyclobacillus	-0.8782073208209595	3.7086352454360014e-33	0.8427359882005899
P_FECES	g__BF311	-0.6026455131160011	0.029262459846669052	0.8594771241830066
P_FECES	g__p-75-a5	-0.5765973458819018	3.4297473192030696e-10	0.8594771241830066
P_FECES	Probiotic_Lactobacillus	-0.3052433062385325	0.002014337528208807	0.8594771241830066
P_FECES	g__Selenomonas	-0.2082298867566767	0.26096725660390807	0.8594771241830066
P_FECES	Probiotic_Bacillus	-0.890989348135489	2.2282757163923962e-35	0.8594771241830066
P_FECES	g__	-0.8729995318886798	2.533181775345791e-32	0.8594771241830066
P_FECES	g__Paludibacter	-0.8303790252544383	1.2388451409167366e-26	0.8594771241830066
P_FECES	g__Roseburia	-0.8353018763093335	4.022172170921918e-20	0.8594771241830066
P_FECES	g__Butyrivibrio	-0.9362598403784272	1.5747281409857475e-22	0.8594771241830066
P_FECES	g__Truepera	-0.8063012373589966	0.008664281784003417	0.8594771241830066
P_SOIL	g__Paracoccus	-0.7859782288191053	3.479625465914325e-22	1.0
P_SOIL	g__Aerococcus	0.01397742372709317	0.8902217219854677	1.0
P_SOIL	g__Rhodococcus	0.7950942395999142	5.23284904461903e-23	1.0
P_SOIL	g__Nannocystis			1.0
P_SOIL	g__Planomicrobium	0.9088338305026464	5.4364331409104036e-39	1.0
P_SOIL	g__Arthrobacter	0.6876325849749361	2.743997985232017e-15	1.0
P_SOIL	g__Aeromicrobium	0.3241813082175623	0.0010004832461705615	1.0
P_SOIL	g__Jeotgalicoccus	-0.6654654644896628	4.26227196254969e-14	1.0
P_SOIL	g__Zhouia	0.7554671468818586	0.13971104912097052	1.0
P_SOIL	g__Gemmatimonas	-0.4053900459476012	2.8637066009566384e-05	1.0
Pb_FECES	g__5-7N15	-0.20897261808825973	0.036928892215746696	0.7789002742098426
Pb_FECES	g__Turicibacter	0.17095739133103838	0.0890135797310042	0.7789002742098426
Pb_FECES	g__	-0.879126409505895	2.618086791491587e-33	0.7789002742098426
Pb_FECES	g__Enterobacter	0.22449435873753376	0.024738472008853245	0.7789002742098426
Pb_FECES	g__Megasphaera	-0.9217258390663119	4.246532166431258e-42	0.7789002742098426
Pb_FECES	Probiotic_Streptococcus	0.5276536176187395	1.6913786353961066e-08	0.7789002742098426
Pb_FECES	g__Staphylococcus	-0.36371661072684613	0.0001994749591287862	0.7789002742098426
Pb_FECES	g__Blautia	0.44620796264856294	3.273130755064656e-06	0.7789002742098426
Pb_FECES	g__Rummeliibacillus	-0.8992172790246937	5.8399376247502525e-37	0.7789002742098426
Pb_FECES	g__Candidatus Solibacter	-0.842974873555643	3.895765900215164e-28	0.7789002742098426
Pb_SOIL	g__Paenibacillus	-0.8722730875086541	3.289582922018023e-32	0.6971971971971972
Pb_SOIL	Probiotic_Enterococcus	0.9531027032883744	1.141337952099974e-52	0.6971971971971972
Pb_SOIL	g__Solibacillus	0.7495074107751944	2.957605385388316e-19	0.6971971971971972
Pb_SOIL	g__Bradyrhizobium	-0.6285042900599419	2.5461539119895797e-12	0.6971971971971972
Pb_SOIL	g__Nocardioides	0.3107956441824549	0.0016483783441793738	0.6971971971971972
Pb_SOIL	Other	0.9741685963256704	3.849745196563051e-65	0.6971971971971972
Pb_SOIL	Probiotic_Streptococcus	0.7912959260038692	1.165571599947312e-22	0.6971971971971972
Pb_SOIL	g__Edaphobacter	-0.8860195606120175	1.750023534873691e-34	0.6971971971971972
Pb_SOIL	g__Hyphomicrobium	-0.6434242053829623	5.223350206312095e-13	0.6971971971971972
Pb_SOIL	g__Acinetobacter	0.9639020225182308	3.9846223164393354e-58	0.6971971971971972
S_FECES	g__SMB53	-0.8120041781956535	1.1926334011424672e-24	0.7562929061784897
S_FECES	g__	-0.9113196302922778	1.4912360684936217e-39	0.7562929061784897
S_FECES	g__Weissella	0.8566216648327657	6.397477174406691e-30	0.7562929061784897
S_FECES	Probiotic_Enterococcus	-0.05465806115178219	0.5891192766628081	0.7562929061784897
S_FECES	g__Candidatus Arthromitus	-0.8713476931342374	4.578172822606874e-32	0.7562929061784897
S_FECES	Probiotic_Bacillus	0.6625104033547864	6.037424174513312e-14	0.7562929061784897
S_FECES	g__Coprococcus	-0.3133205619662843	0.0015028202611292029	0.7562929061784897
S_FECES	g__Oscillospira	-0.44020787853273846	4.583413254412689e-06	0.7562929061784897
S_FECES	Probiotic_Lactobacillus	0.1611070366550119	0.10931175467350218	0.7562929061784897
S_FECES	g__Curtobacterium	0.7783348414655431	1.5889418064556324e-21	0.7562929061784897
Si_FECES	g__Streptomyces	0.5145574207670818	4.337195103521798e-08	0.7728765623574492
Si_FECES	g__Anaerococcus	-0.3346432326970313	0.0006664315899471912	0.7728765623574492
Si_FECES	Probiotic_Lactobacillus	-0.7483327458364105	3.604662263578837e-19	0.7728765623574492
Si_FECES	Probiotic_Bifidobacterium	0.5639458311134429	9.987542144245744e-10	0.7728765623574492
Si_FECES	g__Turicibacter	0.66597934105462	4.010249076683856e-14	0.7728765623574492
Si_FECES	g__Rhodoplanes	0.8718551868046944	3.820369980658082e-32	0.7728765623574492
Si_FECES	g__Paenibacillus	0.6773627030435047	1.0072825252847535e-14	0.7728765623574492
Si_FECES	g__Lysinibacillus	0.3080112428655497	0.0018236085400905756	0.7728765623574492
Si_FECES	g__Gallibacterium	-0.6998870053559143	5.411475751064859e-16	0.7728765623574492
Si_FECES	Probiotic_Clostridium	-0.7554099689319391	1.0761556386965367e-19	0.7728765623574492
Zn_FECES	g__5-7N15	0.1621506143588638	0.10700420298291151	0.817448914431673
Zn_FECES	g__YRC22	-0.506643322849102	7.518457436401827e-08	0.817448914431673
Zn_FECES	g__Tepidimicrobium	-0.4697214207373917	0.00022752523959542118	0.817448914431673
Zn_FECES	g__Atopobium	-0.2899954438326629	0.0286572444499429	0.817448914431673
Zn_FECES	g__Lysinibacillus	-0.7913204196443056	1.1596295685280737e-22	0.817448914431673
Zn_FECES	Probiotic_Lactobacillus	0.2161209376519591	0.03080134985083897	0.817448914431673
Zn_FECES	g__Mogibacterium	-0.4931219830440069	1.6289308120596076e-06	0.817448914431673
Zn_FECES	g__Epulopiscium	-0.9466463280796985	5.428083803542795e-50	0.817448914431673
Zn_FECES	g__	-0.9188892542407201	2.2669709783256156e-41	0.817448914431673
Zn_FECES	g__SMB53	-0.9514742130704547	5.8452593472744354e-52	0.817448914431673
Zn_SOIL	g__Bacteroides	0.8596140365762551	2.4545559563558152e-30	0.7704347826086957
Zn_SOIL	g__Cellulosimicrobium	0.8459923850209367	1.6254623038417134e-28	0.7704347826086957
Zn_SOIL	g__Rhodococcus	0.9517096407930472	4.632020098423073e-52	0.7704347826086957
Zn_SOIL	g__Nitrosovibrio	0.7998343126513997	1.8805806627400779e-23	0.7704347826086957
Zn_SOIL	g__Microbacterium	0.9431653302385946	1.1043974067736542e-48	0.7704347826086957
Zn_SOIL	g__	-0.4802851831536068	4.262613410926653e-07	0.7704347826086957
Zn_SOIL	g__Corynebacterium	0.7251798456156131	1.4427980133381768e-17	0.7704347826086957
Zn_SOIL	g__Aeromicrobium	0.9408404554030116	7.444917037941543e-48	0.7704347826086957
Zn_SOIL	g__Luteibacter	0.9486637041821604	8.620555233855305e-51	0.7704347826086957
Zn_SOIL	g__Paracoccus	0.8078262418920139	3.1427233307734225e-24	0.7704347826086957
