# Supplementary material for: Predicting foodborne pathogens and probiotics taxa within poultry-related microbiomes using a machine learning approach
Source: Anim Microbiome. 2023 Nov 15;5:57. doi: 10.1186/s42523-023-00260-w (PMC10648331; doi:10.1186/s42523-023-00260-w)
Supplement: Supplementary file 8 — Supplementary Material 8 [file 42523_2023_260_MOESM8_ESM.csv]

Target/SampleType	Important_Feature	Correlation	P-Value	AUC
Salmonella_FECES_START	g__Proteus	0.6432647351720524	8.399044060588681e-10	0.8289930555555556
Salmonella_FECES_START	g__Staphylococcus	0.8930624034716755	9.156170419092027e-36	0.8289930555555556
Salmonella_FECES_START	g__Peptococcus	0.8526775839188214	3.9615335912330254e-23	0.8289930555555556
Salmonella_FECES_START	g__[Ruminococcus]	0.38056225780245145	9.391222881212976e-05	0.8289930555555556
Salmonella_FECES_START	g__Dorea	0.9108337470712901	1.9259281364860754e-39	0.8289930555555556
Salmonella_FECES_START	g__cc_115	0.9220945789088115	4.021400504970917e-40	0.8289930555555556
Salmonella_FECES_START	g__Enterobacter	0.5584519839991511	2.3378967642287995e-07	0.8289930555555556
Salmonella_FECES_START	g__Odoribacter	0.671469690070351	0.00032753723074592793	0.8289930555555556
Salmonella_FECES_START	g__Rummeliibacillus	0.8432124039105072	3.63916158059388e-28	0.8289930555555556
Salmonella_FECES_START	g__Helicobacter	0.6430401943760713	3.317425402258954e-06	0.8289930555555556
Salmonella_FECES_MID	g__Sarcina	0.7637856403545966	0.0101270785427047	0.6490384615384615
Salmonella_FECES_MID	g__Rummeliibacillus	0.9082253662554973	7.41945700441336e-39	0.6490384615384615
Salmonella_FECES_MID	g__Macrococcus	0.9637179689955493	3.524962699890068e-18	0.6490384615384615
Salmonella_FECES_MID	g__Rhizobium	0.5311447135572541	7.964669780009005e-07	0.6490384615384615
Salmonella_FECES_MID	g__Staphylococcus	0.8229549791513283	8.354498044542441e-26	0.6490384615384615
Salmonella_FECES_MID	Probiotic_Streptococcus	0.7723609765562451	4.996367097851647e-21	0.6490384615384615
Salmonella_FECES_MID	g__Salinicoccus	0.6668926383984088	3.5974810242581717e-14	0.6490384615384615
Salmonella_FECES_MID	g__Anaerostipes	0.8615340821561507	3.474055299538197e-23	0.6490384615384615
Salmonella_FECES_MID	g__Prauseria	0.41672489835138526	0.02197245132862409	0.6490384615384615
Salmonella_FECES_MID	g__Anaerobacillus	0.8934936894083023	3.0305976951909393e-30	0.6490384615384615
Salmonella_FECES_END	g__Porphyromonas	0.45027911114312397	0.06971938670421836	0.8037825059101654
Salmonella_FECES_END	g__Cloacibacterium	0.4333887740065622	0.06378844846677144	0.8037825059101654
Salmonella_FECES_END	g__Methylobacterium	0.4102631925008734	3.641503678932944e-05	0.8037825059101654
Salmonella_FECES_END	g__Oceanobacillus	0.96536467380658	9.340277423601251e-11	0.8037825059101654
Salmonella_FECES_END	g__Turicibacter	0.19239969463693138	0.05514070509036656	0.8037825059101654
Salmonella_FECES_END	Probiotic_Bacillus	-0.555723285862609	1.953584211481409e-09	0.8037825059101654
Salmonella_FECES_END	g__Solibacillus	-0.23210947634016854	0.02013922112910719	0.8037825059101654
Salmonella_FECES_END	Probiotic_Streptococcus	0.9560964119318598	4.840984330048458e-54	0.8037825059101654
Salmonella_FECES_END	g__Peptococcus	0.7544779840781648	1.2648079878719866e-19	0.8037825059101654
Salmonella_FECES_END	g__Faecalibacterium	0.803611274701947	8.15712871573271e-24	0.8037825059101654
Salmonella_SOIL_START	g__Ochrobactrum	0.6520078501432621	5.7130372162972316e-11	0.9272727272727272
Salmonella_SOIL_START	g__Pelobacter	0.5184466993906633	0.48155330060933665	0.9272727272727272
Salmonella_SOIL_START	g__Ureibacillus	0.7687516732606686	0.23124832673933138	0.9272727272727272
Salmonella_SOIL_START	g__Pedobacter	0.8120889199764765	1.1691320501759304e-24	0.9272727272727272
Salmonella_SOIL_START	g__Proteus	0.37989236045882685	0.02668440091208231	0.9272727272727272
Salmonella_SOIL_START	g__Peptoniphilus	0.8289876680337185	0.003027355655242649	0.9272727272727272
Salmonella_SOIL_START	g__Peptococcus	0.8808434373772753	3.027620442144688e-13	0.9272727272727272
Salmonella_SOIL_START	g__Patulibacter	0.9109602167713751	9.685910811076833e-09	0.9272727272727272
Salmonella_SOIL_START	g__Candidatus Xiphinematobacter	0.9362088414042002	2.673980651767495e-46	0.9272727272727272
Salmonella_SOIL_START	g__Terriglobus	0.8032658217491508	7.550863884766368e-10	0.9272727272727272
Salmonella_SOIL_MID	g__Rhizobium	0.7866879087607923	3.0124903759612453e-22	0.6666666666666667
Salmonella_SOIL_MID	g__Oceanobacillus	0.4242359769106053	0.002655293851414895	0.6666666666666667
Salmonella_SOIL_MID	g__Rummeliibacillus	0.9271506291183136	1.4358009463872155e-43	0.6666666666666667
Salmonella_SOIL_MID	g__Staphylococcus	0.5641099290193333	9.852861502006064e-10	0.6666666666666667
Salmonella_SOIL_MID	g__Anaerococcus	0.8974393425825371	1.5944791464904406e-30	0.6666666666666667
Salmonella_SOIL_MID	g__Xylanimicrobium	0.48777018866457805	2.6428875687228695e-07	0.6666666666666667
Salmonella_SOIL_MID	Probiotic_Pediococcus	0.9321029716072249	8.5360061574569545e-19	0.6666666666666667
Salmonella_SOIL_MID	g__Wautersiella	0.7040926724757459	3.04140398390872e-16	0.6666666666666667
Salmonella_SOIL_MID	g__Nocardia	0.8976866652278237	1.1768866375561785e-36	0.6666666666666667
Salmonella_SOIL_MID	g__Pantoea	0.6051894976366778	0.012991416925788889	0.6666666666666667
Salmonella_SOIL_END	g__Micrococcus	0.7385754468830212	2.711665222268551e-07	0.8588888888888888
Salmonella_SOIL_END	g__Actinotalea	0.9058632589066028	1.205942145839184e-17	0.8588888888888888
Salmonella_SOIL_END	g__Knoellia	0.9542795480502717	3.379724658001682e-53	0.8588888888888888
Salmonella_SOIL_END	g__Edaphobacter	0.777513516150184	7.945342978300049e-20	0.8588888888888888
Salmonella_SOIL_END	g__Sphingomonas	0.9199926636668188	1.190391186099998e-41	0.8588888888888888
Salmonella_SOIL_END	g__Aeromicrobium	0.9373512188196275	9.10979268985099e-40	0.8588888888888888
Salmonella_SOIL_END	g__Trueperella	0.9999756336885137	1.443832979673971e-07	0.8588888888888888
Salmonella_SOIL_END	g__Anaerobacillus	0.893761179871595	3.2970533127657785e-22	0.8588888888888888
Salmonella_SOIL_END	g__Methylibium	0.49150447405763353	2.3774966507462708e-06	0.8588888888888888
Salmonella_SOIL_END	g__Staphylococcus	0.9321606503389035	4.940787713558651e-45	0.8588888888888888
Salmonella_CECA	g__Lawsonia	0.6620465079075036	0.22349874956879578	0.7633333333333333
Salmonella_CECA	g__cc_115	0.7981833881265542	4.553927893202823e-19	0.7633333333333333
Salmonella_CECA	g__Micrococcus	0.8288935789933363	0.0008600773994795488	0.7633333333333333
Salmonella_CECA	Probiotic_Streptococcus	0.8545798293830703	1.2148309255651068e-29	0.7633333333333333
Salmonella_CECA	g__Acinetobacter	0.8839184708733402	4.0647660654991124e-34	0.7633333333333333
Salmonella_CECA	g__Anaerococcus	0.8430410256516877	3.411614786240466e-08	0.7633333333333333
Salmonella_CECA	g__Phenylobacterium	0.7285946522886216	0.00012037748314514237	0.7633333333333333
Salmonella_CECA	g__Corynebacterium	0.8535062305335837	1.6953336219378928e-29	0.7633333333333333
Salmonella_CECA	g__Afifella	0.7320326744628745	0.061416755273565084	0.7633333333333333
Salmonella_CECA	g__Hylemonella	0.7013131569609854	0.0035756582469645523	0.7633333333333333
Salmonella_WCR-P	g__Lactococcus	0.9457840142294264	1.1662561934941531e-49	0.7339506172839506
Salmonella_WCR-P	g__Acinetobacter	0.9560894378870131	4.8779912069180024e-54	0.7339506172839506
Salmonella_WCR-P	g__Leuconostoc	0.8433664031351318	1.1996045794919704e-24	0.7339506172839506
Salmonella_WCR-P	g__Comamonas	0.8826420131647421	1.3203252175097883e-29	0.7339506172839506
Salmonella_WCR-P	g__Staphylococcus	0.9174496028044905	5.182473432218809e-41	0.7339506172839506
Salmonella_WCR-P	g__Candidatus Nitrososphaera	0.950897627592926	2.3483176633917238e-36	0.7339506172839506
Salmonella_WCR-P	g__	-0.8796811714186706	2.118873572326609e-33	0.7339506172839506
Salmonella_WCR-P	g__Haemophilus	0.9264610821084949	4.17228570812111e-05	0.7339506172839506
Salmonella_WCR-P	g__Limnohabitans	0.7756583242674369	8.688612826332558e-13	0.7339506172839506
Salmonella_WCR-P	g__Kaistobacter	0.9012538830674097	2.5076394336509526e-29	0.7339506172839506
Salmonella_WCR-F	g__Prevotella	0.7421611055046116	4.593368367547926e-10	0.7071428571428572
Salmonella_WCR-F	Probiotic_Bacillus	0.867727899955035	1.6282938289952575e-31	0.7071428571428572
Salmonella_WCR-F	g__Mucispirillum	0.35833316699720275	0.34367680705868964	0.7071428571428572
Salmonella_WCR-F	Probiotic_Propionibacterium	0.7726573251837574	2.5035955502158044e-05	0.7071428571428572
Salmonella_WCR-F	g__Rummeliibacillus	0.7637472745064742	2.4550785974950844e-20	0.7071428571428572
Salmonella_WCR-F	g__Candidatus Koribacter	0.7515358277129924	2.3031054449964062e-05	0.7071428571428572
Salmonella_WCR-F	g__Pseudonocardia	0.9182989036678336	3.396532068065827e-13	0.7071428571428572
Salmonella_WCR-F	g__Wautersiella	0.9153817531719779	3.4362515225738484e-24	0.7071428571428572
Salmonella_WCR-F	g__	-0.6953282326619143	9.993536101218266e-16	0.7071428571428572
Salmonella_WCR-F	g__Leuconostoc	0.8645484007092862	2.4692191276646663e-28	0.7071428571428572
Campylobacter_FECES_START	g__Parabacteroides	-0.8041257597224589	1.5819320337596487e-19	0.8616898148148148
Campylobacter_FECES_START	g__Gallibacterium	0.19087377330680066	0.15121860997444203	0.8616898148148148
Campylobacter_FECES_START	Probiotic_Lactobacillus	0.9292328191850342	3.647714434250261e-44	0.8616898148148148
Campylobacter_FECES_START	g__Sphingomonas	0.4946645650760499	1.6843839056693117e-07	0.8616898148148148
Campylobacter_FECES_START	g__Solibacillus	-0.9507359526729494	1.2033693945510309e-51	0.8616898148148148
Campylobacter_FECES_START	Probiotic_Streptococcus	-0.26586211879291016	0.0075066190136536745	0.8616898148148148
Campylobacter_FECES_START	g__Dorea	-0.8196943473903533	1.8786799478091315e-25	0.8616898148148148
Campylobacter_FECES_START	g__	-0.8031522514816052	9.03737877988525e-24	0.8616898148148148
Campylobacter_FECES_START	g__Faecalibacterium	-0.7624802695528531	3.085250145509203e-20	0.8616898148148148
Campylobacter_FECES_START	Other	-0.5480953587437781	3.5822031275564146e-09	0.8616898148148148
Campylobacter_FECES_MID	Probiotic_Lactobacillus	0.9062017530929984	2.0552722796959254e-38	0.9208467556373676
Campylobacter_FECES_MID	g__Coprococcus	-0.661534651175925	6.767186463749466e-14	0.9208467556373676
Campylobacter_FECES_MID	g__Lysinibacillus	-0.5449877728100768	4.566118180715935e-09	0.9208467556373676
Campylobacter_FECES_MID	g__Bulleidia	-0.5089205418751298	8.758179018595282e-08	0.9208467556373676
Campylobacter_FECES_MID	g__[Ruminococcus]	0.4907226228484154	2.181848369964533e-07	0.9208467556373676
Campylobacter_FECES_MID	Probiotic_Bacillus	-0.7853809602432346	3.926800487391755e-22	0.9208467556373676
Campylobacter_FECES_MID	g__	-0.8814692889787328	1.0637687024303554e-33	0.9208467556373676
Campylobacter_FECES_MID	g__Candidatus Arthromitus	0.21356300270900516	0.03288712014624234	0.9208467556373676
Campylobacter_FECES_MID	g__cc_115	0.43301837695476314	6.804268874925762e-06	0.9208467556373676
Campylobacter_FECES_MID	Probiotic_Clostridium	-0.7208308683850085	2.7677758416229358e-17	0.9208467556373676
Campylobacter_FECES_END	g__Mycobacterium	-0.5378672826892038	4.57933633735516e-08	0.79296875
Campylobacter_FECES_END	g__Veillonella	-0.8204621709943767	1.3032187902552366e-21	0.79296875
Campylobacter_FECES_END	g__Corynebacterium	-0.5914463821220651	9.216831296939196e-11	0.79296875
Campylobacter_FECES_END	g__Rummeliibacillus	-0.9140352205760219	3.4726291370653857e-40	0.79296875
Campylobacter_FECES_END	g__Proteus	-0.838757079157229	1.4960506254083414e-18	0.79296875
Campylobacter_FECES_END	g__Flavisolibacter	-0.46521421432381144	7.291363650024606e-05	0.79296875
Campylobacter_FECES_END	g__CF231	-0.5131058654537883	0.0246591455380623	0.79296875
Campylobacter_FECES_END	g__DA101	-0.890474798829155	1.8329271660929576e-30	0.79296875
Campylobacter_FECES_END	g__Balneimonas	-0.6179108497116296	1.0205482578853594e-09	0.79296875
Campylobacter_FECES_END	g__Caloramator	-0.9352009872318847	1.5121852048263322e-20	0.79296875
Campylobacter_SOIL_START	g__Kaistia	0.8056012202937005	9.978182107105923e-16	0.7583732057416269
Campylobacter_SOIL_START	g__Ochrobactrum	0.6539089459357155	1.506487231480935e-10	0.7583732057416269
Campylobacter_SOIL_START	g__Cellvibrio	0.888525860332124	6.5870344520364835e-34	0.7583732057416269
Campylobacter_SOIL_START	g__Pedobacter	0.9477016778004637	2.0919718946854967e-50	0.7583732057416269
Campylobacter_SOIL_START	g__Flavobacterium	0.8880925229361093	7.496205301231427e-35	0.7583732057416269
Campylobacter_SOIL_START	g__Cellulomonas	0.9539505765615889	4.764482067865874e-53	0.7583732057416269
Campylobacter_SOIL_START	g__Fluviicola	0.8277794283293974	3.0725884826801412e-19	0.7583732057416269
Campylobacter_SOIL_START	Probiotic_Bacillus	-0.6249636954976541	3.6623564056781604e-12	0.7583732057416269
Campylobacter_SOIL_START	g__Oceanobacillus	0.4899140066312604	0.00040876248759662796	0.7583732057416269
Campylobacter_SOIL_START	g__Enterobacter	0.6752626415139226	4.1465945219499625e-11	0.7583732057416269
Campylobacter_SOIL_MID	g__Limnohabitans	-0.3855089806895882	7.468114732494606e-05	0.8827349121466768
Campylobacter_SOIL_MID	g__Flavobacterium	0.8647219988822348	4.540584078859353e-31	0.8827349121466768
Campylobacter_SOIL_MID	g__Cytophaga	0.7828228370482568	6.562172751863652e-22	0.8827349121466768
Campylobacter_SOIL_MID	g__Tepidimicrobium	0.5886193083398704	0.003953681828065639	0.8827349121466768
Campylobacter_SOIL_MID	g__cc_115	0.8866616283561126	2.0802849700750527e-20	0.8827349121466768
Campylobacter_SOIL_MID	g__Staphylococcus	0.9395845301195082	2.0216002122536008e-47	0.8827349121466768
Campylobacter_SOIL_MID	g__Ramlibacter	0.7402478334678695	1.366698146393676e-18	0.8827349121466768
Campylobacter_SOIL_MID	g__Nitrospira	0.7518926631686602	1.9723896912068402e-19	0.8827349121466768
Campylobacter_SOIL_MID	g__Kaistobacter	-0.7642741716083531	2.231613293840706e-20	0.8827349121466768
Campylobacter_SOIL_MID	g__Oceanobacillus	0.8762074389415025	3.470012811040461e-16	0.8827349121466768
Campylobacter_SOIL_END	g__Methylobacterium	-0.3669701031250062	0.0001730170710590243	0.6837979094076656
Campylobacter_SOIL_END	g__Erwinia	0.8539578474503516	5.499896578486003e-29	0.6837979094076656
Campylobacter_SOIL_END	g__Pirellula	-0.6933765767879027	1.2949778360086866e-15	0.6837979094076656
Campylobacter_SOIL_END	g__Actinotalea	0.41766746722745524	0.003488120186898599	0.6837979094076656
Campylobacter_SOIL_END	g__Curtobacterium	0.7515705965437424	4.837531847783275e-19	0.6837979094076656
Campylobacter_SOIL_END	g__Pedobacter	0.9177180402960523	4.447126961750719e-41	0.6837979094076656
Campylobacter_SOIL_END	g__Segetibacter	0.6410626104321697	8.721653463584258e-11	0.6837979094076656
Campylobacter_SOIL_END	g__Xylanimicrobium	0.45247396441529	3.195437911714434e-05	0.6837979094076656
Campylobacter_SOIL_END	g__Oscillospira	-0.40801530568245775	2.5116146314510683e-05	0.6837979094076656
Campylobacter_SOIL_END	g__Chthoniobacter	0.9006847540982531	2.9513186686947293e-37	0.6837979094076656
Campylobacter_CECA	g__Oscillospira	-0.18337207434414304	0.06782253132769497	0.696078431372549
Campylobacter_CECA	g__Turicibacter	-0.9414587150086534	6.669705240918645e-42	0.696078431372549
Campylobacter_CECA	g__Collinsella	-0.5847844020172487	0.05880896082298956	0.696078431372549
Campylobacter_CECA	g__Brevibacillus	-0.41641168744936174	0.12259801320318853	0.696078431372549
Campylobacter_CECA	Probiotic_Bacillus	-0.4457791226629286	3.353565939427117e-06	0.696078431372549
Campylobacter_CECA	g__Rickettsiella	-0.5456886932733891	0.12857575096772286	0.696078431372549
Campylobacter_CECA	g__Arthrobacter	-0.45307594937507056	2.208727253277947e-06	0.696078431372549
Campylobacter_CECA	g__GW-34	-0.8939420093654451	0.1060579906345549	0.696078431372549
Campylobacter_CECA	g__Ruminococcus	-0.7938111044896152	6.871403323197119e-23	0.696078431372549
Campylobacter_CECA	g__[Eubacterium]	-0.8946834668989918	1.7061434143790024e-25	0.696078431372549
Campylobacter_WCR-P	g__Luteimonas	0.5471126068708307	0.008409615497647441	0.4420454545454546
Campylobacter_WCR-P	g__Bradyrhizobium	0.6197887208095497	7.469834197037379e-07	0.4420454545454546
Campylobacter_WCR-P	g__Kaistobacter	0.7248606066695664	4.2658605197646585e-14	0.4420454545454546
Campylobacter_WCR-P	g__Chitinophaga	0.8671456984965498	4.8673688298799516e-09	0.4420454545454546
Campylobacter_WCR-P	g__Candidatus Koribacter	0.8101220681488126	1.2459210164651243e-09	0.4420454545454546
Campylobacter_WCR-P	g__Janthinobacterium	0.9594725818335907	1.4905343893577093e-43	0.4420454545454546
Campylobacter_WCR-P	Probiotic_Lactobacillus	0.9703355657511767	3.0907585337142678e-62	0.4420454545454546
Campylobacter_WCR-P	g__Ruminococcus	0.8861858142524276	1.1394640885824753e-18	0.4420454545454546
Campylobacter_WCR-P	g__	0.8038402097744288	7.749911555901578e-24	0.4420454545454546
Campylobacter_WCR-P	g__Rummeliibacillus	0.6566421262155423	1.1916395157114658e-13	0.4420454545454546
Campylobacter_WCR-F	g__Leptolyngbya	0.878065624386801	0.05016675220166733	0.6159090909090909
Campylobacter_WCR-F	g__Rickettsia	0.9157696996255134	0.010343319063672363	0.6159090909090909
Campylobacter_WCR-F	g__Winogradskyella	1.0	1.0	0.6159090909090909
Campylobacter_WCR-F	g__Lysinibacillus	0.7859782288191052	3.479625465914393e-22	0.6159090909090909
Campylobacter_WCR-F	g__Methylomonas	1.0	1.0	0.6159090909090909
Campylobacter_WCR-F	g__Dorea	0.2557402360502642	0.06456045652042677	0.6159090909090909
Campylobacter_WCR-F	g__Hyphomicrobium	0.20726412283880818	0.3945408677197756	0.6159090909090909
Campylobacter_WCR-F	g__Megasphaera	0.4822010956914042	0.13308046991744768	0.6159090909090909
Campylobacter_WCR-F	g__Opitutus	0.9617448135067693	0.0001359772828004556	0.6159090909090909
Campylobacter_WCR-F	g__Rummeliibacillus	-0.12488695660159681	0.2157080658824904	0.6159090909090909
Lab_Listeria_FECES_START	Probiotic_Bacillus	0.6065608623854871	2.254945256704019e-11	0.7155555555555556
Lab_Listeria_FECES_START	g__Anaerotruncus	0.7709254183317802	9.58192409930254e-08	0.7155555555555556
Lab_Listeria_FECES_START	g__Limnohabitans	0.6614838891694641	3.595970987654534e-09	0.7155555555555556
Lab_Listeria_FECES_START	g__Carnobacterium	0.891313957257391	1.2597636172216732e-22	0.7155555555555556
Lab_Listeria_FECES_START	g__Succinivibrio	0.6004718100509662	0.030007304871575914	0.7155555555555556
Lab_Listeria_FECES_START	g__Candidatus Arthromitus	0.9639494972888563	3.7400290148542025e-58	0.7155555555555556
Lab_Listeria_FECES_START	g__Paenibacillus	0.894770496023378	4.339554302205558e-36	0.7155555555555556
Lab_Listeria_FECES_START	g__Anaeroplasma	0.562723787060244	0.03617443368434883	0.7155555555555556
Lab_Listeria_FECES_START	g__Oscillospira	0.8486050467775887	7.510390631845634e-29	0.7155555555555556
Lab_Listeria_FECES_START	g__Pedobacter	0.7787381439359171	2.4853024337896578e-20	0.7155555555555556
Lab_Listeria_FECES_MID	g__Saccharibacillus	0.3996809204187486	0.1980085035855334	0.5569136745607334
Lab_Listeria_FECES_MID	g__Pedobacter	0.5590951322540724	3.8915258859967236e-09	0.5569136745607334
Lab_Listeria_FECES_MID	g__Candidatus Arthromitus	0.75573249907464	1.017479057937902e-19	0.5569136745607334
Lab_Listeria_FECES_MID	g__Oxalobacter	0.8501498170704136	7.381762501869829e-10	0.5569136745607334
Lab_Listeria_FECES_MID	g__Acidovorax	0.4670557250027938	0.01614761898682641	0.5569136745607334
Lab_Listeria_FECES_MID	g__Frigoribacterium	0.7419448447542005	3.386233070310527e-07	0.5569136745607334
Lab_Listeria_FECES_MID	g__Hymenobacter	0.9626495606657584	9.67066688838465e-40	0.5569136745607334
Lab_Listeria_FECES_MID	g__Nitrospira	0.9406331529396316	1.9957952544925911e-28	0.5569136745607334
Lab_Listeria_FECES_MID	g__Luteolibacter	0.9156653846379036	6.494855924531964e-07	0.5569136745607334
Lab_Listeria_FECES_MID	g__Asticcacaulis	0.8791917154531752	1.5805628420866206e-05	0.5569136745607334
Lab_Listeria_FECES_END	g__	0.7484211643702747	3.5515132054580064e-19	0.7156862745098039
Lab_Listeria_FECES_END	Probiotic_Streptococcus	0.7656829692058976	1.7269074578439264e-20	0.7156862745098039
Lab_Listeria_FECES_END	g__Leptothrix	0.5418360643142345	0.2667837317715566	0.7156862745098039
Lab_Listeria_FECES_END	g__Staphylococcus	0.7805750676665507	1.024539586522675e-21	0.7156862745098039
Lab_Listeria_FECES_END	g__Kocuria	0.8576864673002877	1.435605435597756e-19	0.7156862745098039
Lab_Listeria_FECES_END	g__Georgenia	0.9997352217395542	1.2108949221293606e-55	0.7156862745098039
Lab_Listeria_FECES_END	g__Arcanobacterium	0.8941188767382766	0.00020507989428539348	0.7156862745098039
Lab_Listeria_FECES_END	g__Jeotgalicoccus	0.8946637494879799	2.623334774720858e-34	0.7156862745098039
Lab_Listeria_FECES_END	Probiotic_Bacillus	-0.32643321643953843	0.0009178069353403366	0.7156862745098039
Lab_Listeria_FECES_END	g__Micrococcus	0.8707115875685979	9.314291052146152e-11	0.7156862745098039
Lab_Listeria_SOIL_START	g__Erwinia	0.8259772783738144	1.2639657390410786e-23	0.7369791666666667
Lab_Listeria_SOIL_START	g__Rudanella	0.4875927477165336	0.10783782765254198	0.7369791666666667
Lab_Listeria_SOIL_START	g__Pedobacter	0.8791284318915841	2.6160733354316367e-33	0.7369791666666667
Lab_Listeria_SOIL_START	g__Spirochaeta	0.29800004260978274	0.08693976998780166	0.7369791666666667
Lab_Listeria_SOIL_START	g__Arthrobacter	0.585309804627002	1.5992490239739928e-10	0.7369791666666667
Lab_Listeria_SOIL_START	g__Trichococcus	0.10996815420983123	0.2760820203584978	0.7369791666666667
Lab_Listeria_SOIL_START	g__Sediminibacterium	0.7501913425212368	4.004323350616827e-19	0.7369791666666667
Lab_Listeria_SOIL_START	g__Weissella	-0.2832442469481745	0.013800259486901077	0.7369791666666667
Lab_Listeria_SOIL_START	g__Mycobacterium	-0.6449405892915401	4.424952946482671e-13	0.7369791666666667
Lab_Listeria_SOIL_START	g__Dyadobacter	0.8408608503130183	7.1091093119917105e-28	0.7369791666666667
Lab_Listeria_SOIL_MID	g__Trichococcus	0.8914617692730391	1.8223696528522601e-35	0.734375
Lab_Listeria_SOIL_MID	g__Desemzia	0.7970041269262984	3.584827492119189e-09	0.734375
Lab_Listeria_SOIL_MID	g__Luteolibacter	0.6466976886631645	3.6469227324806416e-13	0.734375
Lab_Listeria_SOIL_MID	g__Oerskovia	0.3765451113868515	0.003576180891108033	0.734375
Lab_Listeria_SOIL_MID	g__Jeotgalicoccus	0.22090219500898733	0.027201799263162463	0.734375
Lab_Listeria_SOIL_MID	g__Erwinia	0.6391370466404356	8.307410253384369e-13	0.734375
Lab_Listeria_SOIL_MID	g__Arenimonas	0.5692772019373659	0.00023595922469019174	0.734375
Lab_Listeria_SOIL_MID	g__Akkermansia	0.783173087633187	1.4188536973538662e-13	0.734375
Lab_Listeria_SOIL_MID	g__Sphingopyxis	0.4671190082062586	2.3910767990969057e-05	0.734375
Lab_Listeria_SOIL_MID	g__Aerococcus	0.24249923832469827	0.015061129313889192	0.734375
Lab_Listeria_SOIL_END	g__Wautersiella	0.6620221793522646	6.392497556075227e-14	0.4989669421487603
Lab_Listeria_SOIL_END	g__Rummeliibacillus	0.7359771110690502	2.7092314816693484e-18	0.4989669421487603
Lab_Listeria_SOIL_END	g__Truepera	0.932982751039528	0.0002401864129485062	0.4989669421487603
Lab_Listeria_SOIL_END	g__Knoellia			0.4989669421487603
Lab_Listeria_SOIL_END	g__Serratia	0.783700949937234	1.1300413407301687e-07	0.4989669421487603
Lab_Listeria_SOIL_END	g__Arthrobacter	0.8589054811680983	3.085659473911857e-30	0.4989669421487603
Lab_Listeria_SOIL_END	g__Kaistia	0.773594675157927	3.0283726632576286e-09	0.4989669421487603
Lab_Listeria_SOIL_END	g__Brevibacillus	0.991611991103586	1.4933859998001185e-83	0.4989669421487603
Lab_Listeria_SOIL_END	g__Staphylococcus	0.837385772298509	1.8751997703239362e-27	0.4989669421487603
Lab_Listeria_SOIL_END	g__Rubricoccus	0.6072830071377204	0.0002914973682202079	0.4989669421487603
Lab_Listeria_CECA	g__	0.9109528923791592	1.809077721387858e-39	0.4989669421487603
Lab_Listeria_CECA	g__Oscillospira	0.5743320125744794	4.167081089519893e-10	0.4989669421487603
Lab_Listeria_CECA	g__Turicibacter	0.9374443796302816	4.262475479666583e-42	0.4989669421487603
Lab_Listeria_CECA	g__Brevibacillus	0.34843339595871825	0.1704961222808112	0.4989669421487603
Lab_Listeria_CECA	g__Akkermansia	0.9447337758543872	9.429842546575233e-31	0.4989669421487603
Lab_Listeria_CECA	Probiotic_Lactobacillus	-0.5093007374818255	6.260065034767463e-08	0.4989669421487603
Lab_Listeria_CECA	g__Candidatus Rhabdochlamydia	0.6914230964101151	0.008852358319361984	0.4989669421487603
Lab_Listeria_CECA	Probiotic_Streptococcus	-0.2022405159937081	0.04360363769682316	0.4989669421487603
Lab_Listeria_CECA	g__Aerococcus	0.3747848683458144	0.002688998290412974	0.4989669421487603
Lab_Listeria_CECA	g__Kaistobacter	0.8374474383276436	1.42514001768826e-20	0.4989669421487603
Lab_Listeria_WCR-P	g__Sphingomonas	0.7612983520571626	3.060293621236688e-18	0.7456140350877193
Lab_Listeria_WCR-P	g__Paracoccus	0.9556127401119107	4.459335150359204e-12	0.7456140350877193
Lab_Listeria_WCR-P	g__Alteromonas	1.0	1.0	0.7456140350877193
Lab_Listeria_WCR-P	g__Pedobacter	0.9622352555075906	4.5735137369431184e-27	0.7456140350877193
Lab_Listeria_WCR-P	g__Megamonas	0.9361505353021697	8.516460171354676e-07	0.7456140350877193
Lab_Listeria_WCR-P	g__Peptococcus	0.8607168507865138	0.0006699165662070135	0.7456140350877193
Lab_Listeria_WCR-P	g__Eggerthella	1.0	1.0	0.7456140350877193
Lab_Listeria_WCR-P	Probiotic_Bacillus	-0.19541753688927624	0.051362867900031944	0.7456140350877193
Lab_Listeria_WCR-P	g__Candidatus Nitrososphaera	0.5288265795086644	4.2183996621234635e-06	0.7456140350877193
Lab_Listeria_WCR-P	g__Paenibacillus	0.9685639644330851	3.30049664279757e-42	0.7456140350877193
Lab_Listeria_WCR-F	Other	0.4902079307627581	2.2562874936497443e-07	0.6981605351170569
Lab_Listeria_WCR-F	Probiotic_Enterococcus	0.7753903093162635	2.8071003405335823e-21	0.6981605351170569
Lab_Listeria_WCR-F	Probiotic_Streptococcus	-0.2276014136499097	0.022763781370586333	0.6981605351170569
Lab_Listeria_WCR-F	g__	0.8273803750871044	2.707521348261582e-26	0.6981605351170569
Lab_Listeria_WCR-F	g__Staphylococcus	0.8857860818925095	1.9233900952889541e-34	0.6981605351170569
Lab_Listeria_WCR-F	g__Acinetobacter	-0.4727398467273555	6.823598281319766e-07	0.6981605351170569
Lab_Listeria_WCR-F	g__Kaistobacter	0.8684908915015603	2.0821722274682521e-22	0.6981605351170569
Lab_Listeria_WCR-F	g__Brevibacillus	0.6257608573111444	0.03946027648251976	0.6981605351170569
Lab_Listeria_WCR-F	g__Lactococcus	-0.781051436778632	9.326419549945965e-22	0.6981605351170569
Lab_Listeria_WCR-F	Probiotic_Lactobacillus	0.7590927152453285	5.643912353640014e-20	0.6981605351170569
BrGMOFree_FECES_START	g__SMB53	-0.5294565408642791	1.48105954001059e-08	0.8723544973544973
BrGMOFree_FECES_START	Probiotic_Enterococcus	0.2421607178448281	0.015207162153175172	0.8723544973544973
BrGMOFree_FECES_START	g__Coprococcus	-0.9710910478490393	8.890166894412073e-63	0.8723544973544973
BrGMOFree_FECES_START	g__Rhodococcus	-0.5301279032687952	3.296353510962466e-08	0.8723544973544973
BrGMOFree_FECES_START	Other	-0.9262297687702014	2.59810366779724e-43	0.8723544973544973
BrGMOFree_FECES_START	Probiotic_Lactobacillus	0.9247067445231718	6.813866810410674e-43	0.8723544973544973
BrGMOFree_FECES_START	g__Bacteroides	0.7700515765808474	7.708471307266849e-21	0.8723544973544973
BrGMOFree_FECES_START	g__Solibacillus	-0.6436975254086302	5.069836396249444e-13	0.8723544973544973
BrGMOFree_FECES_START	g__Facklamia	-0.2952310698892764	0.009622813142323298	0.8723544973544973
BrGMOFree_FECES_START	g__Megamonas	-0.6307657445645424	4.499917173663595e-11	0.8723544973544973
BrGMOFree_FECES_MID	g__Aerococcus	-0.7900034979966178	1.5249053490077229e-22	0.8861709067188519
BrGMOFree_FECES_MID	g__Anaerobacillus	-0.7349267554251772	3.839498044250891e-15	0.8861709067188519
BrGMOFree_FECES_MID	g__Lysinibacillus	0.836842872781358	2.1775118218024564e-27	0.8861709067188519
BrGMOFree_FECES_MID	g__SMB53	-0.6660052299221388	3.997941468728996e-14	0.8861709067188519
BrGMOFree_FECES_MID	g__Epulopiscium	-0.1881020623206761	0.06091143189933994	0.8861709067188519
BrGMOFree_FECES_MID	g__Trichococcus	-0.6638213708358328	5.175828361923326e-14	0.8861709067188519
BrGMOFree_FECES_MID	g__Turicibacter	-0.44328416354346495	3.859802506758021e-06	0.8861709067188519
BrGMOFree_FECES_MID	g__Rhodococcus	-0.8654546370748288	3.5444528182097485e-31	0.8861709067188519
BrGMOFree_FECES_MID	g__Facklamia	-0.9449518180908935	2.4111808835956412e-49	0.8861709067188519
BrGMOFree_FECES_MID	Probiotic_Enterococcus	-0.9358774391512291	3.419274007403162e-46	0.8861709067188519
BrGMOFree_FECES_END	g__Bacteroides	-0.39445349893196713	4.8888293317796006e-05	0.9666666666666667
BrGMOFree_FECES_END	g__Turicibacter	-0.6885650578213889	2.4319399416324386e-15	0.9666666666666667
BrGMOFree_FECES_END	g__SMB53	-0.8722977741266166	3.260588919790837e-32	0.9666666666666667
BrGMOFree_FECES_END	g__	0.7955724543507638	4.725312943918298e-23	0.9666666666666667
BrGMOFree_FECES_END	Other	-0.8936797299303554	7.000943245130728e-36	0.9666666666666667
BrGMOFree_FECES_END	g__Dorea	-0.724713907678064	1.5480150173050052e-17	0.9666666666666667
BrGMOFree_FECES_END	g__Rhodoplanes	0.8086761426937993	2.5854871321424736e-24	0.9666666666666667
BrGMOFree_FECES_END	g__Rummeliibacillus	0.8723814929611451	3.164108758551633e-32	0.9666666666666667
BrGMOFree_FECES_END	Probiotic_Bacillus	0.4233623225308486	1.1407105140919147e-05	0.9666666666666667
BrGMOFree_FECES_END	g__Weissella	0.6574402238309187	1.4502492557161817e-13	0.9666666666666667
BrGMOFree_SOIL_START	g__Chthoniobacter	0.8190888902463507	2.1798245930801335e-25	0.9097142857142856
BrGMOFree_SOIL_START	g__Leptolyngbya	-0.22634123048094754	0.22080388164634185	0.9097142857142856
BrGMOFree_SOIL_START	g__Pontibacter	-0.3413784956774927	0.031096654531810444	0.9097142857142856
BrGMOFree_SOIL_START	g__Nostoc	-0.6433632683961206	9.979382430678978e-06	0.9097142857142856
BrGMOFree_SOIL_START	g__Wautersiella	0.289032641476101	0.0035397569653342806	0.9097142857142856
BrGMOFree_SOIL_START	Other	-0.9659621870704033	2.350994841337441e-59	0.9097142857142856
BrGMOFree_SOIL_START	g__Hyphomicrobium	-0.7389166777438487	1.6940269335905034e-18	0.9097142857142856
BrGMOFree_SOIL_START	g__DA101	0.8794265104766372	2.3352738232682504e-33	0.9097142857142856
BrGMOFree_SOIL_START	g__Chloronema	-0.3694141197063736	0.15907387634085648	0.9097142857142856
BrGMOFree_SOIL_START	g__Anaerolinea	-0.7353287397186885	2.452330227676146e-06	0.9097142857142856
BrGMOFree_SOIL_MID	g__Aerococcus	-0.7837604120718673	5.440815471850448e-22	0.8084677419354839
BrGMOFree_SOIL_MID	g__Jeotgalicoccus	-0.5038130387257052	9.122472984736849e-08	0.8084677419354839
BrGMOFree_SOIL_MID	g__Skermanella	-0.8958562206870048	2.6817396083583336e-36	0.8084677419354839
BrGMOFree_SOIL_MID	g__Rubellimicrobium	-0.46647432689245827	4.6971439721776414e-05	0.8084677419354839
BrGMOFree_SOIL_MID	g__Rhodocytophaga	-0.4166162130851542	0.004416211971968835	0.8084677419354839
BrGMOFree_SOIL_MID	g__Chthoniobacter	0.781444204591535	8.629528417292871e-22	0.8084677419354839
BrGMOFree_SOIL_MID	Other	-0.9330132524655704	2.7142515787320045e-45	0.8084677419354839
BrGMOFree_SOIL_MID	g__Facklamia	-0.8708412504835519	5.480051653246185e-32	0.8084677419354839
BrGMOFree_SOIL_MID	g__Edaphobacter	0.7381093846736984	1.928395210871702e-18	0.8084677419354839
BrGMOFree_SOIL_MID	g__Balneimonas	-0.7189650081254114	3.646578857799313e-17	0.8084677419354839
BrGMOFree_SOIL_END	g__Edaphobacter	0.48965023242320543	7.289505795889941e-07	0.875
BrGMOFree_SOIL_END	g__Bacteroides	-0.9359152383810798	3.324942187115343e-46	0.875
BrGMOFree_SOIL_END	g__Arthrobacter	-0.6743019800688241	1.4692547811690424e-14	0.875
BrGMOFree_SOIL_END	g__Trichococcus	-0.611696780752432	2.217273816077937e-11	0.875
BrGMOFree_SOIL_END	g__DA101	0.7042432089702014	2.9787627520313607e-16	0.875
BrGMOFree_SOIL_END	g__Symbiobacterium	-0.3704288634558749	0.043900717321009926	0.875
BrGMOFree_SOIL_END	g__Candidatus Xiphinematobacter	0.723626652420034	1.8233352555046828e-17	0.875
BrGMOFree_SOIL_END	g__Fluviicola	-0.48304959987350937	1.7258981057414092e-05	0.875
BrGMOFree_SOIL_END	g__Bradyrhizobium	0.8026234842348042	1.0166344815801895e-23	0.875
BrGMOFree_SOIL_END	g__Candidatus Protochlamydia	0.5183743531135103	3.309715330785949e-08	0.875
BrGMOFree_CECA	g__Holdemania	-0.7682290870842968	2.9152008429226366e-10	0.9114490161001789
BrGMOFree_CECA	g__Megamonas	0.5720379160943516	2.3026731357499643e-07	0.9114490161001789
BrGMOFree_CECA	g__Turicibacter	-0.4377568786993967	3.495211656837949e-05	0.9114490161001789
BrGMOFree_CECA	g__Coprobacillus	-0.8327932534033009	5.041593372795682e-23	0.9114490161001789
BrGMOFree_CECA	g__Comamonas	-0.4364848842210055	5.7861085739567776e-05	0.9114490161001789
BrGMOFree_CECA	g__Rhodoplanes	0.4483166777087795	5.860918435373152e-06	0.9114490161001789
BrGMOFree_CECA	g__Dorea	-0.8885276598146523	6.260810162143157e-35	0.9114490161001789
BrGMOFree_CECA	g__[Ruminococcus]	-0.9576718606865792	8.388718674476382e-55	0.9114490161001789
BrGMOFree_CECA	g__	-0.8955385921575328	3.0889133697994686e-36	0.9114490161001789
BrGMOFree_CECA	Probiotic_Bacillus	0.5597428527171877	1.4105445451300535e-09	0.9114490161001789
BrGMOFree_WCR-P	Probiotic_Enterococcus	-0.8947827276959099	4.3162140350224726e-36	0.5685185185185185
BrGMOFree_WCR-P	g__Leuconostoc	-0.8811577095846761	5.012330754398977e-31	0.5685185185185185
BrGMOFree_WCR-P	Probiotic_Streptococcus	-0.9338023440580964	1.5481351689555114e-45	0.5685185185185185
BrGMOFree_WCR-P	g__Pseudomonas	-0.9084440286888124	6.63659264898324e-39	0.5685185185185185
BrGMOFree_WCR-P	g__Rummeliibacillus	-0.8406600571312729	7.523645115428738e-28	0.5685185185185185
BrGMOFree_WCR-P	g__Citrobacter	-0.5907445797334614	2.417622699891136e-08	0.5685185185185185
BrGMOFree_WCR-P	Probiotic_Bacillus	0.8607789944414239	1.6803520580862214e-30	0.5685185185185185
BrGMOFree_WCR-P	Probiotic_Lactobacillus	-0.5846288502933745	1.6988979364899867e-10	0.5685185185185185
BrGMOFree_WCR-P	g__Flavobacterium	-0.8142325535902767	7.224250440309474e-20	0.5685185185185185
BrGMOFree_WCR-P	g__Enterobacter	-0.5361010904345861	2.4606192569825054e-05	0.5685185185185185
BrGMOFree_WCR-F	Probiotic_Lactobacillus	-0.5041401247059343	8.92166031449161e-08	0.6199127906976744
BrGMOFree_WCR-F	g__Lactococcus	0.03467109599755961	0.732008554899858	0.6199127906976744
BrGMOFree_WCR-F	g__Comamonas	-0.7776092373514674	2.092197722370077e-18	0.6199127906976744
BrGMOFree_WCR-F	g__Megamonas	-0.5819130267217192	0.01804045759979379	0.6199127906976744
BrGMOFree_WCR-F	g__Staphylococcus	0.779034424815573	1.3862200807438224e-21	0.6199127906976744
BrGMOFree_WCR-F	g__Flavobacterium	-0.6661658669064534	1.145565350990657e-11	0.6199127906976744
BrGMOFree_WCR-F	g__Leuconostoc	-0.9162508071236062	1.603926103996668e-37	0.6199127906976744
BrGMOFree_WCR-F	Other	0.4693040881191594	8.422691183200817e-07	0.6199127906976744
BrGMOFree_WCR-F	g__Acinetobacter	-0.6481138683705693	3.1177450034131304e-13	0.6199127906976744
BrGMOFree_WCR-F	g__	-0.5550155077538645	2.067970266510285e-09	0.6199127906976744
BrSoyFree_FECES_START	g__Mucispirillum	0.6359457981225567	0.00027571205353562543	0.9565972222222222
BrSoyFree_FECES_START	g__Pseudonocardia	-0.5366817918543227	8.630817944257701e-09	0.9565972222222222
BrSoyFree_FECES_START	g__Prevotella	0.37187510757241626	0.0005816645548498669	0.9565972222222222
BrSoyFree_FECES_START	g__Erwinia	0.9163234997723249	9.792398470852193e-41	0.9565972222222222
BrSoyFree_FECES_START	Probiotic_Streptococcus	0.9538252415269773	5.426849592722056e-53	0.9565972222222222
BrSoyFree_FECES_START	Probiotic_Bacillus	-0.3754048450406875	0.00011879339756960552	0.9565972222222222
BrSoyFree_FECES_START	g__Paraprevotella	0.7354934262450092	2.4331566136178118e-06	0.9565972222222222
BrSoyFree_FECES_START	g__Actinomyces	0.8398649152817578	8.93817068458601e-05	0.9565972222222222
BrSoyFree_FECES_START	Probiotic_Pediococcus	0.9033471363310668	1.6746726783657856e-21	0.9565972222222222
BrSoyFree_FECES_START	g__[Ruminococcus]	0.5570321103531951	1.7578504637320626e-09	0.9565972222222222
BrSoyFree_FECES_MID	g__Paraprevotella	0.4278883605764026	0.000377350722540569	0.8617886178861789
BrSoyFree_FECES_MID	g__Trueperella	0.5875015669612548	0.165431210232407	0.8617886178861789
BrSoyFree_FECES_MID	g__Blautia	0.97525936130438	4.770818679795005e-66	0.8617886178861789
BrSoyFree_FECES_MID	g__Actinotalea	0.47466588450187386	0.040022939515744496	0.8617886178861789
BrSoyFree_FECES_MID	g__Turicibacter	0.4660862007162413	1.023745655869459e-06	0.8617886178861789
BrSoyFree_FECES_MID	Probiotic_Bacillus	-0.13455161897027634	0.18198185099845085	0.8617886178861789
BrSoyFree_FECES_MID	g__Solibacillus	0.01161588710106725	0.9086810736742192	0.8617886178861789
BrSoyFree_FECES_MID	g__Peptostreptococcus	0.5219118576188639	1.6059029071079572e-05	0.8617886178861789
BrSoyFree_FECES_MID	g__Yaniella	0.9484116190197851	6.975806234805905e-09	0.8617886178861789
BrSoyFree_FECES_MID	Probiotic_Lactobacillus	0.706142219399983	2.2883975397068776e-16	0.8617886178861789
BrSoyFree_FECES_END	g__Oceanobacillus	0.6230818457980012	0.0019505795366310083	0.7746598639455782
BrSoyFree_FECES_END	g__Peptoniphilus	0.7925381854076237	5.275250017802757e-11	0.7746598639455782
BrSoyFree_FECES_END	g__Finegoldia	0.5128298990766169	0.035285473981857066	0.7746598639455782
BrSoyFree_FECES_END	g__Trueperella	0.9004227071753163	1.993466078900025e-06	0.7746598639455782
BrSoyFree_FECES_END	g__Anaerococcus	0.5875105626265885	1.9439098604204272e-08	0.7746598639455782
BrSoyFree_FECES_END	g__Paraprevotella	0.5461284612539059	0.015559617887643037	0.7746598639455782
BrSoyFree_FECES_END	g__Corynebacterium	0.7837460786074995	5.45646302809468e-22	0.7746598639455782
BrSoyFree_FECES_END	g__Kocuria	0.8423233771979266	2.7096044289792582e-18	0.7746598639455782
BrSoyFree_FECES_END	g__Gallibacterium	0.26467955813450444	0.022672810726820678	0.7746598639455782
BrSoyFree_FECES_END	g__Salinicoccus	0.4737662829825652	6.404757829590522e-07	0.7746598639455782
BrSoyFree_SOIL_START	g__Oceanobacillus	0.6851318710322514	2.893513202170293e-07	0.8532608695652175
BrSoyFree_SOIL_START	g__Emticicia	0.5921020670439257	0.0001790482616281456	0.8532608695652175
BrSoyFree_SOIL_START	g__Acinetobacter	0.8842588504802115	3.5499805617787313e-34	0.8532608695652175
BrSoyFree_SOIL_START	g__Spirochaeta	0.6623805158869555	0.00022737518948544696	0.8532608695652175
BrSoyFree_SOIL_START	g__Wautersiella	0.9009482371794664	2.6080146670808707e-37	0.8532608695652175
BrSoyFree_SOIL_START	g__Criblamydia	0.8227580019327785	0.01213520663103528	0.8532608695652175
BrSoyFree_SOIL_START	g__Enterobacter	0.5297583830990652	6.118096355973956e-07	0.8532608695652175
BrSoyFree_SOIL_START	g__Ochrobactrum	0.63709668074556	2.749028879315663e-10	0.8532608695652175
BrSoyFree_SOIL_START	g__Chryseobacterium	0.5773059728107245	3.2260783041930973e-10	0.8532608695652175
BrSoyFree_SOIL_START	g__Epulopiscium	0.57428747579261	9.108464108874801e-09	0.8532608695652175
BrSoyFree_SOIL_MID	g__Anaerococcus	0.9683528099014279	8.937029984290362e-49	0.8838992332968236
BrSoyFree_SOIL_MID	g__Flavobacterium	0.976335984532427	5.532465944195124e-67	0.8838992332968236
BrSoyFree_SOIL_MID	g__Janibacter	0.7308380590256235	1.496485288413663e-05	0.8838992332968236
BrSoyFree_SOIL_MID	g__Sediminibacterium	0.9276320000280324	1.04979939966244e-43	0.8838992332968236
BrSoyFree_SOIL_MID	g__Oceanobacillus	0.6975402802216013	3.603758011735015e-08	0.8838992332968236
BrSoyFree_SOIL_MID	g__Helicobacter	0.8913999014185117	3.677103759232453e-19	0.8838992332968236
BrSoyFree_SOIL_MID	g__Hylemonella	0.6401529481817338	7.447308719296993e-13	0.8838992332968236
BrSoyFree_SOIL_MID	g__Leucobacter	-0.7307893668204732	6.112239360901677e-18	0.8838992332968236
BrSoyFree_SOIL_MID	g__Streptacidiphilus	0.8104738681900706	6.991182493929134e-10	0.8838992332968236
BrSoyFree_SOIL_MID	g__Actinotalea	0.9025976073569076	3.4009981948164706e-19	0.8838992332968236
BrSoyFree_SOIL_END	g__Rubrobacter	0.4182283737630509	0.0016493329069268983	0.9055555555555556
BrSoyFree_SOIL_END	g__Staphylococcus	0.8836762529665134	4.4747958637378664e-34	0.9055555555555556
BrSoyFree_SOIL_END	g__Nannocystis	0.5738855785885612	3.765197642488793e-06	0.9055555555555556
BrSoyFree_SOIL_END	g__Plesiocystis	0.9279011570957542	3.593767542150569e-19	0.9055555555555556
BrSoyFree_SOIL_END	g__Acinetobacter	0.7406163930729665	1.2875212658119568e-18	0.9055555555555556
BrSoyFree_SOIL_END	g__Rhodococcus	0.4752103954965228	5.856598456271739e-07	0.9055555555555556
BrSoyFree_SOIL_END	g__Wautersiella	0.8285590970702077	1.9947248229758338e-26	0.9055555555555556
BrSoyFree_SOIL_END	g__Macrococcus	0.3862840763385229	0.024036306247560438	0.9055555555555556
BrSoyFree_SOIL_END	g__Opitutus	0.8960041412506479	2.510497745397603e-36	0.9055555555555556
BrSoyFree_SOIL_END	g__Anaerococcus	0.653564561649383	4.7478615221993496e-07	0.9055555555555556
BrSoyFree_CECA	g__Enterobacter	0.727355346469284	2.194681413718141e-09	0.7868686868686868
BrSoyFree_CECA	g__Stenotrophomonas	0.9354373760645842	1.6246497820732905e-36	0.7868686868686868
BrSoyFree_CECA	g__Bulleidia	0.9697981852622246	3.2586444722653675e-16	0.7868686868686868
BrSoyFree_CECA	g__Lysinibacillus	-0.4992215053339385	1.2438054843554205e-07	0.7868686868686868
BrSoyFree_CECA	g__Syntrophomonas	0.9381019214587246	5.156828333296247e-13	0.7868686868686868
BrSoyFree_CECA	g__Cellulosimicrobium	0.8996880190247403	1.6019925190611667e-14	0.7868686868686868
BrSoyFree_CECA	g__Coprococcus	0.9259417935496176	3.122604026434567e-43	0.7868686868686868
BrSoyFree_CECA	Probiotic_Streptococcus	0.5187461261255114	3.22312187054129e-08	0.7868686868686868
BrSoyFree_CECA	g__Leucobacter	0.618659747796518	0.0001605361091985671	0.7868686868686868
BrSoyFree_CECA	g__Wautersiella	0.7388951124514609	5.308899965758477e-11	0.7868686868686868
BrSoyFree_WCR-P	g__Leucobacter	0.9326196262748935	3.6313335518394903e-16	0.5453846153846154
BrSoyFree_WCR-P	g__Achromobacter	0.908806456895296	4.254934768332669e-05	0.5453846153846154
BrSoyFree_WCR-P	Probiotic_Streptococcus	0.8612468263765235	1.4417499869611214e-30	0.5453846153846154
BrSoyFree_WCR-P	g__Curtobacterium	0.6240750370983505	0.00977250338749163	0.5453846153846154
BrSoyFree_WCR-P	g__Brevibacillus	0.9197153495381576	6.131607239992542e-05	0.5453846153846154
BrSoyFree_WCR-P	g__	-0.7970233739045792	3.4615966100755587e-23	0.5453846153846154
BrSoyFree_WCR-P	g__Pseudomonas	0.8662313366189502	2.721606359105979e-31	0.5453846153846154
BrSoyFree_WCR-P	g__Corynebacterium	0.5468061555157029	3.962827848939925e-09	0.5453846153846154
BrSoyFree_WCR-P	g__Kaistia	0.8202682183296679	0.04555228600996817	0.5453846153846154
BrSoyFree_WCR-P	g__Ochrobactrum	0.9540981815113749	5.036519037436793e-22	0.5453846153846154
BrSoyFree_WCR-F	g__Ochrobactrum	0.9593682794278231	1.7575838935919086e-22	0.7888257575757576
BrSoyFree_WCR-F	g__Enterobacter	0.8271121462608751	3.835908684526777e-16	0.7888257575757576
BrSoyFree_WCR-F	g__Trabulsiella	0.9089251107597944	6.111900310375114e-18	0.7888257575757576
BrSoyFree_WCR-F	g__Pseudomonas	0.8170604134579269	3.572762348509473e-25	0.7888257575757576
BrSoyFree_WCR-F	g__Xylanimicrobium	0.45773459906101166	0.09980400372678701	0.7888257575757576
BrSoyFree_WCR-F	g__Rhodoferax	0.8701342690055307	4.2218921114819433e-10	0.7888257575757576
BrSoyFree_WCR-F	g__Sphingobacterium	0.506291228506226	4.8811045907522395e-06	0.7888257575757576
BrSoyFree_WCR-F	g__Helicobacter	0.6858556089522057	2.873923166716501e-05	0.7888257575757576
BrSoyFree_WCR-F	g__Stenotrophomonas	0.8623158734130516	2.866543153513807e-23	0.7888257575757576
BrSoyFree_WCR-F	g__Cloacibacterium	0.6280883951553147	0.00525159123443443	0.7888257575757576
BrMedicated_FECES_START	g__Staphylococcus	-0.24322848138485786	0.014750670437198896	1.0
BrMedicated_FECES_START	g__Faecalibacterium	-0.8519228704863637	2.758201675438844e-29	1.0
BrMedicated_FECES_START	g__	-0.3174541129926699	0.0012895109751454915	1.0
BrMedicated_FECES_START	g__Rummeliibacillus	-0.2159524237791903	0.030935230296264313	1.0
BrMedicated_FECES_START	Probiotic_Bacillus	-0.188322133213043	0.06060441506460843	1.0
BrMedicated_FECES_START	g__Lysinibacillus	-0.1779972759042843	0.07643247469549896	1.0
BrMedicated_FECES_START	g__Turicibacter	-0.5650339682036736	9.126416949700869e-10	1.0
BrMedicated_FECES_START	Probiotic_Streptococcus	0.7866426784033319	3.040345366366183e-22	1.0
BrMedicated_FECES_START	g__Rikenella	0.7187809682581335	1.6840605827523654e-06	1.0
BrMedicated_FECES_START	g__Arsenicicoccus	0.7163471514907178	0.4916254203219513	1.0
BrMedicated_FECES_MID	g__Tepidimicrobium	0.2270890454954934	0.3976616801347178	0.935483870967742
BrMedicated_FECES_MID	Probiotic_Bacillus	-0.3563547557684714	0.00027373038614812034	0.935483870967742
BrMedicated_FECES_MID	g__Kocuria	0.42733784228282645	0.0005319514827752907	0.935483870967742
BrMedicated_FECES_MID	g__Williamsia	0.7099229688622338	1.1138757494711576e-05	0.935483870967742
BrMedicated_FECES_MID	g__Frigoribacterium	0.8180739128136022	6.305894384160862e-10	0.935483870967742
BrMedicated_FECES_MID	g__Candidatus Arthromitus	0.9450757962253465	2.1654553341428855e-49	0.935483870967742
BrMedicated_FECES_MID	g__[Ruminococcus]	0.8186160540776319	2.4472574384131695e-25	0.935483870967742
BrMedicated_FECES_MID	g__Jeotgalicoccus	0.7993325293919713	2.098468198958597e-23	0.935483870967742
BrMedicated_FECES_MID	Probiotic_Bifidobacterium	0.6934476586926818	1.2828592241340175e-15	0.935483870967742
BrMedicated_FECES_MID	g__Rikenella	0.9002864942875033	5.422591957125561e-12	0.935483870967742
BrMedicated_FECES_END	g__SMB53	0.7911233041639828	1.2082977863468896e-22	0.935483870967742
BrMedicated_FECES_END	g__Faecalibacterium	0.7246995934174433	1.5513626194290146e-17	0.935483870967742
BrMedicated_FECES_END	g__Tepidimicrobium	0.9042346949750069	2.3906709954448956e-10	0.935483870967742
BrMedicated_FECES_END	g__Flexispira	0.8825874167551242	0.1174125832448758	0.935483870967742
BrMedicated_FECES_END	g__Avibacterium	0.8939689620068919	0.04078051365969952	0.935483870967742
BrMedicated_FECES_END	g__Granulicatella	0.5925905128745835	1.0165353393889886e-07	0.935483870967742
BrMedicated_FECES_END	g__Limnohabitans	0.8897829430771953	1.2604389161482024e-17	0.935483870967742
BrMedicated_FECES_END	g__Myroides	0.8394581077153142	0.00017327228293668312	0.935483870967742
BrMedicated_FECES_END	g__Bacteroides	0.7761722850480124	2.415396472070557e-21	0.935483870967742
BrMedicated_FECES_END	g__Mycoplasma	0.8087206379378057	0.09749117609039891	0.935483870967742
BrMedicated_SOIL_START	g__Rickettsiella	0.9951759387219474	1.3837573911207993e-18	0.8947368421052632
BrMedicated_SOIL_START	g__Novosphingobium			0.8947368421052632
BrMedicated_SOIL_START	g__Candidatus Rhabdochlamydia	0.8658840062209796	2.0168668033627168e-29	0.8947368421052632
BrMedicated_SOIL_START	g__Rubrivivax	0.9108973416155979	3.0106136548907248e-21	0.8947368421052632
BrMedicated_SOIL_START	g__Sporocytophaga	0.8816272341920576	1.6946608696802798e-26	0.8947368421052632
BrMedicated_SOIL_START	g__Candidatus Phytoplasma	1.0	1.0	0.8947368421052632
BrMedicated_SOIL_START	g__Magnetospirillum	0.8626102684966801	8.848804974625716e-10	0.8947368421052632
BrMedicated_SOIL_START	g__Emticicia	0.7397824629262467	3.8173370201178546e-07	0.8947368421052632
BrMedicated_SOIL_START	g__Haliscomenobacter	0.9964906336876393	0.003509366312360651	0.8947368421052632
BrMedicated_SOIL_START	g__Chthoniobacter	-0.2424992383246979	0.015061129313889266	0.8947368421052632
BrMedicated_SOIL_MID	g__Candidatus Accumulibacter	0.9254784130421518	1.3029673040432016e-14	0.8947368421052632
BrMedicated_SOIL_MID	g__Rickettsiella	0.54909525136444	0.00013728781258491173	0.8947368421052632
BrMedicated_SOIL_MID	g__Haliscomenobacter	0.4480201765064219	0.2656026792694911	0.8947368421052632
BrMedicated_SOIL_MID	g__Tepidimicrobium	0.7742903785690531	3.209954535734091e-07	0.8947368421052632
BrMedicated_SOIL_MID	g__Sulfuritalea	0.6085000888237703	0.0007578593161497215	0.8947368421052632
BrMedicated_SOIL_MID	g__Sporocytophaga	0.7128786392320448	8.828937937670504e-17	0.8947368421052632
BrMedicated_SOIL_MID	g__Rummeliibacillus	-0.17234549688642775	0.0864108529148686	0.8947368421052632
BrMedicated_SOIL_MID	g__Solirubrobacter	0.5837175423877428	0.0005666071754336358	0.8947368421052632
BrMedicated_SOIL_MID	g__Opitutus	0.5359755797757132	9.103702333134289e-09	0.8947368421052632
BrMedicated_SOIL_MID	g__Oscillochloris	0.9671445001180137	8.649690269360092e-05	0.8947368421052632
BrMedicated_SOIL_END	g__Mogibacterium	0.9599366430858234	4.074873969794364e-05	0.8461538461538461
BrMedicated_SOIL_END	g__Rubrivivax	0.8563052935151658	1.1433003594879565e-15	0.8461538461538461
BrMedicated_SOIL_END	g__	-0.8660687083024938	2.876775827484165e-31	0.8461538461538461
BrMedicated_SOIL_END	g__Odoribacter	0.8471937861931441	0.00025681121378746003	0.8461538461538461
BrMedicated_SOIL_END	g__Blastomonas	0.7690085560813391	7.06885833296266e-06	0.8461538461538461
BrMedicated_SOIL_END	g__Pseudomonas			0.8461538461538461
BrMedicated_SOIL_END	g__Chthoniobacter	0.7829976715592422	6.337270024196139e-22	0.8461538461538461
BrMedicated_SOIL_END	g__Flavihumibacter	0.9109012982540194	1.0418098585206925e-10	0.8461538461538461
BrMedicated_SOIL_END	g__Rickettsiella	0.6957908406639431	0.0006574195245828318	0.8461538461538461
BrMedicated_SOIL_END	g__Dolichospermum	0.9972755608420365	1.1123741919723147e-05	0.8461538461538461
BrMedicated_CECA	g__Faecalibacterium	0.8793043683460076	2.4465828598908594e-33	0.9814814814814815
BrMedicated_CECA	g__Achromobacter	0.9489424375789899	9.41867288060585e-05	0.9814814814814815
BrMedicated_CECA	g__Sporanaerobacter	1.0	1.0	0.9814814814814815
BrMedicated_CECA	g__Ochrobactrum	0.8344995995252374	2.2241522904541007e-11	0.9814814814814815
BrMedicated_CECA	g__Leptolyngbya	0.7150734939838106	0.03035667419584363	0.9814814814814815
BrMedicated_CECA	g__Helicobacter	0.8617632949567788	4.784302216351047e-10	0.9814814814814815
BrMedicated_CECA	g__Marinobacter	0.6987444394163318	0.5074849244669989	0.9814814814814815
BrMedicated_CECA	g__Lactococcus	-0.5985152433709622	4.814864060955224e-11	0.9814814814814815
BrMedicated_CECA	g__Actinotalea	0.6393078978553186	0.24548192514391157	0.9814814814814815
BrMedicated_CECA	g__Bilophila	0.7129248198365279	9.831782166882376e-06	0.9814814814814815
BrMedicated_WCR-P	g__Actinomyces	0.7619470920509805	0.003972541687611518	0.7083333333333333
BrMedicated_WCR-P	g__Perlucidibaca	0.9820955102082141	0.017904489791785938	0.7083333333333333
BrMedicated_WCR-P	g__Erysipelothrix	0.9997523451525228	0.014168618301103704	0.7083333333333333
BrMedicated_WCR-P	g__Fluviicola	0.5703116665225846	0.0264234361058001	0.7083333333333333
BrMedicated_WCR-P	g__Lentzea	0.5282569806538745	0.3601453927088817	0.7083333333333333
BrMedicated_WCR-P	g__Ochrobactrum	0.8414549952705244	1.2985602492285223e-10	0.7083333333333333
BrMedicated_WCR-P	g__	-0.14867560201307456	0.13986822379164637	0.7083333333333333
BrMedicated_WCR-P	g__Dolichospermum	1.0	1.0	0.7083333333333333
BrMedicated_WCR-P	g__Parachlamydia	0.46151715599862514	0.24968134741527265	0.7083333333333333
BrMedicated_WCR-P	g__Faecalibacterium	0.720626192128741	3.472305317633808e-08	0.7083333333333333
BrMedicated_WCR-F	g__Finegoldia	0.5550548021127502	0.07632511326723554	0.48684210526315796
BrMedicated_WCR-F	g__SMB53	0.3993938268136288	0.007972019728537144	0.48684210526315796
BrMedicated_WCR-F	Pathogen_Ecoli	0.9013362476676574	0.2851747697069022	0.48684210526315796
BrMedicated_WCR-F	g__Opitutus	0.7769823688924666	0.004899857248136292	0.48684210526315796
BrMedicated_WCR-F	g__Phyllobacterium	0.9112581199469084	0.03130831626922885	0.48684210526315796
BrMedicated_WCR-F	g__Trichococcus	0.7820459304017794	2.9176158844813727e-12	0.48684210526315796
BrMedicated_WCR-F	g__Bilophila	1.0	1.0	0.48684210526315796
BrMedicated_WCR-F	Probiotic_Enterococcus	0.75977478621798	5.001693618465522e-20	0.48684210526315796
BrMedicated_WCR-F	g__Brevundimonas	0.8475005503776165	6.440709137044065e-07	0.48684210526315796
BrMedicated_WCR-F	g__Tepidimicrobium	0.8521957837065623	1.403540973689055e-05	0.48684210526315796
BroodCleanFrequency_FECES_START	g__Balneimonas	0.3585933036281646	0.00038673974535124707	0.9265811965811965
BroodCleanFrequency_FECES_START	Other	0.9774752199891895	5.0666389521013315e-68	0.9265811965811965
BroodCleanFrequency_FECES_START	Probiotic_Lactobacillus	-0.8946986379782881	4.4791838093056594e-36	0.9265811965811965
BroodCleanFrequency_FECES_START	Probiotic_Bacillus	0.8078437016680858	3.1301782125979255e-24	0.9265811965811965
BroodCleanFrequency_FECES_START	g__Kaistobacter	0.8967714834605973	1.77994418947861e-36	0.9265811965811965
BroodCleanFrequency_FECES_START	g__Rummeliibacillus	-0.6325763763958482	1.6665079870577332e-12	0.9265811965811965
BroodCleanFrequency_FECES_START	g__Epulopiscium	0.6857123183377614	1.6298147179509167e-12	0.9265811965811965
BroodCleanFrequency_FECES_START	g__SMB53	0.42158674418638337	1.3875101037051728e-05	0.9265811965811965
BroodCleanFrequency_FECES_START	g__Flavisolibacter	0.42869505536275143	5.863746756044611e-05	0.9265811965811965
BroodCleanFrequency_FECES_START	Probiotic_Enterococcus	-0.1643403543104117	0.10228591596727729	0.9265811965811965
BroodCleanFrequency_FECES_MID	g__Trichococcus	0.6607582455412195	7.408139346291809e-14	0.8815946502057612
BroodCleanFrequency_FECES_MID	g__Aerococcus	0.7695291407365551	8.496990211539007e-21	0.8815946502057612
BroodCleanFrequency_FECES_MID	g__Lysinibacillus	0.10117859559020738	0.31651821304092026	0.8815946502057612
BroodCleanFrequency_FECES_MID	g__Arthrobacter	0.5520548361081926	2.619952489013323e-09	0.8815946502057612
BroodCleanFrequency_FECES_MID	g__Anaerobacillus	0.41003778863673773	0.0001303938864507006	0.8815946502057612
BroodCleanFrequency_FECES_MID	g__Salinicoccus	-0.8951111617069393	3.733408068216461e-36	0.8815946502057612
BroodCleanFrequency_FECES_MID	g__Jeotgalicoccus	0.8112025024543649	1.4389972020868318e-24	0.8815946502057612
BroodCleanFrequency_FECES_MID	g__Facklamia	0.8893368338441384	4.470167503346287e-35	0.8815946502057612
BroodCleanFrequency_FECES_MID	g__Acinetobacter	0.8429583489054663	3.914259967736627e-28	0.8815946502057612
BroodCleanFrequency_FECES_MID	g__Proteus	0.7395163697159658	5.906452955991162e-13	0.8815946502057612
BroodCleanFrequency_FECES_END	g__	-0.6812843178137665	6.16873637005122e-15	0.8815946502057612
BroodCleanFrequency_FECES_END	g__Rummeliibacillus	-0.5167951597929911	3.702929416577437e-08	0.8815946502057612
BroodCleanFrequency_FECES_END	g__Solibacillus	-0.05927573092852316	0.5579962479273018	0.8815946502057612
BroodCleanFrequency_FECES_END	g__Weissella	0.05818548538441007	0.573361076314272	0.8815946502057612
BroodCleanFrequency_FECES_END	g__Trichococcus	-0.8404125454588595	8.067172193933494e-28	0.8815946502057612
BroodCleanFrequency_FECES_END	g__Wautersiella	-0.3797966183245722	0.00013534360042223516	0.8815946502057612
BroodCleanFrequency_FECES_END	g__Dorea	0.7512353155502306	2.206378817023808e-19	0.8815946502057612
BroodCleanFrequency_FECES_END	g__SMB53	0.12371723045257718	0.229783272028476	0.8815946502057612
BroodCleanFrequency_FECES_END	g__Aerococcus	0.8956072991380386	2.9960100497510998e-36	0.8815946502057612
BroodCleanFrequency_FECES_END	g__Facklamia	-0.5239910828126232	5.964353818527495e-08	0.8815946502057612
BroodCleanFrequency_SOIL_START	g__Anaerolinea	0.27552389168032143	0.14799524089461233	0.8449912280701753
BroodCleanFrequency_SOIL_START	g__Rubellimicrobium	0.44714103951566353	0.002989700755523641	0.8449912280701753
BroodCleanFrequency_SOIL_START	g__Microbispora	0.6789340525967695	3.259583851106699e-12	0.8449912280701753
BroodCleanFrequency_SOIL_START	g__Steroidobacter	-0.5301598141583541	1.4060026856337083e-08	0.8449912280701753
BroodCleanFrequency_SOIL_START	g__Chthoniobacter	-0.8602186954376826	2.017152234569041e-30	0.8449912280701753
BroodCleanFrequency_SOIL_START	g__DA101	-0.8225425583288837	9.264697467141245e-26	0.8449912280701753
BroodCleanFrequency_SOIL_START	g__Georgenia	0.53399494401161	1.929553078492289e-06	0.8449912280701753
BroodCleanFrequency_SOIL_START	Other	0.9381760827690365	6.043425930285854e-47	0.8449912280701753
BroodCleanFrequency_SOIL_START	Probiotic_Clostridium	0.8506207316325652	4.098443095645975e-29	0.8449912280701753
BroodCleanFrequency_SOIL_START	g__Flavisolibacter	0.9264439100991619	2.2649627328125637e-43	0.8449912280701753
BroodCleanFrequency_SOIL_MID	g__Aerococcus	0.8317564904573312	8.606087914290222e-27	0.909087024087024
BroodCleanFrequency_SOIL_MID	g__Bradyrhizobium	0.6139169903336986	1.1059388538482634e-11	0.909087024087024
BroodCleanFrequency_SOIL_MID	g__Salinicoccus	-0.6539925714048821	1.611921673069787e-13	0.909087024087024
BroodCleanFrequency_SOIL_MID	Probiotic_Streptococcus	0.20829436148942526	0.03756001225962677	0.909087024087024
BroodCleanFrequency_SOIL_MID	g__Rhodoplanes	-0.5878117013475029	1.279213218015423e-10	0.909087024087024
BroodCleanFrequency_SOIL_MID	g__Chthoniobacter	-0.7978036370218435	2.9250992663664857e-23	0.909087024087024
BroodCleanFrequency_SOIL_MID	g__Anaeromyxobacter	0.6750461195777611	1.3409660934847303e-14	0.909087024087024
BroodCleanFrequency_SOIL_MID	g__DA101	0.15883245264988416	0.11447540795388131	0.909087024087024
BroodCleanFrequency_SOIL_MID	g__Rubellimicrobium	0.38020231257228376	0.004192918104859056	0.909087024087024
BroodCleanFrequency_SOIL_MID	g__Kaistobacter	0.5735155849196674	4.4684149466058486e-10	0.909087024087024
BroodCleanFrequency_SOIL_END	g__Pontibacter	0.6229083197922032	0.00014030975677507273	0.909087024087024
BroodCleanFrequency_SOIL_END	g__Candidatus Xiphinematobacter	-0.4798314662880097	4.3863359442708097e-07	0.909087024087024
BroodCleanFrequency_SOIL_END	g__Microbispora	0.7747928160765075	2.285838975458943e-14	0.909087024087024
BroodCleanFrequency_SOIL_END	g__Bacteroides	0.8738760645002267	1.8442328138172057e-32	0.909087024087024
BroodCleanFrequency_SOIL_END	g__Arthrobacter	0.6625733536416972	5.993054852667033e-14	0.909087024087024
BroodCleanFrequency_SOIL_END	g__Segetibacter	0.9456647406824114	7.968972106710217e-39	0.909087024087024
BroodCleanFrequency_SOIL_END	g__Virgisporangium	0.8934183048849412	2.774188342242002e-31	0.909087024087024
BroodCleanFrequency_SOIL_END	g__Ardenscatena	-0.8642113998655526	6.711597331608079e-05	0.909087024087024
BroodCleanFrequency_SOIL_END	g__Caldilinea	0.9210136708544052	5.672131592332867e-18	0.909087024087024
BroodCleanFrequency_SOIL_END	g__Solibacillus	0.7597131208283081	5.0567023302492257e-20	0.909087024087024
AvgAgeToPasture_FECES_START	Probiotic_Streptococcus	-0.13965074362969918	0.16582305514296625	0.909087024087024
AvgAgeToPasture_FECES_START	g__Streptomyces	0.6438735615310403	4.973281451176107e-13	0.909087024087024
AvgAgeToPasture_FECES_START	g__Prevotella	-0.33053217640338306	0.0016595432961669786	0.909087024087024
AvgAgeToPasture_FECES_START	g__Fusobacterium	0.2969989193340142	0.023574837283848443	0.909087024087024
AvgAgeToPasture_FECES_START	g__Agrobacterium	0.613750924919186	1.1240985838712531e-11	0.909087024087024
AvgAgeToPasture_FECES_START	g__Mycobacterium	0.7923109578355275	9.42550730006983e-23	0.909087024087024
AvgAgeToPasture_FECES_START	g__Ruminococcus	-0.40474356619286	2.9572350423093724e-05	0.909087024087024
AvgAgeToPasture_FECES_START	Probiotic_Bifidobacterium	0.4495321328006492	5.2128560758383724e-05	0.909087024087024
AvgAgeToPasture_FECES_START	g__Turicibacter	-0.34601069884737695	0.0004215984256618983	0.909087024087024
AvgAgeToPasture_FECES_START	g__Parabacteroides	-0.301627657486314	0.004071783013903483	0.909087024087024
AvgAgeToPasture_FECES_MID	g__Weissella	-0.7153981526626164	6.139753398604714e-17	0.909087024087024
AvgAgeToPasture_FECES_MID	g__Rhodococcus	0.6214920479821667	5.207555749290299e-12	0.909087024087024
AvgAgeToPasture_FECES_MID	g__Salinicoccus	0.9802540715563489	8.53943536501513e-71	0.909087024087024
AvgAgeToPasture_FECES_MID	Probiotic_Lactobacillus	-0.9337729440347854	1.581057900102383e-45	0.909087024087024
AvgAgeToPasture_FECES_MID	Probiotic_Bacillus	0.837131141889123	2.0115120482418647e-27	0.909087024087024
AvgAgeToPasture_FECES_MID	g__Anaerococcus	-0.3715605600238283	0.0007478091711087444	0.909087024087024
AvgAgeToPasture_FECES_MID	g__Solibacillus	0.8707700114916961	5.620088358210864e-32	0.909087024087024
AvgAgeToPasture_FECES_MID	g__[Eubacterium]	-0.5200483830750261	2.936544409097135e-08	0.909087024087024
AvgAgeToPasture_FECES_MID	g__Corynebacterium	-0.6535754040699215	1.6899831571653477e-13	0.909087024087024
AvgAgeToPasture_FECES_MID	g__Staphylococcus	0.1284157532842854	0.20291458034222506	0.909087024087024
AvgAgeToPasture_FECES_END	g__	0.9358000527951914	3.620638129052654e-46	0.909087024087024
AvgAgeToPasture_FECES_END	Probiotic_Enterococcus	0.8791028196472204	2.6416845780082307e-33	0.909087024087024
AvgAgeToPasture_FECES_END	Probiotic_Bacillus	0.8675263182656735	1.7455836795238301e-31	0.909087024087024
AvgAgeToPasture_FECES_END	g__Mycobacterium	0.5603835016275884	3.6096213115432895e-08	0.909087024087024
AvgAgeToPasture_FECES_END	Probiotic_Lactobacillus	-0.8924313931297132	1.2025961743689242e-35	0.909087024087024
AvgAgeToPasture_FECES_END	g__Pseudonocardia	0.6722368421041509	3.4504430574322905e-10	0.909087024087024
AvgAgeToPasture_FECES_END	g__Parabacteroides	-0.10943599807339265	0.3499756896494693	0.909087024087024
AvgAgeToPasture_FECES_END	g__Agrobacterium	0.307093965504405	0.002099726336547086	0.909087024087024
AvgAgeToPasture_FECES_END	g__Streptomyces	0.6456465807427159	1.1092420649293273e-11	0.909087024087024
AvgAgeToPasture_FECES_END	g__Weissella	-0.6045203525459196	5.4999534800879746e-11	0.909087024087024
AvgAgeToPasture_SOIL_START	g__DA101	0.8747947622004832	1.318942584155776e-32	0.909087024087024
AvgAgeToPasture_SOIL_START	g__Kribbella	0.8060770686167525	1.9098309987965286e-22	0.909087024087024
AvgAgeToPasture_SOIL_START	Other	-0.9282761058997208	6.881269688982024e-44	0.909087024087024
AvgAgeToPasture_SOIL_START	g__Sporosarcina	0.9375073597666658	1.0073668609084556e-46	0.909087024087024
AvgAgeToPasture_SOIL_START	g__Anaeromyxobacter	0.6356340949653317	2.203111448735118e-11	0.909087024087024
AvgAgeToPasture_SOIL_START	Probiotic_Streptococcus	0.8820004110810239	8.650262890473073e-34	0.909087024087024
AvgAgeToPasture_SOIL_START	g__Geobacter	0.8222520019296029	5.343306300198619e-24	0.909087024087024
AvgAgeToPasture_SOIL_START	g__Coccomyxa	0.23690750045878384	0.19942220790531223	0.909087024087024
AvgAgeToPasture_SOIL_START	g__Bradyrhizobium	0.8440409187112115	2.8668122338581716e-28	0.909087024087024
AvgAgeToPasture_SOIL_START	g__Solwaraspora	0.776981964015657	2.065993474411249e-21	0.909087024087024
AvgAgeToPasture_SOIL_MID	Probiotic_Streptococcus	0.6603681815438238	7.751936362242905e-14	0.909087024087024
AvgAgeToPasture_SOIL_MID	g__DA101	-0.42533693122784466	1.02765088083681e-05	0.909087024087024
AvgAgeToPasture_SOIL_MID	g__Cellulomonas	-0.6384583214544404	8.934698418252894e-13	0.909087024087024
AvgAgeToPasture_SOIL_MID	g__Anaerobacillus	0.7556471796412532	4.0242070690659695e-14	0.909087024087024
AvgAgeToPasture_SOIL_MID	g__Turicibacter	0.8486947341410911	7.312062578949473e-29	0.909087024087024
AvgAgeToPasture_SOIL_MID	g__Aquicella	-0.97601797426893	1.05610368906375e-66	0.909087024087024
AvgAgeToPasture_SOIL_MID	g__Chryseobacterium	-0.8620821867157793	1.095275557563277e-30	0.909087024087024
AvgAgeToPasture_SOIL_MID	g__Virgibacillus	0.8714489028556321	4.4161744160081927e-32	0.909087024087024
AvgAgeToPasture_SOIL_MID	g__Pseudomonas	-0.8803186026092534	1.659485867645008e-33	0.909087024087024
AvgAgeToPasture_SOIL_MID	g__Myxococcus	-0.5348720290649809	9.892630159487327e-09	0.909087024087024
AvgAgeToPasture_SOIL_END	g__Sporosarcina	0.5974467311824594	5.316809789467364e-11	0.909087024087024
AvgAgeToPasture_SOIL_END	g__Ochrobactrum	-0.5254153366802108	1.298176601016486e-06	0.909087024087024
AvgAgeToPasture_SOIL_END	g__Staphylococcus	0.9524703500715107	2.1668488810614777e-52	0.909087024087024
AvgAgeToPasture_SOIL_END	g__Cryocola	-0.7043703510900263	1.90617675894323e-14	0.909087024087024
AvgAgeToPasture_SOIL_END	g__Planococcus	0.7277152303063129	9.853089716500042e-10	0.909087024087024
AvgAgeToPasture_SOIL_END	g__Lysinibacillus	0.9662992287865524	1.4554014497669386e-59	0.909087024087024
AvgAgeToPasture_SOIL_END	g__Edaphobacter	0.7492226224297354	7.146109315768942e-19	0.909087024087024
AvgAgeToPasture_SOIL_END	g__Methanobrevibacter	0.6911164492211299	9.394425546525565e-12	0.909087024087024
AvgAgeToPasture_SOIL_END	g__Alicyclobacillus	0.4590551171531588	1.5573071293822393e-06	0.909087024087024
AvgAgeToPasture_SOIL_END	Probiotic_Bacillus	0.6387869838078537	8.625434235682338e-13	0.909087024087024
AvgAgeToPasture_CECA	g__Oscillospira	0.921686222645577	4.348923383307783e-42	0.909087024087024
AvgAgeToPasture_CECA	Other	0.8456119127337328	1.816721619930449e-28	0.909087024087024
AvgAgeToPasture_CECA	g__Bacteroides	0.9667415182825723	7.699116600901241e-60	0.909087024087024
AvgAgeToPasture_CECA	g__Faecalibacterium	0.9584941837633849	3.271728312894005e-55	0.909087024087024
AvgAgeToPasture_CECA	Probiotic_Enterococcus	0.9200051042602175	1.1817146920624554e-41	0.909087024087024
AvgAgeToPasture_CECA	g__	-0.9658850176667093	2.6220560889001822e-59	0.909087024087024
AvgAgeToPasture_CECA	g__cc_115	0.6000380142979123	8.05108643300482e-09	0.909087024087024
AvgAgeToPasture_CECA	g__Salinicoccus	0.39315173417016686	0.003936150182626004	0.909087024087024
AvgAgeToPasture_CECA	g__Halomonas	0.6233004402614625	2.9329080096798227e-08	0.909087024087024
AvgAgeToPasture_CECA	g__Arthrobacter	0.45344566515030127	3.4928882821842022e-06	0.909087024087024
AvgAgeToPasture_WCR-P	g__Arthrobacter	0.6072755945467918	1.0921648194569061e-10	0.909087024087024
AvgAgeToPasture_WCR-P	g__Rummeliibacillus	0.8975775714036406	1.2366344823519478e-36	0.909087024087024
AvgAgeToPasture_WCR-P	g__Comamonas	0.7954611585682178	7.30583990200292e-19	0.909087024087024
AvgAgeToPasture_WCR-P	g__Lactococcus	-0.13467726671171867	0.18157033990658358	0.909087024087024
AvgAgeToPasture_WCR-P	g__Acinetobacter	0.3846417453263691	7.77627742911115e-05	0.909087024087024
AvgAgeToPasture_WCR-P	g__Salinicoccus	0.5743475530390582	1.594310730235242e-05	0.909087024087024
AvgAgeToPasture_WCR-P	g__Staphylococcus	0.9108787513790303	1.8809483985423166e-39	0.909087024087024
AvgAgeToPasture_WCR-P	Other	0.917665125470973	4.5835044169515546e-41	0.909087024087024
AvgAgeToPasture_WCR-P	g__Chryseobacterium	0.8425498741913631	6.068896505054226e-20	0.909087024087024
AvgAgeToPasture_WCR-P	g__Pseudomonas	0.742706099940505	9.161526633575717e-19	0.909087024087024
AvgAgeToPasture_WCR-F	g__	-0.6479948326660627	3.159201024007539e-13	0.909087024087024
AvgAgeToPasture_WCR-F	g__Novosphingobium	-0.3074886394370463	0.1348541518738852	0.909087024087024
AvgAgeToPasture_WCR-F	Other	0.37181988667748866	0.0001395546060955936	0.909087024087024
AvgAgeToPasture_WCR-F	g__Corynebacterium	-0.9344888266904933	9.44529578197358e-46	0.909087024087024
AvgAgeToPasture_WCR-F	g__Bacteroides	0.9604053115423241	3.4006121462305118e-56	0.909087024087024
AvgAgeToPasture_WCR-F	g__Aerococcus	-0.4150537488902402	0.0050866515316930015	0.909087024087024
AvgAgeToPasture_WCR-F	g__Lactococcus	-0.7627522792648835	2.93792126449757e-20	0.909087024087024
AvgAgeToPasture_WCR-F	g__Pseudomonas	-0.9441674669288573	4.7322973449886145e-49	0.909087024087024
AvgAgeToPasture_WCR-F	Probiotic_Lactobacillus	0.8724754841395995	3.059110843198129e-32	0.909087024087024
AvgAgeToPasture_WCR-F	g__Janthinobacterium	-0.5877923761372938	7.967601396468482e-09	0.909087024087024
FreqHousingMove_FECES_START	g__SMB53			1.0
FreqHousingMove_FECES_START	g__Turicibacter	-0.881737436653327	9.584173637930333e-34	1.0
FreqHousingMove_FECES_START	g__Slackia	-0.8021004864440553	8.853828831912122e-13	1.0
FreqHousingMove_FECES_START	Other	-0.8662984061558627	2.6600205226864353e-31	1.0
FreqHousingMove_FECES_START	g__Aminobacterium	-0.8665640378607296	0.011610829080539316	1.0
FreqHousingMove_FECES_START	g__[Ruminococcus]	-0.8738949056268536	1.831645220789357e-32	1.0
FreqHousingMove_FECES_START	g__Natronobacillus	-0.3291134311919496	0.14517626644201734	1.0
FreqHousingMove_FECES_START	g__Caloramator	-0.8109331922406183	1.448549811315006e-11	1.0
FreqHousingMove_FECES_START	g__Tepidimicrobium	-0.8291820118633157	1.8478554975852036e-06	1.0
FreqHousingMove_FECES_START	g__Bacteroides	0.17507374373073287	0.08147188893325288	1.0
FreqHousingMove_FECES_MID	g__Candidatus Arthromitus	-0.855543082280368	8.987952375408475e-30	0.7967032967032968
FreqHousingMove_FECES_MID	g__Rhodoferax	-0.8561640615302967	0.0032190309246576516	0.7967032967032968
FreqHousingMove_FECES_MID	g__Faecalibacterium			0.7967032967032968
FreqHousingMove_FECES_MID	g__Actinopolymorpha	-0.7859916947445467	0.06379858953410684	0.7967032967032968
FreqHousingMove_FECES_MID	g__Carnobacterium	-0.8522357573809528	4.4011306736813246e-23	0.7967032967032968
FreqHousingMove_FECES_MID	g__Anaerostipes	-0.5893750233936498	5.131773280281665e-08	0.7967032967032968
FreqHousingMove_FECES_MID	g__Peptococcus	0.274930193431484	0.005635033619288721	0.7967032967032968
FreqHousingMove_FECES_MID	Probiotic_Streptococcus	-0.8595437887640481	2.5110158497645576e-30	0.7967032967032968
FreqHousingMove_FECES_MID	g__Prevotella	0.22005778113738578	0.027810195132715813	0.7967032967032968
FreqHousingMove_FECES_MID	g__Megamonas	-0.7397666696145124	1.4772150128563515e-18	0.7967032967032968
FreqHousingMove_FECES_END	g__Oscillospira	-0.8726646323309659	2.858023780762996e-32	0.9953703703703703
FreqHousingMove_FECES_END	g__Bacteroides	0.6654654644896629	4.262271962549621e-14	0.9953703703703703
FreqHousingMove_FECES_END	g__Prevotella	-0.9846844941476357	5.027569214221995e-67	0.9953703703703703
FreqHousingMove_FECES_END	g__Parabacteroides	-0.9938193391453496	2.571077070594274e-74	0.9953703703703703
FreqHousingMove_FECES_END	g__Leptothrix	-0.8689057364770213	0.055844397751495405	0.9953703703703703
FreqHousingMove_FECES_END	g__Sutterella	-0.7802872077893653	2.176279259385503e-12	0.9953703703703703
FreqHousingMove_FECES_END	g__Bilophila	-0.9362455409675392	6.689608592180346e-05	0.9953703703703703
FreqHousingMove_FECES_END	g__Blautia			0.9953703703703703
FreqHousingMove_FECES_END	g__Agrobacterium			0.9953703703703703
FreqHousingMove_FECES_END	Other	-0.9401289804751114	1.3145537194275014e-47	0.9953703703703703
FreqHousingMove_SOIL_START	g__Segetibacter	-0.7383523400245697	9.150169011786022e-18	0.9953703703703703
FreqHousingMove_SOIL_START	g__Enterobacter	-0.8590224009013778	2.4724166430965153e-22	0.9953703703703703
FreqHousingMove_SOIL_START	g__Lachnospira	-0.804761838297989	0.015987237462269023	0.9953703703703703
FreqHousingMove_SOIL_START	g__Epulopiscium	-0.8251406726360351	8.639409672812017e-23	0.9953703703703703
FreqHousingMove_SOIL_START	g__SMB53	-0.8960911181757188	1.9438266180561655e-32	0.9953703703703703
FreqHousingMove_SOIL_START	g__Prevotella	-0.9571321197158901	4.1896779393770256e-42	0.9953703703703703
FreqHousingMove_SOIL_START	g__	-0.8598104020031041	2.3032253884706526e-30	0.9953703703703703
FreqHousingMove_SOIL_START	g__Staphylococcus	0.17234549688642783	0.08641085291486883	0.9953703703703703
FreqHousingMove_SOIL_START	g__Tepidimicrobium	-0.9528091675663062	2.1259563831851993e-13	0.9953703703703703
FreqHousingMove_SOIL_START	g__Pseudomonas	-0.8409374005393568	6.9570117132383115e-28	0.9953703703703703
FreqHousingMove_SOIL_MID	g__Ochrobactrum			0.9871794871794871
FreqHousingMove_SOIL_MID	g__Actinomyces	-0.8122341108677402	2.399201432265239e-05	0.9871794871794871
FreqHousingMove_SOIL_MID	Probiotic_Propionibacterium	-0.8261123854701152	0.0002713480001791625	0.9871794871794871
FreqHousingMove_SOIL_MID	g__Xanthomonas	-0.8492054636107931	4.7091844596325044e-23	0.9871794871794871
FreqHousingMove_SOIL_MID	g__Polaromonas	-0.6578701861880946	3.3529376517360794e-11	0.9871794871794871
FreqHousingMove_SOIL_MID	g__Zymomonas	-0.9848683548601268	0.0022293326756648935	0.9871794871794871
FreqHousingMove_SOIL_MID	g__Vagococcus	-0.8119729556897999	6.045502102524444e-15	0.9871794871794871
FreqHousingMove_SOIL_MID	g__Virgibacillus			0.9871794871794871
FreqHousingMove_SOIL_MID	g__Brevibacillus	-0.49570613518217194	1.5722072055295422e-07	0.9871794871794871
FreqHousingMove_SOIL_MID	g__Nesterenkonia	-0.9081820566546839	4.6752892641237177e-07	0.9871794871794871
FreqHousingMove_SOIL_END	g__Psychrobacter	-0.9920798708845633	2.421979295713789e-10	0.7592592592592593
FreqHousingMove_SOIL_END	g__Pseudomonas	-0.9354248196542257	4.773609143884169e-46	0.7592592592592593
FreqHousingMove_SOIL_END	g__Ochrobactrum	-0.8412596481720662	8.39128307226357e-23	0.7592592592592593
FreqHousingMove_SOIL_END	g__Bradyrhizobium	0.44580086672532093	3.3494430126164492e-06	0.7592592592592593
FreqHousingMove_SOIL_END	g__Chthoniobacter	0.41365651913482593	1.887545284553647e-05	0.7592592592592593
FreqHousingMove_SOIL_END	g__Bdellovibrio			0.7592592592592593
FreqHousingMove_SOIL_END	g__Neisseria	-0.904229939951475	0.000814132848194051	0.7592592592592593
FreqHousingMove_SOIL_END	g__Truepera	-0.9919025977839616	1.862664518941179e-08	0.7592592592592593
FreqHousingMove_SOIL_END	g__Phenylobacterium	-0.6928549666419951	1.3873642648859557e-15	0.7592592592592593
FreqHousingMove_SOIL_END	g__Staphylococcus	0.5559698313141714	1.915183554799317e-09	0.7592592592592593
FreqHousingMove_CECA	g__Oscillospira	-0.7785883540394956	1.5123514749937277e-21	0.7484276729559749
FreqHousingMove_CECA	g__Dolichospermum	-0.9710535922091422	0.1535485319255899	0.7484276729559749
FreqHousingMove_CECA	g__Rickettsiella	-0.897107555306014	0.0025174403367082495	0.7484276729559749
FreqHousingMove_CECA	g__Collinsella	-0.342742822655056	0.2302844110315519	0.7484276729559749
FreqHousingMove_CECA	Probiotic_Bacillus	0.2566984147709634	0.009935574938651595	0.7484276729559749
FreqHousingMove_CECA	g__Turicibacter	-0.9583510689823427	2.6719020104736825e-45	0.7484276729559749
FreqHousingMove_CECA	g__GW-34	-0.5322181275532868	0.3558692804970955	0.7484276729559749
FreqHousingMove_CECA	g__Candidatus Rhabdochlamydia	-0.512909210054601	0.060713924903653335	0.7484276729559749
FreqHousingMove_CECA	g__Enterobacter	-0.33999389009882297	0.01937438607632704	0.7484276729559749
FreqHousingMove_CECA	g__Brevibacillus	-0.6488445012434314	0.012057165198183444	0.7484276729559749
FreqHousingMove_WCR-P	g__Brevibacillus	-0.6882831292518795	0.013336871843902054	0.9838709677419355
FreqHousingMove_WCR-P	g__Enterobacter	-0.9510139142028637	3.5602337735435754e-28	0.9838709677419355
FreqHousingMove_WCR-P	g__Pseudomonas	-0.9240874809564849	1.0026259199375734e-42	0.9838709677419355
FreqHousingMove_WCR-P	g__Cellvibrio	-0.7454619843303005	6.443567596281641e-07	0.9838709677419355
FreqHousingMove_WCR-P	g__Tepidimicrobium	-0.22678526536740837	0.38139854156476816	0.9838709677419355
FreqHousingMove_WCR-P	g__[Ruminococcus]	-0.8589087920873444	3.79768376731494e-21	0.9838709677419355
FreqHousingMove_WCR-P	g__Gallibacterium	-0.9877753871753321	6.571840157250055e-07	0.9838709677419355
FreqHousingMove_WCR-P	g__Rummeliibacillus	0.1723454968864279	0.08641085291486883	0.9838709677419355
FreqHousingMove_WCR-P	g__Epulopiscium	-0.8132538069158717	1.302869187900127e-05	0.9838709677419355
FreqHousingMove_WCR-P	g__Aerococcus	-0.7936056035722974	6.261523970663321e-12	0.9838709677419355
FreqHousingMove_WCR-F	g__Brevibacillus	-0.7837176015508249	0.004313310640251876	1.0
FreqHousingMove_WCR-F	g__Tepidimicrobium	-0.7611094135439926	0.0009815581537189243	1.0
FreqHousingMove_WCR-F	g__Trabulsiella	-0.5497405487807161	0.0001968895094276593	1.0
FreqHousingMove_WCR-F	g__Actinotalea	-0.9293995245088191	1.2259939249889205e-05	1.0
FreqHousingMove_WCR-F	g__Carnobacterium	-0.7186906206030035	0.02914281380159365	1.0
FreqHousingMove_WCR-F	g__Cellulosimicrobium	-0.9197083338975269	1.536437626903441e-14	1.0
FreqHousingMove_WCR-F	g__Hydrogenophaga	-0.6432410891769251	0.061629388349267816	1.0
FreqHousingMove_WCR-F	Probiotic_Lactobacillus	0.35175189903987547	0.0003323380120479654	1.0
FreqHousingMove_WCR-F	g__Aquicella	-0.9319859082116402	2.8818835853219964e-10	1.0
FreqHousingMove_WCR-F	g__Trichococcus	-0.6834951631463811	8.894380928231662e-09	1.0
AlwaysNewPasture_FECES_START	g__Macrococcus	-0.8764432261387946	1.8945001764182336e-07	0.782
AlwaysNewPasture_FECES_START	g__Salinicoccus	-0.6865453510134749	5.825619650554886e-14	0.782
AlwaysNewPasture_FECES_START	g__Rhodococcus	-0.7316068975162973	5.531124911125108e-17	0.782
AlwaysNewPasture_FECES_START	g__Anaerobacillus	-0.8170547743521895	4.603817185226698e-13	0.782
AlwaysNewPasture_FECES_START	g__Micrococcus	-0.7912757640913287	3.253651251833401e-05	0.782
AlwaysNewPasture_FECES_START	g__Aeromicrobium	-0.951793075317402	4.515998636899081e-35	0.782
AlwaysNewPasture_FECES_START	Probiotic_Lactobacillus	-0.4696380549478513	8.25289800820292e-07	0.782
AlwaysNewPasture_FECES_START	g__Jeotgalicoccus	-0.9209551780139502	6.735172660239042e-42	0.782
AlwaysNewPasture_FECES_START	g__Solibacillus	-0.8432189448309565	3.6323340065518415e-28	0.782
AlwaysNewPasture_FECES_START	g__	0.7062379588934468	2.258055526580783e-16	0.782
AlwaysNewPasture_FECES_MID	g__Salinicoccus	-0.9365876136500616	2.0156536118246905e-46	0.9009146341463414
AlwaysNewPasture_FECES_MID	g__Anaerobacillus	-0.9056654860424209	2.6854922363307237e-32	0.9009146341463414
AlwaysNewPasture_FECES_MID	g__Arthrobacter	-0.8463054175922023	1.482964588075005e-28	0.9009146341463414
AlwaysNewPasture_FECES_MID	g__Facklamia	-0.9117732069810804	1.1729022965940093e-39	0.9009146341463414
AlwaysNewPasture_FECES_MID	g__Macrococcus	-0.8600316476189701	3.607347356827842e-11	0.9009146341463414
AlwaysNewPasture_FECES_MID	g__Helcococcus	-0.803709903145549	3.594378851416593e-09	0.9009146341463414
AlwaysNewPasture_FECES_MID	g__Aerococcus	-0.9562445583213247	4.1167100958187283e-54	0.9009146341463414
AlwaysNewPasture_FECES_MID	g__Trichococcus	-0.6493157990409443	2.727557519035892e-13	0.9009146341463414
AlwaysNewPasture_FECES_MID	g__Jeotgalicoccus	-0.8663888457532856	2.5791255606699692e-31	0.9009146341463414
AlwaysNewPasture_FECES_MID	g__Staphylococcus	-0.7079043941384244	1.7883889975505242e-16	0.9009146341463414
AlwaysNewPasture_FECES_END	g__	-0.906435232015135	1.829490179448124e-38	0.9803921568627452
AlwaysNewPasture_FECES_END	g__Brachybacterium	-0.8252377246232876	1.5059597672218947e-22	0.9803921568627452
AlwaysNewPasture_FECES_END	g__SMB53	-0.8849247456107818	2.7204447423479173e-34	0.9803921568627452
AlwaysNewPasture_FECES_END	g__Weissella	0.3430330540073856	0.0006229277513493144	0.9803921568627452
AlwaysNewPasture_FECES_END	g__Alloiococcus	-0.6946780475964686	0.012169566012568921	0.9803921568627452
AlwaysNewPasture_FECES_END	Probiotic_Lactobacillus	-0.9385674495617168	4.469532526708397e-47	0.9803921568627452
AlwaysNewPasture_FECES_END	g__Salinicoccus	-0.9397001841523408	4.685524041736244e-46	0.9803921568627452
AlwaysNewPasture_FECES_END	g__Trichococcus	-0.5040092397608007	9.001505522257097e-08	0.9803921568627452
AlwaysNewPasture_FECES_END	g__Fusobacterium	-0.5294233120118508	8.77559057704878e-07	0.9803921568627452
AlwaysNewPasture_FECES_END	g__Aerococcus	-0.8546141907089143	1.2018884932929093e-29	0.9803921568627452
AlwaysNewPasture_SOIL_START	g__Steroidobacter	-0.8135865387821116	8.210817285545523e-25	0.962
AlwaysNewPasture_SOIL_START	g__Carnobacterium	-0.5855569676785088	0.0033294887970358837	0.962
AlwaysNewPasture_SOIL_START	g__Desemzia	-0.8035975546116382	1.9749731145203653e-05	0.962
AlwaysNewPasture_SOIL_START	g__Pedomicrobium	-0.9522073857229785	3.3090397683109746e-50	0.962
AlwaysNewPasture_SOIL_START	g__Rubrobacter	-0.3962794180285533	0.0024992237395557886	0.962
AlwaysNewPasture_SOIL_START	g__Agromyces	-0.810862324662847	5.274767692349817e-17	0.962
AlwaysNewPasture_SOIL_START	g__Anaerobacillus	-0.9053934398404266	4.3117309255468413e-16	0.962
AlwaysNewPasture_SOIL_START	g__Blautia	-0.5325461591894226	1.846620226974288e-07	0.962
AlwaysNewPasture_SOIL_START	g__Erysipelothrix	-0.9768428593874714	6.082972535205392e-06	0.962
AlwaysNewPasture_SOIL_START	g__Coprobacillus	-0.7445730195328044	2.4876735047400457e-10	0.962
AlwaysNewPasture_SOIL_MID	Probiotic_Streptococcus	-0.9193230183579376	1.7617602562210562e-41	0.9726190476190477
AlwaysNewPasture_SOIL_MID	g__DA101	0.28934363849696465	0.0035027222288801273	0.9726190476190477
AlwaysNewPasture_SOIL_MID	g__Salinicoccus	-0.8632096670597694	7.536491435692983e-31	0.9726190476190477
AlwaysNewPasture_SOIL_MID	g__Trichococcus	-0.8310656948271694	1.0335383081464753e-26	0.9726190476190477
AlwaysNewPasture_SOIL_MID	g__Bradyrhizobium	0.4192655984727438	1.4135772449339826e-05	0.9726190476190477
AlwaysNewPasture_SOIL_MID	g__Macrococcus	-0.9659796899878748	3.837527224748176e-22	0.9726190476190477
AlwaysNewPasture_SOIL_MID	g__Burkholderia	0.4242645836145535	1.087672275341217e-05	0.9726190476190477
AlwaysNewPasture_SOIL_MID	g__Carnobacterium	-0.625341679885958	7.185973825130265e-07	0.9726190476190477
AlwaysNewPasture_SOIL_MID	g__Anaerobacillus	-0.860646079117824	5.108904794184167e-21	0.9726190476190477
AlwaysNewPasture_SOIL_MID	Probiotic_Enterococcus	-0.8749206165545732	1.2594821264481436e-32	0.9726190476190477
AlwaysNewPasture_SOIL_END	Probiotic_Bacillus	-0.9109471111795523	1.8145840082980626e-39	0.9196428571428572
AlwaysNewPasture_SOIL_END	g__Dietzia	-0.7290122102798512	2.09856615531808e-07	0.9196428571428572
AlwaysNewPasture_SOIL_END	g__Catellatospora	-0.9790851788106116	5.219091191573979e-55	0.9196428571428572
AlwaysNewPasture_SOIL_END	g__Solibacillus	-0.9220295241674511	3.536174901223166e-42	0.9196428571428572
AlwaysNewPasture_SOIL_END	g__Planomicrobium	-0.761536784479908	3.654087044859555e-20	0.9196428571428572
AlwaysNewPasture_SOIL_END	g__Ardenscatena	-0.801862551788382	0.00018697251444561882	0.9196428571428572
AlwaysNewPasture_SOIL_END	g__Sphingopyxis	-0.5619323392627867	3.9548359851876285e-05	0.9196428571428572
AlwaysNewPasture_SOIL_END	g__Sporosarcina	-0.8063228630495286	4.428088106378035e-24	0.9196428571428572
AlwaysNewPasture_SOIL_END	g__Planococcus	-0.8768946053744157	3.3129968811211004e-17	0.9196428571428572
AlwaysNewPasture_SOIL_END	g__Candidatus Solibacter	0.6636641462209953	5.2725106511062336e-14	0.9196428571428572
AlwaysNewPasture_CECA	g__	0.8617699337765182	1.2140407387981724e-30	0.6614583333333333
AlwaysNewPasture_CECA	g__Rhodococcus	-0.6178228814356422	0.0009986696496111314	0.6614583333333333
AlwaysNewPasture_CECA	g__p-75-a5	-0.9355962888310462	3.498405709846943e-30	0.6614583333333333
AlwaysNewPasture_CECA	g__Akkermansia	-0.9620167976078632	1.0816427778565655e-32	0.6614583333333333
AlwaysNewPasture_CECA	g__Anaerobiospirillum	-0.736876699334766	0.03702808380303745	0.6614583333333333
AlwaysNewPasture_CECA	g__Megasphaera	-0.9475033464250306	6.732520370043022e-16	0.6614583333333333
AlwaysNewPasture_CECA	g__Parabacteroides	-0.9735844663638373	9.75729792519875e-34	0.6614583333333333
AlwaysNewPasture_CECA	Other	0.7637575941897405	2.450499813778387e-20	0.6614583333333333
AlwaysNewPasture_CECA	g__Syntrophomonas	-0.9190194602984436	1.1637839598582725e-13	0.6614583333333333
AlwaysNewPasture_CECA	g__Trichococcus	-0.7876641250518942	3.684821155572464e-10	0.6614583333333333
AlwaysNewPasture_WCR-P	g__Jeotgalicoccus	-0.4671683145872598	0.004071477500730663	0.6318181818181818
AlwaysNewPasture_WCR-P	Probiotic_Enterococcus	-0.9046391316141336	4.4437251107013007e-38	0.6318181818181818
AlwaysNewPasture_WCR-P	g__Micrococcus	-0.8796390380914346	1.508195780516317e-06	0.6318181818181818
AlwaysNewPasture_WCR-P	g__[Ruminococcus]	-0.8776956007836824	8.488896051097158e-22	0.6318181818181818
AlwaysNewPasture_WCR-P	g__Leuconostoc	-0.8562283385234541	1.038293499235691e-28	0.6318181818181818
AlwaysNewPasture_WCR-P	Probiotic_Clostridium	-0.8659277340403029	2.856289751005637e-17	0.6318181818181818
AlwaysNewPasture_WCR-P	g__Stenotrophomonas	-0.7822498716471078	3.3713664060335195e-15	0.6318181818181818
AlwaysNewPasture_WCR-P	g__Acinetobacter	-0.8711235051573609	4.957951027517001e-32	0.6318181818181818
AlwaysNewPasture_WCR-P	g__Anoxybacillus	-0.7962840719412292	3.2523970946468408e-06	0.6318181818181818
AlwaysNewPasture_WCR-P	g__Lactococcus	-0.8206715150303054	1.4761543314880301e-25	0.6318181818181818
AlwaysNewPasture_WCR-F	g__	0.4271938787306602	9.31015349738477e-06	0.8633333333333333
AlwaysNewPasture_WCR-F	g__Salinicoccus	-0.8295488493350571	3.206698232357169e-13	0.8633333333333333
AlwaysNewPasture_WCR-F	g__Acinetobacter	-0.8847800059348242	2.8828653108474697e-34	0.8633333333333333
AlwaysNewPasture_WCR-F	Other	0.3581366876497625	0.0002537233432494587	0.8633333333333333
AlwaysNewPasture_WCR-F	g__Anaerobacillus	-0.8411228144891503	4.986624727508073e-07	0.8633333333333333
AlwaysNewPasture_WCR-F	Probiotic_Streptococcus	-0.32527453594101763	0.0009595343291410585	0.8633333333333333
AlwaysNewPasture_WCR-F	Probiotic_Enterococcus	-0.8608903420234638	1.6202882310332337e-30	0.8633333333333333
AlwaysNewPasture_WCR-F	Probiotic_Lactobacillus	-0.8581333922473451	3.953844652166726e-30	0.8633333333333333
AlwaysNewPasture_WCR-F	g__Enterobacter	-0.9125794942934788	5.092128512848681e-23	0.8633333333333333
AlwaysNewPasture_WCR-F	g__Comamonas	-0.7707338688932994	2.6045468101794627e-19	0.8633333333333333
PaGMOFree_FECES_START	g__Balneimonas	-0.659656861214326	8.419031284168506e-14	0.8937728937728938
PaGMOFree_FECES_START	g__Erwinia	0.1919467917807008	0.060997738819631754	0.8937728937728938
PaGMOFree_FECES_START	Probiotic_Lactobacillus	0.8060887376627807	4.669703874153007e-24	0.8937728937728938
PaGMOFree_FECES_START	g__Solibacillus	-0.7896579263899087	1.6379803766817747e-22	0.8937728937728938
PaGMOFree_FECES_START	g__Rhodococcus	-0.7038140957215826	3.1607119410062763e-16	0.8937728937728938
PaGMOFree_FECES_START	Other	-0.9721041578141428	1.5858089316826395e-63	0.8937728937728938
PaGMOFree_FECES_START	g__Ruminococcus	-0.9158891102939445	1.24868538344471e-40	0.8937728937728938
PaGMOFree_FECES_START	Probiotic_Bacillus	-0.8065037686669726	4.249780171489782e-24	0.8937728937728938
PaGMOFree_FECES_START	Probiotic_Enterococcus	0.3354494658422294	0.0006455034709690358	0.8937728937728938
PaGMOFree_FECES_START	g__Leptolyngbya	-0.35190348249685155	0.1395367771604781	0.8937728937728938
PaGMOFree_FECES_MID	g__Aerococcus	-0.8053591278976323	5.5079725229591195e-24	0.8169270833333334
PaGMOFree_FECES_MID	g__Rhodococcus	-0.928427006501219	6.229391343114959e-44	0.8169270833333334
PaGMOFree_FECES_MID	g__Trichococcus	-0.7986606906847702	2.429055947095168e-23	0.8169270833333334
PaGMOFree_FECES_MID	g__SMB53	-0.8156380995861584	5.033677587410231e-25	0.8169270833333334
PaGMOFree_FECES_MID	g__Bacteroides	0.2187676346443161	0.028762028523679643	0.8169270833333334
PaGMOFree_FECES_MID	g__Dietzia	-0.5665972415128848	1.296544374780519e-08	0.8169270833333334
PaGMOFree_FECES_MID	g__Methanobrevibacter	0.0589591716014462	0.5601044780752562	0.8169270833333334
PaGMOFree_FECES_MID	Probiotic_Lactobacillus	-0.806387403599256	4.363653445797566e-24	0.8169270833333334
PaGMOFree_FECES_MID	g__Corynebacterium	-0.8081273247709527	2.9330962851463766e-24	0.8169270833333334
PaGMOFree_FECES_MID	Probiotic_Enterococcus	-0.755663629350837	1.0297410039536009e-19	0.8169270833333334
PaGMOFree_FECES_END	g__	0.08601493257016582	0.39481733091067994	0.964625850340136
PaGMOFree_FECES_END	g__Rummeliibacillus	0.8019546709945455	1.1792505811926513e-23	0.964625850340136
PaGMOFree_FECES_END	g__SMB53	-0.8676671302605927	1.6628175587656783e-31	0.964625850340136
PaGMOFree_FECES_END	g__Solibacillus	-0.9488893311579724	6.984941908259214e-51	0.964625850340136
PaGMOFree_FECES_END	Probiotic_Enterococcus	-0.8321297783971657	7.792638723014854e-27	0.964625850340136
PaGMOFree_FECES_END	g__Jeotgalicoccus	-0.5925334048521449	2.0229929510202945e-10	0.964625850340136
PaGMOFree_FECES_END	g__Dorea	-0.8611680924868955	1.4794500276229048e-30	0.964625850340136
PaGMOFree_FECES_END	g__Oscillospira	-0.011564942809526513	0.9090798598885413	0.964625850340136
PaGMOFree_FECES_END	Other	-0.9574775612369675	1.0450329466956526e-54	0.964625850340136
PaGMOFree_FECES_END	g__Turicibacter	-0.5171114301155418	3.620770335218928e-08	0.964625850340136
PaGMOFree_SOIL_START	g__Chthoniobacter	0.7127394608281816	9.006867950672883e-17	0.9383394383394383
PaGMOFree_SOIL_START	g__Wautersiella	0.25574249287141515	0.010224883674989567	0.9383394383394383
PaGMOFree_SOIL_START	Other	-0.8851406700358524	2.494632835649074e-34	0.9383394383394383
PaGMOFree_SOIL_START	g__Georgenia	-0.5324750527352065	1.1914579689589367e-05	0.9383394383394383
PaGMOFree_SOIL_START	g__Gordonia	-0.2687098836518864	0.07096601270633124	0.9383394383394383
PaGMOFree_SOIL_START	g__Kaistobacter	-0.3502740744191509	0.00035347808069217896	0.9383394383394383
PaGMOFree_SOIL_START	g__Amycolatopsis	-0.8956082310600574	2.994768897176296e-36	0.9383394383394383
PaGMOFree_SOIL_START	g__Lysinibacillus	-0.8490009209319288	6.672741169844551e-29	0.9383394383394383
PaGMOFree_SOIL_START	g__DA101	0.8210501082014161	1.3439644178374217e-25	0.9383394383394383
PaGMOFree_SOIL_START	g__Corynebacterium	-0.9624636285089097	2.611749256449652e-57	0.9383394383394383
PaGMOFree_SOIL_MID	g__Chthoniobacter	0.6726263333663532	1.8031299374148564e-14	0.8752604166666667
PaGMOFree_SOIL_MID	g__Chloronema	-0.6061924437736592	0.004607417596491338	0.8752604166666667
PaGMOFree_SOIL_MID	g__Aerococcus	-0.9589229236965812	1.9873895388722942e-55	0.8752604166666667
PaGMOFree_SOIL_MID	g__Caldicoprobacter	-0.8205466454351433	2.8991691361573443e-11	0.8752604166666667
PaGMOFree_SOIL_MID	Other	-0.9592486129259964	1.35605455658348e-55	0.8752604166666667
PaGMOFree_SOIL_MID	g__Anaerobacillus	-0.7909381387311364	8.457913673820907e-17	0.8752604166666667
PaGMOFree_SOIL_MID	g__Virgisporangium	-0.5355137232596731	9.42626637712705e-09	0.8752604166666667
PaGMOFree_SOIL_MID	g__Facklamia	-0.9308701815141311	1.2055067715219345e-44	0.8752604166666667
PaGMOFree_SOIL_MID	g__Cohnella	0.7153502208050327	6.18255516786751e-17	0.8752604166666667
PaGMOFree_SOIL_MID	g__Candidatus Solibacter	0.5865982115684907	1.4258726006099913e-10	0.8752604166666667
PaGMOFree_SOIL_END	g__Trichococcus	-0.7155136660006429	6.03778155264298e-17	0.8970588235294118
PaGMOFree_SOIL_END	g__Candidatus Xiphinematobacter	0.47682679788958526	5.295911838967147e-07	0.8970588235294118
PaGMOFree_SOIL_END	g__Bacteroides	-0.9459789398578758	9.82176752790173e-50	0.8970588235294118
PaGMOFree_SOIL_END	g__Nocardioides	0.39723074542232684	4.275512523916789e-05	0.8970588235294118
PaGMOFree_SOIL_END	g__Pseudomonas	-0.9178932389114964	4.0233056203029225e-41	0.8970588235294118
PaGMOFree_SOIL_END	g__Gordonia	-0.5626232357614358	0.0005330765080200022	0.8970588235294118
PaGMOFree_SOIL_END	g__Bradyrhizobium	0.6724473339496534	1.8428615065038086e-14	0.8970588235294118
PaGMOFree_SOIL_END	g__Pedosphaera	0.559463180648065	3.1190090228184762e-09	0.8970588235294118
PaGMOFree_SOIL_END	g__Planococcus	-0.9654562650400587	9.586294245477228e-27	0.8970588235294118
PaGMOFree_SOIL_END	g__Legionella	0.874067527314548	1.7201562776320383e-32	0.8970588235294118
PaGMOFree_CECA	g__Acinetobacter	0.5131459780648031	4.789221057404945e-08	0.80859375
PaGMOFree_CECA	g__Faecalibacterium	-0.9046692436039483	4.378735969884709e-38	0.80859375
PaGMOFree_CECA	g__Flavobacterium	-0.8579191165742491	4.248101528015017e-23	0.80859375
PaGMOFree_CECA	g__Dorea	-0.8831932260776735	5.416637154325916e-34	0.80859375
PaGMOFree_CECA	g__[Ruminococcus]	-0.954618728697504	2.3657259875803505e-53	0.80859375
PaGMOFree_CECA	g__	-0.6153132372493835	9.640429814667522e-12	0.80859375
PaGMOFree_CECA	g__Trichococcus	-0.4370229558642674	0.006839413745650812	0.80859375
PaGMOFree_CECA	g__Holdemania	-0.8216388796495484	4.758027724684463e-14	0.80859375
PaGMOFree_CECA	g__Coprobacillus	-0.904800401070367	5.216570549899459e-34	0.80859375
PaGMOFree_CECA	g__Bacteroides	-0.9322741841570142	4.5640544280051256e-45	0.80859375
PaGMOFree_WCR-P	Other	-0.9001726099432511	3.7495417635835437e-37	0.6028708133971291
PaGMOFree_WCR-P	g__Candidatus Nitrososphaera	-0.846293868103613	2.4747966870431876e-18	0.6028708133971291
PaGMOFree_WCR-P	g__Rummeliibacillus	-0.9326604340223688	3.481093923721365e-45	0.6028708133971291
PaGMOFree_WCR-P	g__Lactococcus	-0.8540371798398159	1.4381987806566134e-29	0.6028708133971291
PaGMOFree_WCR-P	g__Leuconostoc	-0.9217179741229072	3.352029627300464e-39	0.6028708133971291
PaGMOFree_WCR-P	g__Citrobacter	-0.797606444548189	2.3540834944732525e-16	0.6028708133971291
PaGMOFree_WCR-P	g__Jeotgalicoccus	-0.4903340076074775	0.004385706760532185	0.6028708133971291
PaGMOFree_WCR-P	g__Flavobacterium	-0.5840940761691253	5.46470382669413e-09	0.6028708133971291
PaGMOFree_WCR-P	g__Pseudomonas	-0.9548076606791903	1.9371234149353776e-53	0.6028708133971291
PaGMOFree_WCR-P	g__DA101	-0.6919011077847494	8.51376056540204e-13	0.6028708133971291
PaGMOFree_WCR-F	Probiotic_Lactobacillus	-0.7113541458237707	1.0978574635676406e-16	0.631578947368421
PaGMOFree_WCR-F	g__Staphylococcus	-0.1479429941142125	0.14185283609090255	0.631578947368421
PaGMOFree_WCR-F	g__Citrobacter	-0.9174653461957636	3.735088167584527e-32	0.631578947368421
PaGMOFree_WCR-F	g__Acinetobacter	-0.9469606159670361	4.094631132137997e-50	0.631578947368421
PaGMOFree_WCR-F	Probiotic_Streptococcus	-0.8853795385521914	2.266138912593742e-34	0.631578947368421
PaGMOFree_WCR-F	g__Faecalibacterium	-0.9439137060092564	3.366717670070492e-26	0.631578947368421
PaGMOFree_WCR-F	Other	0.5143109521272843	4.413077309733914e-08	0.631578947368421
PaGMOFree_WCR-F	Probiotic_Bacillus	0.5296387214310349	1.4612567643138489e-08	0.631578947368421
PaGMOFree_WCR-F	g__Rummeliibacillus	0.20137425518044424	0.04453119658158938	0.631578947368421
PaGMOFree_WCR-F	g__Bacteroides	0.7048952122206718	2.721599841603967e-16	0.631578947368421
PaSoyFree_FECES_START	g__Prevotella	0.27721184346574745	0.011690692292325276	0.9897304236200257
PaSoyFree_FECES_START	g__Gallibacterium	0.23271152191556577	0.07876106993365557	0.9897304236200257
PaSoyFree_FECES_START	Probiotic_Pediococcus	0.6302492709791812	2.519335362691599e-07	0.9897304236200257
PaSoyFree_FECES_START	Other	-0.823453220486303	7.370697712730971e-26	0.9897304236200257
PaSoyFree_FECES_START	g__Erwinia	0.6497689222445122	2.593078221403028e-13	0.9897304236200257
PaSoyFree_FECES_START	g__Weissella	0.6032530835288753	6.259420408425945e-10	0.9897304236200257
PaSoyFree_FECES_START	g__Paraprevotella	0.36074069104721085	0.03916800573085157	0.9897304236200257
PaSoyFree_FECES_START	g__Solibacillus	-0.48959296423028215	2.3483974914495552e-07	0.9897304236200257
PaSoyFree_FECES_START	g__Lysinibacillus	-0.3209362318329071	0.0011315913675162663	0.9897304236200257
PaSoyFree_FECES_START	g__Streptomyces	-0.7330143283367571	4.321731317686096e-18	0.9897304236200257
PaSoyFree_FECES_MID	g__Lysinibacillus	-0.1772128645815739	0.07775936714445983	0.8613721804511278
PaSoyFree_FECES_MID	g__Arthrobacter	-0.5808819075981021	2.363385642649446e-10	0.8613721804511278
PaSoyFree_FECES_MID	Probiotic_Clostridium	0.7858511761636323	3.570391360680734e-22	0.8613721804511278
PaSoyFree_FECES_MID	g__Solibacillus	-0.2535322715138948	0.010922233914911834	0.8613721804511278
PaSoyFree_FECES_MID	g__Megamonas	-0.7759251132604962	2.533072468102508e-21	0.8613721804511278
PaSoyFree_FECES_MID	g__Staphylococcus	-0.7466687294062196	4.761860586156008e-19	0.8613721804511278
PaSoyFree_FECES_MID	g__Kaistobacter	-0.8417856626630101	5.470292840361699e-28	0.8613721804511278
PaSoyFree_FECES_MID	Probiotic_Lactobacillus	0.7433309188241798	8.269951974733878e-19	0.8613721804511278
PaSoyFree_FECES_MID	g__Trichococcus	-0.45889500902841046	1.5720841626606043e-06	0.8613721804511278
PaSoyFree_FECES_MID	g__Aerococcus	-0.6326644284507597	1.6511901206698802e-12	0.8613721804511278
PaSoyFree_FECES_END	g__Gallibacterium	0.3249341435068086	0.00393496438733745	0.9270967741935484
PaSoyFree_FECES_END	g__Anaerococcus	0.6191674488120474	4.0916678079868584e-09	0.9270967741935484
PaSoyFree_FECES_END	g__Weissella	0.8041444622840257	7.239255307034333e-24	0.9270967741935484
PaSoyFree_FECES_END	g__Trueperella	0.616304073287966	0.032833962437866786	0.9270967741935484
PaSoyFree_FECES_END	g__Wautersiella	0.9218353011036748	3.9757204049333066e-42	0.9270967741935484
PaSoyFree_FECES_END	g__Megamonas	-0.3296857163756838	0.004683306957992932	0.9270967741935484
PaSoyFree_FECES_END	Other	-0.832297577567036	7.451887854629571e-27	0.9270967741935484
PaSoyFree_FECES_END	g__Bacteroides	-0.17720525977688267	0.07777232108552	0.9270967741935484
PaSoyFree_FECES_END	g__	-0.9444304000126253	3.779014913205116e-49	0.9270967741935484
PaSoyFree_FECES_END	g__Ruminococcus	-0.5372832849437957	8.246676490771289e-09	0.9270967741935484
PaSoyFree_SOIL_START	g__Candidatus Protochlamydia	0.9630889899718544	1.1638955819038213e-57	0.9049247606019152
PaSoyFree_SOIL_START	g__Lactococcus	0.4044268776676667	3.3001104038653314e-05	0.9049247606019152
PaSoyFree_SOIL_START	g__Aquicella	0.7278416613243623	9.624121773156212e-18	0.9049247606019152
PaSoyFree_SOIL_START	g__Anaeromyxobacter	-0.3403687037338479	0.001175548975010412	0.9049247606019152
PaSoyFree_SOIL_START	g__Sediminibacterium	0.8628367559993578	2.652958994890122e-29	0.9049247606019152
PaSoyFree_SOIL_START	g__Cohnella	0.9581912395662078	4.6385034293633626e-55	0.9049247606019152
PaSoyFree_SOIL_START	g__Geobacter	-0.6755707976567394	1.5004061311412694e-13	0.9049247606019152
PaSoyFree_SOIL_START	g__	-0.8786437204301026	3.1445622990606956e-33	0.9049247606019152
PaSoyFree_SOIL_START	g__DA101	0.9015791741174861	1.936824822382132e-37	0.9049247606019152
PaSoyFree_SOIL_START	g__Paenibacillus	0.9765745856060878	3.3863130455505714e-67	0.9049247606019152
PaSoyFree_SOIL_MID	g__Edaphobacter	0.8436795387234607	3.1817215050501356e-28	0.8776223776223776
PaSoyFree_SOIL_MID	g__Legionella	0.9199196267321799	1.2426002039790491e-41	0.8776223776223776
PaSoyFree_SOIL_MID	g__Azohydromonas	-0.6886570172553892	2.40309829278562e-15	0.8776223776223776
PaSoyFree_SOIL_MID	g__Arthrobacter	-0.6098749822523327	1.639559962931325e-11	0.8776223776223776
PaSoyFree_SOIL_MID	g__Telmatospirillum	0.7779395676973854	2.165609653557281e-09	0.8776223776223776
PaSoyFree_SOIL_MID	g__Mesorhizobium	-0.9395412570913577	2.091591432448767e-47	0.8776223776223776
PaSoyFree_SOIL_MID	g__Rothia	0.8075771686282197	6.135446763442415e-07	0.8776223776223776
PaSoyFree_SOIL_MID	g__Megamonas	-0.35871801806394354	0.0008682128813484374	0.8776223776223776
PaSoyFree_SOIL_MID	g__Rubellimicrobium	-0.304264265335362	0.010441676226117679	0.8776223776223776
PaSoyFree_SOIL_MID	g__Chthoniobacter	0.8176964879839771	3.061990680319793e-25	0.8776223776223776
PaSoyFree_SOIL_END	g__Legionella	0.8643604745208315	5.128112236822208e-31	0.8150584795321638
PaSoyFree_SOIL_END	g__Fimbriimonas	0.9006977238415739	2.933431739598103e-37	0.8150584795321638
PaSoyFree_SOIL_END	g__Candidatus Rhabdochlamydia	0.7476193495853471	1.11921153691082e-17	0.8150584795321638
PaSoyFree_SOIL_END	g__Leuconostoc	0.4767892953809732	0.0008082511167192218	0.8150584795321638
PaSoyFree_SOIL_END	g__Pseudomonas	-0.9464100132628861	6.702186347764046e-50	0.8150584795321638
PaSoyFree_SOIL_END	g__Dokdonella	0.9379747580188539	7.052598960277367e-47	0.8150584795321638
PaSoyFree_SOIL_END	g__Streptomyces	-0.92144806883166	5.0172986797271456e-42	0.8150584795321638
PaSoyFree_SOIL_END	g__Aquicella	0.9141700849279044	3.2261427743515216e-40	0.8150584795321638
PaSoyFree_SOIL_END	g__Nonomuraea	-0.6769067195678785	2.9236514283433004e-12	0.8150584795321638
PaSoyFree_SOIL_END	g__Weissella	0.1630960791414235	0.14069017147515495	0.8150584795321638
PaSoyFree_CECA	g__Lactococcus	0.9349240276612718	6.885951801427336e-46	0.8522727272727273
PaSoyFree_CECA	g__Enterobacter	0.6040621577462555	8.79355232909892e-06	0.8522727272727273
PaSoyFree_CECA	g__Coprococcus	0.9342870939925069	1.092741385392509e-45	0.8522727272727273
PaSoyFree_CECA	g__Faecalibacterium	-0.853113147103476	1.914084581087344e-29	0.8522727272727273
PaSoyFree_CECA	g__[Eubacterium]	0.9417212453452295	2.284515136318571e-34	0.8522727272727273
PaSoyFree_CECA	Probiotic_Clostridium	0.9686159082262675	4.692877658264396e-61	0.8522727272727273
PaSoyFree_CECA	g__p-75-a5	0.5831863479930486	4.2614863048065313e-07	0.8522727272727273
PaSoyFree_CECA	g__Leucobacter	0.7590990679466216	1.1584846901719519e-06	0.8522727272727273
PaSoyFree_CECA	Other	-0.921005677668105	6.53559386443689e-42	0.8522727272727273
PaSoyFree_CECA	g__Megamonas	-0.15539520772865664	0.1861517740085703	0.8522727272727273
PaSoyFree_WCR-P	Probiotic_Lactobacillus	-0.14435765040086793	0.15187367314984124	0.6910430839002267
PaSoyFree_WCR-P	Probiotic_Propionibacterium	0.6824389485355772	1.6894908537575086e-05	0.6910430839002267
PaSoyFree_WCR-P	g__	-0.6384826310711262	8.911461521417843e-13	0.6910430839002267
PaSoyFree_WCR-P	Probiotic_Bacillus	0.8070052341067555	3.791307215587071e-24	0.6910430839002267
PaSoyFree_WCR-P	g__Halomonas	0.3864739767833522	0.0007320429838329578	0.6910430839002267
PaSoyFree_WCR-P	Probiotic_Streptococcus	-0.16015605342750294	0.11144812798552899	0.6910430839002267
PaSoyFree_WCR-P	g__Lactococcus	0.02638443548384702	0.7944221719044945	0.6910430839002267
PaSoyFree_WCR-P	g__Corynebacterium	0.06457283963942453	0.5232936265787294	0.6910430839002267
PaSoyFree_WCR-P	g__Bacteroides	0.46374603155908656	2.212007930941058e-06	0.6910430839002267
PaSoyFree_WCR-P	g__Leuconostoc	0.6204314957359058	2.5670396790543102e-11	0.6910430839002267
PaSoyFree_WCR-F	g__Ochrobactrum	0.9052558040908565	1.3762111972989873e-17	0.7751842751842752
PaSoyFree_WCR-F	g__Wautersiella	0.21265741730830212	0.10900392058453387	0.7751842751842752
PaSoyFree_WCR-F	g__DA101	0.42308065808101597	0.00017299167473159853	0.7751842751842752
PaSoyFree_WCR-F	g__[Ruminococcus]	0.5641887955586044	4.450927204159653e-07	0.7751842751842752
PaSoyFree_WCR-F	g__Rheinheimera	0.718666862852674	9.393149543947761e-10	0.7751842751842752
PaSoyFree_WCR-F	Probiotic_Streptococcus	-0.7185834064397559	3.857081952041175e-17	0.7751842751842752
PaSoyFree_WCR-F	Probiotic_Bacillus	0.8776594863331583	4.558026867536206e-33	0.7751842751842752
PaSoyFree_WCR-F	g__Enterobacter	0.6747050795440649	1.821316493344024e-09	0.7751842751842752
PaSoyFree_WCR-F	g__Trabulsiella	0.7312814731305196	1.1624105635526434e-08	0.7751842751842752
PaSoyFree_WCR-F	g__Staphylococcus	0.6331079222620495	1.576081932032667e-12	0.7751842751842752
PaMedicated_FECES_MID	g__Methanobrevibacter	-0.09054230322523378	0.37031602458922225	1.0
PaMedicated_FECES_MID	g__DA101	0.9210926725946118	6.205260814996628e-42	1.0
PaMedicated_FECES_MID	g__Psychrobacter	0.4821925458910294	0.1886669766676446	1.0
PaMedicated_FECES_MID	g__YRC22	0.903229670714579	8.808122833162391e-38	1.0
PaMedicated_FECES_MID	Probiotic_Bifidobacterium	0.8757723687949946	9.20527275337471e-33	1.0
PaMedicated_FECES_MID	Probiotic_Enterococcus	0.9330195286584062	2.7022306562382843e-45	1.0
PaMedicated_FECES_MID	g__Chthoniobacter	0.4483947174444673	0.014704586469560282	1.0
PaMedicated_FECES_MID	g__Lawsonia	0.7453864818988334	0.08898901727349244	1.0
PaMedicated_FECES_MID	g__Adlercreutzia	0.7477397627966305	6.985977754099467e-16	1.0
PaMedicated_FECES_MID	g__Prevotella	0.8519418685716716	2.742233783609193e-29	1.0
PaMedicated_SOIL_MID	g__Rhodoplanes	0.8080007961188236	3.0194764040969498e-24	0.8370786516853933
PaMedicated_SOIL_MID	g__Kutzneria	0.3340287358638358	0.0006827977296842582	0.8370786516853933
PaMedicated_SOIL_MID	g__Agrococcus	0.8600809830611607	8.937121748877485e-09	0.8370786516853933
PaMedicated_SOIL_MID	g__Streptomyces	0.822049789713171	1.0479479050496713e-25	0.8370786516853933
PaMedicated_SOIL_MID	g__DA101	0.8626311757257566	9.133777366527531e-31	0.8370786516853933
PaMedicated_SOIL_MID	g__Kineococcus	0.7864663902306506	2.122881394891068e-11	0.8370786516853933
PaMedicated_SOIL_MID	g__Cellvibrio	0.5419680552738269	5.766890424961642e-09	0.8370786516853933
PaMedicated_SOIL_MID	g__Kitasatospora	1.0	1.0	0.8370786516853933
PaMedicated_SOIL_MID	g__Pirellula	0.8763279064636749	7.493622824421634e-33	0.8370786516853933
PaMedicated_SOIL_MID	g__Larkinella	0.7258410735108288	1.3053161789332821e-17	0.8370786516853933
LayersOnFarm_FECES_START	g__SMB53	0.23954052474239615	0.01637958111034288	0.88
LayersOnFarm_FECES_START	Probiotic_Enterococcus	0.3398395475389963	0.0005417348842896379	0.88
LayersOnFarm_FECES_START	g__Bacteroides	0.2001523764523745	0.045867351127102586	0.88
LayersOnFarm_FECES_START	Probiotic_Bacillus	0.20167355235818712	0.04420888464370577	0.88
LayersOnFarm_FECES_START	g__Lysinibacillus	-0.18644261668588014	0.06326756049960176	0.88
LayersOnFarm_FECES_START	g__Rummeliibacillus	0.13448057616779524	0.1822148257488678	0.88
LayersOnFarm_FECES_START	g__Coprococcus	-0.8598892402870565	2.245065039468741e-30	0.88
LayersOnFarm_FECES_START	g__Staphylococcus	0.232803551513606	0.01975917514014753	0.88
LayersOnFarm_FECES_START	Probiotic_Streptococcus	-0.9308154168316657	1.2515342397421926e-44	0.88
LayersOnFarm_FECES_START	g__Ruminococcus	0.3394282268051896	0.0005507637449807767	0.88
LayersOnFarm_FECES_MID	g__Tepidimicrobium	-0.9595076085372295	8.755014928147546e-11	0.9946236559139785
LayersOnFarm_FECES_MID	g__SMB53	-0.7202964608586	2.9959127062075986e-17	0.9946236559139785
LayersOnFarm_FECES_MID	Probiotic_Bacillus	0.43943852873091976	4.783418854411018e-06	0.9946236559139785
LayersOnFarm_FECES_MID	g__Anaerobacillus	-0.6883225241551459	1.2417802185142785e-12	0.9946236559139785
LayersOnFarm_FECES_MID	g__Rikenella	-0.9175345490153757	1.3956275440029928e-15	0.9946236559139785
LayersOnFarm_FECES_MID	g__Desemzia	-0.8586397056019109	1.0728711611940639e-11	0.9946236559139785
LayersOnFarm_FECES_MID	g__Candidatus Arthromitus	-0.7999860439609285	1.8191509182840052e-23	0.9946236559139785
LayersOnFarm_FECES_MID	g__Roseobacter	-1.0	1.0	0.9946236559139785
LayersOnFarm_FECES_MID	g__Serratia	-0.6565006620608174	5.671101690876403e-06	0.9946236559139785
LayersOnFarm_FECES_MID	g__Enterobacter	-0.5816866121644133	2.8919184134129333e-08	0.9946236559139785
LayersOnFarm_FECES_END	g__Limnohabitans	-0.9200187443392622	2.4407998171460202e-20	0.7389937106918238
LayersOnFarm_FECES_END	g__Tepidimicrobium	-0.8691796412423306	1.364144970786336e-06	0.7389937106918238
LayersOnFarm_FECES_END	g__Parabacteroides	-0.6594668360065518	5.1857583289410156e-11	0.7389937106918238
LayersOnFarm_FECES_END	g__Trichococcus	-0.60604355469003	2.369171231897009e-11	0.7389937106918238
LayersOnFarm_FECES_END	g__Bacteroides	-0.4113598445305147	2.1216448526921653e-05	0.7389937106918238
LayersOnFarm_FECES_END	g__Actinotalea	-0.866100888803974	1.6443178852187332e-06	0.7389937106918238
LayersOnFarm_FECES_END	Probiotic_Bacillus	0.7582359308262231	6.565023127697024e-20	0.7389937106918238
LayersOnFarm_FECES_END	g__Oscillospira	-0.7871431354632233	2.745622275456922e-22	0.7389937106918238
LayersOnFarm_FECES_END	g__Serratia	-0.9125785387583292	2.0887680758870463e-10	0.7389937106918238
LayersOnFarm_FECES_END	g__Nitratireductor	-0.9378532854474829	0.0017880717380181655	0.7389937106918238
LayersOnFarm_SOIL_START	g__Candidatus Rhabdochlamydia	-0.9744924311550592	8.415045309271846e-63	0.9883040935672516
LayersOnFarm_SOIL_START	g__Trabulsiella	-0.5758942447442841	0.00010095823482619254	0.9883040935672516
LayersOnFarm_SOIL_START	g__Actinomycetospora	0.22603418200456035	0.023742299401765834	0.9883040935672516
LayersOnFarm_SOIL_START	g__Enterobacter	-0.7313903234997057	4.2258168028059343e-14	0.9883040935672516
LayersOnFarm_SOIL_START	g__Tepidimicrobium	-0.8544220655306064	3.6964767412538697e-09	0.9883040935672516
LayersOnFarm_SOIL_START	g__Klebsiella	-0.8368098476601087	0.004908774474193135	0.9883040935672516
LayersOnFarm_SOIL_START	g__Actinomyces	-0.5658236231253323	0.08821240533883687	0.9883040935672516
LayersOnFarm_SOIL_START	g__Epulopiscium	-0.8184588091202027	1.1240266053526103e-21	0.9883040935672516
LayersOnFarm_SOIL_START	g__Brevibacillus	-0.8109754584004873	1.0055659170291772e-21	0.9883040935672516
LayersOnFarm_SOIL_START	g__Lachnospira	-0.8045847848364658	0.016028487664026564	0.9883040935672516
LayersOnFarm_SOIL_MID	g__Haliscomenobacter	-0.5458983390373846	0.2624927077684263	0.9763888888888889
LayersOnFarm_SOIL_MID	g__Tepidimicrobium	-0.6057345858638477	0.002811371225601678	0.9763888888888889
LayersOnFarm_SOIL_MID	g__Ochrobactrum	-0.601029220265006	3.807393572971131e-11	0.9763888888888889
LayersOnFarm_SOIL_MID	Probiotic_Propionibacterium	-0.8308068811996505	0.00023275126343759702	0.9763888888888889
LayersOnFarm_SOIL_MID	g__Candidatus Accumulibacter	-0.9595509948923885	2.1689968163031772e-16	0.9763888888888889
LayersOnFarm_SOIL_MID	g__Helicobacter	-0.7126667984978841	2.7632648813635368e-08	0.9763888888888889
LayersOnFarm_SOIL_MID	g__Blastomonas	-0.8579621793076193	3.8896470785465827e-13	0.9763888888888889
LayersOnFarm_SOIL_MID	g__Enterobacter	-0.7348775082863908	1.0494618253709617e-17	0.9763888888888889
LayersOnFarm_SOIL_MID	g__Chthoniobacter	-0.4705314920870517	7.814472057714008e-07	0.9763888888888889
LayersOnFarm_SOIL_MID	g__Bdellovibrio			0.9763888888888889
LayersOnFarm_SOIL_END	g__Pseudomonas	-0.6654654644896629	4.262271962549621e-14	0.9877450980392157
LayersOnFarm_SOIL_END	g__Aminobacterium	-0.7014596417305434	0.18679452008009473	0.9877450980392157
LayersOnFarm_SOIL_END	g__Stenotrophomonas	-0.8316269522385213	8.907277752720434e-27	0.9877450980392157
LayersOnFarm_SOIL_END	g__	0.27803712375529815	0.005096574388599641	0.9877450980392157
LayersOnFarm_SOIL_END	g__Comamonas	-0.918938670378832	2.2029379808367974e-41	0.9877450980392157
LayersOnFarm_SOIL_END	g__Trichococcus	-0.7859782288191052	3.479625465914393e-22	0.9877450980392157
LayersOnFarm_SOIL_END	g__Ellin506	-0.7304283192903871	6.463807558899728e-18	0.9877450980392157
LayersOnFarm_SOIL_END	g__Demequina	-0.8107919587124796	2.5470282678299305e-05	0.9877450980392157
LayersOnFarm_SOIL_END	g__Terracoccus	-0.7540250204510337	0.001837475341084936	0.9877450980392157
LayersOnFarm_SOIL_END	g__Chryseobacterium	-0.16886376967684835	0.09305635639198861	0.9877450980392157
LayersOnFarm_CECA	g__Oscillospira	-0.7509554867670323	2.3139822744952463e-19	0.8454545454545455
LayersOnFarm_CECA	g__Rickettsiella	-0.4908468829386049	0.32285970793600105	0.8454545454545455
LayersOnFarm_CECA	Other	0.7059012826196902	2.36651633223334e-16	0.8454545454545455
LayersOnFarm_CECA	Probiotic_Lactobacillus	0.3425047425351208	0.00048644520356605985	0.8454545454545455
LayersOnFarm_CECA	g__	-0.8795045378530674	2.266772614379017e-33	0.8454545454545455
LayersOnFarm_CECA	g__Turicibacter	-0.9764135257307536	1.064983792440873e-57	0.8454545454545455
LayersOnFarm_CECA	g__Faecalibacterium	-0.8335077201520169	5.3899733629960584e-27	0.8454545454545455
LayersOnFarm_CECA	g__Tepidimicrobium	-0.048143390787233994	0.8315186608633964	0.8454545454545455
LayersOnFarm_CECA	g__Acinetobacter	0.7677442306640392	1.182873647188857e-20	0.8454545454545455
LayersOnFarm_CECA	g__Mucispirillum	-0.7617399712039146	1.226001561587974e-09	0.8454545454545455
LayersOnFarm_WCR-P	g__Pseudomonas	-0.9193498796486295	1.7343860376559346e-41	0.938888888888889
LayersOnFarm_WCR-P	g__Actinoplanes	-0.9535693111310142	5.481661796737791e-06	0.938888888888889
LayersOnFarm_WCR-P	Probiotic_Lactobacillus	-0.7932444386728673	7.745097659566192e-23	0.938888888888889
LayersOnFarm_WCR-P	g__Enterobacter	-0.9826846940653151	1.9788432224624127e-43	0.938888888888889
LayersOnFarm_WCR-P	g__Faecalibacterium	-0.4544239549613057	0.0017138138862042298	0.938888888888889
LayersOnFarm_WCR-P	g__Rummeliibacillus	0.45803639787997213	1.6536194661731012e-06	0.938888888888889
LayersOnFarm_WCR-P	g__Ochrobactrum	-0.9242203054672624	4.454627481202178e-14	0.938888888888889
LayersOnFarm_WCR-P	g__Corynebacterium	-0.9290840666829299	4.028397927283484e-44	0.938888888888889
LayersOnFarm_WCR-P	g__Knoellia	-0.8840737299122895	5.5243509806051835e-06	0.938888888888889
LayersOnFarm_WCR-P	g__Brevibacillus	-0.8815988299655687	0.00014974231838668316	0.938888888888889
LayersOnFarm_WCR-F	g__Brevibacillus	-0.7661796587294029	0.0036599418267211424	0.9314814814814816
LayersOnFarm_WCR-F	g__Perlucidibaca	-0.8640712325444417	0.3358131025778489	0.9314814814814816
LayersOnFarm_WCR-F	g__Pantoea	-0.6150776278302268	0.10458734282567189	0.9314814814814816
LayersOnFarm_WCR-F	Probiotic_Enterococcus	-0.8798156414189465	2.0126398571795535e-33	0.9314814814814816
LayersOnFarm_WCR-F	g__Brevundimonas	-0.8811144827567351	6.310301635954152e-07	0.9314814814814816
LayersOnFarm_WCR-F	g__Tepidimicrobium	-0.7766723526626673	0.000659878060310961	0.9314814814814816
LayersOnFarm_WCR-F	Pathogen_Ecoli	-0.9013362476676574	0.2851747697069022	0.9314814814814816
LayersOnFarm_WCR-F	g__Ochrobactrum	-0.5737913896699037	0.00016572479051921843	0.9314814814814816
LayersOnFarm_WCR-F	g__Actinotalea	-0.9306379846903741	9.307862962584492e-05	0.9314814814814816
LayersOnFarm_WCR-F	g__Trabulsiella	-0.942415020827197	1.2464804841933889e-20	0.9314814814814816
CattleOnFarm_FECES_START	g__Prevotella	0.29814593768415265	0.005581596294268978	0.9581447963800905
CattleOnFarm_FECES_START	Probiotic_Bifidobacterium	-0.26603003770740336	0.023901929630580538	0.9581447963800905
CattleOnFarm_FECES_START	g__Gallibacterium	0.21917635199939944	0.084369889891924	0.9581447963800905
CattleOnFarm_FECES_START	Probiotic_Bacillus	-0.6646730459275694	4.681195673838551e-14	0.9581447963800905
CattleOnFarm_FECES_START	g__Desulfovibrio	0.36847026748941314	0.0013387817520822654	0.9581447963800905
CattleOnFarm_FECES_START	g__Salinicoccus	-0.7634167757260437	3.702085010517267e-19	0.9581447963800905
CattleOnFarm_FECES_START	g__Turicibacter	-0.18489116032444808	0.06553692733746169	0.9581447963800905
CattleOnFarm_FECES_START	g__YRC22	0.2472156716110547	0.14017252223865365	0.9581447963800905
CattleOnFarm_FECES_START	g__Staphylococcus	-0.8513884653447592	3.2464707277852256e-29	0.9581447963800905
CattleOnFarm_FECES_START	g__Bacteroides	0.2720594722018367	0.0061768614381782425	0.9581447963800905
CattleOnFarm_FECES_MID	g__Salinicoccus	-0.5129942425707541	4.840407802702763e-08	0.880885780885781
CattleOnFarm_FECES_MID	g__Staphylococcus	-0.49094622879013317	2.1502418100451344e-07	0.880885780885781
CattleOnFarm_FECES_MID	g__Weissella	0.5764683334545228	3.468133168500771e-10	0.880885780885781
CattleOnFarm_FECES_MID	g__Jeotgalicoccus	-0.8424942676480413	4.470096804125943e-28	0.880885780885781
CattleOnFarm_FECES_MID	g__Atopobium	0.25850661880556286	0.1120622708892286	0.880885780885781
CattleOnFarm_FECES_MID	g__[Ruminococcus]	-0.19746619846112057	0.048921890221772714	0.880885780885781
CattleOnFarm_FECES_MID	g__Rummeliibacillus	-0.6336643460827626	1.4865044908999162e-12	0.880885780885781
CattleOnFarm_FECES_MID	g__Anaerococcus	0.4183815361452615	0.00011248165556282476	0.880885780885781
CattleOnFarm_FECES_MID	Probiotic_Bifidobacterium	-0.18043410495494056	0.0724259942301618	0.880885780885781
CattleOnFarm_FECES_MID	g__Macrococcus	-0.603292279269045	7.737934466264525e-05	0.880885780885781
CattleOnFarm_FECES_END	g__Anaerococcus	0.16115265073373908	0.15868312029605927	0.9466145833333333
CattleOnFarm_FECES_END	Probiotic_Enterococcus	-0.90514585279732	3.465699344772834e-38	0.9466145833333333
CattleOnFarm_FECES_END	g__Proteus	-0.4427645653939527	0.0003963503009756025	0.9466145833333333
CattleOnFarm_FECES_END	g__Salinicoccus	-0.7408015946691724	1.2494358275566488e-18	0.9466145833333333
CattleOnFarm_FECES_END	g__	-0.8787474924285686	3.0232979608837348e-33	0.9466145833333333
CattleOnFarm_FECES_END	g__Arthrobacter	-0.701065918542343	4.609008347097378e-16	0.9466145833333333
CattleOnFarm_FECES_END	g__Trichococcus	-0.9091389101962073	4.6477217908254027e-39	0.9466145833333333
CattleOnFarm_FECES_END	g__Epulopiscium	-0.2849621636373937	0.010406496024535609	0.9466145833333333
CattleOnFarm_FECES_END	Probiotic_Lactobacillus	0.5251359750261982	2.0333369232266108e-08	0.9466145833333333
CattleOnFarm_FECES_END	g__Paenibacillus	-0.46240079258785954	1.2769979434729437e-06	0.9466145833333333
CattleOnFarm_SOIL_START	g__Leuconostoc	0.15339190303277306	0.3201770875464142	0.9837261503928171
CattleOnFarm_SOIL_START	g__Fimbriimonas	0.9435160585704472	8.223925176300837e-49	0.9837261503928171
CattleOnFarm_SOIL_START	g__Limnohabitans	0.624364784214145	3.892860843708217e-12	0.9837261503928171
CattleOnFarm_SOIL_START	g__Nitrospira	-0.9230230095026217	1.9327702732811685e-42	0.9837261503928171
CattleOnFarm_SOIL_START	g__Burkholderia	0.8737349782689658	1.9412140593396285e-32	0.9837261503928171
CattleOnFarm_SOIL_START	g__Phycicoccus	0.8160797202285816	4.526852516283175e-25	0.9837261503928171
CattleOnFarm_SOIL_START	g__Flavisolibacter	0.9264817138932474	2.2106579957280935e-43	0.9837261503928171
CattleOnFarm_SOIL_START	Probiotic_Enterococcus	-0.4165868049545151	1.6239503967360006e-05	0.9837261503928171
CattleOnFarm_SOIL_START	g__Lactococcus	0.6982671829561904	1.865020530718049e-15	0.9837261503928171
CattleOnFarm_SOIL_START	g__Bosea	0.32809496841753716	0.0021735720863892533	0.9837261503928171
CattleOnFarm_SOIL_MID	g__Bradyrhizobium	0.8677956739271593	1.5906162175453828e-31	0.9036172161172161
CattleOnFarm_SOIL_MID	g__DA101	-0.5442468980033868	4.836338226072382e-09	0.9036172161172161
CattleOnFarm_SOIL_MID	g__Afipia	0.6406162311705468	3.0809028856438155e-11	0.9036172161172161
CattleOnFarm_SOIL_MID	g__Jeotgalicoccus	-0.7915506480602907	1.1052000040495635e-22	0.9036172161172161
CattleOnFarm_SOIL_MID	g__Kaistobacter	0.9609235234085695	1.8054992275798026e-56	0.9036172161172161
CattleOnFarm_SOIL_MID	Probiotic_Streptococcus	-0.8478009777652546	9.539543549364221e-29	0.9036172161172161
CattleOnFarm_SOIL_MID	g__Saccharopolyspora	-0.643989896619205	5.731044744059807e-12	0.9036172161172161
CattleOnFarm_SOIL_MID	g__Nitrospira	-0.9734498361594756	1.4522363668987508e-64	0.9036172161172161
CattleOnFarm_SOIL_MID	g__Phormidium	-0.30277771810182574	0.003531998939716159	0.9036172161172161
CattleOnFarm_SOIL_MID	g__Salinispora	0.3810567256451232	0.0001942140316088484	0.9036172161172161
CattleOnFarm_SOIL_END	g__Fimbriimonas	0.8940515116399919	5.951328226807146e-36	0.9034391534391535
CattleOnFarm_SOIL_END	g__Pedomicrobium	-0.7379568778206949	1.448447882894399e-17	0.9034391534391535
CattleOnFarm_SOIL_END	g__Phyllobacterium	-0.5483939273248404	3.9461701067154025e-06	0.9034391534391535
CattleOnFarm_SOIL_END	Probiotic_Streptococcus	0.6162609418545182	8.779134261500469e-12	0.9034391534391535
CattleOnFarm_SOIL_END	g__OR-59	-0.4864492866210972	1.1676259694870966e-06	0.9034391534391535
CattleOnFarm_SOIL_END	g__Kribbella	-0.7031826129995584	3.891845991273681e-15	0.9034391534391535
CattleOnFarm_SOIL_END	g__Microbacterium	0.5652787867798783	7.612276139784501e-07	0.9034391534391535
CattleOnFarm_SOIL_END	g__	-0.3067963669332995	0.0019052131513022984	0.9034391534391535
CattleOnFarm_SOIL_END	g__Staphylococcus	-0.8228482498501483	8.581315686388573e-26	0.9034391534391535
CattleOnFarm_SOIL_END	g__Asteroleplasma	0.42484764188310203	2.997693844943306e-05	0.9034391534391535
CattleOnFarm_CECA	g__Coprococcus	0.9525144417040344	2.0727132848930393e-52	0.7936197916666667
CattleOnFarm_CECA	g__Oscillospira	-0.9229375719101098	2.0364806997401686e-42	0.7936197916666667
CattleOnFarm_CECA	g__[Eubacterium]	0.7575359243158424	2.3752875305633426e-15	0.7936197916666667
CattleOnFarm_CECA	Probiotic_Bacillus	0.823327905289858	7.606940675457994e-26	0.7936197916666667
CattleOnFarm_CECA	g__[Ruminococcus]	0.951917735515919	3.767435154873812e-52	0.7936197916666667
CattleOnFarm_CECA	g__Blautia	0.8708950015634896	5.376652555690472e-32	0.7936197916666667
CattleOnFarm_CECA	Other	-0.9362348903590414	2.622654994908989e-46	0.7936197916666667
CattleOnFarm_CECA	g__Faecalibacterium	-0.9772646981231595	7.952690796860403e-68	0.7936197916666667
CattleOnFarm_CECA	g__Acinetobacter	0.9301949121941163	1.9093934660257194e-44	0.7936197916666667
CattleOnFarm_CECA	g__cc_115	-0.5980305598907182	3.742016531660646e-09	0.7936197916666667
CattleOnFarm_WCR-P	g__Acinetobacter	0.7369654135347804	2.3151986926251195e-18	0.6024340770791075
CattleOnFarm_WCR-P	Probiotic_Lactobacillus	-0.6045589902941219	2.7287846358581833e-11	0.6024340770791075
CattleOnFarm_WCR-P	g__Rummeliibacillus	-0.7411432210426436	1.1820346296479243e-18	0.6024340770791075
CattleOnFarm_WCR-P	g__Halomonas	0.45514706400924554	8.518964872937671e-05	0.6024340770791075
CattleOnFarm_WCR-P	g__	-0.8771889917520415	5.43692881236284e-33	0.6024340770791075
CattleOnFarm_WCR-P	Probiotic_Streptococcus	0.3649502037149026	0.00018903128809035944	0.6024340770791075
CattleOnFarm_WCR-P	g__Corynebacterium	-0.7717066869636872	5.652367803431642e-21	0.6024340770791075
CattleOnFarm_WCR-P	g__Prevotella	-0.8490757688080006	9.54245804272759e-16	0.6024340770791075
CattleOnFarm_WCR-P	g__Stenotrophomonas	-0.9342413215992643	2.927125018051811e-31	0.6024340770791075
CattleOnFarm_WCR-P	Probiotic_Enterococcus	-0.6344654060289756	1.3661259708944718e-12	0.6024340770791075
CattleOnFarm_WCR-F	Probiotic_Enterococcus	-0.978906274945651	2.102015308846599e-69	0.6152882205513784
CattleOnFarm_WCR-F	g__Leuconostoc	0.7937873063849027	3.117036016704644e-22	0.6152882205513784
CattleOnFarm_WCR-F	Probiotic_Lactobacillus	0.521844985337216	2.5808678557353774e-08	0.6152882205513784
CattleOnFarm_WCR-F	g__	0.04147948451138972	0.6819847439343925	0.6152882205513784
CattleOnFarm_WCR-F	Other	-0.23147436928146373	0.020492464475747093	0.6152882205513784
CattleOnFarm_WCR-F	g__Solibacillus	0.7763198555963126	1.1801188310033957e-14	0.6152882205513784
CattleOnFarm_WCR-F	g__Lysinibacillus	-0.799987315376445	1.8186445262736236e-23	0.6152882205513784
CattleOnFarm_WCR-F	g__Bacteroides	-0.733533956404184	3.9836650115066626e-18	0.6152882205513784
CattleOnFarm_WCR-F	g__Cellulomonas	0.48498613749220865	0.0009804433669976145	0.6152882205513784
CattleOnFarm_WCR-F	g__Lactococcus	0.6516346641185482	2.1038303282903161e-13	0.6152882205513784
SwineOnFarm_FECES_START	g__Bacteroides	-0.31835243137224895	0.0012469602911310347	0.84
SwineOnFarm_FECES_START	g__Acinetobacter	0.30961038021647364	0.001721015563807063	0.84
SwineOnFarm_FECES_START	Probiotic_Lactobacillus	-0.3763361281537645	0.00011389040192405272	0.84
SwineOnFarm_FECES_START	g__Rubrobacter	-0.6578854537863636	0.002200603550991907	0.84
SwineOnFarm_FECES_START	g__cc_115	-0.5730088449183406	7.015692589717088e-10	0.84
SwineOnFarm_FECES_START	Probiotic_Bacillus	0.30752423817048685	0.0018559336653081713	0.84
SwineOnFarm_FECES_START	g__Akkermansia	-0.8049978795575038	3.7328776071433343e-13	0.84
SwineOnFarm_FECES_START	g__SMB53	-0.6334907296559519	1.5139132811067502e-12	0.84
SwineOnFarm_FECES_START	Probiotic_Streptococcus	-0.8733369499960989	2.242448760886184e-32	0.84
SwineOnFarm_FECES_START	Probiotic_Enterococcus	-0.5797900279656425	2.5999897376910987e-10	0.84
SwineOnFarm_FECES_MID	g__Leuconostoc	-0.646812754361641	2.2120203000969043e-07	0.9217171717171717
SwineOnFarm_FECES_MID	g__Rhodoplanes	-0.9694255291900977	1.3293947673269183e-61	0.9217171717171717
SwineOnFarm_FECES_MID	g__Hyphomicrobium	-0.6255448963807725	9.441577987894826e-06	0.9217171717171717
SwineOnFarm_FECES_MID	g__Kaistobacter	-0.9455139464896188	1.4780975139102393e-49	0.9217171717171717
SwineOnFarm_FECES_MID	g__Streptomyces	-0.9203993052726644	9.366430706131286e-42	0.9217171717171717
SwineOnFarm_FECES_MID	g__Lactococcus	-0.1405255394032081	0.1631611860843119	0.9217171717171717
SwineOnFarm_FECES_MID	g__Anaerococcus	0.3216620619571615	0.0032108141107265726	0.9217171717171717
SwineOnFarm_FECES_MID	g__Nitrospira	-0.5935523980454279	4.617487270169543e-07	0.9217171717171717
SwineOnFarm_FECES_MID	g__DA101	-0.9278792877187626	8.930616605913745e-44	0.9217171717171717
SwineOnFarm_FECES_MID	g__Rubrobacter	-0.5846772595158377	0.0017075957766836453	0.9217171717171717
SwineOnFarm_FECES_END	g__Dyadobacter	-0.3843930757842561	0.009989517499016335	0.8020202020202021
SwineOnFarm_FECES_END	g__Limnohabitans	-0.7246895149579092	1.8287419848073125e-09	0.8020202020202021
SwineOnFarm_FECES_END	g__Balneimonas	-0.6672501585592684	1.1470315987843783e-10	0.8020202020202021
SwineOnFarm_FECES_END	g__Oscillospira	-0.6606899734018742	7.46722924864244e-14	0.8020202020202021
SwineOnFarm_FECES_END	g__Pseudoxanthomonas	-0.4366275816925966	0.11853451692740817	0.8020202020202021
SwineOnFarm_FECES_END	g__Cellulomonas	-0.6286022957571435	4.3723990812055566e-09	0.8020202020202021
SwineOnFarm_FECES_END	g__Planomicrobium	-0.3685660898767411	0.003760235217488948	0.8020202020202021
SwineOnFarm_FECES_END	g__Larkinella	-0.6444331062562244	0.002897921607091605	0.8020202020202021
SwineOnFarm_FECES_END	g__Alicyclobacillus	-0.5409756304137147	1.3952184099046034e-05	0.8020202020202021
SwineOnFarm_FECES_END	g__Flavisolibacter	-0.8825900062591617	2.4954804958894247e-21	0.8020202020202021
SwineOnFarm_SOIL_START	g__Rubrobacter	-0.9402431896079531	1.255769713554042e-23	0.883
SwineOnFarm_SOIL_START	g__	-0.5740502981808991	4.26878240621491e-10	0.883
SwineOnFarm_SOIL_START	g__Lactococcus	0.30456450640907856	0.0026921357509708957	0.883
SwineOnFarm_SOIL_START	g__OR-59	-0.8481784379590729	1.8636435758238944e-25	0.883
SwineOnFarm_SOIL_START	g__Blastomonas	-0.3623091923950279	0.08188259823650933	0.883
SwineOnFarm_SOIL_START	g__Chthoniobacter	-0.9286076168859247	5.528256981942282e-44	0.883
SwineOnFarm_SOIL_START	g__Salinispora	-0.9672673388548698	4.846876083607354e-29	0.883
SwineOnFarm_SOIL_START	g__Saccharopolyspora	-0.9247939865772986	1.6582649583320345e-20	0.883
SwineOnFarm_SOIL_START	g__Promicromonospora	-0.5682321740228441	0.11042583705839493	0.883
SwineOnFarm_SOIL_START	g__Curtobacterium	-0.853562424070105	6.201120128567748e-29	0.883
SwineOnFarm_SOIL_MID	g__Conexibacter	-0.9576147042828713	8.94984706728561e-55	0.8178551686014373
SwineOnFarm_SOIL_MID	g__Candidatus Accumulibacter	-0.9010792067313409	4.535690018952342e-09	0.8178551686014373
SwineOnFarm_SOIL_MID	g__Candidatus Xiphinematobacter	-0.9619126318349055	5.263858678328909e-57	0.8178551686014373
SwineOnFarm_SOIL_MID	g__Pedomicrobium	-0.8885700681835498	6.151637765168272e-35	0.8178551686014373
SwineOnFarm_SOIL_MID	g__Hyphomicrobium	-0.9058184424666441	2.4863098030525625e-38	0.8178551686014373
SwineOnFarm_SOIL_MID	g__Planomicrobium	-0.9513873055566594	6.367560249027561e-52	0.8178551686014373
SwineOnFarm_SOIL_MID	g__Mycobacterium	-0.7872887304037862	2.665236236258758e-22	0.8178551686014373
SwineOnFarm_SOIL_MID	g__Rubrobacter	-0.9222756196152124	3.4888761216816227e-35	0.8178551686014373
SwineOnFarm_SOIL_MID	g__Lactococcus	0.2644612350446808	0.007840110962193884	0.8178551686014373
SwineOnFarm_SOIL_MID	g__Pseudonocardia	-0.892496233636045	1.1694639082969557e-35	0.8178551686014373
SwineOnFarm_SOIL_END	Probiotic_Streptococcus	0.14062122445600667	0.162871967030552	0.8925619834710744
SwineOnFarm_SOIL_END	g__Chthoniobacter	-0.9304020210233026	1.6590222447357067e-44	0.8925619834710744
SwineOnFarm_SOIL_END	g__Rubrivivax	-0.8200242626506828	1.0040723632920635e-12	0.8925619834710744
SwineOnFarm_SOIL_END	g__Xanthomonas	-0.7772006896399152	7.768821818883752e-12	0.8925619834710744
SwineOnFarm_SOIL_END	g__Adhaeribacter	-0.8792914394336929	2.1730477485782426e-31	0.8925619834710744
SwineOnFarm_SOIL_END	g__Aerococcus	0.17234549688642786	0.08641085291486883	0.8925619834710744
SwineOnFarm_SOIL_END	g__Aneurinibacillus	-0.24315551109812544	0.252246859942898	0.8925619834710744
SwineOnFarm_SOIL_END	g__	-0.2550894140817366	0.010426757946256304	0.8925619834710744
SwineOnFarm_SOIL_END	g__[Ruminococcus]	0.27592832821022706	0.005456782997477805	0.8925619834710744
SwineOnFarm_SOIL_END	g__Phycicoccus	-0.8907915056155481	8.692487652976992e-29	0.8925619834710744
SwineOnFarm_CECA	g__Turicibacter	-0.9638085852275142	1.0785280168122634e-47	0.7815217391304348
SwineOnFarm_CECA	g__Dorea	0.6050149387011758	2.613086500091065e-11	0.7815217391304348
SwineOnFarm_CECA	g__Pseudomonas	-0.7525103519700369	1.774615119539457e-19	0.7815217391304348
SwineOnFarm_CECA	g__Faecalibacterium	-0.7886633007700502	2.0109371853779913e-22	0.7815217391304348
SwineOnFarm_CECA	g__[Ruminococcus]	0.4673169046737098	9.503512581191237e-07	0.7815217391304348
SwineOnFarm_CECA	g__Megamonas	-0.9760209004824874	4.2749211198582795e-46	0.7815217391304348
SwineOnFarm_CECA	Probiotic_Streptococcus	0.3977092942093075	4.177384055980093e-05	0.7815217391304348
SwineOnFarm_CECA	Other	0.43447668638423953	6.284795297674332e-06	0.7815217391304348
SwineOnFarm_CECA	g__Prevotella	-0.9385327935652069	7.574205151786509e-37	0.7815217391304348
SwineOnFarm_CECA	g__DA101	-0.6388776499558724	1.3829555566508959e-10	0.7815217391304348
SwineOnFarm_WCR-P	g__Lactococcus	0.566028375560961	8.402156010607473e-10	0.7048104956268222
SwineOnFarm_WCR-P	g__Acinetobacter	0.2283035529992907	0.02233670975359497	0.7048104956268222
SwineOnFarm_WCR-P	g__Leuconostoc	0.4280775101895904	2.8556621348283205e-05	0.7048104956268222
SwineOnFarm_WCR-P	Other	-0.922247453343975	3.0994432945099286e-42	0.7048104956268222
SwineOnFarm_WCR-P	Probiotic_Lactobacillus	-0.737949321155098	1.978469637056473e-18	0.7048104956268222
SwineOnFarm_WCR-P	g__Rummeliibacillus	0.3111153131907817	0.0016292693236831526	0.7048104956268222
SwineOnFarm_WCR-P	g__Brevibacillus	-0.8651847957302483	0.00013370491519399828	0.7048104956268222
SwineOnFarm_WCR-P	g__Burkholderia	-0.9777488718569874	4.409691714218121e-43	0.7048104956268222
SwineOnFarm_WCR-P	g__Arthrobacter	-0.9008566987234802	9.72014934530854e-35	0.7048104956268222
SwineOnFarm_WCR-P	g__Staphylococcus	0.6619145699219832	6.473433683394386e-14	0.7048104956268222
SwineOnFarm_WCR-F	g__Sphingomonas	-0.8660192442397887	7.810149080601003e-29	0.8794326241134752
SwineOnFarm_WCR-F	g__Leuconostoc	0.7397160761780328	7.413049493671803e-18	0.8794326241134752
SwineOnFarm_WCR-F	g__Lactococcus	0.7878775506364536	2.3628784804700743e-22	0.8794326241134752
SwineOnFarm_WCR-F	Probiotic_Bacillus	-0.08079472171346593	0.42423423235112023	0.8794326241134752
SwineOnFarm_WCR-F	Probiotic_Lactobacillus	-0.8745835721797685	1.4249357310354092e-32	0.8794326241134752
SwineOnFarm_WCR-F	g__Acinetobacter	0.8668710523941114	2.186723720255869e-31	0.8794326241134752
SwineOnFarm_WCR-F	g__Corynebacterium	0.08510736382409953	0.39984254373837136	0.8794326241134752
SwineOnFarm_WCR-F	Probiotic_Streptococcus	-0.2776340518990638	0.005398181530666588	0.8794326241134752
SwineOnFarm_WCR-F	Other	0.28868563439716843	0.0035814936117047466	0.8794326241134752
SwineOnFarm_WCR-F	Probiotic_Enterococcus	-0.9122926933341751	8.89469175061875e-40	0.8794326241134752
GoatsOnFarm_FECES_START	g__Exiguobacterium	0.8516790546944539	6.451426872359646e-18	0.9294258373205742
GoatsOnFarm_FECES_START	Probiotic_Lactobacillus	0.8507694670065263	3.917924222990905e-29	0.9294258373205742
GoatsOnFarm_FECES_START	g__Salinicoccus	0.578619861765423	5.385860900208661e-10	0.9294258373205742
GoatsOnFarm_FECES_START	g__Parabacteroides	-0.18843545948627047	0.09204874141348633	0.9294258373205742
GoatsOnFarm_FECES_START	g__Fusobacterium	0.4551172289006848	0.0005447577763019835	0.9294258373205742
GoatsOnFarm_FECES_START	g__Agrobacterium	0.7468101840160178	4.650875795435899e-19	0.9294258373205742
GoatsOnFarm_FECES_START	g__Prevotella	-0.4186155163482554	0.00010058004280228657	0.9294258373205742
GoatsOnFarm_FECES_START	g__Ruminococcus	-0.5523626959602765	2.5565593382379267e-09	0.9294258373205742
GoatsOnFarm_FECES_START	g__Staphylococcus	0.9218949750657088	3.8352760297806485e-42	0.9294258373205742
GoatsOnFarm_FECES_START	g__Streptomyces	0.7082035840896921	1.7147648837100713e-16	0.9294258373205742
GoatsOnFarm_FECES_MID	g__Rhodococcus	0.750939242546834	2.3203829731155633e-19	0.7806372549019608
GoatsOnFarm_FECES_MID	g__Parabacteroides	-0.2947002168695054	0.0029170417573838757	0.7806372549019608
GoatsOnFarm_FECES_MID	g__Salinicoccus	0.8135999799526317	8.184698392874861e-25	0.7806372549019608
GoatsOnFarm_FECES_MID	Probiotic_Lactobacillus	-0.8489894462526059	6.695684782236281e-29	0.7806372549019608
GoatsOnFarm_FECES_MID	g__Weissella	-0.623156109881535	4.4014260061996e-12	0.7806372549019608
GoatsOnFarm_FECES_MID	g__Streptomyces	0.9653658957421989	5.427901444272471e-59	0.7806372549019608
GoatsOnFarm_FECES_MID	g__Pseudomonas	0.8641894497037557	5.431303671038463e-31	0.7806372549019608
GoatsOnFarm_FECES_MID	g__YRC22	-0.23165154773485613	0.02039338766074229	0.7806372549019608
GoatsOnFarm_FECES_MID	g__Arthrobacter	0.8005981928959958	1.590571812270451e-23	0.7806372549019608
GoatsOnFarm_FECES_MID	Probiotic_Streptococcus	0.8458439662899737	1.6976113849413138e-28	0.7806372549019608
GoatsOnFarm_FECES_END	g__Fusobacterium	0.5151127884184868	3.1170662940247864e-06	0.8484848484848486
GoatsOnFarm_FECES_END	g__Mycobacterium	0.5437711725547337	6.279731664162527e-08	0.8484848484848486
GoatsOnFarm_FECES_END	g__Trichococcus	0.8996124859715636	4.864488717977862e-37	0.8484848484848486
GoatsOnFarm_FECES_END	g__	0.6403641953345064	7.279591550240113e-13	0.8484848484848486
GoatsOnFarm_FECES_END	g__Brachybacterium	0.5001991349974171	1.7103011015766906e-06	0.8484848484848486
GoatsOnFarm_FECES_END	g__Weissella	-0.6880695994933891	3.591543901581627e-15	0.8484848484848486
GoatsOnFarm_FECES_END	Probiotic_Enterococcus	0.9309046835232677	1.1773637818537277e-44	0.8484848484848486
GoatsOnFarm_FECES_END	g__Leucobacter	0.46820173484140176	2.5919127400260928e-05	0.8484848484848486
GoatsOnFarm_FECES_END	g__Rhodococcus	0.36256955112473427	0.0013899653285376636	0.8484848484848486
GoatsOnFarm_FECES_END	g__Arthrobacter	0.7780064456017851	1.6937870711089145e-21	0.8484848484848486
GoatsOnFarm_SOIL_START	g__DA101	0.785244367655113	4.0366705251488258e-22	0.9371184371184371
GoatsOnFarm_SOIL_START	g__Balneimonas	-0.5295436180153623	1.4715625739211675e-08	0.9371184371184371
GoatsOnFarm_SOIL_START	g__Flavobacterium	0.6822290472397566	5.4752082616917205e-15	0.9371184371184371
GoatsOnFarm_SOIL_START	Other	-0.9534993758770617	7.599705139009557e-53	0.9371184371184371
GoatsOnFarm_SOIL_START	g__Planctomyces	0.9083026974698329	7.132791315733675e-39	0.9371184371184371
GoatsOnFarm_SOIL_START	g__Rhizobium	0.8105183390729017	1.6879207307334675e-24	0.9371184371184371
GoatsOnFarm_SOIL_START	g__Kribbella	0.7155731911635702	5.313527868199116e-16	0.9371184371184371
GoatsOnFarm_SOIL_START	g__Pedomicrobium	0.6571850920404236	1.4929420122889687e-13	0.9371184371184371
GoatsOnFarm_SOIL_START	g__Turicibacter	-0.5607593545198853	1.2981286885148695e-09	0.9371184371184371
GoatsOnFarm_SOIL_START	g__OR-59	0.7995826971938158	3.4326434583973216e-21	0.9371184371184371
GoatsOnFarm_SOIL_MID	g__DA101	0.21389383407921092	0.032610827454646996	0.9115694642010431
GoatsOnFarm_SOIL_MID	g__Virgibacillus	0.4670756589562898	9.643332937648834e-07	0.9115694642010431
GoatsOnFarm_SOIL_MID	g__Turicibacter	0.8707755154401983	5.609145664569735e-32	0.9115694642010431
GoatsOnFarm_SOIL_MID	g__Limnohabitans	-0.025923321382822377	0.7979376882198205	0.9115694642010431
GoatsOnFarm_SOIL_MID	g__Salinicoccus	0.919188259252002	1.905596666592442e-41	0.9115694642010431
GoatsOnFarm_SOIL_MID	g__Bradyrhizobium	-0.39154780822482593	5.617738042526655e-05	0.9115694642010431
GoatsOnFarm_SOIL_MID	g__Alicyclobacillus	-0.6979781039512223	7.006045945710323e-16	0.9115694642010431
GoatsOnFarm_SOIL_MID	g__Sporosarcina	0.6473578811169833	3.390242723635072e-13	0.9115694642010431
GoatsOnFarm_SOIL_MID	g__Spirosoma	0.552548269186457	2.519060047685005e-09	0.9115694642010431
GoatsOnFarm_SOIL_MID	g__Lysinibacillus	-0.31266048677668706	0.0015397021939864098	0.9115694642010431
GoatsOnFarm_SOIL_END	g__Cryocola	-0.6836939302182576	2.9263662062097336e-13	0.9124649859943977
GoatsOnFarm_SOIL_END	g__Adhaeribacter	0.8086447154559312	2.2192458509137686e-23	0.9124649859943977
GoatsOnFarm_SOIL_END	g__Staphylococcus	0.9502988135619221	1.835784675117631e-51	0.9124649859943977
GoatsOnFarm_SOIL_END	g__OR-59	0.6090767761235012	1.8939084747780073e-10	0.9124649859943977
GoatsOnFarm_SOIL_END	Probiotic_Lactobacillus	-0.6304108637291829	2.0894644019353833e-12	0.9124649859943977
GoatsOnFarm_SOIL_END	Probiotic_Streptococcus	-0.7064736576861168	2.1850107948942396e-16	0.9124649859943977
GoatsOnFarm_SOIL_END	g__Kribbella	0.9005031882122957	3.2131978273076627e-37	0.9124649859943977
GoatsOnFarm_SOIL_END	g__Sporosarcina	0.5078704776316759	6.909997920610264e-08	0.9124649859943977
GoatsOnFarm_SOIL_END	g__Flavobacterium	0.7171192695669366	4.7797346181611607e-17	0.9124649859943977
GoatsOnFarm_SOIL_END	g__Edaphobacter	0.9001557414067205	3.7791386013680906e-37	0.9124649859943977
GoatsOnFarm_CECA	g__Oscillospira	0.7921864161285073	9.674960882014989e-23	0.7840136054421769
GoatsOnFarm_CECA	g__Faecalibacterium	0.6906986692852239	1.8418031208536716e-15	0.7840136054421769
GoatsOnFarm_CECA	g__	-0.9121732558107896	9.480181702946585e-40	0.7840136054421769
GoatsOnFarm_CECA	g__Coprococcus	-0.9118046025634137	1.1535135508272189e-39	0.7840136054421769
GoatsOnFarm_CECA	Probiotic_Enterococcus	0.8690076952221044	1.0442038932110694e-31	0.7840136054421769
GoatsOnFarm_CECA	g__Ruminococcus	0.9138565029275246	3.827802630266819e-40	0.7840136054421769
GoatsOnFarm_CECA	g__Enterobacter	-0.4790455209469273	0.0004324356516207561	0.7840136054421769
GoatsOnFarm_CECA	g__Pseudomonas	-0.7032729335520428	3.4055874916934345e-16	0.7840136054421769
GoatsOnFarm_CECA	Probiotic_Lactobacillus	-0.8370381822096711	2.0636466168907706e-27	0.7840136054421769
GoatsOnFarm_CECA	g__[Eubacterium]	-0.769259119490206	1.1551897194675605e-14	0.7840136054421769
GoatsOnFarm_WCR-P	g__Flavobacterium	0.778229385579958	3.3807981032464387e-16	0.54
GoatsOnFarm_WCR-P	g__Sphingomonas	0.8373572745533437	2.1603830837551693e-26	0.54
GoatsOnFarm_WCR-P	g__Rummeliibacillus	0.5954128998022739	6.414892556670255e-11	0.54
GoatsOnFarm_WCR-P	Other	0.7167465741266287	5.0468490165363474e-17	0.54
GoatsOnFarm_WCR-P	g__DA101	0.9188692476339325	5.097207921394058e-32	0.54
GoatsOnFarm_WCR-P	g__Burkholderia	0.9281810961379418	5.2096489855757054e-27	0.54
GoatsOnFarm_WCR-P	g__Comamonas	0.7906388901140815	1.6589121834254745e-18	0.54
GoatsOnFarm_WCR-P	Probiotic_Enterococcus	0.8713789052738371	4.5276049262702273e-32	0.54
GoatsOnFarm_WCR-P	g__Kaistobacter	0.4960752228302371	6.013701969689047e-06	0.54
GoatsOnFarm_WCR-P	g__Arthrobacter	0.9232736821846534	3.6459739715737063e-39	0.54
GoatsOnFarm_WCR-F	g__	-0.35010344644372804	0.00035599702237881954	0.7678571428571429
GoatsOnFarm_WCR-F	g__Arthrobacter	-0.6110491283358206	2.994381277690968e-11	0.7678571428571429
GoatsOnFarm_WCR-F	g__Acinetobacter	0.4808776680933367	4.106034517957184e-07	0.7678571428571429
GoatsOnFarm_WCR-F	Other	0.13750986312101063	0.17247288856059373	0.7678571428571429
GoatsOnFarm_WCR-F	g__Lactococcus	-0.7879469996530382	2.3294991060063847e-22	0.7678571428571429
GoatsOnFarm_WCR-F	g__Pseudomonas	-0.7273349979395031	1.0398994877520008e-17	0.7678571428571429
GoatsOnFarm_WCR-F	Probiotic_Lactobacillus	0.7899952964491868	1.5274987252254742e-22	0.7678571428571429
GoatsOnFarm_WCR-F	g__Bacteroides	0.9373766800827474	1.1124102199953893e-46	0.7678571428571429
GoatsOnFarm_WCR-F	g__Corynebacterium	-0.8910664218004232	2.1564949069379314e-35	0.7678571428571429
GoatsOnFarm_WCR-F	g__Ochrobactrum	-0.6952652729016656	6.399207504091613e-07	0.7678571428571429
SheepOnFarm_FECES_START	g__Prevotella	0.4852532775835111	1.9023466446990764e-06	0.9338153503893214
SheepOnFarm_FECES_START	Probiotic_Streptococcus	0.33106881560991064	0.0007669053283499192	0.9338153503893214
SheepOnFarm_FECES_START	g__Parabacteroides	0.44007711384189774	2.804530110961678e-05	0.9338153503893214
SheepOnFarm_FECES_START	g__YRC22	0.357630592079382	0.03492259404021145	0.9338153503893214
SheepOnFarm_FECES_START	Probiotic_Bifidobacterium	-0.4869878363489432	1.0831863443402143e-05	0.9338153503893214
SheepOnFarm_FECES_START	g__Gallicola	0.3300239890605209	0.020567465117345956	0.9338153503893214
SheepOnFarm_FECES_START	g__Gallibacterium	0.26911847340767125	0.03759335271466993	0.9338153503893214
SheepOnFarm_FECES_START	g__Anaerococcus	0.3128188000775322	0.05250547852785871	0.9338153503893214
SheepOnFarm_FECES_START	g__Salinicoccus	-0.49175710280849283	4.175721703854579e-07	0.9338153503893214
SheepOnFarm_FECES_START	g__Desulfovibrio	0.4072226068200574	0.0002613917919475575	0.9338153503893214
SheepOnFarm_FECES_MID	g__Anaerococcus	0.4403709040676917	6.126837277949547e-05	0.9179138321995465
SheepOnFarm_FECES_MID	g__Weissella	0.712080155027407	9.898127989180646e-17	0.9179138321995465
SheepOnFarm_FECES_MID	g__Lysinibacillus	-0.15456905352589556	0.1246607710887439	0.9179138321995465
SheepOnFarm_FECES_MID	g__Staphylococcus	0.12381703583816676	0.21969764378733908	0.9179138321995465
SheepOnFarm_FECES_MID	g__Virgibacillus	-0.3007818702440868	0.02710366547496847	0.9179138321995465
SheepOnFarm_FECES_MID	Probiotic_Bifidobacterium	-0.36199002749285786	0.00021499031561049678	0.9179138321995465
SheepOnFarm_FECES_MID	g__Rhodoplanes	-0.9080611160008489	8.066196856299534e-39	0.9179138321995465
SheepOnFarm_FECES_MID	Probiotic_Lactobacillus	-0.007978830186876302	0.9372025149349364	0.9179138321995465
SheepOnFarm_FECES_MID	Probiotic_Enterococcus	-0.4864482293230225	2.878082748481181e-07	0.9179138321995465
SheepOnFarm_FECES_MID	g__Salinicoccus	-0.8790126402782326	2.7338244686671268e-33	0.9179138321995465
SheepOnFarm_FECES_END	g__Epulopiscium	-0.23240936913915083	0.03929466454244361	0.8761528326745718
SheepOnFarm_FECES_END	g__Streptomyces	-0.40579975474543317	0.00011665176121327314	0.8761528326745718
SheepOnFarm_FECES_END	g__Anaerococcus	0.18086931598677314	0.11544684406436537	0.8761528326745718
SheepOnFarm_FECES_END	Probiotic_Bacillus	-0.7908594288021684	1.2765733013228694e-22	0.8761528326745718
SheepOnFarm_FECES_END	g__Lysinibacillus	-0.5914319241439524	9.228931660712214e-11	0.8761528326745718
SheepOnFarm_FECES_END	g__Proteus	-0.3726009110678009	0.0024289821046325002	0.8761528326745718
SheepOnFarm_FECES_END	Probiotic_Lactobacillus	0.9297269412378897	2.619003940294728e-44	0.8761528326745718
SheepOnFarm_FECES_END	g__Solibacillus	-0.4287324000984958	8.574931714017536e-06	0.8761528326745718
SheepOnFarm_FECES_END	g__Balneimonas	-0.29848220326007924	0.009791709439894545	0.8761528326745718
SheepOnFarm_FECES_END	g__Mycobacterium	-0.44480120639649146	1.5862083971213983e-05	0.8761528326745718
SheepOnFarm_SOIL_START	g__OR-59	-0.78956429915367	5.284419614203695e-21	0.8628571428571429
SheepOnFarm_SOIL_START	g__Knoellia	0.9087157072240457	5.7757349872761655e-39	0.8628571428571429
SheepOnFarm_SOIL_START	g__Leuconostoc	0.11395467990562028	0.42117267796939456	0.8628571428571429
SheepOnFarm_SOIL_START	g__Pedomicrobium	-0.8017770310819243	1.2265371129543192e-23	0.8628571428571429
SheepOnFarm_SOIL_START	g__Steroidobacter	-0.8931939851653189	8.648282558879196e-36	0.8628571428571429
SheepOnFarm_SOIL_START	g__Fimbriimonas	0.9111499791517857	1.6308284442983967e-39	0.8628571428571429
SheepOnFarm_SOIL_START	g__Sediminibacterium	0.932284323904645	4.531808773569379e-45	0.8628571428571429
SheepOnFarm_SOIL_START	g__Flavisolibacter	0.788109358117724	2.253245890635117e-22	0.8628571428571429
SheepOnFarm_SOIL_START	g__Lactococcus	0.702067267994714	4.019124485351506e-16	0.8628571428571429
SheepOnFarm_SOIL_START	g__Nitrospira	-0.9578295939520495	7.012806081518403e-55	0.8628571428571429
SheepOnFarm_SOIL_MID	g__Legionella	0.9441314007852775	4.880176743400455e-49	0.9344671201814058
SheepOnFarm_SOIL_MID	g__Anaerococcus	0.670311907632918	4.770453620314702e-11	0.9344671201814058
SheepOnFarm_SOIL_MID	g__Bradyrhizobium	0.6344966845977534	1.3616219305633649e-12	0.9344671201814058
SheepOnFarm_SOIL_MID	g__Brevibacterium	-0.22573304862171448	0.023934373502174075	0.9344671201814058
SheepOnFarm_SOIL_MID	g__DA101	-0.07698895467262473	0.4464533519266833	0.9344671201814058
SheepOnFarm_SOIL_MID	g__Aquicella	0.9705172691786912	2.2971962058769044e-62	0.9344671201814058
SheepOnFarm_SOIL_MID	g__Leuconostoc	0.4386075844757233	0.00010385664583150597	0.9344671201814058
SheepOnFarm_SOIL_MID	g__Lactococcus	0.933679888592349	1.6898419555378716e-45	0.9344671201814058
SheepOnFarm_SOIL_MID	g__Ochrobactrum	0.7101067941451066	1.3107684525423602e-16	0.9344671201814058
SheepOnFarm_SOIL_MID	g__Kaistobacter	0.9789105611842357	2.0813997062921838e-69	0.9344671201814058
SheepOnFarm_SOIL_END	g__Gallibacterium	0.5755278717207624	2.8598950475668582e-05	0.9224137931034484
SheepOnFarm_SOIL_END	Other	0.8198030517764994	1.8290874653903907e-25	0.9224137931034484
SheepOnFarm_SOIL_END	g__Staphylococcus	-0.8546219763060239	1.198974748736418e-29	0.9224137931034484
SheepOnFarm_SOIL_END	g__Fimbriimonas	0.8941894077397139	5.6025080552709174e-36	0.9224137931034484
SheepOnFarm_SOIL_END	g__Leuconostoc	0.4883020765179616	0.000575804894404439	0.9224137931034484
SheepOnFarm_SOIL_END	g__Adhaeribacter	-0.7155833427872575	1.0991842725736065e-15	0.9224137931034484
SheepOnFarm_SOIL_END	g__Aquicella	0.9052324705408135	3.3210571341636427e-38	0.9224137931034484
SheepOnFarm_SOIL_END	Probiotic_Streptococcus	0.42043112115050374	1.3302804748791928e-05	0.9224137931034484
SheepOnFarm_SOIL_END	g__Anaerococcus	0.38372595212427335	0.0064928086845083425	0.9224137931034484
SheepOnFarm_SOIL_END	g__Catellatospora	-0.3590696100885199	0.0013414776489302663	0.9224137931034484
SheepOnFarm_CECA	Probiotic_Enterococcus	-0.8655347475764016	3.4494465590844973e-31	0.675483870967742
SheepOnFarm_CECA	Other	-0.944833600500182	2.6707962857878022e-49	0.675483870967742
SheepOnFarm_CECA	g__Coprococcus	0.9620427516855854	4.465110083337185e-57	0.675483870967742
SheepOnFarm_CECA	g__Faecalibacterium	-0.9502070009906834	2.0050990936284336e-51	0.675483870967742
SheepOnFarm_CECA	g__Blautia	0.8292130014957452	1.6820405899019047e-26	0.675483870967742
SheepOnFarm_CECA	g__Fusobacterium	-0.3092164348560513	0.09636930371109392	0.675483870967742
SheepOnFarm_CECA	g__Rhodoplanes	-0.1468710867828765	0.16239384446389687	0.675483870967742
SheepOnFarm_CECA	g__	0.7483594878202365	3.5885064230793457e-19	0.675483870967742
SheepOnFarm_CECA	g__[Ruminococcus]	0.9380147193553937	6.839983121793239e-47	0.675483870967742
SheepOnFarm_CECA	g__Bradyrhizobium	-0.17133580254065303	0.1867420392470338	0.675483870967742
SheepOnFarm_WCR-P	g__Lactococcus	0.8650670050791712	4.041457972958542e-31	0.5651515151515152
SheepOnFarm_WCR-P	Probiotic_Streptococcus	0.7363663967391603	2.5468083557033954e-18	0.5651515151515152
SheepOnFarm_WCR-P	g__	-0.823697299212562	6.930922120056682e-26	0.5651515151515152
SheepOnFarm_WCR-P	g__Leuconostoc	0.6403350830675406	8.221698550950578e-12	0.5651515151515152
SheepOnFarm_WCR-P	g__Rummeliibacillus	0.6208557425730009	5.551995563568711e-12	0.5651515151515152
SheepOnFarm_WCR-P	g__Chryseobacterium	-0.8368237894958543	8.793274787929324e-21	0.5651515151515152
SheepOnFarm_WCR-P	g__Sphingomonas	-0.6925863799258408	2.8490983173178584e-14	0.5651515151515152
SheepOnFarm_WCR-P	g__Sphingobacterium	-0.8622256664924105	1.4747161409659858e-23	0.5651515151515152
SheepOnFarm_WCR-P	g__Corynebacterium	0.42855921783222717	8.654876362326273e-06	0.5651515151515152
SheepOnFarm_WCR-P	Probiotic_Lactobacillus	-0.8336205442056834	5.228935580619487e-27	0.5651515151515152
SheepOnFarm_WCR-F	Probiotic_Bacillus	0.18782664631396495	0.06129744575464229	0.6517647058823529
SheepOnFarm_WCR-F	g__Leuconostoc	0.8825852716577958	6.572953877478361e-32	0.6517647058823529
SheepOnFarm_WCR-F	g__Rheinheimera	0.6786358156309498	1.7062498765432428e-08	0.6517647058823529
SheepOnFarm_WCR-F	Probiotic_Streptococcus	0.3244926979230052	0.000988660278089046	0.6517647058823529
SheepOnFarm_WCR-F	g__Microbacterium	0.7345184275297658	3.818030737653399e-06	0.6517647058823529
SheepOnFarm_WCR-F	Probiotic_Enterococcus	-0.8929070594568433	9.793366694882493e-36	0.6517647058823529
SheepOnFarm_WCR-F	g__Leucobacter	0.48674449416751847	0.013607415398273339	0.6517647058823529
SheepOnFarm_WCR-F	g__DA101	0.37098386536185396	0.0023478051414791206	0.6517647058823529
SheepOnFarm_WCR-F	g__Bacteroides	-0.6565739139813123	1.2009889223547327e-13	0.6517647058823529
SheepOnFarm_WCR-F	Other	-0.4927591159268722	1.9095937793074635e-07	0.6517647058823529
FreqBirdHandling_FECES_START	g__Rhodococcus	0.6705746626003903	2.62781323887489e-13	0.6373456790123456
FreqBirdHandling_FECES_START	g__Aeromicrobium	0.9082163219715804	1.4315012833165932e-28	0.6373456790123456
FreqBirdHandling_FECES_START	g__Anaerobacillus	0.8027789303833919	4.840157246109609e-13	0.6373456790123456
FreqBirdHandling_FECES_START	g__Gemmatimonas	0.6187160157653905	0.0001602520848083351	0.6373456790123456
FreqBirdHandling_FECES_START	g__Micrococcus	0.9109867904605948	9.659508886337167e-09	0.6373456790123456
FreqBirdHandling_FECES_START	g__Salinicoccus	0.7501465880730691	2.1539089373316398e-18	0.6373456790123456
FreqBirdHandling_FECES_START	g__Exiguobacterium	0.9545994624058494	1.3258390557615738e-30	0.6373456790123456
FreqBirdHandling_FECES_START	g__[Ruminococcus]	0.8356086639180046	3.0524665719950463e-27	0.6373456790123456
FreqBirdHandling_FECES_START	g__Leadbetterella	0.819475230209896	0.003713684397100036	0.6373456790123456
FreqBirdHandling_FECES_START	g__Desemzia	0.848729967368685	1.1892171982326193e-10	0.6373456790123456
FreqBirdHandling_FECES_MID	g__Salinicoccus	0.8550617022124388	1.0451364051690309e-29	0.9702380952380952
FreqBirdHandling_FECES_MID	g__Macrococcus	0.8688970437588563	5.5230480439442646e-11	0.9702380952380952
FreqBirdHandling_FECES_MID	g__Anaerobacillus	0.8400425982101761	5.0475170221052916e-24	0.9702380952380952
FreqBirdHandling_FECES_MID	g__Rhodococcus	0.9544883028038414	2.714405640896943e-53	0.9702380952380952
FreqBirdHandling_FECES_MID	g__Acinetobacter	0.7194935689163612	3.373335626936102e-17	0.9702380952380952
FreqBirdHandling_FECES_MID	g__Jeotgalicoccus	0.9732808627540009	1.9737628673915452e-64	0.9702380952380952
FreqBirdHandling_FECES_MID	g__Methylophaga	0.30817525098544496	0.5013108763209542	0.9702380952380952
FreqBirdHandling_FECES_MID	g__Cellulosimicrobium	0.6337433991664716	1.4741837416457463e-12	0.9702380952380952
FreqBirdHandling_FECES_MID	g__Trichococcus	0.6329793844732208	1.5975041528995938e-12	0.9702380952380952
FreqBirdHandling_FECES_MID	g__Oerskovia	0.854183564892624	4.6834011038588305e-12	0.9702380952380952
FreqBirdHandling_FECES_END	g__	0.7713503975633325	6.044080832885639e-21	0.962962962962963
FreqBirdHandling_FECES_END	g__Weissella	-0.3235946517894194	0.0012242108424458107	0.962962962962963
FreqBirdHandling_FECES_END	g__Jeotgalicoccus	0.8917782127876701	1.9139649559868026e-33	0.962962962962963
FreqBirdHandling_FECES_END	g__Salinicoccus	0.9084836154389931	3.761953473907259e-38	0.962962962962963
FreqBirdHandling_FECES_END	g__Alloiococcus	0.9232961856425552	0.00038155475690265745	0.962962962962963
FreqBirdHandling_FECES_END	g__Knoellia	0.9303284757110536	5.463819340849917e-23	0.962962962962963
FreqBirdHandling_FECES_END	g__Rhodococcus	0.5406227727675589	2.2598385526919138e-07	0.962962962962963
FreqBirdHandling_FECES_END	g__Facklamia	0.5945529396692673	1.6945176798057323e-10	0.962962962962963
FreqBirdHandling_FECES_END	g__Kocuria	0.913729402072527	4.058645923959764e-27	0.962962962962963
FreqBirdHandling_FECES_END	g__Erysipelothrix	0.20872634155246364	0.20224348624707247	0.962962962962963
FreqBirdHandling_SOIL_START	g__Anaerobacillus	0.9116696572469234	8.014700291511803e-18	0.9730458221024259
FreqBirdHandling_SOIL_START	g__Micrococcus	0.2158246826740351	0.2520214350168148	0.9730458221024259
FreqBirdHandling_SOIL_START	g__Steroidobacter	0.8950230214573525	3.881792231162366e-36	0.9730458221024259
FreqBirdHandling_SOIL_START	g__Catellatospora	0.9322099991989403	1.2946648384318124e-28	0.9730458221024259
FreqBirdHandling_SOIL_START	g__Salinicoccus	0.9238216329882246	1.0178384961937985e-39	0.9730458221024259
FreqBirdHandling_SOIL_START	g__	-0.6899347225220138	2.0350862804895047e-15	0.9730458221024259
FreqBirdHandling_SOIL_START	g__DA101	-0.30333588832917424	0.0021560709432634113	0.9730458221024259
FreqBirdHandling_SOIL_START	g__Delftia	0.9634869007361422	7.440729780800043e-06	0.9730458221024259
FreqBirdHandling_SOIL_START	Probiotic_Enterococcus	0.8104278099342673	1.7238513295940474e-24	0.9730458221024259
FreqBirdHandling_SOIL_START	Other	-0.6442802517136373	4.75696010941151e-13	0.9730458221024259
FreqBirdHandling_SOIL_MID	g__DA101	-0.2134870941759408	0.03295079245514476	0.9976190476190476
FreqBirdHandling_SOIL_MID	g__Salinicoccus	0.8117773306129316	1.2578337663196949e-24	0.9976190476190476
FreqBirdHandling_SOIL_MID	g__Aerococcus	0.8746504830311405	1.3904844345650094e-32	0.9976190476190476
FreqBirdHandling_SOIL_MID	g__Anaerobacillus	0.8325901344154373	1.488830548991334e-17	0.9976190476190476
FreqBirdHandling_SOIL_MID	g__Caldilinea	0.43878127554745416	0.0007175304200336275	0.9976190476190476
FreqBirdHandling_SOIL_MID	g__Plesiocystis	0.6907005002402455	5.221156261970435e-10	0.9976190476190476
FreqBirdHandling_SOIL_MID	Probiotic_Streptococcus	0.9280592641431272	7.936230004637903e-44	0.9976190476190476
FreqBirdHandling_SOIL_MID	g__Bradyrhizobium	-0.630254285282723	2.1237708834666977e-12	0.9976190476190476
FreqBirdHandling_SOIL_MID	g__Rhodoplanes	-0.5211311707150972	2.7169544407694624e-08	0.9976190476190476
FreqBirdHandling_SOIL_MID	g__Macrococcus	0.925672629968374	6.541583365366717e-13	0.9976190476190476
FreqBirdHandling_SOIL_END	g__Ardenscatena	0.7621165732059824	0.002459265887914961	0.8735119047619048
FreqBirdHandling_SOIL_END	g__Pedomicrobium	0.7649552721037075	3.076989626493987e-20	0.8735119047619048
FreqBirdHandling_SOIL_END	g__Haliangium	0.8223603469939671	2.8086248560193778e-05	0.8735119047619048
FreqBirdHandling_SOIL_END	g__Edaphobacter	-0.3617789678343196	0.00023379434560877077	0.8735119047619048
FreqBirdHandling_SOIL_END	Probiotic_Bacillus	0.2967725294637325	0.0027151783486433307	0.8735119047619048
FreqBirdHandling_SOIL_END	g__Steroidobacter	0.6066110363381567	2.2441531110212618e-11	0.8735119047619048
FreqBirdHandling_SOIL_END	g__Candidatus Koribacter	-0.17234549688642778	0.0864108529148686	0.8735119047619048
FreqBirdHandling_SOIL_END	g__Janthinobacterium	-0.37093240829871676	0.0001451897207698754	0.8735119047619048
FreqBirdHandling_SOIL_END	g__Virgisporangium	0.8607120823447175	1.717485989794508e-30	0.8735119047619048
FreqBirdHandling_SOIL_END	g__Mesorhizobium	0.8113284315170615	1.3972533386316765e-24	0.8735119047619048
FreqBirdHandling_CECA	g__Bacteroides	0.9007932843052389	2.804868425019204e-37	0.875
FreqBirdHandling_CECA	g__Anaerobiospirillum	0.7529736379145295	0.031048150774302032	0.875
FreqBirdHandling_CECA	g__	-0.939462154965926	2.225712466210345e-47	0.875
FreqBirdHandling_CECA	g__Elizabethkingia	0.7446892581563216	0.2553107418436784	0.875
FreqBirdHandling_CECA	Other	-0.8864327101344855	1.479897028810915e-34	0.875
FreqBirdHandling_CECA	Probiotic_Bifidobacterium	0.5660750937405822	3.367657592895869e-05	0.875
FreqBirdHandling_CECA	g__Prevotella	0.5160408343787453	2.151995560544857e-06	0.875
FreqBirdHandling_CECA	g__Megasphaera	0.8590892511549518	3.1238445617620875e-10	0.875
FreqBirdHandling_CECA	g__Arthrobacter	0.3155449573384156	0.002063289692691879	0.875
FreqBirdHandling_CECA	g__p-75-a5	0.9472974206554616	7.4074660747417966e-31	0.875
FreqBirdHandling_WCR-P	g__Salinicoccus	0.8952316685050004	4.754801037029871e-17	0.6318181818181817
FreqBirdHandling_WCR-P	g__Jeotgalicoccus	0.8924833301051713	5.971120973505392e-13	0.6318181818181817
FreqBirdHandling_WCR-P	g__Solibacillus	0.8883547342022522	2.4461338459217234e-24	0.6318181818181817
FreqBirdHandling_WCR-P	g__	0.8547640086352926	1.1470137180316487e-29	0.6318181818181817
FreqBirdHandling_WCR-P	g__Vagococcus	0.9064651651798796	3.2061964340034545e-06	0.6318181818181817
FreqBirdHandling_WCR-P	g__Micrococcus	0.8963630134062253	2.6077481106283132e-06	0.6318181818181817
FreqBirdHandling_WCR-P	Probiotic_Enterococcus	0.9169093456323469	7.040567734475112e-41	0.6318181818181817
FreqBirdHandling_WCR-P	g__Anoxybacillus	0.8351940714639207	1.112751523697261e-07	0.6318181818181817
FreqBirdHandling_WCR-P	g__Anaerobacillus	0.7804198941342517	0.0005969532301489787	0.6318181818181817
FreqBirdHandling_WCR-P	g__[Ruminococcus]	0.8861518808600064	9.60314493925407e-25	0.6318181818181817
FreqBirdHandling_WCR-F	g__Salinicoccus	0.8971077967689716	1.4240920231748967e-17	0.7058823529411764
FreqBirdHandling_WCR-F	g__	-0.24804585519083777	0.012835885816969796	0.7058823529411764
FreqBirdHandling_WCR-F	g__Facklamia	0.835797426490817	2.2507127664678919e-10	0.7058823529411764
FreqBirdHandling_WCR-F	g__Macrococcus	0.7469863601624886	0.002140372606152406	0.7058823529411764
FreqBirdHandling_WCR-F	g__Trichococcus	0.9055750064619141	3.9800471411080216e-19	0.7058823529411764
FreqBirdHandling_WCR-F	g__Anaerobacillus	0.7094297328010029	2.3685284125969752e-05	0.7058823529411764
FreqBirdHandling_WCR-F	g__Erysipelothrix	0.8549322657846942	0.003312369406317842	0.7058823529411764
FreqBirdHandling_WCR-F	Other	0.04725846517300731	0.6405684872668017	0.7058823529411764
FreqBirdHandling_WCR-F	g__Peptostreptococcus	0.735025574300675	0.024056756495625782	0.7058823529411764
FreqBirdHandling_WCR-F	g__Staphylococcus	-0.4764421854210827	5.424507566681189e-07	0.7058823529411764
AnyABXUse_FECES_START	g__SMB53			1.0
AnyABXUse_FECES_START	g__Epulopiscium	0.9536070081192449	4.883526060376029e-45	1.0
AnyABXUse_FECES_START	g__Aminobacterium	0.8951593467161063	0.01591116257068933	1.0
AnyABXUse_FECES_START	g__Coprococcus	0.8876469152327139	9.007409665347008e-35	1.0
AnyABXUse_FECES_START	g__Bacteroides	-0.2140022263115148	0.03252073083334577	1.0
AnyABXUse_FECES_START	g__Turicibacter	0.853302617532169	1.8054084734381068e-29	1.0
AnyABXUse_FECES_START	Probiotic_Bacillus	-0.28949031235064404	0.0034853765061832664	1.0
AnyABXUse_FECES_START	Probiotic_Pediococcus	0.36444313861540467	0.00622904457504399	1.0
AnyABXUse_FECES_START	g__	0.8774408000665938	4.947764005998412e-33	1.0
AnyABXUse_FECES_START	g__Candidatus Solibacter	0.9772316304230115	1.415798231548754e-51	1.0
AnyABXUse_FECES_MID	g__Tepidimicrobium	0.7182035314593962	0.000787879271646908	0.8804347826086956
AnyABXUse_FECES_MID	Probiotic_Enterococcus	0.7812865441270269	8.902953173355962e-22	0.8804347826086956
AnyABXUse_FECES_MID	g__Enterobacter	0.6765706589991394	5.64706937642789e-12	0.8804347826086956
AnyABXUse_FECES_MID	g__Dolichospermum	0.9523410877991892	0.1973364398716359	0.8804347826086956
AnyABXUse_FECES_MID	g__Candidatus Arthromitus	0.9314009549198412	8.370602670177499e-45	0.8804347826086956
AnyABXUse_FECES_MID	g__Serratia	0.7272472287561729	1.0657400297139716e-07	0.8804347826086956
AnyABXUse_FECES_MID	g__	0.8935810498253581	7.308637639965736e-36	0.8804347826086956
AnyABXUse_FECES_MID	g__Actinopolymorpha	0.7796703249344247	0.02251587795860265	0.8804347826086956
AnyABXUse_FECES_MID	g__Blautia	-0.24251057814089036	0.015056258604980369	0.8804347826086956
AnyABXUse_FECES_MID	Other	0.6646454415572621	4.6964848532936127e-14	0.8804347826086956
AnyABXUse_FECES_END	g__Leptothrix	0.6627019601043367	0.15146775802113924	0.8804347826086956
AnyABXUse_FECES_END	g__Oscillospira	0.6965505751603616	8.487414266422606e-16	0.8804347826086956
AnyABXUse_FECES_END	g__Trichococcus	0.7704839236881249	7.110182605734357e-21	0.8804347826086956
AnyABXUse_FECES_END	g__Bilophila	0.9257007051448669	7.527633917715828e-07	0.8804347826086956
AnyABXUse_FECES_END	g__Prevotella	0.989732401200072	2.7025763125201103e-75	0.8804347826086956
AnyABXUse_FECES_END	g__Comamonas	0.8816150890744194	1.0051569071524065e-33	0.8804347826086956
AnyABXUse_FECES_END	g__Bacteroides	0.881951741564126	8.816125079498473e-34	0.8804347826086956
AnyABXUse_FECES_END	g__Parabacteroides	0.9133876086716881	2.162239569769598e-31	0.8804347826086956
AnyABXUse_FECES_END	g__Sutterella	0.9361037887465863	7.014548616219457e-24	0.8804347826086956
AnyABXUse_FECES_END	g__Providencia	0.6092929847507588	0.00021457132215463952	0.8804347826086956
AnyABXUse_SOIL_START	g__Trabulsiella	0.8860092601782965	6.019007286804871e-16	0.8804347826086956
AnyABXUse_SOIL_START	g__Enterobacter	0.8321782778463607	1.139530618075125e-21	0.8804347826086956
AnyABXUse_SOIL_START	g__Prevotella	0.9443761776399396	1.6649159570273457e-36	0.8804347826086956
AnyABXUse_SOIL_START	g__Segetibacter	0.843229476007834	1.0132354192953122e-25	0.8804347826086956
AnyABXUse_SOIL_START	g__SMB53	0.8865358534906376	7.437768668017198e-30	0.8804347826086956
AnyABXUse_SOIL_START	g__Lachnospira	0.9943978967903481	4.6987433585244717e-05	0.8804347826086956
AnyABXUse_SOIL_START	g__Corynebacterium	0.4810632751417967	4.058117678534771e-07	0.8804347826086956
AnyABXUse_SOIL_START	Other	0.8470289696689555	1.198640059891161e-28	0.8804347826086956
AnyABXUse_SOIL_START	g__Candidatus Nitrososphaera	-0.2036385724143986	0.04214057211467737	0.8804347826086956
AnyABXUse_SOIL_START	g__Proteus	0.814165938618229	8.847979853428002e-10	0.8804347826086956
AnyABXUse_SOIL_MID	g__Ochrobactrum			0.9864130434782608
AnyABXUse_SOIL_MID	g__GW-34	0.4998035050124653	0.20723854510049966	0.9864130434782608
AnyABXUse_SOIL_MID	Probiotic_Propionibacterium	0.8710451567998949	2.5458907899964733e-06	0.9864130434782608
AnyABXUse_SOIL_MID	g__Tepidimicrobium	0.5069947144694139	0.011454342852797665	0.9864130434782608
AnyABXUse_SOIL_MID	g__Faecalibacterium	0.8362834071017428	2.5386685705290557e-27	0.9864130434782608
AnyABXUse_SOIL_MID	g__Dehalobacterium	0.9606744031701121	1.3264953564445338e-30	0.9864130434782608
AnyABXUse_SOIL_MID	g__Segetibacter			0.9864130434782608
AnyABXUse_SOIL_MID	g__Parachlamydia			0.9864130434782608
AnyABXUse_SOIL_MID	g__Stenotrophomonas	0.7204537358702897	2.926941862756075e-17	0.9864130434782608
AnyABXUse_SOIL_MID	g__Trabulsiella	0.7974824509221081	1.1678017537928386e-11	0.9864130434782608
AnyABXUse_SOIL_END	g__Ochrobactrum	0.7235982210410313	7.224341971299666e-14	0.8773584905660378
AnyABXUse_SOIL_END	g__Psychrobacter	0.990966469968438	4.666465565391512e-10	0.8773584905660378
AnyABXUse_SOIL_END	g__Candidatus Nitrososphaera	0.2909440427936544	0.0033175740288206228	0.8773584905660378
AnyABXUse_SOIL_END	g__Gemmata			0.8773584905660378
AnyABXUse_SOIL_END	g__Planifilum	0.9162034100024004	4.164453394957861e-06	0.8773584905660378
AnyABXUse_SOIL_END	g__Sphingomonas	0.7735126488846353	4.0171343620952954e-21	0.8773584905660378
AnyABXUse_SOIL_END	g__Bdellovibrio	-0.2954805084486747	0.002839502734614327	0.8773584905660378
AnyABXUse_SOIL_END	g__Neisseria	0.959605565370101	0.00015982822607751922	0.8773584905660378
AnyABXUse_SOIL_END	g__Bradyrhizobium	-0.5419680552738269	5.766890424961642e-09	0.8773584905660378
AnyABXUse_SOIL_END	g__Trabulsiella	0.8405042573863722	5.00315087946465e-10	0.8773584905660378
AnyABXUse_CECA	g__Turicibacter	0.9478159734679571	5.751755035572738e-44	0.40909090909090906
AnyABXUse_CECA	g__Oscillospira	0.5679124512241966	7.178383497877778e-10	0.40909090909090906
AnyABXUse_CECA	g__Brevibacillus	0.36315132764519864	0.18337711148287508	0.40909090909090906
AnyABXUse_CECA	g__Tissierella_Soehngenia	0.6942517362466163	0.19336766529858346	0.40909090909090906
AnyABXUse_CECA	g__Tepidimicrobium	0.2121084867074725	0.3693048385030693	0.40909090909090906
AnyABXUse_CECA	g__Rickettsiella	0.5742896401272536	0.08251578095022567	0.40909090909090906
AnyABXUse_CECA	g__Bacteroides	-0.5807922410375899	2.382008038365338e-10	0.40909090909090906
AnyABXUse_CECA	g__Holdemania	0.31144239274417734	0.02188179980901392	0.40909090909090906
AnyABXUse_CECA	g__GW-34	0.7509013801312515	0.14353508563016723	0.40909090909090906
AnyABXUse_CECA	g__Enterobacter	0.5219182198957617	0.00010141725305371211	0.40909090909090906
AnyABXUse_WCR-P	g__Brevibacillus	0.9068333973016849	4.7194772010157234e-05	1.0
AnyABXUse_WCR-P	g__Trabulsiella	0.910318320732262	1.3999552406418864e-14	1.0
AnyABXUse_WCR-P	g__Enterobacter	0.9536278994895888	7.856825185059604e-30	1.0
AnyABXUse_WCR-P	g__SMB53	0.7709504898946706	1.4655705176418145e-09	1.0
AnyABXUse_WCR-P	g__Butyrivibrio	0.9920992399919888	0.00790076000801121	1.0
AnyABXUse_WCR-P	g__Gallibacterium	0.9422510241365825	1.5236570723208213e-07	1.0
AnyABXUse_WCR-P	g__[Ruminococcus]	0.9398735949564241	1.6683623721868874e-32	1.0
AnyABXUse_WCR-P	g__Weissella	0.0945549563254654	0.577756833626373	1.0
AnyABXUse_WCR-P	g__Knoellia	0.7764671423733632	0.0006634734901039279	1.0
AnyABXUse_WCR-P	g__Pseudomonas	0.9134859524732594	4.681051079055717e-40	1.0
AnyABXUse_WCR-F	g__Brevibacillus	0.9253545178199877	0.0001240364596609622	0.9999999999999999
AnyABXUse_WCR-F	g__Tepidimicrobium	0.9864249820500557	5.570193490574009e-10	0.9999999999999999
AnyABXUse_WCR-F	g__Giesbergeria	1.0	1.0	0.9999999999999999
AnyABXUse_WCR-F	g__Thalassiosira	0.9184208977562974	0.25892990096418783	0.9999999999999999
AnyABXUse_WCR-F	g__Cellulosimicrobium	0.9462638542599247	9.483706374864446e-17	0.9999999999999999
AnyABXUse_WCR-F	g__Hydrogenophaga	0.9907887797483219	0.009211220251678087	0.9999999999999999
AnyABXUse_WCR-F	g__Cryocola	0.15351554661157638	0.6165669039984625	0.9999999999999999
AnyABXUse_WCR-F	g__Ralstonia	0.7854383472539574	1.4869560390859054e-05	0.9999999999999999
AnyABXUse_WCR-F	g__Candidatus Nitrososphaera	0.5744341300387796	1.5925954338507498e-06	0.9999999999999999
AnyABXUse_WCR-F	g__Trabulsiella	0.8488885135372911	1.2290920313430919e-12	0.9999999999999999
AnimalSource_FECES_START	g__Yaniella	-0.9125887905266666	3.465307672357047e-05	0.9999999999999999
AnimalSource_FECES_START	g__Halomonas	-0.7738571088613393	3.529209154675952e-06	0.9999999999999999
AnimalSource_FECES_START	g__Jonesia	-0.6301107058980286	0.36988929410197136	0.9999999999999999
AnimalSource_FECES_START	g__Kocuria	-0.9552212200697744	1.741572650080362e-18	0.9999999999999999
AnimalSource_FECES_START	g__Mogibacterium	-0.7782440223142271	0.0017287593045530506	0.9999999999999999
AnimalSource_FECES_START	g__[Prevotella]	-0.9539115485470624	1.4084913755994766e-14	0.9999999999999999
AnimalSource_FECES_START	g__Fibrobacter	-0.9403593210871495	0.017327020014869063	0.9999999999999999
AnimalSource_FECES_START	g__Ruminococcus	-0.33942822680518964	0.0005507637449807767	0.9999999999999999
AnimalSource_FECES_START	g__Treponema	-0.5619459601073545	0.008020333671497746	0.9999999999999999
AnimalSource_FECES_START	g__Anaerovibrio	-0.7552855399957625	0.01860958223260658	0.9999999999999999
AnimalSource_FECES_MID	g__Bulleidia	-0.4960535268060431	4.949504070754157e-07	0.9656552295441184
AnimalSource_FECES_MID	g__CF231	-0.6821503776022971	3.235648213086034e-12	0.9656552295441184
AnimalSource_FECES_MID	g__Lysinibacillus	-0.7575555905121488	7.399076464586142e-20	0.9656552295441184
AnimalSource_FECES_MID	g__Sporosarcina	-0.43713034775153214	5.43399631650011e-06	0.9656552295441184
AnimalSource_FECES_MID	g__p-75-a5	-0.6955207443974238	9.740234395202053e-16	0.9656552295441184
AnimalSource_FECES_MID	g__Brevibacterium	-0.34719630996036266	0.0004015345740432314	0.9656552295441184
AnimalSource_FECES_MID	g__Mitsuokella	-0.40957363894088683	0.024599348292717416	0.9656552295441184
AnimalSource_FECES_MID	g__	-0.9444570994879404	3.69344606279791e-49	0.9656552295441184
AnimalSource_FECES_MID	g__Oscillospira	-0.9204251823708365	9.224224139465145e-42	0.9656552295441184
AnimalSource_FECES_MID	g__L7A_E11	-0.5506603313187184	2.8293139561200004e-05	0.9656552295441184
AnimalSource_SOIL_START	g__Pontibacter	-0.5124833204037225	0.0002713863582089685	0.9375
AnimalSource_SOIL_START	g__Planomicrobium	-0.8126288100960378	1.0296595567828951e-24	0.9375
AnimalSource_SOIL_START	g__Dietzia	-0.9044839321216791	2.906396895472932e-15	0.9375
AnimalSource_SOIL_START	g__Dermacoccus	-0.38797134582816495	0.12385069621774712	0.9375
AnimalSource_SOIL_START	g__Phascolarctobacterium	-0.5713099361946848	0.02079225193706939	0.9375
AnimalSource_SOIL_START	g__Novosphingobium	-0.7671371829018026	1.3228474559954367e-20	0.9375
AnimalSource_SOIL_START	g__Microbispora	-0.9655113267889666	6.267744700470082e-48	0.9375
AnimalSource_SOIL_START	g__Nocardiopsis	-0.7368032391997478	0.2631967608002522	0.9375
AnimalSource_SOIL_START	g__Treponema	-0.866685646211862	2.481628567965191e-09	0.9375
AnimalSource_SOIL_START	g__Streptomyces	-0.7217118405830513	2.428012592452415e-17	0.9375
AnimalSource_SOIL_MID	Probiotic_Lactobacillus	0.27447687220584216	0.00571768344242577	0.8897268446852425
AnimalSource_SOIL_MID	g__SMB53	-0.7891227549737919	1.8293812675448094e-22	0.8897268446852425
AnimalSource_SOIL_MID	g__Paracoccus	-0.8383830889134877	1.422910317139614e-27	0.8897268446852425
AnimalSource_SOIL_MID	Probiotic_Enterococcus	0.25654478034206996	0.009981582376807269	0.8897268446852425
AnimalSource_SOIL_MID	g__Knoellia	-0.9172978917504737	5.649326515258471e-41	0.8897268446852425
AnimalSource_SOIL_MID	g__Luteimonas	-0.7095257725426416	1.4231328024076367e-16	0.8897268446852425
AnimalSource_SOIL_MID	g__Dermacoccus	-0.29437564995089677	0.026232356144653773	0.8897268446852425
AnimalSource_SOIL_MID	g__Methylosinus	-0.8593518053393817	5.251299215964457e-30	0.8897268446852425
AnimalSource_SOIL_MID	Probiotic_Streptococcus	0.27428330783606353	0.005753300922760536	0.8897268446852425
AnimalSource_SOIL_MID	g__Weissella	0.2853567576107997	0.004004834547874929	0.8897268446852425
pH_FECES	g__Solibacillus	0.5111060191004052	5.522679902189513e-08	0.9008218672084217
pH_FECES	Probiotic_Lactobacillus	-0.9834858674211966	1.4496496707360703e-74	0.9008218672084217
pH_FECES	g__Lysinibacillus	0.26232661835060656	0.008373411557148984	0.9008218672084217
pH_FECES	g__Epulopiscium	0.480798467411612	4.1266443394347456e-07	0.9008218672084217
pH_FECES	g__Trichococcus	0.5402420655042809	6.583370500610025e-09	0.9008218672084217
pH_FECES	Other	0.8233803452803679	7.507196422792699e-26	0.9008218672084217
pH_FECES	g__SMB53	0.5646764753098142	9.401148021350248e-10	0.9008218672084217
pH_FECES	g__Weissella	-0.7091609654670151	1.4984008345019683e-16	0.9008218672084217
pH_FECES	g__Aerococcus	0.8834887760719039	4.819640434283367e-34	0.9008218672084217
pH_FECES	Probiotic_Enterococcus	0.8801997725439292	1.7370182008523998e-33	0.9008218672084217
pH_SOIL	g__Candidatus Koribacter	-0.7205031933071562	2.905573345176098e-17	0.8649567935282221
pH_SOIL	g__Candidatus Solibacter	-0.8582880185789165	3.762765579306407e-30	0.8649567935282221
pH_SOIL	g__Bradyrhizobium	-0.9379723585482185	7.065569171069789e-47	0.8649567935282221
pH_SOIL	g__Edaphobacter	-0.8309882427776001	1.0549212618776464e-26	0.8649567935282221
pH_SOIL	g__Burkholderia	-0.6653343015894222	4.329014369381396e-14	0.8649567935282221
pH_SOIL	g__DA101	-0.9366127244544049	1.978116663267444e-46	0.8649567935282221
pH_SOIL	Probiotic_Streptococcus	0.5807902391714809	2.3824254014213324e-10	0.8649567935282221
pH_SOIL	g__Pedosphaera	-0.8564818074364531	6.686862494858254e-30	0.8649567935282221
pH_SOIL	g__Balneimonas	0.8813178215822433	1.1281921216242491e-33	0.8649567935282221
pH_SOIL	g__Jeotgalicoccus	0.5741391798528875	4.236440603189736e-10	0.8649567935282221
EC_FECES	g__5-7N15	0.17234549688642775	0.0864108529148686	0.6878644314868805
EC_FECES	g__	-0.8821221429648494	8.24864198072405e-34	0.6878644314868805
EC_FECES	g__Shuttleworthia	-0.918430987843066	0.00047089239170496	0.6878644314868805
EC_FECES	g__Methanobrevibacter	-0.23063712846992848	0.020966253226360743	0.6878644314868805
EC_FECES	g__Stenotrophomonas	-0.36329130287493455	0.00020319763103348327	0.6878644314868805
EC_FECES	g__Vitreoscilla	-0.8986181849688231	7.693109315358973e-37	0.6878644314868805
EC_FECES	g__Anoxybacillus	-0.8984992482601877	8.124104248884158e-37	0.6878644314868805
EC_FECES	g__Anaerofustis	-0.8889358024628964	5.284159277238703e-35	0.6878644314868805
EC_FECES	g__Lysinibacillus	-0.10058830741912313	0.31936438634319375	0.6878644314868805
EC_FECES	g__Staphylococcus	0.04510812344277656	0.6558594960648447	0.6878644314868805
EC_SOIL	g__Aerococcus	0.6654654644896629	4.262271962549621e-14	0.7182835820895522
EC_SOIL	g__Trichococcus	0.9204460162243626	9.111268608147409e-42	0.7182835820895522
EC_SOIL	g__Jeotgalicoccus	0.8828320862771567	6.244738365839487e-34	0.7182835820895522
EC_SOIL	g__Nitratireductor	0.9037346819982892	5.908688944470797e-13	0.7182835820895522
EC_SOIL	g__DA101	-0.14105340803059563	0.1615703844012259	0.7182835820895522
EC_SOIL	g__Arthrobacter	0.8476604529809286	9.945308579942527e-29	0.7182835820895522
EC_SOIL	g__Corynebacterium	0.866037105619462	2.907915850158947e-31	0.7182835820895522
EC_SOIL	g__Luteimonas	0.6001061840667942	4.151118744782436e-11	0.7182835820895522
EC_SOIL	Probiotic_Streptococcus	0.8459248078189762	1.6579339500668836e-28	0.7182835820895522
EC_SOIL	g__Agrococcus	0.8632564297854083	9.551040768503676e-14	0.7182835820895522
Moisture_FECES	g__Oceanobacillus	-0.9386523574344414	4.235914868150194e-27	0.729983660130719
Moisture_FECES	g__Peptococcus	-0.5005505699974346	1.1375814129231646e-07	0.729983660130719
Moisture_FECES	g__Virgibacillus			0.729983660130719
Moisture_FECES	g__Anaerobacillus	-0.7269589305251687	1.1012973721102649e-17	0.729983660130719
Moisture_FECES	g__Rummeliibacillus	-0.7643115491157486	2.2165354163384383e-20	0.729983660130719
Moisture_FECES	g__Prauseria	-0.9502853101129947	1.200078127424562e-34	0.729983660130719
Moisture_FECES	g__Actinoplanes	-0.7846023126502879	4.594515919576695e-22	0.729983660130719
Moisture_FECES	g__Staphylococcus	-0.782488950982933	7.013462909046687e-22	0.729983660130719
Moisture_FECES	g__Arenibacter	-0.9576886470491779	0.18585185274052032	0.729983660130719
Moisture_FECES	g__Flectobacillus	-0.594526492011062	0.12008681090300906	0.729983660130719
Moisture_SOIL	g__Turicibacter	-0.5082388540843145	6.736706993313194e-08	0.7602627257799672
Moisture_SOIL	Probiotic_Lactobacillus	-0.3477096790600104	0.0003931225298530388	0.7602627257799672
Moisture_SOIL	g__Prevotella			0.7602627257799672
Moisture_SOIL	g__Runella	0.9656143324339188	3.6185296696233134e-13	0.7602627257799672
Moisture_SOIL	g__Prosthecobacter			0.7602627257799672
Moisture_SOIL	g__Asteroleplasma	0.8089812882142068	2.409937531244374e-24	0.7602627257799672
Moisture_SOIL	g__Methanobrevibacter			0.7602627257799672
Moisture_SOIL	g__Pedomicrobium			0.7602627257799672
Moisture_SOIL	g__Acinetobacter	-0.25750056910309227	0.009698369510590747	0.7602627257799672
Moisture_SOIL	g__	0.36393955713136383	0.00019754883221915882	0.7602627257799672
TotalC_FECES	g__5-7N15	-0.8463192311466851	1.476965667995757e-28	0.8224871134020619
TotalC_FECES	g__SHD-231	-0.509859010801718	0.0055776989377183325	0.8224871134020619
TotalC_FECES	g__	-0.8990157456933221	6.4085015304415925e-37	0.8224871134020619
TotalC_FECES	g__Methylobacterium	-0.8256290084422852	4.2450241383090584e-26	0.8224871134020619
TotalC_FECES	g__BF311	-0.534041745025434	0.040306527875281085	0.8224871134020619
TotalC_FECES	g__Oscillospira	-0.6980907933589975	6.900432502098448e-16	0.8224871134020619
TotalC_FECES	g__Butyrivibrio	-0.7872714632366299	3.2141074943468647e-11	0.8224871134020619
TotalC_FECES	Probiotic_Enterococcus	0.17696420870187252	0.07818382230785025	0.8224871134020619
TotalC_FECES	Probiotic_Lactobacillus	-0.10017888611497335	0.3213481337496423	0.8224871134020619
TotalC_FECES	g__Mogibacterium	-0.586969349978595	1.4908521602693953e-09	0.8224871134020619
TotalC_SOIL	g__Aerococcus	0.7273413002189351	1.0388994265684542e-17	0.9139093137254902
TotalC_SOIL	g__Catellatospora	0.18525916719021743	0.0649927413789278	0.9139093137254902
TotalC_SOIL	g__Thermomonas	0.32968799875875154	0.0011040069960922016	0.9139093137254902
TotalC_SOIL	g__Lysobacter	0.9050228233830534	3.6817801310792343e-38	0.9139093137254902
TotalC_SOIL	g__Luteimonas	0.7666116352339791	1.4569394233325568e-20	0.9139093137254902
TotalC_SOIL	g__Lutibacterium	0.5695923849773041	0.0008241680980331139	0.9139093137254902
TotalC_SOIL	g__DA101	-0.48034829170987353	4.2456694117700555e-07	0.9139093137254902
TotalC_SOIL	g__Virgisporangium	0.8740231609252483	1.748160988128366e-32	0.9139093137254902
TotalC_SOIL	g__Rhodoplanes	0.2261675463645144	0.02365765620973179	0.9139093137254902
TotalC_SOIL	g__Steroidobacter	0.7700766736440343	7.672441344525935e-21	0.9139093137254902
TotalN_FECES	g__5-7N15	-0.9004037245859327	3.366148126674797e-37	0.8449706537138231
TotalN_FECES	g__CF231	-0.885149960286909	2.485339680378704e-34	0.8449706537138231
TotalN_FECES	Probiotic_Lactobacillus	0.007225794926848764	0.9431188766251841	0.8449706537138231
TotalN_FECES	g__	-0.8132234910895044	8.947841958795165e-25	0.8449706537138231
TotalN_FECES	Probiotic_Enterococcus	-0.09409471538608631	0.35175775850349933	0.8449706537138231
TotalN_FECES	g__Paludibacter	-0.9154269998422115	1.6148403451859994e-40	0.8449706537138231
TotalN_FECES	Probiotic_Bacillus	-0.9508609737291829	1.0656959979891609e-51	0.8449706537138231
TotalN_FECES	g__L7A_E11	-0.4791662791491223	0.0002146990448290168	0.8449706537138231
TotalN_FECES	g__Phascolarctobacterium	-0.8637868899165726	1.5883078788832195e-22	0.8449706537138231
TotalN_FECES	g__[Prevotella]	-0.913209997307706	5.434664804220873e-40	0.8449706537138231
TotalN_SOIL	g__Anaerobacillus	0.6778100492656981	9.528502029301915e-15	0.8551701991008349
TotalN_SOIL	g__Solwaraspora	0.8411913802285049	6.474775329762904e-28	0.8551701991008349
TotalN_SOIL	g__Micrococcus	0.6141269358087931	1.217253055589627e-10	0.8551701991008349
TotalN_SOIL	g__Luteimonas	0.5750355211628105	3.923172163656228e-10	0.8551701991008349
TotalN_SOIL	g__Steroidobacter	0.9377348192786747	8.471989603249628e-47	0.8551701991008349
TotalN_SOIL	g__Dokdonella	0.8611668239797572	1.4800652341837664e-30	0.8551701991008349
TotalN_SOIL	g__Kouleothrix	0.7753764043196264	1.2897799908068641e-15	0.8551701991008349
TotalN_SOIL	g__Nocardioides	0.9270454178140568	1.5370650314185746e-43	0.8551701991008349
TotalN_SOIL	g__Staphylococcus	0.9567905615215877	2.2543817091683194e-54	0.8551701991008349
TotalN_SOIL	g__Pseudonocardia	0.0624743935907444	0.5369096012114185	0.8551701991008349
CNRatio_FECES	g__Oscillospira	0.9429652749318582	1.305566533574786e-48	0.7298147979198978
CNRatio_FECES	Probiotic_Lactobacillus	-0.39786739153935474	4.145430581528712e-05	0.7298147979198978
CNRatio_FECES	g__Turicibacter	0.4415601688312708	4.250841631954797e-06	0.7298147979198978
CNRatio_FECES	g__	0.786786509702564	2.95262579237266e-22	0.7298147979198978
CNRatio_FECES	g__Ruminococcus	0.9180532027012351	3.670997709623211e-41	0.7298147979198978
CNRatio_FECES	Probiotic_Bacillus	-0.5688490525340646	6.63562144288049e-10	0.7298147979198978
CNRatio_FECES	g__Corynebacterium	-0.4357508951332063	5.861708389316123e-06	0.7298147979198978
CNRatio_FECES	g__Solibacillus	0.9485478607512863	9.600380813508599e-51	0.7298147979198978
CNRatio_FECES	Probiotic_Enterococcus	0.13206904641871864	0.19025275998366434	0.7298147979198978
CNRatio_FECES	g__Citrobacter	-0.4496387436506372	2.6921342794386987e-06	0.7298147979198978
CNRatio_SOIL	g__Nitrospira	-0.9606243783980999	2.604786868208449e-56	0.7907583806557977
CNRatio_SOIL	g__DA101	-0.8178885385212776	2.922288679125266e-25	0.7907583806557977
CNRatio_SOIL	g__Sphingobacterium	-0.6176289995773843	7.665467693116988e-12	0.7907583806557977
CNRatio_SOIL	g__Solwaraspora	-0.8135958200369195	8.192773279139387e-25	0.7907583806557977
CNRatio_SOIL	Probiotic_Lactobacillus	-0.7890169874895396	1.8697058135338177e-22	0.7907583806557977
CNRatio_SOIL	g__Corynebacterium	0.4690009793034572	8.579657911323533e-07	0.7907583806557977
CNRatio_SOIL	g__Rummeliibacillus	-0.8336923981869455	5.1288321758780694e-27	0.7907583806557977
CNRatio_SOIL	g__Staphylococcus	-0.4122338054939732	2.0295266481089827e-05	0.7907583806557977
CNRatio_SOIL	g__Candidatus Nitrososphaera	-0.9723820695744079	9.773700557947102e-64	0.7907583806557977
CNRatio_SOIL	g__Sporosarcina	-0.9581111408040757	5.084798459334926e-55	0.7907583806557977
Al_FECES	Probiotic_Bacillus	0.7540801994548134	1.3547846854985891e-19	0.8114948830409356
Al_FECES	g__Streptomyces	0.7992958286478337	2.1153359961182996e-23	0.8114948830409356
Al_FECES	g__	0.9326496829695684	3.507514660350263e-45	0.8114948830409356
Al_FECES	g__Kaistobacter	0.8693601946381534	9.231754557265944e-32	0.8114948830409356
Al_FECES	g__Paenibacillus	0.6691431482628639	2.7482000636896324e-14	0.8114948830409356
Al_FECES	g__Sporosarcina	0.7958848225561527	4.4200319254534576e-23	0.8114948830409356
Al_FECES	g__Balneimonas	0.5902125997514923	1.0306329373555599e-10	0.8114948830409356
Al_FECES	Probiotic_Lactobacillus	-0.9593502008937256	1.2028734278204504e-55	0.8114948830409356
Al_FECES	g__Brachybacterium	0.7490151158449072	3.2137224424812283e-19	0.8114948830409356
Al_FECES	g__Lysinibacillus	0.7949280084180457	5.421411704149743e-23	0.8114948830409356
B_FECES	g__Weissella	0.6844457268187851	4.131478641111002e-15	0.7507795304475422
B_FECES	g__Lysinibacillus	-0.5611919555923407	1.252941010693974e-09	0.7507795304475422
B_FECES	Probiotic_Bacillus	0.3857653755376765	7.379208874701583e-05	0.7507795304475422
B_FECES	g__Rummeliibacillus	0.9052867067103199	3.2335106822697864e-38	0.7507795304475422
B_FECES	Probiotic_Clostridium	-0.7048355358711954	2.7442119395514935e-16	0.7507795304475422
B_FECES	g__Oscillospira	-0.8394073544148503	1.0695939268448009e-27	0.7507795304475422
B_FECES	Probiotic_Streptococcus	-0.9649404501934001	9.773015239293113e-59	0.7507795304475422
B_FECES	g__	-0.916879197071319	7.161548000039466e-41	0.7507795304475422
B_FECES	g__Solibacillus	-0.8342066333917155	4.465012085856488e-27	0.7507795304475422
B_FECES	g__Tepidimicrobium	-0.5346285074590287	2.191416158286816e-05	0.7507795304475422
Ca_FECES	g__Butyrivibrio	-0.6728001071143661	1.187384416671372e-07	0.6883333333333332
Ca_FECES	g__5-7N15	-0.8240371840816946	6.360886812512942e-26	0.6883333333333332
Ca_FECES	g__SHD-231	-0.2173739634749045	0.2320538593809854	0.6883333333333332
Ca_FECES	Probiotic_Lactobacillus	0.3335839724659984	0.0006948718445965575	0.6883333333333332
Ca_FECES	g__Anaerococcus	-0.917639444483682	4.651157641050074e-41	0.6883333333333332
Ca_FECES	g__Anaerostipes	-0.8878507073574428	8.282575416144333e-35	0.6883333333333332
Ca_FECES	Probiotic_Enterococcus	0.13753631395868066	0.1723895484313725	0.6883333333333332
Ca_FECES	g__Atopobium	-0.8484797311266484	7.917267501027589e-17	0.6883333333333332
Ca_FECES	g__Paludibacter	-0.7347272875729086	3.301646249739726e-18	0.6883333333333332
Ca_FECES	g__CF231	-0.7450645378673694	6.2152112228363645e-19	0.6883333333333332
Ca_SOIL	g__Steroidobacter	0.9285844039743143	5.613850021226139e-44	0.9537550015389351
Ca_SOIL	g__DA101	-0.7033177434612232	3.38463152831596e-16	0.9537550015389351
Ca_SOIL	g__Catellatospora	0.9510168389098822	9.154965464216905e-52	0.9537550015389351
Ca_SOIL	g__Rubrobacter	0.8218513592375778	1.1011340770460757e-25	0.9537550015389351
Ca_SOIL	g__Candidatus Koribacter	-0.5214352964583544	2.6581561976822206e-08	0.9537550015389351
Ca_SOIL	g__Jeotgalicoccus	0.9011698615072483	2.34973681668848e-37	0.9537550015389351
Ca_SOIL	g__Pedomicrobium	0.9766561494045636	2.8598624086949748e-67	0.9537550015389351
Ca_SOIL	g__Virgisporangium	0.9352482015258496	5.433868606227313e-46	0.9537550015389351
Ca_SOIL	g__Plesiocystis	0.8431242893660131	3.732367251906713e-28	0.9537550015389351
Ca_SOIL	g__Anaerobacillus	0.7955876624187881	4.7099856653282875e-23	0.9537550015389351
Cd_FECES	g__Tepidimicrobium	-0.5596695022060355	2.3835955396932226e-05	0.8842182063082277
Cd_FECES	g__Candidatus Arthromitus	-0.7284595956204388	8.754736293977213e-18	0.8842182063082277
Cd_FECES	Probiotic_Bacillus	0.11697223114730235	0.2464563183023815	0.8842182063082277
Cd_FECES	Other	-0.8739071236754482	1.8235273366534033e-32	0.8842182063082277
Cd_FECES	g__Mucispirillum	-0.9797714809687932	2.7560799905061756e-70	0.8842182063082277
Cd_FECES	g__Aminobacterium	-0.6510603533402575	0.006301179606040712	0.8842182063082277
Cd_FECES	g__Wautersiella	0.1862414936805977	0.06355809207215046	0.8842182063082277
Cd_FECES	g__DA101	0.692143537515641	1.523730001233405e-15	0.8842182063082277
Cd_FECES	g__Weissella	0.4592034619575206	1.5437331803881141e-06	0.8842182063082277
Cd_FECES	g__	-0.6656188359164854	4.185491253922431e-14	0.8842182063082277
Cd_SOIL	g__Pilimelia	0.8046709942053644	6.431928356935773e-24	0.7633314490295836
Cd_SOIL	g__Ralstonia	-0.8540360112200343	1.4387205856265993e-29	0.7633314490295836
Cd_SOIL	g__Bdellovibrio	-0.9014869283122929	2.0231928927199286e-37	0.7633314490295836
Cd_SOIL	g__Enterobacter	-0.8356133167431707	3.048598214973836e-27	0.7633314490295836
Cd_SOIL	g__Candidatus Nitrososphaera	-0.8996591498225373	4.760403160963416e-37	0.7633314490295836
Cd_SOIL	g__Legionella	-0.9621083696730102	4.108609191501135e-57	0.7633314490295836
Cd_SOIL	g__Acinetobacter	-0.7291815704290296	7.835366806588072e-18	0.7633314490295836
Cd_SOIL	g__Corynebacterium	-0.7664598686086757	1.4980628706055258e-20	0.7633314490295836
Cd_SOIL	g__Alicyclobacillus	-0.9179857339196703	3.8157525111481047e-41	0.7633314490295836
Cd_SOIL	g__Ochrobactrum	-0.9843605853773932	1.028345725987208e-75	0.7633314490295836
Cr_FECES	g__Aerococcus	-0.7763620372876439	2.32868443822922e-21	0.7776215529753266
Cr_FECES	Probiotic_Bacillus	0.4848327454075964	3.192551984216054e-07	0.7776215529753266
Cr_FECES	g__Candidatus Arthromitus	-0.8503872911990307	4.3982519410078195e-29	0.7776215529753266
Cr_FECES	g__Tepidimicrobium	-0.43155786426867826	0.0008030017835502124	0.7776215529753266
Cr_FECES	g__Anaerococcus	-0.8747500355122708	1.3407271987306964e-32	0.7776215529753266
Cr_FECES	g__Streptomyces	0.724022555448065	1.7179840413186912e-17	0.7776215529753266
Cr_FECES	g__Rummeliibacillus	0.9395413772837926	2.0913937842944957e-47	0.7776215529753266
Cr_FECES	g__	-0.012581951048725285	0.9011232328742145	0.7776215529753266
Cr_FECES	g__Gallicola	-0.4121515546899701	2.0380336209299626e-05	0.7776215529753266
Cr_FECES	g__Facklamia	-0.6417439911968138	6.270538802163509e-13	0.7776215529753266
Cr_SOIL	g__Limnohabitans	-0.7170476486578279	4.82997750421113e-17	0.855350248207391
Cr_SOIL	g__Cohnella	-0.9118327466338081	1.1363994003298417e-39	0.855350248207391
Cr_SOIL	g__Bradyrhizobium	-0.9441601432419979	4.761966947226058e-49	0.855350248207391
Cr_SOIL	g__Brevibacillus	-0.7222775934629712	2.2315575546396368e-17	0.855350248207391
Cr_SOIL	g__Alicyclobacillus	-0.8979606542410836	1.0389949646345036e-36	0.855350248207391
Cr_SOIL	g__Rhodococcus	0.8181350511405941	2.752048621067934e-25	0.855350248207391
Cr_SOIL	g__Flavobacterium	0.9140830061625127	3.3832570106881754e-40	0.855350248207391
Cr_SOIL	g__Afipia	-0.8670742027578436	2.0394467270321337e-31	0.855350248207391
Cr_SOIL	g__Sediminibacterium	0.8763189698606997	7.518521888098681e-33	0.855350248207391
Cr_SOIL	g__Paenibacillus	-0.8980161306544765	1.0130630088292806e-36	0.855350248207391
Cu_FECES	g__Tepidimicrobium	-0.5282784988604762	8.041615562181448e-05	0.8863247863247863
Cu_FECES	g__Paraprevotella	-0.7796662363085375	1.224934503422717e-21	0.8863247863247863
Cu_FECES	Probiotic_Streptococcus	-0.9650290689117517	8.651500270769072e-59	0.8863247863247863
Cu_FECES	Probiotic_Bacillus	0.2177083509139808	0.029564051293845494	0.8863247863247863
Cu_FECES	g__Faecalibacterium	-0.8607411157454752	1.7012760839723357e-30	0.8863247863247863
Cu_FECES	Other	-0.877765816734481	4.379525607392829e-33	0.8863247863247863
Cu_FECES	g__Porphyromonas	-0.4679901003036635	0.00021188430562651416	0.8863247863247863
Cu_FECES	g__Gallibacterium	-0.628458440644768	2.5582438024121297e-12	0.8863247863247863
Cu_FECES	g__Candidatus Arthromitus	-0.7471272215070984	4.411184690580484e-19	0.8863247863247863
Cu_FECES	g__Mucispirillum	-0.6902840341695602	5.2116306861854526e-15	0.8863247863247863
Cu_SOIL	g__Gordonia	0.7505902035615601	2.462147627510429e-19	0.7542936288088643
Cu_SOIL	g__Rummeliibacillus	0.7926753541184566	8.73106898444324e-23	0.7542936288088643
Cu_SOIL	g__Arthrobacter	-0.07255546582927284	0.4731403251002099	0.7542936288088643
Cu_SOIL	g__Nocardia	0.8781156922635281	3.839052204212688e-33	0.7542936288088643
Cu_SOIL	g__Candidatus Nitrososphaera	0.500102482084501	1.1723896920057689e-07	0.7542936288088643
Cu_SOIL	g__Staphylococcus	0.7981526789215017	2.712192407582218e-23	0.7542936288088643
Cu_SOIL	g__	-0.6323160073672294	1.712609708042097e-12	0.7542936288088643
Cu_SOIL	g__Sphingobacterium	0.6778662368590872	9.462181613106173e-15	0.7542936288088643
Cu_SOIL	g__Arcobacter	0.8000069778141816	1.7525040591102137e-14	0.7542936288088643
Cu_SOIL	g__Roseateles	0.9498151998237865	1.8827166445775805e-30	0.7542936288088643
Fe_FECES	g__Candidatus Arthromitus	-0.6605981241172127	7.547445060598971e-14	0.8070286195286195
Fe_FECES	Probiotic_Bacillus	0.20564392944613377	0.04011355374842798	0.8070286195286195
Fe_FECES	g__Faecalibacterium	-0.8523440567925575	2.424603768606619e-29	0.8070286195286195
Fe_FECES	g__Porphyromonas	-0.8077198004822099	1.2564265551544187e-15	0.8070286195286195
Fe_FECES	g__Ruminococcus	-0.8102026830544077	1.8164653670427685e-24	0.8070286195286195
Fe_FECES	Probiotic_Lactobacillus	-0.919998836395086	1.186078357193709e-41	0.8070286195286195
Fe_FECES	g__Paraprevotella	-0.5929506550483653	8.037918088881985e-11	0.8070286195286195
Fe_FECES	g__Tepidimicrobium	-0.7038210346756127	8.753650617814742e-11	0.8070286195286195
Fe_FECES	g__Rikenella	-0.8090389665618151	1.618635145104388e-18	0.8070286195286195
Fe_FECES	Other	-0.6966765620795032	8.3453215982254e-16	0.8070286195286195
Fe_SOIL	g__Syntrophomonas	0.7900335541026022	1.350317713253267e-09	0.8898071625344353
Fe_SOIL	g__Methanoculleus	0.7831369300273462	0.001544744690504916	0.8898071625344353
Fe_SOIL	g__Paludibacter	0.7629030336532354	2.8592393961421795e-20	0.8898071625344353
Fe_SOIL	g__Candidatus Solibacter	0.5130417293575182	4.824332662588495e-08	0.8898071625344353
Fe_SOIL	g__Geobacter	0.5555622828899976	1.9790585750103496e-09	0.8898071625344353
Fe_SOIL	g__Anaerovorax	0.9789337761240406	5.029637900460605e-41	0.8898071625344353
Fe_SOIL	g__Anaeromyxobacter	0.7037317845436498	3.19682427041662e-16	0.8898071625344353
Fe_SOIL	g__Caldilinea			0.8898071625344353
Fe_SOIL	g__Methanocella	0.5540793371066278	0.061580480891643086	0.8898071625344353
Fe_SOIL	g__Desulfosporosinus	0.8671786172402132	1.9675643544533827e-31	0.8898071625344353
K_FECES	g__Methanobrevibacter			0.9707317073170731
K_FECES	g__YRC22	-0.29349898255522205	0.003040133500626572	0.9707317073170731
K_FECES	g__Adlercreutzia	-0.8684857401198636	1.252338321174881e-31	0.9707317073170731
K_FECES	g__Anaerospora	-0.8964099934441877	3.1240202137340273e-09	0.9707317073170731
K_FECES	g__Planococcus	-0.8129234936900733	2.539904962887514e-23	0.9707317073170731
K_FECES	g__Lysinibacillus	-0.6857427629796696	3.4998240567683704e-15	0.9707317073170731
K_FECES	g__Thermus	-0.5231301983003169	0.3656982594219515	0.9707317073170731
K_FECES	g__Butyrivibrio	-0.8816491676401955	2.7641316691991657e-15	0.9707317073170731
K_FECES	g__Succiniclasticum	-0.8042488820265168	0.016106930205704424	0.9707317073170731
K_FECES	g__Caldicoprobacter	-0.8955370542899163	1.4861557221948798e-09	0.9707317073170731
K_SOIL	g__BD2-13	0.7472451898436789	0.0021285768790734825	0.9852941176470589
K_SOIL	g__Arthrobacter	0.9026673439526007	1.1538790111495936e-37	0.9852941176470589
K_SOIL	g__Trichococcus	0.906176235975958	2.0815403085516408e-38	0.9852941176470589
K_SOIL	g__Jeotgalicoccus	0.7777894410749295	1.7667320195021957e-21	0.9852941176470589
K_SOIL	g__DA101	-0.22140517706878554	0.02684480603112392	0.9852941176470589
K_SOIL	g__Luteimonas	0.5383381528464861	7.612168996235723e-09	0.9852941176470589
K_SOIL	g__Aerococcus	0.8350168318874011	3.585606869656317e-27	0.9852941176470589
K_SOIL	g__Corynebacterium	0.41810890694893194	1.5010653259717659e-05	0.9852941176470589
K_SOIL	g__Salinicoccus	0.27439049234870194	0.005733553804098077	0.9852941176470589
[truncated: 191 more rows]
